# Supplementary material for: Ants of French Guiana: 16S rRNA sequence dataset
Source: Biodivers Data J. 2023 Feb 7;11:e91577. doi: 10.3897/BDJ.11.e91577 (PMC10848834; doi:10.3897/BDJ.11.e91577)
Supplement: Supplementary material 1 — Non-aligned sequences dataset [file bdj-11-e91577-s001.fasta]

>CSG15_0042_17 [organism=Hypoponera sp.MI15.03] rDNA, 16S
GAATTTTATATATTATATAAATAAATGATAGGTTTATTTTAGTATATTTTATTGGGAGGATATTTAAATTAATAAAACTTTAATTATATAGTTACATAAATTAATGATTAAAAATAATGAATAAGTATAATTTTTATTAAGAATTAATTACCTTAGGGATAACAGCATAATATTTTTTTGTAGTTCATATATAAAGAAATGATTAT
>CSG15_0126_06 [organism=Mayaponera arhuaca] rDNA, 16S
GAATTTTATAGCCTAAATTATTAAAAAATAGTTAGGGGTATTTGATTGGGAGGATGATTAAATTAATAAAACTTTAATAAAAAAAAATAAACTAAAGTTATAGGAATTAAATAATTGAATGATAATAATTATAAAAGAATTAATTACCTTAGGGATAACAGCATAATATTTTTTTATAGTCCATATAAAAAAAAATGTTTATGACCTCGATGTTG
>CSG15_0132_09 [organism=Myrmicocrypta sp.MI15.05] rDNA, 16S
GAATTTTATATATTATAAATTAAGCTTAGAGTTTAGTATTATTAATTTAAAGTATATTTAGTTGGGGGGATTATTAAATTGAATAAACTTAAATTAGGGTGTAATCATAAATGAGTGAAATAATAGAATAATAAAGAAATTAAATAAGAATTAATTACCTTAGGGATAACAGCGTAATATTATTGGAGAGATCTTATTGATAATAATGATTGC
>CSG15_0220_02 [organism=Mycetomoellerius farinosus] rDNA, 16S
GAATTTTATATATAGTGTGTTTTTGATATTAGTTTTAGTTAGTATAAATGGTATTATATATTTAGTTGGGAGGATTGTTAAATTATTTAAACTTTAATTAATGTGAAAATATGGATTAGTAGAATTAATTAAGATGGAAAATTTAATTGAATAAGAATTAATTACCTTAGGGATAACACACACAGCGTAATAGTTTTGGAAAGATCATATTTATAAAATTGATTGC
>GAL18_0006_08 [organism=Hypoponera sp.12.FGSGt] rDNA, 16S
GAATTTAATATTTTGTAATTATGAATATTAATTTAGAAATATTTTATTGGGAGGATAATTAAATTTAAGTAACTTTAATTTTGTAAAACATATTTTTATGATTTATTTTTTTAAAAAGATGAATAATTTTGAAAGAGTTAATTAAGAATTAATTACCTTAGGGATAACAGCATAATATTTTTTTTTAGTTCATATATAAAAGAATGATTAT
>GAL18_0006_14 [organism=Prionopelta dubia] rDNA, 16S
GAATTTTATAAATAAATTAATTTTTAAATATTAATATAGAAATTTTTTATTTATTTTATTCGGAGGATAATTAAATTAAAGTAAATTTAATTAAATAAAAATCATTAATTAATGAATAATTTGAATGTAATTTTATATAATAAGAATAAATTACCTTAGGGATAACAGCGTAATATTTTTATTAAGATCATATTTAAAAAAATGTTTGC
>GAL18_0006_22 [organism=Solenopsis sp.21] rDNA, 16S
GAATTTTATATAATTTTATTTAATTAAATTATTTAGTTAAATATAATAAAATTATATTTTATTGGGAGGATAGTTAAATATATTTAACTTTAATTAAAATTTAAAAGATAAATTAATAAATTATTTGGGAATGGTTTATAAATTAAATAAGAATTAATTACCTTAGGGATAACAGCGTAATATTTTTGGTGAGTTCATATCAATAAAAATGTTTGC
>GAL18_0007_12 [organism=Hypoponera sp.12.FGSGt] rDNA, 16S
GAATTTTATACATTAGTATAAAATAAATTTATATATTGGTATATTTTATTGGGAGGATATTTAAATTAGTGAAACTTTAATTGTAGCATTTACATAAATTAATGATTTATAATGAATGGGTAAAATTTTATTAAGAATTAATTACCTTAGGGATAACAGCATGATATTTTTTTGTAGAACTTATATAAAAAAATGATTAT
>GAL18_0009_08 [organism=Acromyrmex subterraneus] rDNA, 16S
GAATTTTATAAGTGAGGTTATTATAGATAAGAGATTTATTTAGAAGTAAAAATAATTTTATTTATTTAGTTGGGAGGATTGTTAAATTTGATTAACTTTAATTTGAAGAAAGGTATTAATTAGTAGGAGAAGGAATTAATTGATGGGTGATTTAGTTAAAATTAAGAAAGAAATAATTACCTTAGGGATAACAGCGTAATATTTTTAGAAAGATCATATAGATAAAAATGATTGC
>GAL18_0009_15 [organism=Hypoponera sp.IT14.05] rDNA, 16S
GAATTTTATATGTCGAATAAATAAAGTTTATTTTGGTATATTTTATTGGGAGGATATTTAAATTAATAAAACTTTAATAATAGGTTTTACATAAATTAATGATTAAAATAATGAATGAATGTAATTTATATAAAGAATTAATTACCTTAGGGATAACAGCATGATATTTTTTTGTAGTTCATATATAAAAAAATGTTTAT
>GAL18_0011_26 [organism=Solenopsis sp.21] rDNA, 16S
GAATTTAATATAATTTTGTTGAATAAATTTTATTTTAATTAAATATTAATTATATTTAGTTGGGAGGATTGTTAAATTTAATAAACTTTAATTAAAAATGATAATATAAATTAATAAATTTTAGAGTGGTTATTAAATTAAATAAGAATTAATTACCTTAGGGATAACAGCGTAATATTTTTAGAGAGTTCATATTGATAAAAGTGTTTGC
>GAL18_0012_10 [organism=Solenopsis sp.12] rDNA, 16S
GAATTTTATATATTTTTATTTAATAAAATTTATATTGAAATAAATAAGAAGATATTTTATTGGGAGGATAGTTAAATATTAAAAACTTTAATTAAAATTAAAATATAAATTAATAAATTTAAGAATGGTTAAATAAATTAATTAAGAATTAATTACCTTAGGGATAACAGCGTAATATTTTTGGAGAGTTCATATTAATAAAAATGTTTGC
>GAL18_0013_19 [organism=Pheidole gp.tristis.sp.C] rDNA, 16S
GAATTTTATATAAATTTGTTATGTTTAATATTATGAATAGGTATGTGATAATTTTATATTTTATTGGGAGGATAAATAAATTAAAAAAACTTTAATAAATAAAAATCCATTAATTTATGAATTTAAATTAAATGAGTGATTAAATAAGTTTTAGAAGAATTAATTACCTTAGGGATAACAGCGTAATATTTTTAGAGAGATCTTATTAATAAAAATGATTGC
>GAL18_0016_21 [organism=Crematogaster brasiliensis] rDNA, 16S
GAATTTTATATAAGTAGATTATTTAATTAAGTTTTATAAATAGTTTAAATTATATTTAATTGGGAGGATTGTTAAATTAAAAGAACTTTAATTAAGTTTTAAAATATTAATTAATAGATTTTAGAATGGTTATTAAATTAAATAAGAATTAATTACCTTAGGGATAACAGCGTAATATTTTTAGAGAGTTCATATTAATAAAAATGTTTGC
>GAL18_0019_17 [organism=Hypoponera foreli] rDNA, 16S
GAATTTTATATTTTAATATATAATAATATATAATTAAAATATTTTATTGGGAGGATATTTAAATTTAATAAACTTTAATTATTAATAACATGAATGAATGAGAAAATTATAAAAAATATTAATATTTAAGAATAAATGAATAATTATGAATTATTAAAGAATTAATTACCTTAGGGATAACAGCATAATATTTTTTTGTAGTTCATATATAAAAAAATGCTTGT
>GAL18_0022_26 [organism=Pheidole nr.seeldrayersii] rDNA, 16S
GAATTTTATATAAGTTTGATAAAGAAGTTTATTATTGAGGTTATTAAATTTATATTTTATTGGGAGGATAGTTAAATTAGTTAAACTTTAAAAATAAAAATCCATTAATTTATGAGGTATAATTTATATAGTGTGATAAAAAATTTAAGTAGAATTAATTACCTTAGGGATAACAGCGTTATATTTTTAGAGAGATCTTATTGATAAAAATGATTGC
>GAL18_0024_28 [organism=Prionopelta dubia] rDNA, 16S
GAATTTTATAAATAAATTAATTTTTAAATATTAATATAGAAATTTTTTATTTATTTTATTCGGAGGATAATTAAATTAAAGTAAATTTAATTAAATAAAAATCATTAATTAATGAATAATTTGAATGTAATTTTATATAATAAGAATAAATTACCTTAGGGATAACAGCGTAATATTTTTATTAAGATCATATTTAAAAAAATGTTTGC
>GAL18_0024_37 [organism=Pheidole gp.tristis.sp.C] rDNA, 16S
GAATTTTATATAAATTTGTTATGTTTAATATTATGAATAGGTATGTGATAATTTTATATTTTATTGGGAGGATAAATAAATTAAAAAAACTTTAATAAATAAAAATCCATTAATTTATGAATTTAAATTAAATGAGTGATTAAATAAGTTTTAGAAGAATTAATTACCTTAGGGATAACAGCGTAATATTTTTAGAGAGATCTTATTAATAAAAATGATTGC
>GAL18_0025_18 [organism=Pheidole gp.tristis.sp.H1] rDNA, 16S
GAATTTTATATAAATTTTTTATGAGGTATAGAATTAAAGTTATTATTAAATTTATATTTTATTGGGAGGATAAGTAAATTAGGTAAACTTTAGTTATATAAAGTAAGTCATTAATTTATGATAAGTGAAATAAATGAATGATTAGTTAAGTTAAAGAAGAATTAATTACCTTAGGGATAACAGCATAATATTTTTAGAAAGATCATATTAATAAAGATGATTGT
>GAL18_0026_15 [organism=Pheidole meinertopsis] rDNA, 16S
GAATTTTATATAATTTTATTAAGTGGGATTAATTTTAATTAATTGATTAATAGATTTATATTTTATTGGGAGGATAGTTAAATTGAATGAACTTTAATAGTTATTAATAAATCATAAATTTATGAATTAAGAATGAAGAATGGTTGATTAATTTAAATAGAATTAATTACCTTAGGGATAACAGCGTAATATTTTTAGAGAGATCTTATTAATAAAGATGATTGC
>GAL18_0027_12 [organism=Prionopelta dubia] rDNA, 16S
GAATTTTATAAATAAATTAATTTTTAAATATTAATATAGAAATTTTTTATTTATTTTATTCGGAGGATAATTAAATTAAAGTAAATTTAATTAAATAAAAATCATTAATTAATGAATAATTTGAATGTAATTTTATATAATAAGAATAAATTACCTTAGGGATAACAGCGTAATATTTTTATTAAGATCATATTTAAAAAAATGTTTGC
>GAL18_0027_17 [organism=Pheidole guajirana] rDNA, 16S
GAATTTTATATAGATTTATTATGTATATTATAATAAAAATATTAATAAATCTATATTTTATTGGGAGGATAATTAAATTATATAAACTTTAATAATGTAATAAAACATTAATGTATGAGTTAAATAATAAAAGAATGGTTAAATTAGTTTAAGTAGAATTAATTACCTTAGGGATAACAGCGTAATATTTTTAGAGAGATCTTATTAATAAAAATGATTGC
>GAL18_0028_13 [organism=Prionopelta amabilis] rDNA, 16S
GAATTTTATAAATAAATTAATTTTTAAATATTAATATAGAAATTTTTTATTTATTTTATTCGGAGGATAATTAAATTAAAGTAAATTTAATTAAATAAAAATCATTAATTAATGAATAATTTGAATGTAATTTTATATAATAAGAATAAATTACCTTAGGGATAACAGCGTAATATTTTTATTAAGATCATATTTAAAAAAATGTTTGC
>GAL18_0028_18 [organism=Hypoponera sp.MI15.03] rDNA, 16S
GAATTTTATATATTATATAAATAAATGATAGATTTATTTTAGTATATTTTATTGGGAGGATATTTAAATTAATAAAACTTTAATTATATAGTTACATAAATTAATGATTAAAAATAATGAATAAGTATAATTTTTATTAAGAATAAATTACCTTAGGGATAACAGCATAATATTTTTTTGTAGTTCATATATAAAGAAATGATTAT
>GAL18_0029_42 [organism=Solenopsis sp.12] rDNA, 16S
GAATTTAATATAATTTTGTTGAATAAATTTTATTTTAATTAAATATTAATTATATTTAGTTGGGAGGATTGTTAAATTTAATAAACTTTAATTAAAAATGATAATATAAATTAATAAATTTTAGAGTGGTTATTAAATTAAATAAGAATTAATTACCTTAGGGATAACAGCGTAATATTTTTAGAGAGTTCATATTGATAAAAGTGTTTGC
>GAL18_0032_12 [organism=Pheidole gp.fallax.sp.D] rDNA, 16S
GAATTTTATATAAATTTATTATATAATTTAAAAAATAAAAATTTAATAAATTTATATTTTATTGGGAGGATAGATAAATTAAAAGAACTTTAATAATAAGAAATCCATTAATTTATGAATTAGTTGATAAATGAATGAGTGGCTATAAAGTTTAAATAGAATTAATTACCTTAGGGATAACAGCGTGATATCTTTGGAGAGATCTTATTAATAAAGATGATTGC
>GAL18_0036_12 [organism=Hypoponera sp.12.FGSGt] rDNA, 16S
GAATTTAATATTTTGTAATTATGAATATTAATTTAGAAATATTTTATTGGGAGGATAATTAAATTTAAGTAACTTTAATTTTGTAAAACATATTTTTATGATTTATTTTTTTAAAAAGATGAATAATTTTGAAAGAGTTAATTAAGAATTAATTACCTTAGGGATAACAGCATAATATTTTTTTTTAGTTCATATATAAAAGAATGATTAT
>GAL18_0037_04 [organism=Hypoponera sp.12.FGSGt] rDNA, 16S
GAATTTAATATTTTGTAATTATGAATATTAATTTAGAAATATTTTATTGGGAGGATAATTAAATTTAAGTAACTTTAATTTTGTAAAACATATTTTTATGATTTATTTTTTTAAAAAGATGAATAATTTTGAAAGAGTTAATTAAGAATTAATTACCTTAGGGATAACAGCATAATATTTTTTTTTAGTTCATATATAAAAGAATGATTAT
>GAL18_0040_25 [organism=Hypoponera sp.12.FGSGt] rDNA, 16S
GAATTTAATATTTTGTAATTATGAATATTAATTTAGAAATATTTTATTGGGAGGATAATTAAATTTAAGTAACTTTAATTTTGTAAAACATATTTTTATGATTTATTTTTTTAAAAAGATGAATAATTTTGAAAGAGTTAATTAAGAATTAATTACCTTAGGGATAACAGCATAATATTTTTTTTTAGTTCATATATAAAAGAATGATTAT
>GAL18_0040_27 [organism=Apterostigma acre] rDNA, 16S
GAATTTTAAATATATTATTTTATAATTAGTTTTGTAAAAAATAATTTTATTTTTAATTGGGAGGATTATTAAATTTATTAAACTTTAAGATAAATATAACTTAGATTAAAGGTTTAAATGATTGATTTAAGAATTAAATAAGATTTAATTACCTTAGGGATAACAGCGTAATATTTTTGGAGAGAACTAATTGATAAGAATTATTGC
>GAL18_0049_03 [organism=Acromyrmex subterraneus] rDNA, 16S
GAATTTTATAAGTGAGGTTATTATAGATAAGAGATTTATTTAGAAGTAAAAATAATTTTATTTATTTAGTTGGGAGGATTGTTAAATTTGATTAACTTTAATTTGAAGAAAGGTATTAATTAGTAGGAGAAGGAATTAATTGATGGGTGATTTAGTTAAAATTAAGAAAGAAATAATTACCTTAGGGATAACAGCGTAATATTTTTAGAAAGATCATATAGATAAAAATGATTGC
>GAL18_0061_16 [organism=Hypoponera sp.12.FGSGt] rDNA, 16S
GAATTTAATATTTTGTAATTATGAATATTAATTTAGAAATATTTTATTGGGAGGATAATTAAATTTAAGTAACTTTAATTTTGTAAAACATATTTTTATGATTTATTTTTTTAAAAAGATGAATAATTTTGAAAGAGTTAATTAAGAATTAATTACCTTAGGGATAACAGCATAATATTTTTTTTTAGTTCATATATAAAAGAATGATTAT
>GAL18_0063_21 [organism=Hypoponera sp.IT14.02] rDNA, 16S
GAATTTTATATTTTATGAAAATTTAAGATTTTTTTATAGAATATTTTATTGGGAGGATATTTAAATTTAATAAACTTTAAAAATAAAATTACATTAGTTTATGATTTTTTTGTTGAAGGAGAATATTTAATTAAGAATTAATTACCTTAGGGATAACAGCATAATATACTTTTGTAGTTCATATATAAAAGAATGGTTAT
>GAL18_0064_30 [organism=Hylomyrma reginae] rDNA, 16S
GAATTTTATATATTTAGATTAATAATTAATTAAATTTTTTTTGTTAATTAAGTATATTTAGTTGGGAGAATTATTAGATTATAATAATTTTAATTTTTTAAAAATATTGATTTATAAATAAAAGAATGATATTTTTATGGTTAAAAAATTAATTACCTTAGGGATAACAGCGTAATATTTTTGGAGAGTTCTTATTGATAAAAATGATTGCGACC
>GAL18_0065_27 [organism=Hypoponera sp.IT14.05] rDNA, 16S
GAATTTTATATATTAAAATGAATGTTAATATTTACGTTTATATATTTTATTGGGAGGATATTTAAATTGAGAAAACTTTAATTATAGTATTACATAAATTAGTGATTTTAAAATGAATGAATATAATTTTATGAAGAATTAATTACCTTAGGGATAACAGCATGATATTTTTTTGTAGTTTTTATATAAAAAAATGATTAT
>GAL18_0074_47 [organism=Hypoponera sp.MI15.03] rDNA, 16S
GAATTTTATATGTCGAATAAATAAAGTTTATTTTGGTATATTTTATTGGGAGGATATTTAAATTAATAAAACTTTAATAATAGGTTTTACATAAATTAATGATTAAAATAATGAATGAATGTAATTTATATAAAGAATTAATTACCTTAGGGATAACAGCATGATATTTTTTTGTAGTTCATATATAAAAAAATGTTTAT
>GAL18_0075_49 [organism=Hypoponera sp.12.FGSGt] rDNA, 16S
GAATTTAATATTTTGTAATTATGAATATTAATTTAGAAATATTTTATTGGGAGGATAATTAAATTTAAGTAACTTTAATTTTGTAAAACATATTTTTATGATTTATTTTTTTAAAAAGATGAATAATTTTGAAAGAGTTAATTAAGAATTAATTACCTTAGGGATAACAGCATAATATTTTTTTTTAGTTCATATATAAAAGAATGATTAT
>GAL18_0079_23 [organism=Hypoponera sp.12.FGSGt] rDNA, 16S
GAATTTTATATATTAAATAAATGATATAAAATTTATTTTACTATATTTTATTGGGAGGATATTTAAATTAATAAAACTTTAATTATAAAGTTACATGTATTAATGATAAAGAATAATGAATAAGTATAATTTTTTTAAGAATTAATTACCTTAGGGATAACAGCATAATATTTTTTTGTAGTTCATATATAAAGAAATGATTAT
>GAL18_0080_14 [organism=Gnamptogenys sp.GAL18.01] rDNA, 16S
GAATTTAATATAATTTTACAAAATTTATTAAATAATTTTAATGATATTATGTAGATTTATATTTAGTTGGGAGGATTATTAAATTAATTTAACTTTATTGAATTAAAATACAAAAATTTTTGGATTTATGATTTAAGAATAAATATAAGAATTAATTACCTTAGGGATAACAGCGTAAAATTTTTAGAGAGATCATATTAATAAAAGTGTTTGC
>GAL18_0080_23 [organism=Hypoponera sp.12.FGSGt] rDNA, 16S
GAATTTAATATTTTGTAATTATGAATATTAATTTAGAAATATTTTATTGGGAGGATAATTAAATTTAAGTAACTTTAATTTTGTAAAACATATTTTTATGATTTATTTTTTTAAAAAGATGAATAATTTTGAAAGAGTTAATTAAGAATTAATTACCTTAGGGATAACAGCATAATATTTTTTTTTAGTTCATATATAAAAGAATGATTAT
>GAL18_0080_31 [organism=Pheidole gilva] rDNA, 16S
GAATTTTATATAGATTTATTTGATGATTTAAGAATTAAAATAAATTAAGTTTATATTTTGTTGGGAGGATAATTAAATTAAAAAAACTTTATTTTAAAATTAGGTCATTAATATATGAGTAGAGAATGAATGGTTAATAAATTTAAGAAGAATTAATTACCTTAGGGATAACAGCGTTATATCTTTAGAGAGATCATATTAATAAAGATGATTGC
>GAL18_0099_02 [organism=Camponotus rapax] rDNA, 16S
GAATTTTATATAAAATTTTTATTTTATTTATCATTTGTATAAGATATAAAATTGAAATTTATATTTGATTGGGAGGATTATTAAATTTTATAAACTTTAATAAAAAATAAAGAACATTAATTTATGATATTTTTATTGATTAAAATTTTATGATTAATTTTATTATAGAATTAATTACCTTAGGGATAACAGCGTAATATTTCTAGAAAGATCTTATTGATAGGGATGTTTGC
>GAL18_0099_10 [organism=Holcoponera striatula] rDNA, 16S
GAATTTTATAAAAATTTTTAAATAATTAAAGGAAAGGAATATTTAAAATTATTTAATTTATTGAGAGGATAGTTAAATTAATTAAACTTTAATAATATTATTAAGGTATATAAATAAAACATAGATTGATAAATTTATGATTATGGGTTGAATAATATAGAATTAATTACCTTAGGGATAACAGCGTAAAATTTTTGGAGAGATCATATCAATAAAAATGTTTGC
>GAL18_0100_04 [organism=Pachycondyla harpax] rDNA, 16S
GAATTTTATATAAATTACTATAAAATAAGTTAGTAAGTTATATTTTATTGGGAGGATAATTAAATTTGGATAACTTTAATATAAAAAAACTTTGATTAATGAAAAGAAAAGGATGATTGATTAATAAAAATTATTAAAGATTAAATTACCTTAGGGATAACAGCATTATATTTTTTTTTAGATCATATATAAAAAAATGTTTAT
>GAL18_0101_29 [organism=Hypoponera sp.IT14.05] rDNA, 16S
GAATTTTATATGTCGAATAAATAAAGTTTATTTTGGTATATTTTATTGGGAGGATATTTAAATTAATAAAACTTTAATAATAGGTTTTACATAAATTAATGATTAAAATAATGAATGAATGTAATTTATATAAAGAATTAATTACCTTAGGGATAACAGCATGATATTTTTTTGTAGTTCATATATAAAAAAATGTTTAT
>GAL18_0102_28 [organism=Hypoponera sp.IT14.05] rDNA, 16S
GAATTTTATATATTAAAATGAATGTTAATATTTACGTTTATATATTTTATTGGGAGGATATTTAAATTGAGAAAACTTTAATTATAGTATTACATAAATTAGTGATTTTAAAATGAATGAATATAATTTTATGAAGAATTAATTACCTTAGGGATAACAGCATGATATTTTTTTGTAGTTTTTATATAAAAAAATGATTAT
>GAL18_0103_26 [organism=Hypoponera sp.IT14.05] rDNA, 16S
GAATTTTATATGTCGAATAAATAAAGTTTATTTTGGTATATTTTATTGGGAGGATATTTAAATTAATAAAACTTTAATAATAGGTTTTACATAAATTAATGATTAAAATAATGAATGAATGTAATTTATATAAAGAATTAATTACCTTAGGGATAACAGCATGATATTTTTTTGTAGTTCATATATAAAAAAATGTTTAT
>GAL18_0104_20 [organism=Hypoponera sp.MI15.03] rDNA, 16S
GAATTTTATATATTAAAATGAATGTTAATATTTACGTTTATATATTTTATTGGGAGGATATTTAAATTGAGAAAACTTTAATTATAGTATTACATAAATTAGTGATTTTAAAATGAATGAATATAATTTTATGAAGAATTAATTACCTTAGGGATAACAGCATGATATTTTTTTGTAGTTTTTATATAAAAAAATGATTAT
>GAL18_0105_35 [organism=Hypoponera sp.12.FGSGt] rDNA, 16S
GAATTTAATATTTTGTAATTATGAATATTAATTTAGAAATATTTTATTGGGAGGATAATTAAATTTAAGTAACTTTAATTTTGTAAAACATATTTTTATGATTTATTTTTTTAAAAAGATGAATAATTTTGAAAGAGTTAATTAAGAATTAATTACCTTAGGGATAACAGCATAATATTTTTTTTTAGTTCATATATAAAAGAATGATTAT
>GAL18_0105_36 [organism=Hypoponera sp.IT14.05] rDNA, 16S
GAATTTTATATATTAGTATAGAATAAATTTTTATATATTAGTATATTTTATTGGGAGGATATTTAAATTAGTAAAACTTTAATTGAAGCATTACATAAATTAATGATTTATAATGAATGAGTAAAATTTTAATTAGAATTAATTACCTTAGGGATAACAGCATGATATTTTTTTGTAGAACTTATATAAAAAAATGATTAT
>GAL18_0107_30 [organism=Hypoponera sp.12.FGSGt] rDNA, 16S
GAATTTAATATTTTGTAATTATGAATATTAATTTAGAAATATTTTATTGGGAGGATAATTAAATTTAAGTAACTTTAATTTTGTAAAACATATTTTTATGATTTATTTTTTTAAAAAGATGAATAATTTTGAAAGAGTTAATTAAGAATTAATTACCTTAGGGATAACAGCATAATATTTTTTTTTAGTTCATATATAAAAGAATGATTAT
>GAL18_0109_23 [organism=Hypoponera sp.IT14.05] rDNA, 16S
GAATTTTATATATTAAATAAATGATATAAAATTTATTTTACTATATTTTATTGGGAGGATATTTAAATTAATAAAACTTTAATTATAAAGTTACATGTATTAATGATAAAGAATAATGAATAAGTATAATTTTTTTAAGAATTAATTACCTTAGGGATAACAGCATAATATTTTTTTGTAGTTCATATATAAAGAAATGATTAT
>GAL18_0110_40 [organism=Hypoponera sp.IT14.05] rDNA, 16S
GAATTTTATATATTAAATAAATGATATAAAATTTATTTTACTATATTTTATTGGGAGGATATTTAAATTAATAAAACTTTAATTATAAAGTTACATGTATTAATGATAAAGAATAATGAATAAGTATAATTTTTTTAAGAATTAATTACCTTAGGGATAACAGCATAATATTTTTTTGTAGTTCATATATAAAGAAATGATTAT
>GAL18_0113_18 [organism=Solenopsis sp.03] rDNA, 16S
GAATTTTATATAATTTTATTGGATTGAGTTTATTGAAGATAATATTAATAGTAATAAAATTATATTTAGTTGGGAGGATTGTTAAATTTAATAAACTTTAATTAAAAAAATATAATATAAATTAATAAATTTTAGAGTGATTAATAAATTAAGTAAGAATTAATTACCTTAGGGATAACAGCGTAATATTTTTGGAGAGTTCATATTGATAAGAATGTTTGC
>GAL18_0117_15 [organism=Hypoponera sp.IT14.05] rDNA, 16S
GAATTTTATATATTAAAATGAATGTTAATATTTACGTTTATATATTTTATTGGGAGGATATTTAAATTGAGAAAACTTTAATTATAGTATTACATAAATTAGTGATTTTAAAATGAATGAATATAATTTTATGAAGAATTAATTACCTTAGGGATAACAGCATGATATTTTTTTGTAGTTTTTATATAAAAAAATGATTAT
>GAL18_0120_33 [organism=Pheidole sculptior] rDNA, 16S
GAATTTTATATAAATTTATTAAAATTAATTAGTTATATTATAATAATATATTTATATTTTGTTGGGAGGATAATTAAATTAAAAAAACTTTAATAATAATTAGAACATTAATTTATGAATAATAAAAATGAGTGATTAATAGAATTAGTTAGAATTAATTACCTTAGGGATAACAGCGTAATATCTTTAGAGAGATCTTATTAATAAAGATGATTGT
>GAL18_0137_10 [organism=Acromyrmex subterraneus] rDNA, 16S
GAATTTTATAAGTGAGGTTATTATAGATAAGAGATTTATTTAGAAGTAAAAATAATTTTATTTATTTAGTTGGGAGGATTGTTAAATTTGATTAACTTTAATTTGAAGAAAGGTATTAATTAGTAGGAGAAGGAATTAATTGATGGGTGATTTAGTTAAAATTAAGAAAGAAATAATTACCTTAGGGATAACAGCGTAATATTTTTAGAAAGATCATATAGATAAAAATGATTGC
>GAL18_0140_05 [organism=Pheidole pedana] rDNA, 16S
GAATTTTATATAAATTTATTAAAATTAATTAGTTATATTATAATAATATATTTATATTTTGTTGGGAGGATAATTAAATTAAAAAAACTTTAATAATAATTAGAACATTAATTTATGAATAATAAAAATGAGTGATTAATAGAATTAGTTAGAATTAATTACCTTAGGGATAACAGCGTAATATCTTTAGAGAGATCTTATTAATAAAGATGATTGT
>GAL18_0143_25 [organism=Hypoponera sp.12.FGSGt] rDNA, 16S
GAATTTAATATTTTGTAATTATGAATATTAATTTAGAAATATTTTATTGGGAGGATAATTAAATTTAAGTAACTTTAATTTTGTAAAACATATTTTTATGATTTATTTTTTTAAAAAGATGAATAATTTTGAAAGAGTTAATTAAGAATTAATTACCTTAGGGATAACAGCATAATATTTTTTTTTAGTTCATATATAAAAGAATGATTAT
>GAL18_0145_29 [organism=Hypoponera sp.12.FGSGt] rDNA, 16S
GAATTTTATATATTAAATAAATGATATAAAATTTATTTTACTATATTTTATTGGGAGGATATTTAAATTAATAAAACTTTAATTATAAAGTTACATGTATTAATGATAAAGAATAATGAATAAGTATAATTTTTTTAAGAATTAATTACCTTAGGGATAACAGCATAATATTTTTTTGTAGTTCATATATAAAGAAATGATTAT
>GAL18_0146_23 [organism=Hypoponera sp.IT14.05] rDNA, 16S
GAATTTTATATGTCGAATAAATAAAGTTTATTTTGGTATATTTTATTGGGAGGATATTTAAATTAATAAAACTTTAATAATAGGTTTTACATAAATTAATGATTAAAATAATGAATGAATGTAATTTATATAAAGAATTAATTACCTTAGGGATAACAGCATGATATTTTTTTGTAGTTCATATATAAAAAAATGTTTAT
>GAL18_0146_25 [organism=Neocerapachys neotropicus] rDNA, 16S
GAATTTTATAGATATGTAGGTTTTGCTTATATGAGAATTTGCTTATCTGTTTGGTTGGGAGGACGGGTAAATTATTTAAACTTTAATAAGTGTGTTAGTCATTGATTAATGGAATGTTTTGTTACGATTTATTTTTTTATTATTAGTTAAATTACCTCAGGGATAACAGCGTAATATTTTAGGAAAGTTCATATTGATTAAAATGGTTGC
>GAL18_0146_27 [organism=Pheidole pholeops] rDNA, 16S
GAATTTTATATAAATTTATTATATAAGTTTAGTTAGATATTAGTAGGTTTGTATTTTGTTGGGAGGATAATTAAATTATAAAAACTTTAAAAGTATTTAGACATTAATTTATGGATGTAAAAAATAATGAATGGCTATTTAGTTTGAGTAGAATTAATTACCTTAGGGATAACAGCGTAATATCTTTAGAGAGATCTTATTAATAGAGATGATTGC
>GAL18_0146_29 [organism=Pheidole nr.araneoides] rDNA, 16S
GAATTTTATATAGATTTAATAAAAAATTTAGTTTAAAATTTATTAAATTTATATTTCATTGGGAGGATGATTAAATTAAAAAAACTTTAAAATGTATAGACCATTAATTTATGAAATAATGATTAAGAGTGATTAAGGTAGATTTAGTTAGAATTAATTACCTTAGGGATAACAGCGTTATATTTTTAGAGAGATCTTATTGATAAAGATGTTTGC
>GAL18_0148_28 [organism=Brachymyrmex pictus] rDNA, 16S
GAATTTAATATATTATTTAAATTAATTATTTAGTTAGTTGAAAAATTTTATAATTTATATTTTGTTGGGAGGATATTTAAATTTTATAAACTTTAAGTTTAAATAAAAACATAAATTAATGAAAAATAAATGAATAATAATTTAATTAAATTTTTTTAATATTATTTTAGAATTAATTACCTTAGGGATAACAGCGTAATATTTTTGGAAAGATCATATTAATATAAGTGTTTGC
>GAL18_0150_18 [organism=Linepithema sp.GAL18.01] rDNA, 16S
GAATTCAATATAAATATAATTTTAGATTTTAAGTTTAAAAAATTTATATTTATATTTTGTTGGGAGGACATTTAAATTAATTAAACTTTAAAAGATTGAATACACTAATTAGTGAAATTTTGATTATTGGTTTTTAATTTAGAATTAATTACCTTAGGGATAACAGCGCAATATTTTTGGTGAGGTCTTATTAATAAAAATGTTTGC
>GAL18_0150_19 [organism=Holcoponera striatula] rDNA, 16S
GAATTTTATAAAAATTTTTAAATAATTAATGGAAAGGAATATTTAAAATTATTTAATTTATTGGGAGGATAGTTAAATTAATTAAACTTTAATAATATTATTATATAAATAAAACATAGATTGATGAATTTATGATTATGGGTTGAATAATATAGAATTAATTACCTTAGGGATAACAGCGTAAAATTTTTGGAGAGATCATATTAATAAAAATGTTTGC
>GAL18_0150_20 [organism=Rogeria blanda] rDNA, 16S
GAATTTAATATTTATATAATAAAATATTATTATTAATTAATTAAAAATTTTTATTATGTAGATATTTTATTGGGAGGATAATTAAATTTTTTTAACTTTAATTAATAAAAAATATTAATAAATAGTTTTAAAGGTAAAGTGTGAAAAATTATTATAGAAAGAATTAATTACCTTAGGGATAACAGCATGAAATTTTTAGAGAGATCTTATTAATAAAAATATTTAT
>GAL18_0151_15 [organism=Pheidole nr.fimbriata.sp.C] rDNA, 16S
GAATTTTATATAAATTTATTAATGAGTGGGAGAGGTATATATATTAGTATATTTATATTTTATTGGGAGGATATGTAAATTAAATAAACTTTATATAAATAAAATCATTAATTTATGAATTATAGTAATTGATGAGTGGCTTGACTTAAGTTTAGGAAGAATTAATTACCTTAGGGATAACAGCATAATATCTTTAGAGAGATCATATTAATAAAGATGATTGT
>GAL18_0152_14 [organism=Pheidole nr.araneoides] rDNA, 16S
GAATTTTATATAGATTTAATAAAAAATTTAGTTTAAAATTTATTAAATTTATATTTCATTGGGAGGATGATTAAATTAAAAAAACTTTAAAATGTATAGACCATTAATTTATGAAATAATGATTAAGAGTGATTAAGGTAGATTTAGTTAGAATTAATTACCTTAGGGATAACAGCGTTATATTTTTAGAGAGATCTTATTGATAAAGATGTTTGC
>GAL18_0153_18 [organism=Pheidole rugatula] rDNA, 16S
GAATTTAAAATTTTATAAATTTATTATGAAGATTAATGCTGAAGTTTAATAGGTTTCTATTTTATTGGGAGGATAGTTAAATTAAAAAGACTTTAATAATATAAAGACATTAGTTTATGAATTAATGAGTGAGTGATTAGTAAGTTTAAATAGAATTAATTACCTTAGGGATAACAGCGTGATATATTTAGAGAGATTTTATTAATAAAGATGGTTGC
>GAL18_0153_22 [organism=Nylanderia sp.IT14.01] rDNA, 16S
TGGGACGAGAAGACCCTATAGAATTTGATATAATTATTAAATTTATTTGAGGGAAGTATGTTTTATTTTAATAATTATATTTTATTGGGAGGATAATTAAATAAGATGAACTTTAGTTTTAATATATAATTTAACATTAATTAATGAAACTTAATAAAGGAATGATTATTAAATTAGTAAAAAAATTTTTATAATAATTATTAAAAAAATTAATTACCTTAGGGATAACAGCGTAATATTTTTAGAAAGATCATATTAATAAAAATGATTGCGACCTCGA
>GAL18_0154_29 [organism=Pheidole rugatula] rDNA, 16S
GAATTTAAAATTTTATAAATTTATTATGAAGATTAATGCTGAAGTTTAATAGGTTTCTATTTTATTGGGAGGATAGTTAAATTAAAAAGACTTTAATAATATAAAGACATTAGTTTATGAATTAATGAGTGAGTGATTAGTAAGTTTAAATAGAATTAATTACCTTAGGGATAACAGCGTGATATATTTAGAGAGATTTTATTAATAAAGATGGTTGC
>GAL18_0156_12 [organism=Pheidole nr.cramptoni] rDNA, 16S
GAATTTTATATAAATTTATTTAATTAATTATAAAAGAATGAGAATAAATTTATATTTTATTGGGAGGATAAATAAATTAAAAAAACTTTATTTTTGATTAAATCATTAATATATGGGGAGAAGAAATGAATGGTTAGTAAATTTAAAGAAAATTAATTACCTTAGGGATAACAGCGTTATACTTTTAGAGAGATCATATTGATAAAGGTGTTTGC
>GAL18_0157_15 [organism=Nylanderia sp.IT14.01] rDNA, 16S
TGGGACGAGAAGACCCTATAGAATTTGATATAATTATTAAATTTATTTGAGGGAAGTATGTTTTATTTTAATAATTATATTTTATTGGGAGGATAATTAAATAAGATGAACTTTAGTTTTAATATATAATTTAACATTAATTAATGAAACTTAATAAAGGAATGATTATTAAATTAGTAAAAAAATTTTTATAATAATTATTAAAAAAATTAATTACCTTAGGGATAACAGCGTAATATTTTTAGAAAGATCATATTAATAAAAATGATTGCGACCTCGA
>GAL18_0158_29 [organism=Hypoponera sp.13.FGSGt] rDNA, 16S
GAATTTTATATTTTAATTTTTATTTTTAATATTATAAATTTAAAATATTTTATTGGGAGGATAAATAAATTTAACAAACTTTAAAAAAATTAATACATAAATTAATGATTTATGAAAAATTAATAAATAATATTTAATAAAAAATTAATTACCTTAGGGATAACAGCATAATATTTTTTTGTAGTTCATATATAAAAAAGTGATTGT
>GAL18_0159_07 [organism=Solenopsis sp.12] rDNA, 16S
GAATTTAATATAATTTTGTTGAATAAATTTTATTTTAATTAAATATTAATTATATTTAGTTGGGAGGATTGTTAAATTTAATAAACTTTAATTAAAAATGATAATATAAATTAATAAATTTTAGAGTGGTTATTAAATTAAATAAGAATTAATTACCTTAGGGATAACAGCGTAATATTTTTAGAGAGTTCATATTGATAAAAGTGTTTGC
>GAL18_0159_15 [organism=Hypoponera sp.13.FGSGt] rDNA, 16S
GAATTTTATATTTTAATTTTTATTTTTAATATTATAAATTTAAAATATTTTATTGGGAGGATAAATAAATTTAACAAACTTTAAAAAAATTAATACATAAATTAATGATTTATGAAAAATTAATAAATAATATTTAATAAAAAATTAATTACCTTAGGGATAACAGCATAATATTTTTTTGTAGTTCATATATAAAAAAGTGATTGT
>GAL18_0162_04 [organism=Pheidole nr.araneoides] rDNA, 16S
GAATTTTATATAGATTTAATAAAAAATTTAGTTTAAAATTTATTAAATTTATATTTCATTGGGAGGATGATTAAATTAAAAAAACTTTAAAATGTATAGACCATTAATTTATGAAATAATGATTAAGAGTGATTAAGGTAGATTTAGTTAGAATTAATTACCTTAGGGATAACAGCGTTATATTTTTAGAGAGATCTTATTGATAAAGATGTTTGC
>GAL18_0182_43 [organism=Strumigenys crassicornis] rDNA, 16S
GAATTTAATATAATTATTTATAAGAATATTTTTATAGTTGAAATAAATGATTATTATTTGATTGGGAGGATAAATAAATTTAATTAACTTTAATAATGAGTTAAGTTATAGATTAATAAGTAAAATTTTTTTGAATGATTTTAAAATTAAATTAGAATTAATTACCTTAGGGATAACAGCGTAATATTTTTATAAAGATCTTATTAATAAAAATGTTTGC
>GAL18_0183_38 [organism=Solenopsis sp.24] rDNA, 16S
GAATTTTATATTGTTTTATTAAGTTAATTTGTTATTAAATGAAATTAGTAGAACATATATTTAGTTGGGAGGATTGTTAAATATAATTAACTTTAATTAGATTTATAAAATATAAATTAATAAAATAAAGAATGGTTAATAAATTAAAAAAGAATTAATTACCTTAGGGATAACAGCGTAATACTTTTGGAGAGTTCATATTAATATGAGTGATTGC
>GAL18_0183_52 [organism=Hypoponera sp.12.FGSGt] rDNA, 16S
GAATTTTATATGTCGAATAAATAAAGTTTATTTTGGTATATTTTATTGGGAGGATATTTAAATTAATAAAACTTTAATAATAGGTTTTACATAAATTAATGATTAAAATAATGAATGAATGTAATTTATATAAAGAATTAATTACCTTAGGGATAACAGCATGATATTTTTTTGTAGTTCATATATAAAAAAATGTTTAT
>GAL18_0185_09 [organism=Brachymyrmex pictus] rDNA, 16S
GAATTTTATATATTTAAATAAATTTTGATAGTAAGTAATTTTATTTAAATATATTTTATTGGGAGGATATTTAAATTTAATAAACTTTTTAAGTTGAGATAAAGATACCATAAATTAATGAAAATAAAGAATAATTTAATTTTTTTTAAATTATTTAAGAATTAATTACCTTAGGGATAACAGCGTAATATTATTGGAAAGATCATATTTATATTAATGTTTGC
>GAL18_0185_11 [organism=Pheidole sagax] rDNA, 16S
GAATTTTATATAAATTTAAGAATAGATTTAATATAATATTATTGAATTTATATTTTATTGGGAGGATAGTTAAATTATATAAACTTTAGTAGTATAAGTCCATTTATTTATGAATTATAAATTATAGAGTGATAAAAGTTTTAAGTAGAATTAATTACCTTAGGGATAACAGCGTTATATTTTTAGAGAGATCTTATTGATAAAAATGATTGC
>GAL18_0186_34 [organism=Strumigenys crassicornis] rDNA, 16S
GAATTTAATATAATTATTTAAGAAAATATTTTTATAGTTGAAATAAATGATTATTATTTGATTGGGAGGATAAATAAATTTAATTAACTTTAATAATGAATTAAGTTGTAGATTAATAAGTAAAATTTTTTTGAATGATTTTAAAATTAAATTAGAATTAATTACCTTAGGGATAACAGCGTAATATTTTTATAAAGATCTTATTAATAAAAATGTTTGC
>GAL18_0186_49 [organism=Camponotus sp.04.FGSGt] rDNA, 16S
GAATTTAATATAAATTTTAATTAAATAATTTTATAAAATGGTATGGTTAGAATTTATATTTGGTTGGGAGGATTATTAAATTAAGTGAACTTTAATATGAAAAAACATTGATTTATGAATTTTTTGATTAAGATTTTTTAATTGATAATTAATTAAATTTTATAAAAGAATTAATTACCTTAGGGATAACAGCGTAATATTTTTAAAAAGATCTTATTGATAAAAGTGATTGC
>GAL18_0188_36 [organism=Pheidole fracticeps] rDNA, 16S
GAATTTTATATAAATTTATTAAATAATTTAGTATAAAAATATATTAATTAATAAATTTATATTTTATTGGGAGGATAGTTAAATTAGATGAACTTTAATAGAATTTAAAAATCATTAATTTATGAATTAAAAGTAAAGAGTGGCTTAATTTGGTTTAAATAGAATTAATTACCTTAGGGATAACAGCGTAATATTTTTAGAGAGATCTTATTAATAAAAATGATTGC
>GAL18_0189_28 [organism=Pheidole sp.MI15.01] rDNA, 16S
GAATTTTATATAGATTTATTTGATGATTTAAGAATTAATATAAATTAAGTTTATATTTTGTTGGGAGGATAATTAAATTAAAAAAACTTTATTTTAAAATTAGGTCATTAATATATGAGTAGAGAATGAATGGTTAATAAATTTAAGAAGAATTAATTACCTTAGGGATAACAGCGTTATATCTTTAGAGAGATCATATTAATAAAGATGATTGC
>GAL18_0194_38 [organism=Hypoponera sp.IT14.05] rDNA, 16S
GAATTTTATATATTAAAATGAATGTTAATATTTACGTTTATATATTTTATTGGGAGGATATTTAAATTGAGAAAACTTTAATTATAGTATTACATAAATTAGTGATTTTAAAATGAATGAATATAATTTTATGAAGAATTAATTACCTTAGGGATAACAGCATGATATTTTTTTGTAGTTTTTATATAAAAAAATGATTAT
>GAL18_0195_10 [organism=Pheidole sp.MI15.01] rDNA, 16S
GAATTTTATATAGATTTATTTGATGATTTAAGAATTAAAATAAATTAAGTTTATATTTTGTTGGGAGGATAATTAAATTAAAAAAACTTTATTTTAAAATTAGGTCATTAATATATGAGTAGAGAATGAATGGTTAATAAATTTAAGAAGAATTAATTACCTTAGGGATAACAGCGTTATATCTTTAGAGAGATCATATTAATAAAGATGATTGC
>GAL18_0212_03 [organism=Pheidole nr.araneoides] rDNA, 16S
GAATTTTATATAGATTTAATAAAAAATTTAGTTTAAAATTTATTAAATTTATATTTCATTGGGAGGATGATTAAATTAAAAAAACTTTAAAATGTATAGACCATTAATTTATGAAATAATGATTAAGAGTGATTAAGGTAGATTTAGTTAGAATTAATTACCTTAGGGATAACAGCGTTATATTTTTAGAGAGATCTTATTGATAAAGATGTTTGC
>GAL18_0217_09 [organism=Pheidole rugatula] rDNA, 16S
GAATTTAAAATTTTATAAATTTATTATGAAGATTAATGCTGAAGTTTAATAGGTTTCTATTTTATTGGGAGGATAGTTAAATTAAAAAGACTTTAATAATATAAAGACATTAGTTTATGAATTAATGAGTGAGTGATTAGTAAGTTTAAATAGAATTAATTACCTTAGGGATAACAGCGTGATATATTTAGAGAGATTTTATTAATAAAGATGGTTGC
>GAL18_0222_07 [organism=Solenopsis sp.23] rDNA, 16S
GAATTTTATATATAATTTTATAGTTATGTTTTTAATATAATAATATTATATATTTTGTTGGGAGGATAGTTAAATATATAGAACTTTAATTAAAATTTTAAAGATAAATTAGTAAATTTTAGAATGGTTAATAAATTAATAAAGAATTAATTACCTTAGGGATAACAGCGTAATATTTTTAGAGAGTTCATATTAATAAAAGTGTTTGC
>GAL18_0223_12 [organism=Camponotus sp.04.FGSGt] rDNA, 16S
GAATTTTATATAAATTTTAATTAGTTATTTTGATTATAAAGATTTAATTGATTAGGGTTTATATTTGATTGGGAGGATAGTTAAATTAAATGAACTTTAATTGAAGAAAACATTGATTTATGAAATTATAAGAGATTAATATTTTTTTGAAAAAAAAATATTATAAAAGAATTAATTACCTTAGGGATAACAGCGTAATATTTTTAAAAAGATCTTATTAATAAAAATGATTGC
>GAL18_0226_26 [organism=Acropyga decedens] rDNA, 16S
GAATTTAATATAAGTTTTTAGTTATATATTTAAATATTTTAAAAATTTTATATTTTATTGGGGGGATAATAAAATTTAATAAACTTTTATATTATATTTTTATATTTAAATATTTTTAATTTAAACATAAATTAATGAATTTTTAGAATAAATAAGTATTTTATTTAAAATTAGAATTAATTACCTTAGGGATAACAGCGTTATAATTTTTTAAAGATCTAATTGAAAGAAATGATTGC
>GAL18_0234_08 [organism=Strumigenys alberti] rDNA, 16S
GAATTTTATATAATTATTTATGAGTTTTTGTTAATAAATTAATTAATATAAATAATTATAATTTAATTGGGAGGATTATTAAATTTAATTAACTTTAAGTATAATTAAAATATAAATTAGTAAATAAAAATTTATAGAAGAATGATTAATAAATTAAAGAAGAATTAATTACCTTAGGGATAACAGCGTAATATTTTTGTAGAGTTCTTATTAATAAAAATGATTGC
>GAL18_0234_15 [organism=Pheidole demeter] rDNA, 16S
GAATTTTATATAAATTTATTGGTTAATTTAGTATTGAAAAAGGGTAGATTTATATTTTATTGGGAGGATAATTAAATTATAAAAACTTTAATAGAATTTAAGTCATTAATTTATGTATTATAATTAATAAGGAATGGTTAAGTAAATTTAAGTAGAATTAATTACCTTAGGGATAACAGCGTAATATTTTTGGAGAGATCTTATTAATAAAAATGTTTGC
>GAL18_0234_16 [organism=Pheidole sp.GAL18.01] rDNA, 16S
GAATTTTATATAAATTTATAATTTAAATTAATAAGAAATTTTTATTAAATTTATATTTTATTGGGAGGATAGTTAAATTTGTGAAACTTTAATAATAAATATAATCATTAATTTATGAATAGTTAAGTTAAAGTATGGTTAATAAATTTAAATAGAATTAATTACCTTAGGGATAACAGCGTAATATTTTTAGAGAGATCTTATTAATAAAAATGATTGC
>GAL18_0240_23 [organism=Pheidole pholeops] rDNA, 16S
GAATTTTATATAAATTTATTAAAATTAATTAGTTATATTATAATAATATATTTATATTTTGTTGGGAGGATAATTAAATTAAAAAAACTTTAATAATAATTAGAACATTAATTTATGAATAATAAAAATGAGTGATTAATAGAATTAGTTAGAATTAATTACCTTAGGGATAACAGCGTAATATCTTTAGAGAGATCTTATTAATAAAGATGATTGT
>GAL18_0240_31 [organism=Prionopelta dubia] rDNA, 16S
GAATTTTATAAATAAATTAATTTTTAAATATTAATATAGAAATTTTTTATTTATTTTATTCGGAGGATAATTAAATTAAAGTAAATTTAATTAAATAAAAATCATTAATTAATGAATAATTTGAATGTAATTTTATATAATAAGAATAAATTACCTTAGGGATAACAGCGTAATATTTTTATTAAGATCATATTTAAAAAAATGTTTGC
>GAL18_0263_24 [organism=Pheidole nr.radoszkowskii] rDNA, 16S
GAATTTTATATAAGTTTAATATGAGATTTAGTACGAAATTTATTAAATTTATATTTTATTGGGAGGATAGTTAAATTAAATAAACTTTAAAAATAAAAATCCATTAATTTATGAATTAGATATATTGGAGTAATAAGAATTTTAAATAGAATTAATTACCTTAGGGATAACAGCGTTATATTTTTAGAGAGATCTTATTGATAAAAATGATTGC
>GAL18_0266_17 [organism=Strumigenys schulzi] rDNA, 16S
GAATTTTATATAATTATTTATTTTTATTTTATTTGTTAGGAAAGATATAAATAATTAAATTTAGTTGGGAGGATTATTAAATTAGATTAACTTTAATTATAATTTAAGACATGAATTAATGAATAAATTTAGTTTAGAATGATTTGTAAATTAAATAAGAATTAATTACCTTAGGGATAACAGCGTAATATTTTTATCAAGTTCTTATTAGTAAAAATGATTGC
>GAL18_0266_24 [organism=Nylanderia sp.IT14.01] rDNA, 16S
TGGGACGAGAAGACCCTATAGAATTTGATATAATTATTAAATTTATTTAAGGAAGTATATTTTATTTAAATAATTATATTTTATTGGGAGGATAATTAAATAAGATGAACTTTAGTTTAAATATATAACTTAACATTAATTAATGAAATTTAATAAAGGAATGATTATTAAGTTATTAAAAAAAATTTTATAATAATTATTAAAAAAATTAATTACCTTAGGGATAACAGCGTAATATTTTTAGAAAGATCATATTAATAAAAATGATTGCGACCTCGAT
>GAL18_0271_24 [organism=Pheidole nr.radoszkowskii] rDNA, 16S
GAATTTTATATAAGTTTAATATGAGATTTAGTACGAAATTTATTAAATTTATATTTTATTGGGAGGATAGTTAAATTAAATAAACTTTAAAAATAAAAATCCATTAATTTATGAATTAGATATATTGGAGTAATAAGAATTTTAAATAGAATTAATTACCTTAGGGATAACAGCGTTATATTTTTAGAGAGATCTTATTGATAAAAATGATTGC
>GAL18_0272_17 [organism=Pheidole sculptior] rDNA, 16S
GAATTTTATATAAATTTATTAAAATTAATTAGTTATATTATAATAATATATTTATATTTTGTTGGGAGGATAATTAAATTAAAAAAACTTTAATAATAATTAGAACATTAATTTATGAATAATAAAAATGAGTGATTAATAGAATTAGTTAGAATTAATTACCTTAGGGATAACAGCGTAATATCTTTAGAGAGATCTTATTAATAAAGATGATTGT
>GAL18_0278_11 [organism=Pheidole nr.radoszkowskii] rDNA, 16S
GAATTTTATATAAGTTTAATATGAGATTTAGTACGAAATTTATTAAATTTATATTTTATTGGGAGGATAGTTAAATTAAATAAACTTTAAAAATAAAAATCCATTAATTTATGAATTAGATATATTGGAGTAATAAGAATTTTAAATAGAATTAATTACCTTAGGGATAACAGCGTTATATTTTTAGAGAGATCTTATTGATAAAAATGATTGC
>GAL18_0280_19 [organism=Nylanderia sp.IT14.01] rDNA, 16S
TGGGACGAGAAGACCCTATAGAATTTGATATAATTATTAAATTTATTTAAGGAAGTATATTTTATTTAAATAATTATATTTTATTGGGAGGATAATTAAATAAGATGAACTTTAGTTTAAATATATAACTTAACATTAATTAATGAAATTTAATAAAGGAATGATTATTAAGTTATTAAAAAAAATTTTATAATAATTATTAAAAAAATTAATTACCTTAGGGATAACAGCGTAATATTTTTAGAAAGATCATATTAATAAAAATGATTGCGACCTCGAT
>GAL18_0280_21 [organism=Pheidole exigua] rDNA, 16S
GAATTTTATATAAATTTTATTTAATGTATTAGTAATTAGAGAGTAGGATTTGTATTTTATTGGGAGGATAATTAAATTAAAAGAACTTTAATAAATTTTTAAAGTCATTGATTTATGGAATGATTGGGAGTGACTTTTAAGTCTATAAAGAATTAATTACCTTAGGGATAACAGCGTAATATCTTTAGAGAGATCTTATCGATAAAGATGATTGT
>GAL18_0282_04 [organism=Solenopsis bicolor] rDNA, 16S
GAATTTAATATAGTTTTATTAGATTGATTTATATTTATTATATTTATTTAGGCATAGTAAAAATATATTTAGTTGGGAGGATTATTAAATTTAATAAACTTTAATTTTATTTACAAGAATATAAATTAGTAAAATAATGGGTGGTTTATAAATTAAATAAGAATTAATTACCTTAGGGATAACAGCATAATATTTTTAGAAAGTTCATATTAATAAAAATGATTGT
>GAL18_0300_03 [organism=Pheidole exigua] rDNA, 16S
GAATTTTATATAAATTTATTAAAATTAATTAGTTATATTATAATAATATATTTATATTTTGTTGGGAGGATAATTAAATTAAAAAAACTTTAATAATAATTAGAACATTAATTTATGAATAATAAAAATGAGTGATTAATAGAATTAGTTAGAATTAATTACCTTAGGGATAACAGCGTAATATCTTTAGAGAGATCTTATTAATAAAGATGATTGT
>GAL18_0309_03 [organism=Pheidole nr.araneoides] rDNA, 16S
GAATTTTATATAGATTTAATAAAAAATTTAGTTTAAAATTTATTAAATTTATATTTCATTGGGAGGATGATTAAATTAAAAAAACTTTAAAATGTATAGACCATTAATTTATGAAATAATGATTAAGAGTGATTAAGGTAGATTTAGTTAGAATTAATTACCTTAGGGATAACAGCGTTATATTTTTAGAGAGATCTTATTGATAAAGATGTTTGC
>GAL18_0311_04 [organism=Pheidole nr.radoszkowskii] rDNA, 16S
GAATTTTATATAAGTTTAATATGAGATTTAGTACGAAATTTATTAAATTTATATTTTATTGGGAGGATAGTTAAATTAAATAAACTTTAAAAATAAAAATCCATTAATTTATGAATTAGATATATTGGAGTAATAAGAATTTTAAATAGAATTAATTACCTTAGGGATAACAGCGTTATATTTTTAGAGAGATCTTATTGATAAAAATGATTGC
>GAL18_0314_05 [organism=Pheidole nr.radoszkowskii] rDNA, 16S
GAATTTTATATAAGTTTAATATGAGATTTAGTACGAAATTTATTAAATTTATATTTTATTGGGAGGATAGTTAAATTAAATAAACTTTAAAAATAAAAATCCATTAATTTATGAATTAGATATATTGGAGTAATAAGAATTTTAAATAGAATTAATTACCTTAGGGATAACAGCGTTATATTTTTAGAGAGATCTTATTGATAAAAATGATTGC
>IT14_0444_15 [organism=Camponotus rapax] rDNA, 16S
GAATTTTATATAAAATTTTTATTTTATTTATCATTTGTATAAGATATAAAATTGAAATTTATATTTGATTGGGAGGATTATTAAATTTTATAAACTTTAATAAAAAATAAAGAACATTAATTTATGATATTTTTATTGATTAAAATTTTATGATTAATTTTATTATAGAATTAATTACCTTAGGGATAACAGCGTAATATTTCTAGAAAGATCTTATTGATAGGGATGTTTGC
>IT14_0807_56 [organism=Solenopsis sp.25] rDNA, 16S
GAATTTAATATATATATATTTAATAAAGTTTATGATGAGATAGATAAGAGTATGTATATTTTATTGGGAGGATAGTTAAATGTTAATAACTTTAATTAAAATTTAAATATAAATTAATAAATTTAAGAGTGATTAATAGAATTAATTAAGAATTAATTACCTTAGGGATAACAGCGTAATATTTTTGGAGAGTTCATATTAATAAAAATGTTTGC
>KR17_0021_11 [organism=Strumigenys diabola] rDNA, 16S
GAATTTTATATATTTATTTATAGGTTTATTTATAAAAGTAGTTAGTATAAATAAGAATATATTTAATTGGGAGGATTATTAAATTTAATTAACTTTAATTTTAATAAAATATAAATTAGTATTATTAATTTTATTGAATGATTTAGAAATTAAAAAAGAATTAATTACCTTAGGGATAACAGCGTAATATTTTTATAAAGATCTTATTAATAAAAATGTTTGC
>KR18_0008_15 [organism=Pheidole sp.KR17.02] rDNA, 16S
GAATTTTATATAAATTTAATTTAAGGTTTAGTATAAAATTTATTAAGTTTATATTTTATTGGGAGGATAGTTAAATTATATAAACTTTAAAATTAGTTAATCCATTAATTTATGAATTAGAAATTAAGGAGTAAAAAAAATTTTAAATAGAATTAATTACCTTAGGGATAACAGCGTTATATTTTTAGAGAGACCTTATTGATAAAAATGATTGC
>KR18_0009_15 [organism=Pheidole dorsata] rDNA, 16S
GAATTTTATATAAATTTATTAAAAAAGTTTAGTTAATGTTAGTAATTTTATATTTTGTTGGGAGGATAATTAAATTATAAAAACTTTAAAAGTATTTAGACATTAATTTATGAATGTAGTAATAATATGATTGGTTAATTTAGTTTGAGTAGAATTAATTACCTTAGGGATAACAGCGTAATATCTTTAGAGAGATCTTATTAATAAAGATGATTGC
>KR18_0012_48 [organism=Camponotus brevis] rDNA, 16S
GAATTTTATATAAGTTTTAATGGGAAGGAATAATAGATTATATAATATTGAGACTTATATTTAGTTGGGAGGATTGTTAAATTTTAAAAACTTTAATAAGAATAATTAAACATTAATTTATGATTGGGGTAACTAAATGATTAAAATTATTAAAAATTTTATAGAAGAATTAATTACCTTAAGGATAACAGCGTAATATTTTTATAAAGATCTTATTGATAAAAATGGTTGC
>KR18_0012_52 [organism=Strumigenys diabola] rDNA, 16S
GAATTTTATATATTTATTTATAGGTTTATTTATAAAAGTAGTTAGTATAAATAAGAATATATTTAATTGGGAGGATTATTAAATTTAATTAACTTTAATTTTAATAAAATATAAATTAGTATTATTAATTTTATTGAATGATTTAGAAATTAAAAAAGAATTAATTACCTTAGGGATAACAGCGTAATATTTTTATAAAGATCTTATTAATAAAAATGTTTGC
>KR18_0013_20 [organism=Pheidole dorsata] rDNA, 16S
GAATTTTATATAAATTTATTAAAAAAGTTTAGTTAATGTTAGTAATTTTATATTTTGTTGGGAGGATAATTAAATTATAAAAACTTTAAAAGTATTTAGACATTAATTTATGAATGTAGTAATAATATGATTGGTTAATTTAGTTTGAGTAGAATTAATTACCTTAGGGATAACAGCGTAATATCTTTAGAGAGATCTTATTAATAAAGATGATTGC
>KR18_0015_18 [organism=Pheidole sp.KR17.02] rDNA, 16S
GAATTTTATATAAATTTAATTTAAGGTTTAGTATAAAATTTATTAAGTTTATATTTTATTGGGAGGATAGTTAAATTATATAAACTTTAAAATTAGTTAATCCATTAATTTATGAATTAGAAATTAAGGAGTAAAAAAAATTTTAAATAGAATTAATTACCTTAGGGATAACAGCGTTATATTTTTAGAGAGACCTTATTGATAAAAATGATTGC
>KR18_0016_20 [organism=Pheidole dorsata] rDNA, 16S
GAATTTTATATAAATTTATTATATAAGTTTAGTTAGATATTAGTAGGTTTGTATTTTGTTGGGAGGATAATTAAATTATAAAAACTTTAAAAGTATTTAGACATTAATTTATGGATGTAAAAAATAATGAATGGCTATTTAGTTTGAGTAGAATTAATTACCTTAGGGATAACAGCGTAATATCTTTAGAGAGATCTTATTAATAGAGATGATTGC
>KR18_0021_34 [organism=Pheidole dorsata] rDNA, 16S
GAATTTTATATAAATTTATTATATAAGTTTAGTTAGATATTAGTAGGTTTGTATTTTGTTGGGAGGATAATTAAATTATAAAAACTTTAAAAGTATTTAGACATTAATTTATGGATGTAAAAAATAATGAATGGCTATTTAGTTTGAGTAGAATTAATTACCTTAGGGATAACAGCGTAATATCTTTAGAGAGATCTTATTAATAGAGATGATTGC
>KR18_0022_09 [organism=Pheidole sp.KR17.02] rDNA, 16S
GAATTTTATATAAATTTAATTTAAGGTTTAGTATAAAATTTATTAAGTTTATATTTTATTGGGAGGATAGTTAAATTATATAAACTTTAAAATTAGTTAATCCATTAATTTATGAATTAGAAATTAAGGAGTAAAAAAAATTTTAAATAGAATTAATTACCTTAGGGATAACAGCGTTATATTTTTAGAGAGACCTTATTGATAAAAATGATTGC
>KR18_0027_19 [organism=Pheidole dorsata] rDNA, 16S
GAATTTTATATAAATTTATTATATAAGTTTAGTTAGATATTAGTAGGTTTGTATTTTGTTGGGAGGATAATTAAATTATAAAAACTTTAAAAGTATTTAGACATTAATTTATGGATGTAAAAAATAATGAATGGCTATTTAGTTTGAGTAGAATTAATTACCTTAGGGATAACAGCGTAATATCTTTAGAGAGATCTTATTAATAGAGATGATTGC
>KR18_0029_13 [organism=Pheidole sp.KR17.02] rDNA, 16S
GAATTTTATATAAATTTAATTTAAGGTTTAGTATAAAATTTATTAAGTTTATATTTTATTGGGAGGATAGTTAAATTATATAAACTTTAAAATTAGTTAATCCATTAATTTATGAATTAGAAATTAAGGAGTAAAAAAAATTTTAAATAGAATTAATTACCTTAGGGATAACAGCGTTATATTTTTAGAGAGACCTTATTGATAAAAATGATTGC
>KR18_0030_06 [organism=Pheidole dorsata] rDNA, 16S
GAATTTTATATAAATTTATTATATAAGTTTAGTTAGATATTAGTAGGTTTGTATTTTGTTGGGAGGATAATTAAATTATAAAAACTTTAAAAGTATTTAGACATTAATTTATGGATGTAAAAAATAATGAATGGCTATTTAGTTTGAGTAGAATTAATTACCTTAGGGATAACAGCGTAATATCTTTAGAGAGATCTTATTAATAGAGATGATTGC
>KR18_0031_17 [organism=Pheidole zelata] rDNA, 16S
GAATTTAATATAAGTTTAATAAAAAATTTAGTATTAATTTATTAAGGTTATATTTTATTGGGAGGATAGTTAAATTAAAAGAACTTTAAAAATAAAAATCCATTAATTTGTGAAGTAGTATTTAAGAATGGCAGTGATGGTTAATTAGAATTAATTACCTTAGGGATAACAGCGTTATATTTTTAGAGAGATCTTATTGATAAAAATGTTTGC
>KR18_0032_24 [organism=Strumigenys crassicornis] rDNA, 16S
GAATTTGATATAGTTATTTATAAGAGTGATTTTGAAGAGAATGGGATAAATGATTATGATTTAATTGGGAGGATTAATAAATATAATTAACTTTAAAAATAAATTAAGTTGTGGATAAATAAATAAAATTTTTTTGAATGATTGTTAAATTAAATTAGAATTAATTACCTTAGGGATAACAGCGTAATATTTTTGTAAAGATCTTATTAATAAAAGTGTTTGC
>KR18_0044_05 [organism=Camponotus coloratus] rDNA, 16S
GAATTTTATATAAATTTTATTTGTGTGCAATATATATTATAGATTGTAGAAGTATGATTTGTATTTGATTGGGAGGATTATTAAATTTTATAAACTTTAATATAAAAATATAGACATTAATTTATGATATTGAGATTGATTAAAATTTATAATTAGATTTTATAATAGAATTAATTACCTCAGGGATAACAGCGTAATATTTTTAGAAAGATCTTATTGATAAAAATGTTTGC
>KR18_0045_02 [organism=Camponotus coloratus] rDNA, 16S
GAATTTTATATAAATTTTATTTGTGTGCAATATATATTATAGATTGTAGAAGTATGATTTGTATTTGATTGGGAGGATTATTAAATTTTATAAACTTTAATATAAAAATATAGACATTAATTTATGATATTGAGATTGATTAAAATTTATAATTAGATTTTATAATAGAATTAATTACCTCAGGGATAACAGCGTAATATTTTTAGAAAGATCTTATTGATAAAAATGTTTGC
>KR18_0049_09 [organism=Pheidole zelata] rDNA, 16S
GAATTTAATATAAGTTTAATAAAAAATTTAGTATTAATTTATTAAGGTTATATTTTATTGGGAGGATAGTTAAATTAAAAGAACTTTAAAAATAAAAATCCATTAATTTGTGAAGTAGTATTTAAGAATGGCAGTGATGGTTAATTAGAATTAATTACCTTAGGGATAACAGCGTTATATTTTTAGAGAGATCTTATTGATAAAAATGTTTGC
>KR18_0071_08 [organism=Pheidole zelata] rDNA, 16S
GAATTTAATATAAGTTTAATAAAAAATTTAGTATTAATTTATTAAGGTTATATTTTATTGGGAGGATAGTTAAATTAAAAGAACTTTAAAAATAAAAATCCATTAATTTGTGAAGTAGTATTTAAGAATGGCAGTGATGGTTAATTAGAATTAATTACCTTAGGGATAACAGCGTTATATTTTTAGAGAGATCTTATTGATAAAAATGTTTGC
>LA15_0022_01 [organism=Rogeria blanda] rDNA, 16S
GAATTTAATATTTATATAATAGACATTATGTTAATTGATTAAAAATTTTTATTATATAAATATTTTATTGGGAGGATAATTAAATTTTTGTAACTTTAATTAATAAAAAATATTAATAAATAGAGTTTTAAAGGTAAAGTGTAGAAAATTATTATAAAAAGAATTAATTACCTTAGGGATAACAGCATGAAATTTTTAGAGAGATCTTATTAATAAAAATATTTGT
>LA15_0022_09 [organism=Pheidole cramptoni] rDNA, 16S
GAATTTTATATAAATTTATTTATTTGATTATAAAAAATTAGAATAAATTTATATTTTATTGGGAGGATAGATAAATTATAAAAACTTTATTTTTAATTAAATCATTAATATATGGGGAGAGAAATACATGGAATGGTTAGTAAATTTAAAGAGAATTAATTACCTTAGGGATAACAGCGTTATACTTTTAGAGAGATCATATTGATAAAGGTGTTTGC
>LA15_0039_03 [organism=Pheidole deima] rDNA, 16S
GAATTTTATATAAGTTTATTATTTAGGTATTGAATAGTGTTATAATAAATTTTATATTTTATTGGGAGGATAATTAAATTAAATAAACTTTAATAAGAGTATAGAGTCATTAATGAATGATTTATGAAAGATGAATGGTTGTTTAGTTTAGATAGAATTAATTACCTTAGGGATAACAGCGTAATATTTTTAGAGAGACCTTATTAATAAAAATGATTGC
>LA15_0040_12 [organism=Pheidole nr.fimbriata.sp.B] rDNA, 16S
GAATTTTATATGAATTTATTATATAATTTAGTAATAATGGGTAATAAATTTATATTTTATTGGGAGGATAGTTAAATTATATAAACTATAATGATGTAAAGACCATTGATTTATGAATTGATAGATAGAGTGGCTAATAATAAGTTTAGAAAGAATTAATTACCTTAGGGATAACAGCGTGATATTTTTAGAGAGATCTTATTAATAAAAATGATTGC
>LA15_0095_06 [organism=Crematogaster flavomicrops] rDNA, 16S
GAATTTTATATAAATTAATTATAAGGTAAGTTATTGGATAGCTAATTTATATTTGATTGGGAGGATTATTAAATTAAATGAACTTTAATTAGATAAATAATATGAATTAATGAATTTAAGAATGGTTAGTAAATTAAATAAGAATTAATTACCTTAGGGATAACAGCGTAATATTTTTGGAGAGTTCCTATTAATAAAAATGTTTGC
>LA15_0112_08 [organism=Cyphomyrmex flavidus] rDNA, 16S
GAATTTTATATAAAATTATTTAAATAAATATTAATTAATTTAAAAAATAATTTTTATATTTAATTGGGAGGATTATTAAATTAATAAAACTTTAATATAAATAATAATATAAATAAATAAATAATTTAAAGAATGATTATTAAATTAAAAAGAAATAATTACCTTAGGGATAACAGCGTAATATTTTTAGATAGATCATATAGATAAAAATGATTGC
>LA15_0119_10 [organism=Solenopsis sp.09] rDNA, 16S
GAATTTAATATATATTTTATTAGATTGATTGATATATATAAATTAAGTTATATAGTAAAAATATATTTAGTTGGGAGGATTATTAAATTTAATAAACTTTAATTTTTATAAAAATATAAATTAGTGGAATAAAGTGAGTGATTAGTAAATTAAATAAGAATTAATTACCTTAGGGATAACAGCATAATATTTTTAGAAAGTTCATATTAATAGGAGTGTTTGT
>LA15_0136_02 [organism=Mycetomoellerius farinosus] rDNA, 16S
GAATTTTATATATAGTGTGTTTTTGATATTAGTTTTAGTTAGTATAAATGGTATTATATATTTAGTTGGGAGGATTGTTAAATTATTTAAACTTTAATTAATGTGAAAATATGGATTAGTAGAATTAATTAAGATGGAAAATTTAATTGAATAAGAATTAATTACCTTAGGGATAACACACACAGCGTAATAGTTTTGGAAAGATCATATTTATAAAATTGATTGC
>LA15_0162_02 [organism=Labidus praedator] rDNA, 16S
GAATTTTATTAATATTAAATTATTTTTGATTAATAAATTTAATATTAATTTGATTGGGGGGATATTTAAATTAATAAAACTTTAAATTAATTTATAACATTAATTAATGGAAAAATGATGTATAATGATTTAGATTATGTTAATAAAAGAATAAATTACCTTAGGGATAACAGCATAATATTTTTGGAGAGTTCATATTGATAAAAATGTTTGT
>LA15_0167_03 [organism=Labidus praedator] rDNA, 16S
GAATTTTATTAATATTAAATTATTTTTGATTAATAAATTTAATATTAATTTGATTGGGGGGATATTTAAATTAATAAAACTTTAAATTAATTTATAACATTAATTAATGGAAAAATGATGTATAATGATTTAGATTATGTTAATAAAAGAATAAATTACCTTAGGGATAACAGCATAATATTTTTGGAGAGTTCATATTGATAAAAATGTTTGT
>LA15_0168_02 [organism=Labidus praedator] rDNA, 16S
GAATTTTATTAATATTAAATTATTTTTGATTAATAAATTTAATATTAATTTGATTGGGGGGATATTTAAATTAATAAAACTTTAAATTAATTTATAACATTAATTAATGGAAAAATGATGTATAATGATTTAGATTATGTTAATAAAAGAATAAATTACCTTAGGGATAACAGCATAATATTTTTGGAGAGTTCATATTGATAAAAATGTTTGT
>LA15_0169_01 [organism=Labidus praedator] rDNA, 16S
GAATTTTATTAATATTAAATTATTTTTGATTAATAAATTTAATATTAATTTGATTGGGGGGATATTTAAATTAATAAAACTTTAAATTAATTTATAACATTAATTAATGGAAAAATGATGTATAATGATTTAGATTATGTTAATAAAAGAATAAATTACCTTAGGGATAACAGCATAATATTTTTGGAGAGTTCATATTGATAAAAATGTTTGT
>LA15_0172_01 [organism=Labidus praedator] rDNA, 16S
GAATTTTATTAATATTAAATTATTTTTGATTAATAAATTTAATATTAATTTGATTGGGGGGATATTTAAATTAATAAAACTTTAAATTAATTTATAACATTAATTAATGGAAAAATGATGTATAATGATTTAGATTATGTTAATAAAAGAATAAATTACCTTAGGGATAACAGCATAATATTTTTGGAGAGTTCATATTGATAAAAATGTTTGT
>LA15_0193_01 [organism=Azteca constructor] rDNA, 16S
GAATTTAATATTTTGTTAATTGGATGATTAATTATATATAAATTAATAGAATATTTTATTGGGAGGATAGTTAAATTTAATGAACTTAAATAATAAAATTACATTGATTAGTGAGTTTTGAATTATGTATTAGTAAAATAAAATTAATTACCTTAGGGATAACAGCGTAATATTTTTAGTGAGATCATATTTATAAAAGTGTTTGC
>LA15_0196_03 [organism=Gnamptogenys annulata] rDNA, 16S
GAATTTTATATAATTATTAGAATTAATTAATTTAAAAATTTTTAGTTGAATTAATTTTAATTTATATTTAGTTGGGAGGATTATTAAATTTTAAAAACTTTAATTAGATAATTACATAAATATATGGATATTAAAAATTAAATTGAATTTATATAGAAAAATTAATTACCTTAGGGATAACAGCGTAAAATTTTTAGAGAGATCTTATTAATAAAAGTGTTTGC
>LA15_0267_13 [organism=Megalomyrmex sp.CSG15.01] rDNA, 16S
GAATTTTATATAAAATTTATAATTTAATTTAAATTTAAATATATATATAAAGTTTTATATTTAATTGGGAGGATTATTAAATTTTATTAACTTTAATTGAAATAAATAATATAAATTAATAAGTTAAAGAATGGTTTAAAAAATTAAATAAGAATAAATTACCTTAGGGATAACAGCATAATATTTTTGGAGAGAACATATTGATAAAAATGTTTGT
>LA15_0268_19 [organism=Crematogaster carinata] rDNA, 16S
GAATTTTATATAAGTTAGGTATCTATGGATAGTTTTAAGGGGTATCAAATTTATATTTAATTGGGAGGATAGTTAAATTAATGAAACTTTAATTTAGTTTAAAATATAAATTAATAGGTTTAAGAATGGTTAGTAAATTAAGAAAGAATTAATTACCTTAGGGATAACAGCGTAATATTTTTAGAGAGTTCATATTAATAAAAATGTTTGC
>LA15_0285_11 [organism=Azteca ovaticeps] rDNA, 16S
GAATTTAATATTTTGTTAATTGGATGATTAATTATATATAAATTAATAGAATATTTTATTGGGAGGATAGTTAAATTTAATGAACTTAAATAATAAAATTACATTGATTAGTGAGTTTTGAATTATGTATTAGTAAAATAAAATTAATTACCTTAGGGATAACAGCGTAATATTTTTAGTGAGATCATATTTATAAAAGTGTTTGC
>LA15_0310_33 [organism=Camponotus rapax] rDNA, 16S
GAATTTTATATAAAATTTTTATTTTATTTATCATTTGTATAAGATATAAAATTGAAATTTATATTTGATTGGGAGGATTATTAAATTTTATAAACTTTAATAAAAAATAAAGAACATTAATTTATGATATTTTTATTGATTAAAATTTTATGATTAATTTTATTATAGAATTAATTACCTTAGGGATAACAGCGTAATATTTCTAGAAAGATCTTATTGATAGGGATGTTTGC
>LA15_0318_30 [organism=Camponotus rapax] rDNA, 16S
GAATTTTATATAAAATTTTTATTTTATTTATCATTTGTATAAGATATAAAATTGAAATTTATATTTGATTGGGAGGATTATTAAATTTTATAAACTTTAATAAAAAATAAAGAACATTAATTTATGATATTTTTATTGATTAAAATTTTATGATTAATTTTATTATAGAATTAATTACCTTAGGGATAACAGCGTAATATTTCTAGAAAGATCTTATTGATAGGGATGTTTGC
>MAI19_0008_14 [organism=Hypoponera sp.MI15.05] rDNA, 16S
TAGGACGAGAAGACCCTATAGAATTTTATATATTAAATAAATTATTAAAATTTATATTAAAATATTTTATTGGGAGGATATTTAAATTAGAAAAACTTTAATTATATAATTACATTGATTATTGATTTAAAATGAATAAATATAATTTTATTAAGAATTAATTACCTTAGGGATAACAGCATAATATTTTTTTGTAGTCCTTATATAAAATAATGATTATGACCTCGATGTTGGATTAAGAGACTGATGGACTGATGTAGGACGAGAAGACCCTATAGAA
>MAI19_0030_23 [organism=Hypoponera sp.B] rDNA, 16S
TAGGACGAGAAGACCCTATAGAATTTTATATATTAGTGTATAAATAAGGGATTATATTTTGGATATATTTTATTGGGAGGATATTTAAATTAAGAAAACTTTAATTATAAGTTTACATTAATGAATGATTTAGAATGAATAAGAATTATTTTAATGAGAATTAATTACCTTAGGGATAACAGCATAATATTTTTTTGTAGTTCTTATATAAAAAAATGATTATGACCTCGATGTTGGATTAAGATCAGTAGACTATGTAGGACGAGAAGACCCTATAGAA
>MAI19_0077_05 [organism=Camponotus rapax] rDNA, 16S
TAAGACGAGAAGACCCTATAGAATTTTATATAAAATTCTATAGGGTCTTCGCGTCAGCTGAGACGAGAAGACCCTATAGAATTTTATATAAAATTTTTATTTTATTTATCATTTGTATAAGATATAAAATTGAAATTTATATTTGATTGGGAGGATTATTAAATTTTATAAACTTTAATAAAAAATAAAGAACATTAATTTATGATATTTTTATTGATTAAAATTTTATGATTAATTTTATTATAGAATTAATTACCTTAGGGATAACAGCGTAATATTT
>MI15_0093_39 [organism=Megalomyrmex sp.IT14.01] rDNA, 16S
GAATTTAATATAAAATTTATGAACTATTAAAAATAAAAATATATTATAAAATTTTATATTTAGTTGGGGGGATTGTTAAATTTTATAAACTTTAATTAAAATAAATAATATTAATTAATGAATTAAGGAAGGATAATTTATAATTATAAGAATTAATTACCTTAGGGATAACAGCATAATATTTTTGGAGAGATCATATCGATAAAAATTTTTGT
>MI15_0164_29 [organism=Hypoponera sp.MI15.02] rDNA, 16S
GAATTTTATAAATTTAATGTAAATGATTAGTTTATTTAAATATATTTTATTGGGAGGATATTTAAATTGGAAAAACTTTAATAATAATAGAACATAAATTAATGATTTTAAAAATGAATGAATAATATTTTATTAAGAATTAATTACCTTAGGGATAACAGCATGATATTTTTTTGTAGTTCTTATATAAAAGAGTGGTTGT
>MI15_0281_16 [organism=Acromyrmex subterraneus] rDNA, 16S
GAATTTTATAAGTGAGGTTATTGTGGATAAGATTTATTTAAAAGTAAAATAATTTTATTTATTTAGTTGGGAGGATTGTTAAATTTGATTAACTTTAATTTGAAGAAAGATATTAATTAGTAGGAGAAGGAATTAATTGATGGGTGATTTAGTTAAAATTAAGAAAGAAATAATTACCTTAGGGATAACAGCGTAATATTTTTAGAAAGATCATATAGATAAAAATGATTGC
>MI15_0376_31 [organism=Pheidole cramptoni] rDNA, 16S
GAATTTTATATAAATTTATTTAATTAATTATAAAAGAATGAGAATAAATTTATATTTTATTGGGAGGATAAATAAATTAAAAAAACTTTATTTTTGATTAAATCATTAATATATGGGGAGAAGAAATGAATGGTTAGTAAATTTAAAGAAAATTAATTACCTTAGGGATAACAGCGTTATACTTTTAGAGAGATCATATTGATAAAGGTGTTTGC
>MI15_0378_45 [organism=Pheidole demeter] rDNA, 16S
GAATTTTATATAAATTTAATAATAAATTTTAATTTAGGATTTATTAAATTTATATTTCATTGGGAGGATGATTAAATTTATAAAACTTTAATAGATAAAAATCATTAATTTATGAATTAGAGGTATGAATGATTAATAAATTTAAATAAAATTAATTACCTTAGGGATAACAGCGTTATATTTTTAGATAGATCTTATTGATAAAGATGTTTGC
>MI15_0477_21 [organism=Pheidole sculptior] rDNA, 16S
GAATTTTATATGAATTTATTAAAATTAATTAGTTATAATAGTATAATATATATTTATATTTTGTTGGGAGGATAATTAAATTAAAAAAACTTTAATAATAAGTAGTACATTAATTTATGAATAATAAAAAATGAGTGATTAATAAAATTAGTTAGAATTAATTACCTTAGGGATAACAGCGTAATATCTTTAGAGAGATCTTATTAATAAAGATGATTGT
>MI15_0479_12 [organism=Pheidole sculptior] rDNA, 16S
GAATTTTATATGAATTTATTAAAATTAATTAGTTATAATAGTATAATATATATTTATATTTTGTTGGGAGGATAATTAAATTAAAAAAACTTTAATAATAAGTAGTACATTAATTTATGAATAATAAAAAATGAGTGATTAATAAAATTAGTTAGAATTAATTACCTTAGGGATAACAGCGTAATATCTTTAGAGAGATCTTATTAATAAAGATGATTGT
>MI15_0484_23 [organism=Pheidole longiseta] rDNA, 16S
GAATTTGATATAGATTTAATGAAAGATTTAAATTTATATATATTGAATTTATATTTTATTGGGAGGATAGTTAAATTAAGTAAACTTTAAAAATTAAAGTCCATTAATTTATGAGTTAATGTTTAAAGAATGATAATAGATAATTTTGGAAGAATTAATTACCTTAGGGATAACAGCGTTATATTTTTAGAGAGATCTTATTAATAAAAATGTTTGC
>MI15_0485_21 [organism=Acropyga guianensis] rDNA, 16S
GAATTTTATATAATTTTTTTAAAAAAAAATTTATTTTAAAAAATTTTTTATATTTTATTGGGGGGATAATAAAATTTATTTAACTTTTATATTAATAATAAATTTTTTATAAAGATATTAAATTATTTATAAACATTTATGAATGAATTAAATAGAATGTAAAAATAGATAATTTTTTTTAATTAAAATTAATTACCTTAGGGATAACAGCGTAATAATTTTTGAAAGATCTTATTAAGAAAAATGATTGC
>MI15_0489_18 [organism=Acropyga guianensis] rDNA, 16S
GAATTTTATATAGTTTTTTAAAAAAAAATTTATTTTAAAAAATTTTTATATTTTATTGGGGGGATAATAAAATTTATTTAACTTTTATATTGATAATAAGTTTTTTATAAAAATATAAATTATTTTATAAACATTTATGAATGAATTAAATAGAATGTGAAAATATATAATTTTCTTTAATTAAAATTAATTACCTTAGGGACAGCGTAATAATTTTTGAAAGATCTTATTAAGAAAAATGATTGC
>OI17_0002_06 [organism=Solenopsis saevissima] rDNA, 16S
GAATTTTATATATAATTTTATAGTTATGTTTTTAATATAATAATATTATATATTTTGTTGGGAGGATAGTTAAATATATAGAACTTTAATTAAAATTTTAAAGATAAATTAGTAAATTTTAGAATGGTTAATAAATTAATAAAGAATTAATTACCTTAGGGATAACAGCGTAATATTTTTAGAGAGTTCATATTAATAAAAGTGTTTGC
>OI17_0002_07 [organism=Pheidole jelskii] rDNA, 16S
GAATTTTATATAAATTAAATAAAAATTTTAGTAGAAGATTTGTTGAGTTTATATTTTATTGGGAGGATAGTTAAATTAAAAAAACTTTAAAAATAAAAAGAAATCATAAATTTATGAGTTAAAATAAAGAATGGCGGAGTAAGTTAAAGTAGAATTAATTACCTTAGGGATAACAGCGTTATATTTTTAGAGAGATCTTATTAATAAAAATGATTGC
>OI17_0011_03 [organism=Pheidole jelskii] rDNA, 16S
GAATTTTATATAAATTAAATAAAAATTTTAGTAGAAGATTTGTTGAGTTTATATTTTATTGGGAGGATAGTTAAATTAAAAAAACTTTAAAAATAAAAAGAAATCATAAATTTATGAGTTAAAATAAAGAATGGCGGAGTAAGTTAAAGTAGAATTAATTACCTTAGGGATAACAGCGTTATATTTTTAGAGAGATCTTATTAATAAAAATGATTGC
>OI17_0079_03 [organism=Crematogaster abstinens] rDNA, 16S
GAATTTTATATAGATAAATTATTTTTTTTAGTTTGTGTAATAATTGAAGTATATTTAATTGGGAGGATTGTTAAATTAAAAAAACTTTAATTATGAAAAATATTAATTAATGAATTTAAGAATGGTTATGAAATTAATAAAGAATTAATTACCTTAGGGATAACAGCGTAATATTTTTGGAGAGTACATATTAATAAAAATGTTTGC
>OI17_0090_01 [organism=Crematogaster abstinens] rDNA, 16S
GAATTTTATATAGATAAATTATTTTTTTTAGTTTGTGTAATAATTGAAGTATATTTAATTGGGAGGATTGTTAAATTAAAAAAACTTTAATTATGAAAAATATTAATTAATGAATTTAAGAATGGTTATGAAATTAATAAAGAATTAATTACCTTAGGGATAACAGCGTAATATTTTTGGAGAGTACATATTAATAAAAATGTTTGC
>OI17_0092_03 [organism=Crematogaster abstinens] rDNA, 16S
GAATTTTATATAGATAAATTATTTTTTTTAGTTTGTGTAATAATTGAAGTATATTTAATTGGGAGGATTGTTAAATTAAAAAAACTTTAATTATGAAAAATATTAATTAATGAATTTAAGAATGGTTATGAAATTAATAAAGAATTAATTACCTTAGGGATAACAGCGTAATATTTTTGGAGAGTACATATTAATAAAAATGTTTGC
>OI17_0129_02 [organism=Crematogaster abstinens] rDNA, 16S
GAATTTTATATAATTTTTAATTATTTAATTTAGTTTAGATGATAAATTAATTTATATTTTATTGGGAGGATGGTTAAATTAGAGTAACTTTAATTATAAGAGAATATTGATGAATAAGTTAAAGAATGGTTAATAAATTAAAAAAGAATTAATTACCTTAGGGATAACAGCGTAATATTTTTGGAGAGTTCATATTAATAAAAATGTTTGC
>OI17_0138_02 [organism=Crematogaster abstinens] rDNA, 16S
GAATTTTATATAATTTTTAATTATTTAATTTAGTTTAGATGATAAATTAATTTATATTTTATTGGGAGGATGGTTAAATTAGAGTAACTTTAATTATAAGAGAATATTGATGAATAAGTTAAAGAATGGTTAATAAATTAAAAAAGAATTAATTACCTTAGGGATAACAGCGTAATATTTTTGGAGAGTTCATATTAATAAAAATGTTTGC
>OI17_0140_01 [organism=Crematogaster abstinens] rDNA, 16S
GAATTTTATATAATTTTTAATTATTTAATTTAGTTTAGATGATAAATTAATTTATATTTTATTGGGAGGATGGTTAAATTAGAGTAACTTTAATTATAAGAGAATATTGATGAATAAGTTAAAGAATGGTTAATAAATTAAAAAAGAATTAATTACCTTAGGGATAACAGCGTAATATTTTTGGAGAGTTCATATTAATAAAAATGTTTGC
>OI17_0144_05 [organism=Camponotus coloratus] rDNA, 16S
GAATTTTATATAAATTTTATTTGTGTGCAATATATATATTATAGATTGTAGAAGTATGATTTGTATTTGATTGGGAGGATTATTAAATTTTATAAACTTTAATATAAAAATATAGACATTAATTTATGATATTGAGATTGATTAAAATTTATAATTAGATTTTATAATAGAATTAATTACCTCAGGGATAACAGCGTAATATTTTTAGAAAGATCTTATTGATAAAAATGTTTGC
>OI17_0163_03 [organism=Camponotus coloratus] rDNA, 16S
GAATTTTATATAAATTTTATTTGTGTGCAATATATATTATAGATTGTAGAAGTATGATTTGTATTTGATTGGGAGGATTATTAAATTTTATAAACTTTAATATAAAAATATAGACATTAATTTATGATATTGAGATTGATTAAAATTTATAATTAGATTTTATAATAGAATTAATTACCTCAGGGATAACAGCGTAATATTTTTAGAAAGATCTTATTGATAAAAATGTTTGC
>OI17_0190_04 [organism=Pheidole radoszkowskii] rDNA, 16S
GAATTTTATATGAGTTTAATATTATATTTAGTAGGAGATTAATTATTAAGTTTATATTTTATTGGGAGGATAGTTAAATTAAATAAACTTTAAAAATAAAAATCCATTAATTTATGAATTAAGCATTATAGAGTGATAAAAAATTTTAAATAGAATTAATTACCTTAGGGATAACAGCGTTATATTTTTAGAGAGATCTTATTGATAAAAATGATTGC
>OI17_0193_06 [organism=Pheidole radoszkowskii] rDNA, 16S
GAATTTTATATGAGTTTAATATTATATTTAGTAGGAGATTAATTATTAAGTTTATATTTTATTGGGAGGATAGTTAAATTAAATAAACTTTAAAAATAAAAATCCATTAATTTATGAATTAAGCATTATAGAGTGATAAAAAATTTTAAATAGAATTAATTACCTTAGGGATAACAGCGTTATATTTTTAGAGAGATCTTATTGATAAAAATGATTGC
>OI17_0195_08 [organism=Pheidole radoszkowskii] rDNA, 16S
GAATTTTATATGAGTTTAATATTATATTTAGTAGGAGATTAATTATTAAGTTTATATTTTATTGGGAGGATAGTTAAATTAAATAAACTTTAAAAATAAAAATCCATTAATTTATGAATTAAGCATTATAGAGTGATAAAAAATTTTAAATAGAATTAATTACCTTAGGGATAACAGCGTTATATTTTTAGAGAGATCTTATTGATAAAAATGATTGC
>OI17_0196_05 [organism=Camponotus fastigatus] rDNA, 16S
GAATTTTATATAAATTTTTATTGAAATATTATTTTTTATAATAAAAATAAATTAAAATTTATATTTGATTGGGAGGATTATTAAATTAAATTAACTTTAAATTATTGATACATTAATTTATGATAAGTTTTTAAAAGATTAAAATTTAATATTAATTAAATTTTAAATAAGAATTAATTACCTTAGGGATAACAGCGTAATATTTTTAAAAAGATCTTATTGATAAAAATGTTTGC
>OI17_0198_03 [organism=Camponotus senex] rDNA, 16S
GAATTTTATATAAATTTTAATGAAGTAATATAATGGATGGATTATTAAGATTTATATTTAGTTGGGAGGATTATTAAATTTTAAAAACTTTAAATAAATATATGATGACATTGATTTATGATATGAAGTTAAGTGATTAAAATTGTTAAGAATTTTATATAAAAATTAATTACCTTAGGGATAACAGCGTAATATTTTTAAAAAGATCTTATTAATAAAAATGATTGC
>OI17_0199_06 [organism=Camponotus senex] rDNA, 16S
GAATTTTATATAAATTTTAATGAAGTAATATAATGGATGGATTATTAAGATTTATATTTAGTTGGGAGGATTATTAAATTTTAAAAACTTTAAATAAATATATGATGACATTGATTTATGATATGAAGTTAAGTGATTAAAATTGTTAAGAATTTTATATAAAAATTAATTACCTTAGGGATAACAGCGTAATATTTTTAAAAAGATCTTATTAATAAAAATGATTGC
>OI17_0200_08 [organism=Camponotus senex] rDNA, 16S
GAATTTTATATAAATTTTAATGAAGTAATATAATGGATGGATTATTAAGATTTATATTTAGTTGGGAGGATTATTAAATTTTAAAAACTTTAAATAAATATATGATGACATTGATTTATGATATGAAGTTAAGTGATTAAAATTGTTAAGAATTTTATATAAAAATTAATTACCTTAGGGATAACAGCGTAATATTTTTAAAAAGATCTTATTAATAAAAATGATTGC
>OI17_0202_04 [organism=Camponotus fastigatus] rDNA, 16S
GAATTTTATATAAATTTTTATTGAAATATTATTTTTTATAATAAAAATAAATTAAAATTTATATTTGATTGGGAGGATTATTAAATTAAATTAACTTTAAATTATTGATACATTAATTTATGATAAGTTTTTAAAAGATTAAAATTTAATATTAATTAAATTTTAAATAAGAATTAATTACCTTAGGGATAACAGCGTAATATTTTTAAAAAGATCTTATTGATAAAAATGTTTGC
>OI17_0203_06 [organism=Camponotus senex] rDNA, 16S
GAATTTTATATAAATTTTAATGAAGTAATATAATGGATGGATTATTAAGATTTATATTTAGTTGGGAGGATTATTAAATTTTAAAAACTTTAAATAAATATATGATGACATTGATTTATGATATGAAGTTAAGTGATTAAAATTGTTAAGAATTTTATATAAAAATTAATTACCTTAGGGATAACAGCGTAATATTTTTAAAAAGATCTTATTAATAAAAATGATTGC
>OI17_0206_07 [organism=Camponotus senex] rDNA, 16S
GAATTTTATATAAATTTTAATGAAGTAATATAATGGATGGATTATTAAGATTTATATTTAGTTGGGAGGATTATTAAATTTTAAAAACTTTAAATAAATATATGATGACATTGATTTATGATATGAAGTTAAGTGATTAAAATTGTTAAGAATTTTATATAAAAATTAATTACCTTAGGGATAACAGCGTAATATTTTTAAAAAGATCTTATTAATAAAAATGATTGC
>OI17_0209_03 [organism=Camponotus senex] rDNA, 16S
GAATTTTATATAAATTTTAATGAAGTAATATAATGGATGGATTATTAAGATTTATATTTAGTTGGGAGGATTATTAAATTTTAAAAACTTTAAATAAATATATGATGACATTGATTTATGATATGAAGTTAAGTGATTAAAATTGTTAAGAATTTTATATAAAAATTAATTACCTTAGGGATAACAGCGTAATATTTTTAAAAAGATCTTATTAATAAAAATGATTGC
>OI17_0217_05 [organism=Camponotus fastigatus] rDNA, 16S
GAATTTTATATAAATTTTTATTGAAATATTATTTTTTATAATAAAAATAAATTAAAATTTATATTTGATTGGGAGGATTATTAAATTAAATTAACTTTAAATTATTGATACATTAATTTATGATAAGTTTTTAAAAGATTAAAATTTAATATTAATTAAATTTTAAATAAGAATTAATTACCTTAGGGATAACAGCGTAATATTTTTAAAAAGATCTTATTGATAAAAATGTTTGC
>OI17_0218_01 [organism=Camponotus senex] rDNA, 16S
GAATTTTATATAAATTTTAATGAAGTAATATAATGGATGGATTATTAAGATTTATATTTAGTTGGGAGGATTATTAAATTTTAAAAACTTTAAATAAATATATGATGACATTGATTTATGATATGAAGTTAAGTGATTAAAATTGTTAAGAATTTTATATAAAAATTAATTACCTTAGGGATAACAGCGTAATATTTTTAAAAAGATCTTATTAATAAAAATGATTGC
>OI17_0219_06 [organism=Camponotus coruscus] rDNA, 16S
GAATTTTATATAAATTTTATATTATATTAAAATTTATTAAATATAAAAAATTTTTTAAATAGTTTAAAGTTTATATTTGATTGGGAGGATATTTAAATTAAAAGAACTTTAAAATAATAGAACATTAATTTATGAATAGTAATTTGGGATTAAAATTTTGAGAAAAAATTTTATAAAAAAATTAATTACCTTAGGGATAACAGCGTAATATTTTTATAAAGATCTTATTGATAATAATGATTGC
>OI17_0224_01 [organism=Camponotus fastigatus] rDNA, 16S
GAATTTTATATAAATTTTATTTGTGTGCAATATATATTATAGATTGTAGAAGTATGATTTGTATTTGATTGGGAGGATTATTAAATTTTATAAACTTTAATATAAAAATATAGACATTAATTTATGATATTGAGATTGATTAAAATTTATAATTAGATTTTATAATAGAATTAATTACCTCAGGGATAACAGCGTAATATTTTTAGAAAGATCTTATTGATAAAAATGTTTGC
>OI17_0226_05 [organism=Camponotus fastigatus] rDNA, 16S
GAATTTTATATAAATTTTTATTGAAATATTATTTTTTATAATAAAAATAAATTAAAATTTATATTTGATTGGGAGGATTATTAAATTAAATTAACTTTAAATTATTGATACATTAATTTATGATAAGTTTTTATTTAAAAGATTAAAATTTAATATTAATTAAATTTTAAATAAGAATTAATTACCTTAGGGATAACAGCGTAATATTTTTAAAAAGATCTTATTGATAAAAATGTTTGC
>OI17_0230_07 [organism=Camponotus fastigatus] rDNA, 16S
GAATTTTATATGGGCTTTAATTGGGAGTTTTTTATAAAATTAGAGCTTATATTTGGTTGGGAGGATTATTAAATTTGATAAACTTTAATAAAAAAAAAACATTAATTTATGATGATTAAACTTAGTAAAATGATTAAGATTTTATAATTTTATGAAAGAAGTAATTACCTCAGGGATAACAGCGTAATATTTTTAAAAAGATCTTATTGATAAAAGTGATTGC
>PAT19_0011_03 [organism=Pheidole jelskii] rDNA, 16S
GAATTTTATATAAATTAAATAAAAATTTTAGTAGAAGATTTGTTGAGTTTATATTTTATTGGGAGGATAGTTAAATTAAAAAAACTTTAAAAATAAAAAGAAATCATAAATTTATGAGTTAAAATAAAGAATGGCGGAGTAAGTTAAAGTAGAATTAATTACCTTAGGGATAACAGCGTTATATTTTTAGAGAGATCTTATTAATAAAAATGATTGC
>PAT19_0012_04 [organism=Pheidole jelskii] rDNA, 16S
GAATTTTATATAAATTAAATAAAAATTTTAGTAGAAGATTTGTTGAGTTTATATTTTATTGGGAGGATAGTTAAATTAAAAAAACTTTAAAAATAAAAAGAAATCATAAATTTATGAGTTAAAATAAAGAATGGCGGAGTAAGTTAAAGTAGAATTAATTACCTTAGGGATAACAGCGTTATATTTTTAGAGAGATCTTATTAATAAAAATGATTGC
>PAT19_0014_03 [organism=Solenopsis saevissima] rDNA, 16S
GAATTTTATATATAATTTTATAGTTATGTTTTTAATATAATAATATTATATATTTTGTTGGGAGGATAGTTAAATATATAGAACTTTAATTAAAATTTTAAAGATAAATTAGTAAATTTTAGAATGGTTAATAAATTAATAAAGAATTAATTACCTTAGGGATAACAGCGTAATATTTTTAGAGAGTTCATATTAATAAAAGTGTTTGC
>PAT19_0014_06 [organism=Pheidole jelskii] rDNA, 16S
GAATTTTATATAAATTAAATAAAAATTTTAGTAGAAGATTTGTTGAGTTTATATTTTATTGGGAGGATAGTTAAATTAAAAAAACTTTAAAAATAAAAAGAAATCATAAATTTATGAGTTAAAATAAAGAATGGCGGAGTAAGTTAAAGTAGAATTAATTACCTTAGGGATAACAGCGTTATATTTTTAGAGAGATCTTATTAATAAAAATGATTGC
>PAT19_0014_07 [organism=Nylanderia fulva] rDNA, 16S
TGGGACGAGAAGACCCTATAGAATTTAATATAATTTTTGAATCTATTTAAGGTAAGTAAATTTTATTTTATAAGTTATATTTTATTGGGAGGATAATTAAATAAAATGAACTTTAATTTTAATATAATTTAACATTTAACATTGATTAATGAAATTTTAATAAAAGATTAATTATTAAATTAATAAAATATTTTTTTATTTTTTATAATAGTTATTATAAAAATTAATTACCTTAGGGATAACAGCGTAATATTTTTAAAAAGATCATATTAATAAAAAT
>PAT19_0015_03 [organism=Solenopsis saevissima] rDNA, 16S
GAATTTTATATATAATTTTATAGTTATGTTTTTAATATAATAATATTATATATTTTGTTGGGAGGATAGTTAAATATATAGAACTTTAATTAAAATTTTAAAGATAAATTAGTAAATTTTAGAATGGTTAATAAATTAATAAAGAATTAATTACCTTAGGGATAACAGCGTAATATTTTTAGAGAGTTCATATTAATAAAAGTGTTTGC
>PAT19_0023_04 [organism=Solenopsis sp.PAT19.01] rDNA, 16S
GAATTTGATATATATGAATATTATTGATTAGTAAAATTTAATAAGTATTATATATTTGATTGGGAGGATAGTTAAATATTTATAACTTTAATTAAAATATAATATAAATTAATGAAGTTTAGAGTGGTTAATAAATTAATAAAGAATTAATTACCTTAGGGATAACAGCGTAATATTTTTAGAGAGTTCATATTGATAAAAATGTTTGC
>PAT19_0061_07 [organism=Crematogaster abstinens] rDNA, 16S
GAATTTTATATAGATAAATTATTTTTTTTAGTTTAATAATAATTGATATATATTTAATTGGGAGGATTGTTAAATTAAAAAAACTTTAATTATAGATAATATTAATAAATGAATTTAAGAATGGTTATATAATTAATAAAGAATTAATTACCTTAGGGATAACAGCGTAATATTTTTGGAGAGTACATATTAATAGAAATGTTTGC
>PAT19_0073_09 [organism=Cardiocondyla wroughtonii] rDNA, 16S
GAATTTTATATAAAAAAAATTAAGTAATATATAATAGTATTTATATTTAATTGGGAGGATTGTTAAATTTTAAAAACTTTAATTAAAAATAAAATATAAATTGATGAATTAAAGAGTTGAATTATAAAATAAGAAAGAATTAATTACCTTAGGGATAACAGCGTAATATTTTTGGAGAGATCATATTAATAAAAATGTTTGC
>PAT19_0102_02 [organism=Camponotus blandus] rDNA, 16S
GAATTTTATATAAATTTTTATTGAAATATTATTTTTTATAATAAAAATAAATTAAAATTTATATTTGATTGGGAGGATTATTAAATTAAATTAACTTTAAATTATTGATACATTAATTTATGATAAGTTTTTAAAAGATTAAAATTTAATATTAATTAAATTTTAAATAAGAATTAATTACCTTAGGGATAACAGCGTAATATTTTTAAAAAGATCTTATTGATAAAAATGTTTGC
>PAT19_0103_05 [organism=Camponotus blandus] rDNA, 16S
GAATTTTATATAAATTTTTATTGAAATATTATTTTTTATAATAAAAATAAATTAAAATTTATATTTGATTGGGAGGATTATTAAATTAAATTAACTTTAAATTATTGATACATTAATTTATGATAAGTTTTTAAAAGATTAAAATTTAATATTAATTAAATTTTAAATAAGAATTAATTACCTTAGGGATAACAGCGTAATATTTTTAAAAAGATCTTATTGATAAAAATGTTTGC
>PAT19_0107_11 [organism=Camponotus blandus] rDNA, 16S
GAATTTTATATAAATTTTTATTGAAATATTATTTTTTATAATAAAAATAAATTAAAATTTATATTTGATTGGGAGGATTATTAAATTAAATTAACTTTAAATTATTGATACATTAATTTATGATAAGTTTTTAAAAGATTAAAATTTAATATTAATTAAATTTTAAATAAGAATTAATTACCTTAGGGATAACAGCGTAATATTTTTAAAAAGATCTTATTGATAAAAATGTTTGC
>PAT19_0107_16 [organism=Cardiocondyla minutior] rDNA, 16S
GAATTTTATATAAAAAAAATTAAGTAATATATAATAGTATTTATATTTAATTGGGAGGATTGTTAAATTTTAAAAACTTTAATTAAAAATAAAATATAAATTGATGAATTAAAGAGTTGAATTATAAAATAAGAAAGAATTAATTACCTTAGGGATAACAGCGTAATATTTTTGGAGAGATCATATTAATAAAAATGTTTGC
>PAT19_0111_14 [organism=Camponotus blandus] rDNA, 16S
GAATTTTATATAAATTTTTATTGAAATATTATTTTTTATAATAAAAATAAATTAAAATTTATATTTGATTGGGAGGATTATTAAATTAAATTAACTTTAAATTATTGATACATTAATTTATGATAAGTTTTTAAAAGATTAAAATTTAATATTAATTAAATTTTAAATAAGAATTAATTACCTTAGGGATAACAGCGTAATATTTTTAAAAAGATCTTATTGATAAAAATGTTTGC
>SAV18_0032_03 [organism=Solenopsis saevissima] rDNA, 16S
GAATTTTATATATAATTTTATAATTATGTTTTTAATAGAATAATATTATATATTTTGTTGGGAGGATAGTTAAATATATAAAACTTTAATTAAAATTTTAAAGATAAATTATTAAATTTTAGAATGGTTAATAAATTAATAAAGAATTAATTACCTTAGGGATAACAGCGTAATATTTTTAGAGAGTTCATATTAATAAAAGTGTTTGC
>SAV18_0036_04 [organism=Camponotus senex] rDNA, 16S
GAATTTTATATAGATTTTAATGAAGTAATTAATAATGGATGGATTATTAAGATTTATATTTAGTTGGGAGGATTATTAAATTTTAAAAACTTTAATAAATATATGACATTGATTTATGATATGAAGTTAAGTGATTAAAATTGTTAAGAATTTTATATAAAAATTAATTACCTTAGGGATAACAGCGTAATATTTTTAAAAAGATCTTATTAATAAAAATGATTGC
>SAV18_0036_06 [organism=Brachymyrmex pictus] rDNA, 16S
GAATTTAATATATTTAAATAAATTTTTATGATTTTATTTAATTATATTTTATTGGGAGGATATTTAAATTTTATAAACTTTAATTTATATTTGTATTAACATAAATTAGTGAAATTAAAGAATAATTTAATTTTTATTTATTATTGAAGAATTAATTACCTTAGGGATAACAGCGTAATATTATTGGAAAGATCATATTTATATTAATGTTTGC
>SAV18_0037_04 [organism=Solenopsis saevissima] rDNA, 16S
GAATTTTATATATAATTTTATAATTATGTTTTTAATAGAATAATATTATATATTTTGTTGGGAGGATAGTTAAATATATAAAACTTTAATTAAAATTTTAAAGATAAATTATTAAATTTTAGAATGGTTAATAAATTAATAAAGAATTAATTACCTTAGGGATAACAGCGTAATATTTTTAGAGAGTTCATATTAATAAAAGTGTTTGC
>SAV18_0113_04 [organism=Camponotus blandus] rDNA, 16S
GAATTTTATATAAATTTTTATTGAAATATTATTTTTTATAATAAAAATAAATTAAAATTTATATTTGATTGGGAGGATTATTAAATTAAATTAACTTTAAATTATTGATACATTAATTTATGATAAGTTTTTAAAAGATTAAAATTTAATATTAATTAAATTTTAAATAAGAATTAATTACCTTAGGGATAACAGCGTAATATTTTTAAAAAGATCTTATTGATAAAAATGTTTGC
>SAV18_0184_04 [organism=Solenopsis sp.SAV18.01] rDNA, 16S
GAATTTTATATATAATTTTATAAGTATATTTTTTTGATAATATAGAATTATATATTTTGTTGGGAGGATAGTTAAATATAGAAAACTTTAATTAAAATTTTAAATATAAATTAATAAATTTTAGATTGGTTAATAAATTAGTAAAGAATTAATTACCTTAGGGATAACAGCGTAATATTTTTAGAGAGTTCATATTAATAAAAGTGTTTGC
>SAV18_0189_07 [organism=Solenopsis sp.SAV18.01] rDNA, 16S
GAATTTTATATATAATTTTATAAGTATATTTTTTTGATAATATAGAATTATATATTTTGTTGGGAGGATAGTTAAATATAGAAAACTTTAATTAAAATTTTAAATATAAATTAATAAATTTTAGATTGGTTAATAAATTAGTAAAGAATTAATTACCTTAGGGATAACAGCGTAATATTTTTAGAGAGTTCATATTAATAAAAGTGTTTGC
>SAV18_0197_03 [organism=Camponotus coloratus] rDNA, 16S
GAATTTTATATAAATTTTATTTTTATTTAGTAAAATTAAAAAAAATAGAATTTATATTTGATTGGGAGGATTATTAAATTTTATAAACTTTAATATAAATAGAGACATTAATTTATGATTATTTTTAAATTGATTAAGATTTTATGGTTAATTTTATGTTAAAATTAATTACCTTAGGGATAACAGCGTAATATTTTTAGAAAGATCTTATTGATAAGAATGTTTGC
>SAV18_0209_08 [organism=Solenopsis sp.SAV18.02] rDNA, 16S
GAATTTTATATATAATTTTATAAGTATATTTTTTTGATAATATAGAATTATATATTTTGTTGGGAGGATAGTTAAATATAGAAAACTTTAATTAAAATTTTAAATATAAATTAATAAATTTTAGATTGGTTAATAAATTAGTAAAGAATTAATTACCTTAGGGATAACAGCGTAATATTTTTAGAGAGTTCATATTAATAAAAGTGTTTGC
>SAV18_0216_06 [organism=Holcoponera striatula] rDNA, 16S
GAATTTTATAAAAATTTTTAAATAATTAAAGGAAAGGAATATTTAAAATTATTTAATTTATTGGGAGGATAGTTAAATTAATTAAACTTAAACAATATTATTATATAAATAAAACATAGATTGATGAATTTATGATTATGGGTTGAATAATATAGAATTAATTACCTTAGGGATAACAGCGTAAAATTTTTGGAGAGATTATATTAATAAAAATGTTTGC
>SAV18_0219_07 [organism=Holcoponera striatula] rDNA, 16S
GAATTTTATAAAAATTTTTAAATAATTGAAAGGAATATTTAAAATTATTTAATTTATTGGGAGGATAGTTAAATTAATTAAACTTTAATAATATTATTATATAAATAAAACATACATTGATAAATTTATGATTATGGGTTGAATAATATAGAATTAATTACCTTAGGGATAATAGTGTAAAATTTTTGGAGAGATCATATTAATAAAAATGTTTGC
>SAV18_0244_05 [organism=Pheidole jelskii] rDNA, 16S
GAATTTTATATAAATTAAATAAAAATTTTAGTAGAAGATTTGTTGAGTTTATATTTTATTGGGAGGATAGTTAAATTAAAAAAACTTTAAAAATAAAAAGAAATCATAAATTTATGAGTTAAAATAAAGAATGGCGGAGTAAGTTAAAGTAGAATTAATTACCTTAGGGATAACAGCGTTATATTTTTAGAGAGATCTTATTAATAAAAATGATTGC
>SAV18_0245_07 [organism=Pheidole jelskii] rDNA, 16S
GAATTTTATATAAATTAAATAAAAATTTTAGTAGAAGATTTGTTGAGTTTATATTTTATTGGGAGGATAGTTAAATTAAAAAAACTTTAAAAATAAAAAGAAATCATAAATTTATGAGTTAAAATAAAGAATGGCGGAGTAAGTTAAAGTAGAATTAATTACCTTAGGGATAACAGCGTTATATTTTTAGAGAGATCTTATTAATAAAAATGATTGC
>SAV18_0254_08 [organism=Solenopsis globularia] rDNA, 16S
GAATTTTATATAATTTTATTTGATTAGATTATATTTAGATAAATATAATAAAATTATATTTTATTGGGAAGATAGTTAAATATTTTTAACTTTAATTAAAAGTTAGAAGATAAATTAATAAATTATTAGGAATGGTTTATAAATTAAATAAGAATTAATTACCTTAGGGATAACAGCGTAATATTTTTGGTGAGTTCATATCAATAAAAATGTTTGC
>SAV18_0257_03 [organism=Pheidole jelskii] rDNA, 16S
GAATTTTATATAAATTAAATAAAAATTTTAGTAGAAGATTTGTTGAGTTTATATTTTATTGGGAGGATAGTTAAATTAAAAAAACTTTAAAAATAAAAAGAAATCATAAATTTATGAGTTAAAATAAAGAATGGCGGAGTAAGTTAAAGTAGAATTAATTACCTTAGGGATAACAGCGTTATATTTTTAGAGAGATCTTATTAATAAAAATGATTGC
>SAV18_0259_03 [organism=Solenopsis globularia] rDNA, 16S
GAATTTTATATATGATATTATTAATTAAATTTTTAAAGTAGGATAAAATTATATATTTTGTTGGGAGGATAGTTAAATATAAAAAACTTCAATTAAAATTTTAAATATAAATTAATAAATTTTAGAATGGTTAATAAATTAATAAAGAATTAATTACCTTAGGGATAACAGCGTAATATTTTTAAAGAGTTCATATTAATAAAAGTGTTTGC
>SAV18_0301_04 [organism=Solenopsis sp.SAV18.02] rDNA, 16S
GAATTTTATATATAATTTTATAAGTATATTTTTTTGATAATATAGAATTATATATTTTGTTGGGAGGATAGTTAAATATAGAAAACTTTAATTAAAATTTTAAATATAAATTAATAAATTTTAGATTGGTTAATAAATTAGTAAAGAATTAATTACCTTAGGGATAACAGCGTAATATTTTTAGAGAGTTCATATTAATAAAAGTGTTTGC
>SAV18_0303_01 [organism=Solenopsis sp.SAV18.02] rDNA, 16S
GAATTTTATATATAATTTTATAAGTATATTTTTTTGATAATATAGAATTATATATTTTGTTGGGAGGATAGTTAAATATAGAAAACTTTAATTAAAATTTTAAATATAAATTAATAAATTTTAGATTGGTTAATAAATTAGTAAAGAATTAATTACCTTAGGGATAACAGCGTAATATTTTTAGAGAGTTCATATTAATAAAAGTGTTTGC
>SAV18_0307_02 [organism=Nylanderia fulva] rDNA, 16S
TGGGACGAGAAGACCCTATAGAATTTAATATAATTTTTGAATTTGTTTAAGGAAATAAATTTAATTTTAATTATTATATTTTATTGGGAGGATAATTAAATAAAATGAACTTTAATTTTAAAATAATTTAACATTAATTAATGAAATTTATTTAAAGGATTGATTATTAGGAAGAATATTTTTTTTATAATAATTATATAAGAATTAATTACCTTAGGGATAACAGCGTGATATTTTTAGAAAGATCATATTAATAAAAATGATTGCGACCTCGATGTTG
>SAV18_0389_05 [organism=Brachymyrmex pictus] rDNA, 16S
GAATTTAATATATATTTAATAAATTTAATAATTATTTATTAAACTATATTTTATTGGGAGGATATTTAAATTTTATTAACTTTAATTGAATTTATAATCATAAATTAATGAATTGATAGAATAATTTAATCTTTTAAGTTATTTAAAAATTAATTACCTTAGGGATAACAGCGTAATATTATTGGAAAGATCATATTTATATTAATGTTTGC
>SG17_0004_06 [organism=Linepithema neotropicum] rDNA, 16S
GAATTTAATATAAATGTAATTTTTGAGTTTTAATTGAAGGAAATTTATATTTATATTTTGTTGGGAGGACATTTAAATTAATTAAACTTTAAAAGGTTAAAAACACTATTTAGTGAAATTTTGATTATTAATTTTTAATTTAGAATTAATTACCTTAGGGATAACAGCGTAATATTTTTGGTGAGATCTTATTAATAAAAATGTTTGC
>SG17_0004_07 [organism=Camponotus coruscus] rDNA, 16S
GAATTTTATATAAATTTTATATTATATTAAAATTTATTAAATATAAAAAATTTTTTAAATAGTTTAAAGTTTATATTTGATTGGGAGGATATTTAAATTAAAAGAACTTTAAAATAATAGAACATTAATTTATGAATAGTAATTTGGGATTAAAATTTTGAGAAAAAATTTTATAAAAAAATTAATTACCTTAGGGATAACAGCGTAATATTTTTATAAAGATCTTATTGATAATAATGATTGC
>SG17_0006_10 [organism=Linepithema neotropicum] rDNA, 16S
GAATTTAATATAAATGTAATTTTTGAGTTTTAATTGAAGGAAATTTATATTTATATTTTGTTGGGAGGACATTTAAATTAATTAAACTTTAAAAGGTTAAAAACACTATTTAGTGAAATTTTGATTATTAATTTTTAATTTAGAATTAATTACCTTAGGGATAACAGCGTAATATTTTTGGTGAGATCTTATTAATAAAAATGTTTGC
>SG17_0013_05 [organism=Camponotus fastigatus] rDNA, 16S
GAATTTTATATAAATTTTTATTGAAATATTATTTTTTATAATAAAAATAAATTAAAATTTATATTTGATTGGGAGGATTATTAAATTAAATTAACTTTAAATTATTGATACATTAATTTATGATAAGTTTTTAAAAGATTAAAATTTAATATTAATTAAATTTTAAATAAGAATTAATTACCTTAGGGATAACAGCGTAATATTTTTAAAAAGATCTTATTGATAAAAATGTTTGC
>SG17_0052_06 [organism=Pheidole jelskii] rDNA, 16S
GAATTTTATATAAATTAAACAAAAATTTTAGTAGAAGATTTGTTGGAGTTTATATTTTATTGGGAGGATAGTTAAATTAAAAAAACTTTAAAAATAAAAAGAAATCATAAATTTATGAGTTAAAATAAAGAATGGCGGAGTAAGTTAAAGTAGAATTAATTACCTTAGGGATAACAGCGTTATATTTTTAGAGAGATCTTATTAATAAAAATGATTGC
>SG17_0054_11 [organism=Pheidole jelskii] rDNA, 16S
GAATTTTATATAAATTAAATAAAAATTTTAGTAGAAGATTTGTTGAGTTTATATTTTATTGGGAGGATAGTTAAATTAAAAAAACTTTAAAAATAAAAAGAAATCATAAATTTATGAGTTAAAATAAAGAATGGCGGAGTAAGTTAAAGTAGAATTAATTACCTTAGGGATAACAGCGTTATATTTTTAGAGAGATCTTATTAATAAAAATGATTGC
>SG17_0066_07 [organism=Pheidole fallax] rDNA, 16S
GAATTTTATATAAGTTGAATAAAAATTTTAGTATAGGATTTATTAGATTTATATTTTATTGGGAGGATAGTTAAATTAAAAAAACTTTAAAAATAAAAAGAGAAATCCATAAATTTATGAGTTATAAATATAGAATGGCAGAAGAAAGTTAAAGTAGAATTAATTACCTTAGGGATAACAGCGTTATATTTTTAGAGAGATCTTATTGATAAAAATGATTGC
>SG17_0071_07 [organism=Pheidole fallax] rDNA, 16S
GAATTTTATATAAGTTGAATAAAAATTTTAGTATAGGATTTATTAGATTTATATTTTATTGGGAGGATAGTTAAATTAAAAAAACTTTAAAAATAAAAAGAGAAATCCATAAATTTATGAGTTATAAATATAGAATGGCAGAAGAAAGTTAAAGTAGAATTAATTACCTTAGGGATAACAGCGTTATATTTTTAGAGAGATCTTATTGATAAAAATGATTGC
>SG17_0071_11 [organism=Pheidole jelskii] rDNA, 16S
GAATTTTATATAAATTAAATAAAAATTTTAGTAGAAGATTTGTTGAGTTTATATTTTATTGGGAGGATAGTTAAATTAAAAAAACTTTAAAAATAAAAAGAAATCATAAATTTATGAGTTAAAATAAAGAATGGCGGAGTAAGTTAAAGTAGAATTAATTACCTTAGGGATAACAGCGTTATATTTTTAGAGAGATCTTATTAATAAAAATGATTGC
>SG17_0072_06 [organism=Pheidole fallax] rDNA, 16S
GAATTTTATATAAGTTGAATAAAAATTTTAGTATAGGATTTATTAGATTTATATTTTATTGGGAGGATAGTTAAATTAAAAAAACTTTAAAAATAAAAAGAGAAATCCATAAATTTATGAGTTATAAATATAGAATGGCAGAAGAAAGTTAAAGTAGAATTAATTACCTTAGGGATAACAGCGTTATATTTTTAGAGAGATCTTATTGATAAAAATGATTGC
>SG17_0076_07 [organism=Pheidole fallax] rDNA, 16S
GAATTTTATATAAGTTGAATAAAAATTTTAGTATAGGATTTATTAGATTTATATTTTATTGGGAGGATAGTTAAATTAAAAAAACTTTAAAAATAAAAAGAGAAATCCATAAATTTATGAGTTATAAATATAGAATGGCAGAAGAAAGTTAAAGTAGAATTAATTACCTTAGGGATAACAGCGTTATATTTTTAGAGAGATCTTATTGATAAAAATGATTGC
>SG17_0076_11 [organism=Hypoponera sp.12.FGSGt] rDNA, 16S
GAATTTTATATTTGTTTTGATTTAATAAATTATAATAAGTATTTTATTGGGAGGATGATTAAATATAATTAACTTTAATTTTTAATTACATTAATTAATGGGGTTTAATTTAAAATGAATAATTATTGATTAATAAAGAATTAATTACTTTAGGGATAACAGCATAATATTTTTTTGTAGTTCATATATGAAGAATTGATTAT
>SG17_0092_07 [organism=Camponotus senex] rDNA, 16S
GAATTTTATATAGATTTTAATGAAGTAATTAATAATGGATGGATTATTAAGATTTATATTTAGTTGGGAGGATTATTAAATTTTAAAAACTTTAATAAATATATGACATTGATTTATGATATGAAGTTAAGTGATTAAAATTGTTAAGAATTTTATATAAAAATTAATTACCTTAGGGATAACAGCGTAATATTTTTAAAAAGATCTTATTAATAAAAATGATTGC
>SG17_0115_07 [organism=Camponotus coruscus] rDNA, 16S
GAATTTTATATAAATTTTATATTATATTAAAATTTATTAAATATAAAAAATTTTTTAAATAGTTTAAAGTTTATATTTGATTGGGAGGATATTTAAATTAAAAGAACTTTAAAATAATAGAACATTAATTTATGAATAGTAATTTGGGATTAAAATTTTGAGAAAAAATTTTATAAAAAAATTAATTACCTTAGGGATAACAGCGTAATATTTTTATAAAGATCTTATTGATAATAATGATTGC
>SG17_0123_02 [organism=Crematogaster carinata] rDNA, 16S
GAATTTTATATAAGTTAATAAGTTTTAAATTAGTTTAGGGTGGGTTATTAATGTATATTTGATTGGGAGGATTGTTAAATTAAATAAACTTTAATTGAATATAAAATATAAATTAATAGGTTTAAGAATGGTTAGTAAATTAAATAAGAATTAATTACCTTAGGGATAACAGCGTAATATTTTTAGAGAGTTCATATTAATAAGAATGTTTGC
>SG17_0130_08 [organism=Crematogaster carinata] rDNA, 16S
GAATTTTATATAAGTTAATAAGTTTTAAATTAGTTTAGGGTGGGTTATTAATGTATATTTGATTGGGAGGATTGTTAAATTAAATAAACTTTAATTGAATATAAAATATAAATTAATAGGTTTAAGAATGGTTAGTAAATTAAATAAGAATTAATTACCTTAGGGATAACAGCGTAATATTTTTAGAGAGTTCATATTAATAAGAATGTTTGC
>SG17_0155_04 [organism=Eciton vagans] rDNA, 16S
GAATTTTATAAATATTATATTAAAATTCATTAAGATTAATATTTATTTGGTTGGAAGGACATTTAAATTAAATTAACTTTAAATTAATTGATATCATTAATTAACGAAAAATGAATTAATATTAATGATAAGATAGAGATTACATTAATAATAGCATAAATTACCTTAGGGATAACAGCATTATGTTTTTGGAGAGTTCGTATTGATAAAAATGTTTGT
>TR17_0127_04 [organism=Megalomyrmex sp.IT14.01] rDNA, 16S
GAATTTAATATAATAGTTTTTATAGTTTTATTAGTAATAAAATAAAGAAATTTTTATATTTAGTTGGGAGGATTGTTAAATATTATAAACTTAAATTAATATAAAAAATATAAATTAATGAATTTAAGAATGATTAATATAGTAAATTAAATAAGAATTAATTACCTTAGGGATAACAGCATAATATTTTTGGATAGATCATATTGATAAAAATGTTTGT
>TR17_0141_01 [organism=Hypoponera sp.12.FGSGt] rDNA, 16S
GAATTTTATATTTTAATTTTTATTTTTAATATTATATAAATTTAAAATATTTTATTGGGAGGATAAATAAATTTAATGAACTTTAAAAAAATTAATACATAAATTAATGATTTATGAAAAATTAATAAATAATATTTAATAAAAAATTAATTACCTTAGGGATAACAGCATAATATTTTTTTGTAGTTCATATATAAAAAAGTGATTGT
>TR17_0153_05 [organism=Hypoponera sp.13.FGSGt] rDNA, 16S
GAATTTTATATATTAGTATATTTTATTGGGAGGATATTTAAATTAGTAAAACTTTAATTGAAGCATTACATAAATTAATGATTTATAATGAATGAGTAAAATTTTAATTAGAATTAATTACCTTAGGGATAACAGCATGATATTTTTTTGTAGAACTTATATAAAAAAATGATTATGACCTCGATGTTGGATTAAGATGC
>TR17_0155_01 [organism=Solenopsis sp.24] rDNA, 16S
AAATTTAATATAATTTCATTAAATTAATTATTAGATAAATAAATGATAAAATACATATTTAGTTGGGAGGATTGTTAAATATAATTAACTTTAATTAAATTAAAATATAAGTTAATAAAATAAAGGAATGATTAATAAATTAAAAAAGAATTAATTACCTTAGGGATAACAGCGTAATACTTTTGGAGAGTTCATATTAATATAAGTGATTGC
>TR17_0161_10 [organism=Holcoponera striatula] rDNA, 16S
GATATAGAATTTTATAAAAATTTTTAAATAAATAATTGAAAGGAATATTTAAAATTATTTAATTTATTGGGAGGATAGTTAAATTAATTAAACTTTAATAATATTATTATATAAATAAAACATACATTGATGAATTTATAATTATGGGTTGAATAATATAGAATTAATTACCTTAGGGATAACAGCGTAAAATTTTTGGAGAGATCATATTAATAAAAATGTTTGC
>TR17_0161_12 [organism=Hypoponera sp.02.FGSGt] rDNA, 16S
GAATTTTATATATTAGTATAGAATAAATTTTTATATATTAGTATATTTTATTGGGAGGATATTTAAATTAGTAAAACTTTAATTGAAGCATTACATAAATTAATGATTTATAATGAATGAGTAAAATTTTAATTAGAATTAATTACCTTAGGGATAACAGCATGATATTTTTTTGTAGAACTTATATAAAAAAATGATTAT
>TR17_0164_03 [organism=Solenopsis sp.24] rDNA, 16S
GAATTTTATATAATTTTATTTAATTAAATTATTTAGTTAAATATAATAAAATTATATTTTATTGGGAGGATAGTTAAATATATTTAACTTTAATTAAAATTTAAAAGATAAATTAATAAATTATTTGGGAATGGTTTATAAATTAAATAAGAATTAATTACCTTAGGGATAACAGCGTAATATTTTTGGTGAGTTCATATCAATAAAAATGTTTGC
>TR17_0164_11 [organism=Hypoponera sp.12.FGSGt] rDNA, 16S
GAATTTTATATTTTAATTTTTATTTTTAGTATTATAATTTAAAATTAAAATATTTTATTGGGAGGATAATTAAATTTGATAAACTTTAAGAAAATAAATACATAAATTAATGATTTATAAAAAATTAATAAATAATATTTAATAAAAAATTAATTACCTTAGGGATAACAGCATAATATTTTTTTGTAGTTCATATATAAAAAAATGATTGT
>TR17_0165_15 [organism=Myrmicocrypta sp.TR17.01] rDNA, 16S
GAATTTTATATATAGTAAAATAAAAAATAGTTAATTTAGTAGTAAGTTTTATTGGGATATATTTAGTTGGGGGGACTATTAAATTAATTAAACTTTAATTTAAGAAATCATAGATTAATGTATAAAATGAATAATAAAAAAAATTAAATAAGAATTAATTACCTTAGGGATAACAGCGTAATATTATTGGAGAGATCATATTAATAATAATGATTGC
>TR17_0173_01 [organism=Solenopsis sp.15] rDNA, 16S
GAATTTTATATAATTTTATTTAATTAAATTATTTAGTTAAATATAATAAAATTATATTTTATTGGGAGGATAGTTAAATATATTTAACTTTAATTAAAATTTAAAAGATAAATTAATAAATTATTTGGGAATGGTTTATAAATTAAATAAGAATTAATTACCTTAGGGATAACAGCGTAATATTTTTGGTGAGTTCATATCAATAAAAATGTTTGC
>TR17_0179_04 [organism=Hypoponera sp.13.FGSGt] rDNA, 16S
GAATTTTATATTTTAATTTTTATTTTTAATATTAAAAATTTAAAATATTTTATTGGGAGGATAAATAAATTTAATGAACTTTAAAAAAATTAATACATAAATTAATGATTTATGAAAAATTAATAAATAATATTTAATAAAAAATTAATTACCTTAGGGATAACAGCATAATATTTTTTTGTAGATCATATATAAAAAAGTGATTGT
>TR17_0180_15 [organism=Hypoponera sp.IT14.05] rDNA, 16S
GAATTTTATATATTAAATAAATAATATAGAATTTATTTATATATTTTGTTGGGAGGATGTTTAAATTAATAAAACTTTAATTATAGAATTACATTAATTAATGATTAATAATGAATGAATAAAATTTTATTAAGAATTAATTACCTTAGGGATAACAGCATAATATTTTTTTGTAGTTCATATATAAAAAAATGATTATG
>TR17_0184_12 [organism=Solenopsis sp.15] rDNA, 16S
GAATTTTATATATTTTTATTTAGTAAAATTTATGTTGAAATAAATAAGAAGATATTTTATTGGGAGGATAGTTAAATATTAAAAACTTTAATTAAAATTAAAATATAAATTAATAAATTTAAGAATGATTAAATAAATTAATTAAGAATTAATTACCTTAGGGATAACAGCGTAATATTTTTGGAGAGTTCATATTAATAAGAATGTTTGC
>TR17_0193_06 [organism=Holcoponera striatula] rDNA, 16S
GAATTTTATAAAAATTTTTAAATAATTAATGGAAAGGAATATTTAAAATTATTTAATTTATTGGGAGGATAGTTAAATTAATTAAACTTTAATAATATTATTATATAAATAAAACATAGATTGATGAATTTATGATTATGGGTTGAATAATATAGAATTAATTACCTTAGGGATAACAGCGTAAAATTTTTGGAGAGATCATATTAATAAAAATGTTTGC
>TR17_0193_13 [organism=Pheidole gp.tristis.sp.H1] rDNA, 16S
GAATTTTATATAAATTTTTTATGAGGTATAGAATTAAAGTTATTATTAAATTTATATTTTATTGGGAGGATAAGTAAATTAGGTAAACTTTAGTTATATAAAGTAAGTCATTAATTTATGATAAGTGAAATAAATGAATGATTAGTTAAGTTAAAGAAGAATTAATTACCTTAGGGATAACAGCATAATATTTTTAGAAAGATCATATTAATAAAGATGATTGT
>TR17_0194_09 [organism=Megalomyrmex sp.IT14.01] rDNA, 16S
GAATTTAATATAATAGTTTTTATAGTTTTATTAGTAATAAAATAAAGAAATTTTTATATTTAGTTGGGAGGATTGTTAAATATTATAAACTTAAATTAATATAAAAAATATAAATTAATGAATTTAAGAATGATTAATATAGTAAATTAAATAAGAATTAATTACCTTAGGGATAACAGCATAATATTTTTGGATAGATCATATTGATAAAAATGTTTGT
>TR17_0196_13 [organism=Solenopsis sp.24] rDNA, 16S
GAATTTTATATTATTTTATTATATAATTTGTACATTTATAAGTTTGTTTTAATAATAAAATGGATATTTAATTGGGAGGATTGTTAAATTAAAAGAACTTTAATTAGAGTAAAATATAAATTAATAAGTTAAAGAGTGGCTTTTAAGTTAAAAAAGAATTAATTACCTTAGGGATAACAGCGTAATATTTTTAGAGAGTTCTTATTGATAAAAGTGATTGC
>TR17_0197_12 [organism=Hypoponera sp.IT14.02] rDNA, 16S
GAATTTTATATATTAGTATAAAATAAGTTTATATATTAATATATTTTATTGGGAGGATATTTAAATTAGTAAAACTTTAATTGAAGCATTACATAAATTAATGATTTAGAATGAATGAGTAAAATTTTAATTAGAATTAATTACCTTAGGGATAACAGCATGATATTTTTTTGTAGAACTTATATAAAAAAATGATTATG
>TR17_0200_04 [organism=Hypoponera sp.MAI19.01] rDNA, 16S
GAATTTTATGAGTTAATATAAAATAAATATTATTTTAAATTCATTTTATTGGGAGGATATTTAAATTAATAAAACTTTAATTATAATAGGGACATTAATTAATGATAAGAGATGAGTAAGTAGTATTTAAATGAGAATAAATTACCTTAGGGATAACAGCATAATATTTTTTTGTAGTTCTTATATAAAAAAGTGATTAT
>TR17_0202_04 [organism=Pheidole flavens] rDNA, 16S
GAATTTTATATAATTTTGTTAAAATTGATTAATTTAAATAAATAATAAATTTATATTTTGTTGGGAGGATAATTAAATTAAATAAACTTTAATAATGTAAAAATCATTAATTTATGGTTATTAAAAAATGAGTGATTATTATAATTAAATAGAATTAATTACCTTAGGGATAACAGCGTAATATCTTTAGAGAGATCTTATTAATAAAGATGTTTGT
>TR17_0203_05 [organism=Solenopsis sp.24] rDNA, 16S
GAATTTTATATTGTTTTATTAAGTTAATTTGTTATTAAATGAAATTAGTAGAACATATATTTAGTTGGGAGGATTGTTAAATATAATTAACTTTAATTAGATTTATAAAATATAAATTAATAAAATAAAGAATGGTTAATAAATTAAAAAAGAATTAATTACCTTAGGGATAACAGCGTAATACTTTTGGAGAGTTCATATTAATATGAGTGATTGC
>TR17_0207_08 [organism=Solenopsis sp.24] rDNA, 16S
GAATTTTATATTGTTTTATTAAGTTAATTTGTTATTAAATGAAATTAGTAGAACATATATTTAGTTGGGAGGATTGTTAAATATAATTAACTTTAATTAGATTTATAAAATATAAATTAATAAAATAAAGAATGGTTAATAAATTAAAAAAGAATTAATTACCTTAGGGATAACAGCGTAATACTTTTGGAGAGTTCATATTAATATGAGTGATTGC
>TR17_0211_03 [organism=Solenopsis sp.24] rDNA, 16S
GAATTTTATATTGTTTTATTAAGTTAATTTGTTATTAAATGAAATTAGTAGAACATATATTTAGTTGGGAGGATTGTTAAATATAATTAACTTTAATTAGATTTATAAAATATAAATTAATAAAATAAAGAATGGTTAATAAATTAAAAAAGAATTAATTACCTTAGGGATAACAGCGTAATACTTTTGGAGAGTTCATATTAATATGAGTGATTGC
>TR17_0218_04 [organism=Solenopsis sp.24] rDNA, 16S
GAATTTTATATTGTTTTATTAAGTTAATTTGTTATTAAATGAAATTAGTAGAACATATATTTAGTTGGGAGGATTGTTAAATATAATTAACTTTAATTAGATTTATAAAATATAAATTAATAAAATAAAGAATGGTTAATAAATTAAAAAAGAATTAATTACCTTAGGGATAACAGCGTAATACTTTTGGAGAGTTCATATTAATATGAGTGATTGC
>TR17_0219_01 [organism=Camponotus coptobregma] rDNA, 16S
GAATTTTATATAAAAGTTTTAATTAATTTTATTAAATAATTTTTTTTGGGGTTTTATATTTAGTTGGGAGGATTATTAAATTATATAAACTTTAATAAAAATTGAAAACATTAATTTATGATGATTTTTTTTGGATTAAGATTTTTACGAATTTTATAGAAGAATTAATTACCTTAGGGATAACAGCGTGATATTTTTAGAAAGATCTTATTGATAAAAATGATTGC
>TR17_0220_04 [organism=Megalomyrmex sp.IT14.01] rDNA, 16S
GAATTTAATATAATAGTTTTTATAGTTTTATTAGTAATAAAATAAAGAAATTTTTATATTTAGTTGGGAGGATTGTTAAATATTATAAACTTAAATTAATATAAAAAATATAAATTAATGAATTTAAGAATGATTAATATAGTAAATTAAATAAGAATTAATTACCTTAGGGATAACAGCATAATATTTTTGGATAGATCATATTGATAAAAATGTTTGT
>TR17_0223_10 [organism=Solenopsis sp.21] rDNA, 16S
GAATTTAATATAATTTTATTAGATAAGAATTTATTAGAAAAAATAATAAATATATATTTAATTGGGAGGATTGTTAAATTTAAGTAACTTTAATTAAATTAAAATATAAATTAATAAAATAAAAGAATGGTTAATAAATTAAAAAAGAATTAATTACCTTAGGGATAACAGCGTAATACTTTTGGAGAGTTCATATTAATATAAGTGATTGC
>TR17_0228_12 [organism=Solenopsis sp.24] rDNA, 16S
GAATTTTATATTGTTTTATTAAGTTAATTTGTTATTAAATGAAATTAGTAGAACATATATTTAGTTGGGAGGATTGTTAAATATAATTAACTTTAATTAGATTTATAAAATATAAATTAATAAAATAAAGAATGGTTAATAAATTAAAAAAGAATTAATTACCTTAGGGATAACAGCGTAATACTTTTGGAGAGTTCATATTAATATGAGTGATTGC
>TR17_0230_07 [organism=Solenopsis sp.24] rDNA, 16S
GAATTTAATATAATTTTATTAGATAAGAATTTATTAGAAAAAATAATAAATATATATTTAATTGGGAGGATTGTTAAATTTAAGTAACTTTAATTAAATTAAAATATAAATTAATAAAATAAAAGAATGGTTAATAAATTAAAAAAGAATTAATTACCTTAGGGATAACAGCGTAATACTTTTGGAGAGTTCATATTAATATAAGTGATTGC
>TR17_0234_03 [organism=Solenopsis sp.24] rDNA, 16S
GAATTTTATATTGTTTTATTAAGTTAATTTGTTATTAAATGAAATTAGTAGAACATATATTTAGTTGGGAGGATTGTTAAATATAATTAACTTTAATTAGATTTATAAAATATAAATTAATAAAATAAAGAATGGTTAATAAATTAAAAAAGAATTAATTACCTTAGGGATAACAGCGTAATACTTTTGGAGAGTTCATATTAATATGAGTGATTGC
>TR17_0237_12 [organism=Hypoponera sp.MI15.02] rDNA, 16S
GAATTTTATATTTTAATTTTTATTTTTAGTATTATAATTTAAAATTAAAATATTTTATTGGGAGGATAATTAAATTTGATAAACTTTAAGAAAATAAATACATAAATTAATGATTTATAAAAAATTAATAAATAATATTTAATAAAAAATTAATTACCTTAGGGATAACAGCATAATATTTTTTTGTAGTTCATATATAAAAAAATGATTGT
>TR17_0240_08 [organism=Solenopsis sp.24] rDNA, 16S
GAATTTTATATTGTTTTATTAAGTTAATTTGTTATTAAATGAAATTAGTAGAACATATATTTAGTTGGGAGGATTGTTAAATATAATTAACTTTAATTAGATTTATAAAATATAAATTAATAAAATAAAGAATGGTTAATAAATTAAAAAAGAATTAATTACCTTAGGGATAACAGCGTAATACTTTTGGAGAGTTCATATTAATATGAGTGATTGC
>TR17_0242_04 [organism=Solenopsis sp.21] rDNA, 16S
GAATTTAATATAATTTTATTAGATAAGAATTTATTAGAAAAAATAATAAATATATATTTAATTGGGAGGATTGTTAAATTTAAGTAACTTTAATTAAATTAAAATATAAATTAATAAAATAAAAGAATGGTTAATAAATTAAAAAAGAATTAATTACCTTAGGGATAACAGCGTAATACTTTTGGAGAGTTCATATTAATATAAGTGATTGC
>TR17_0248_09 [organism=Solenopsis sp.24] rDNA, 16S
GAATTTTATATTGTTTTATTAAGTTAATTTGTTATTAAATGAAATTAGTAGAACATATATTTAGTTGGGAGGATTGTTAAATATAATTAACTTTAATTAGATTTATAAAATATAAATTAATAAAATAAAGAATGGTTAATAAATTAAAAAAGAATTAATTACCTTAGGGATAACAGCGTAATACTTTTGGAGAGTTCATATTAATATGAGTGATTGC
>BAF19_0062_05 [organism=Apterostigma robustum] rDNA, 16S
TAGGACGAGAAGACCCTATAGAATTTTATATAAATATTATAATGGTTAGATTAATTTATAAGATTTTATATTTAGTTGGGAGGATTATTAAATTTTATAAACTTTAATATAATAATAACTTAAATTAAAGAATGTTAAGTAAAGATTGACTTTAAAGTTAAAGTAGATTAAATTACCTTAGGGATAACAGCGTAATATTTTTAGAGAGATCTTATTAATAAAAGTTATTGCGACCTCGATGTTGGATTAAGAGCGATCATCTACCTCGATGTTGGATTAA
>BAF19_0064_09 [organism=Cyphomyrmex rimosus] rDNA, 16S
TGGGACGAGAAGACCCTATAGAATTTTATATAAATTTATTTAAATATTTAATATATAAATTATATATTAGTATAATCTGTATTTTATTTAGAATAAAAAAATTATATTTAATTGGGAGGATTATTAAATTAAATAAACTTTAAATTAAAGTTATTACATAAATAAATGAAATAAAAAATTATTATTATAAGAGTGATTAATAAATTAATAAAGAAATAATTACCTTAGGGATAACAGCGTAATATTTTTGGATAGATCATATAAATAAAAATGATTGCGA
>BAF19_0076_05 [organism=Paratrachymyrmex cornetzi] rDNA, 16S
TAGGACGAGAAGACCCTATAGAATTTTATATGGTATTTATTGGAAATAAATGAGAGTAAAAGTAAAATAGTTTATAATTATAGTAAATATATATTAGATATTATATTTAGTTGGGAGGATTTTTAAATTTTATTAACTTTAAAATAGTATAAAATAATAATTATTAGGATTTAAGATTAATTAATTATTAAATTATAATAGAATTAATTACCTTAGGGATAACAGCGTAATAATTTTGGAAAGATCATATTGATAAAATTGATTGCGACCTCGATGTTGG
>CSG15_0257_01 [organism=Nylanderia fulva] rDNA, 16S
TAAGACGAGAAGACCCTATAGAATTTAATATAATTTTTAAATTTATTTAAGGAAATAAATTTTATTTTAATAATTATATTTTATTGGGAGGATAATTAAATAAAATGAACTTTAATTTAAAGATAATTTTAACATTAATTAATGAAATTTTTATTGAAGATTGATTATTAAATTAGAAAGAAAATTTATAATAATTATTATAAAAACTAATTACCTTAGGGATAACAGCGTAATATTTTTAGAAAGATCATATTGATAAAAGTGATTGCGACCTCGATGT
>GAL18_0039_17 [organism=Nylanderia steinheili] rDNA, 16S
TGGGACGAGAAGACCCTATAGAATTTAATATAATTTTTAAATTTATTTGTGGAAATAAATTTTATTTTAATATTTATATTTTATTGGGAGGATAATTAAATAAAATAAACTTTAATTTTGAGATAGATTTAACATTAATTAATGAAATTTTATTGAGGACTGGTTATTAAATTAAAAAAATTTTTTTTTTTGTAATAATTATTAAAAGAATTAATTACCTTAGGGATAACAGCGTAATATTTTTAAAAAGATCATATTAATAAAAATGATTGCGACCTCG
>LA15_0022_02 [organism=Nylanderia steinheili] rDNA, 16S
TGGGACGAGAAGACCCTATAGAATTTAATATAATTTTTAAATTTATTTGTGGAAATAAATTTTATTTTAATATTTATATTTTATTGGGAGGATAATTAAATAAAATAAACTTTAATTTTGAGATAGGTTTGACATTAATTAATGAAATTTTATTGAGGATTGATTATTAAATTAAAAAATTTTTTTTTGTAATAATTATTAAAAGAATTAATTACCTTAGGGATAACAGCGTAATATTTTTAAAAAGATCATATTAATAAAAATGATTGCGACCTCGATG
>LA15_0248_04 [organism=Nylanderia steinheili] rDNA, 16S
TGGGACGAGAAGACCCTATAGAATTTAATATAATTTTTAAATTTATTTGTGGAAATAAATTTTATTTTAATATTTATATTTTATTGGGAGGATAATTAAATAAAATAAACTTTAATTTTGAGATAGGTTTGACATTAATTAATGAAATTTTATTGAGGATTGATTATTAAATTAAAAAATTTTTTTTTGTAATAATTATTAAAAGAATTAATTACCTTAGGGATAACAGCGTAATATTTTTAAAAAGATCATATTAATAAAAATGATTGCGACCTCGATG
>MAI19_0024_10 [organism=Cyphomyrmex rimosus] rDNA, 16S
TGGGACGAGAAGACCCTATAGAATTTTATATAAATTTATTTAAATATTTAATATATAAATTATATATTAGTATAATCTGTATTTTATTTAGAATAAAAAAATTATATTTAATTGGGAGGATTATTAAATTAAATAAACTTTAAATTAAAGTTATTACATAAATAAATGAAATAAAAAATTATTATTATAAGAGTGATTAATAAATTAATAAAGAAATAATTACCTTAGGGATAACAGCGTAATATTTTTGGATAGATCATATAAATAAAAATGATTGCGA
>MI15_0364_21 [organism=Nylanderia fulva] rDNA, 16S
TAGGACGAGAAGACCCTATAGAATTTTATATAATTTTTAAATTTATTTAAGGAAATAAATTTTATTTTAATAATTATATTTTATTGGGAGGATAATTAAATAAAATGAACTTTAATTTAAAGATAATTTTAACATTAATTAATGAAATTTTTATAAAGACTTGATTATTAAATTAGAAAGAAAATTTATAATAATTATTATAAAAATTAATTACCTTAGGGATAACAGCGTAATATTTTTAGAAAGATCATATTGATAAGAGTGATTGCGACCTCGATGT
>MI15_0370_14 [organism=Nylanderia fulva] rDNA, 16S
TAAGACGAGAAGACCCTATAAATTAATATAATTTTTTTATTTAAGGAAATAAATTTTATTTTAATGATTATATTTTATTGGGAGGATAATTAAATAAAATGAACTTTAATTTAAAGATAATTTTAACATTAATTAATGAAATTTTTATTGAAGATTGATTATTAAATTAGAAAGAAAATTTATAATAATTATTATAAAAATTAATTACCTTAGGGATAACAGCGTAATATTTTTAGAAAGATCATATTGATAAGAGTGATTGCGACCTCGATGTTGGATT
>MI15_0416_38 [organism=Nylanderia fulva] rDNA, 16S
TGGGACGAGAAGACCCTATAGAATTTAATATAATTTTTGAATTTATTTAAGGAAATAAATTTTATTTTAATAATTATATTTTATTGGGAGGATAATTAAATAGAATAAACTTTAATTTTAAGATAATTTAAACATTAATTAATGAAATTTTTATTGAAGATTGATTATTAAATTAGAAAGAAAATTTATAATAATTATTATAAAAATTAATTACCTTAGGGATAACAGCGTAATATTTTTAGAAAGATCATATTGATAAGAGTGATTGCGACCTCGATGT
>OI17_0025_05 [organism=Nylanderia sp.SL13.04] rDNA, 16S
TGGGACGAGAAGACCCTATAGAATTTAATATAATTTTTGAATCTATATAAGGTAAAATAAATTTTATTTATAAGTTATATTTTATTGGGAGGATAATTAAATAAAATGAACTTTAATTTTAATATAATTTAACATTAACATTGATTAATGAAATTTTAATAAAAGATTAATTATTAAATTAAAAAAATATTTTTTTATTTTTTATAATAGTTATTATAAAAATTAATTACCTTAGGGATAACAGCGTGATATTTTTAAAAAGATCATATTAATAAAAATG
>TR17_0121_10 [organism=Nylanderia guatemalensis] rDNA, 16S
TGGGACGAGAAGACCCTATAGAATTTAATATAATCTTTAAATTTATTTGAGGGAAAGTATATTTTATTTTATTGATTATATTTTATTGGGAGGATAATTAAATAGGGTTAACTTTAATTTTAATAAATAATTTAACATTAATTAATGAAATTTAACAAAGGAATGATTATTATAATTTAGTAAAAAAAAATTTTTTTATAATAATTATTAGAAAAATTAATTACCTTAGGGATAACAGCGTTATATTTTTAGAAAGATCATATTGATAAAAATGATTGCG
>TR17_0137_06 [organism=Nylanderia guatemalensis] rDNA, 16S
TGGGACGAGAAGACCCTATAGAATTTAATATAATCTTTAAATTTATTTGAGGGAAAGTATATTTTATTTTATTGATTATATTTTATTGGGAGGATAATTAAATAGGGTTAACTTTAATTTTAATAAATAATTTAACATTAATTAATGAAATTTAACAAAGGAATGATTATTATAATTTAGTAAAAAAAATTTTTTTATAATAATTATTAGAAAAATTAATTACCTTAGGGATAACAGCGTTATATTTTTAGAAAGATCATATTGATAAAAATGATTGCGA
>TR17_0202_08 [organism=Hypoponera sp.13.FGSGt] rDNA, 16S
GAATTTTATATTTTAATTTTTATTTTTAGTATTATAATTTAAAATTAAAATATTTTATTGGGAGGATAATTAAATTTGATAAACTTTAAGAAAATAAATACATAAATTAATGATTTATAAAAAATTAATAAATAATATTTAATAAAAAATTAATTACCTTAGGGATAACAGCATAATATTTTTTTGTAGTTCATATATAAAAAAATGATTGT
>TR17_0203_04 [organism=Solenopsis sp.15] rDNA, 16S
GAATTTTATATATTTTTATTTAGTAAAATTTATGTTGAAATAAATAAGAAGATATTTTATTGGGAGGATAGTTAAATATTAAAAACTTTAATTAAAATTAAAATATAAATTAATAAATTTAAGAATGATTAAATAAATTAATTAAGAATTAATTACCTTAGGGATAACAGCGTAATATTTTTGGAGAGTTCATATTAATAAGAATGTTTGC
>TR17_0203_10 [organism=Hypoponera sp.13.FGSGt] rDNA, 16S
GAATTTTATATTTTAATTTTTATTTTTAATATTATATAAATTTAAAATATTTTATTGGGAGGATAAATAAATTTAATGAACTTTAAAAAAATTAATACATAAATTAATGATTTATGAAAAATTAATAAATAATATTTAATAAAAAATTAATTACCTTAGGGATAACAGCATAATATTTTTTTGTAGTTCATATATAAAAAAGTGATTGT
>TR17_0204_11 [organism=Hypoponera sp.13.FGSGt] rDNA, 16S
GAATTTTATATTTTAATTTTTATTTTTAATATTATATAAATTTAAAATATTTTATTGGGAGGATAAATAAATTTAATGAACTTTAAAAAAATTAATACATAAATTAATGATTTATGAAAAATTAATAAATAATATTTAATAAAAAATTAATTACCTTAGGGATAACAGCATAATATTTTTTTGTAGTTCATATATAAAAAAGTGATTGT
>TR17_0205_04 [organism=Solenopsis sp.02] rDNA, 16S
GAATTTGATATATTTTTATTTATAAAATTTATGAAATAAAATAAAAATAAAAGTATATTTTATTGGGAGGATAGTTAAATATTAATAACTTTAAATAAAAATATTTAATATAAATTAGTAAATTAAAGAGTGGTTAATAAATTAATTAAGAATTAATTACCTTAGGGATAACAGCGTAATATTTTTGGAGAGTTCATATTGATAAAAATGATTGC
>TR17_0207_03 [organism=Hypoponera sp.13.FGSGt] rDNA, 16S
GAATTTTATATTTTAATTTTTATTTTTAATATTATATAAATTTAAAATATTTTATTGGGAGGATAAATAAATTTAATGAACTTTAAAAAAATTAATACATAAATTAATGATTTATGAAAAATTAATAAATAATATTTAATAAAAAATTAATTACCTTAGGGATAACAGCATAATATTTTTTTGTAGTTCATATATAAAAAAGTGATTGT
>TR17_0208_04 [organism=Hypoponera sp.13.FGSGt] rDNA, 16S
GAATTTTATATTTTAATTTTTATTTTTAATATTATATAAATTTAAAATATTTTATTGGGAGGATAAATAAATTTAATGAACTTTAAAAAAATTAATACATAAATTAATGATTTATGAAAAATTAATAAATAATATTTAATAAAAAATTAATTACCTTAGGGATAACAGCATAATATTTTTTTGTAGTTCATATATAAAAAAGTGATTGT
>TR17_0210_03 [organism=Solenopsis sp.15] rDNA, 16S
GAATTTTATATATTTTTATTTAGTAAAATTTATATTGAAATAAATAAGAAGATATTTTATTGGGAGGATAGTTAAATATAAAAAACTTTAATTAAAATTGAAATATAAATTAATAAATTTAAGAATGATTAAATAAATTAATTAAGAATTAATTACCTTAGGGATAACAGCGTAATATTTTTGGAGAGTTCATATTAATAAAAATGTTTGC
>TR17_0210_10 [organism=Hypoponera sp.13.FGSGt] rDNA, 16S
GAATTTTATATTTTAATTTTTATTTTTAGTATTATAATTTAAAATTAAAATATTTTATTGGGAGGATAATTAAATTTGATAAACTTTAAGAAAATAAATACATAAATTAATGATTTATAAAAAATTAATAAATAATATTTAATAAAAAATTAATTACCTTAGGGATAACAGCATAATATTTTTTTGTAGTTCATATATAAAAAAATGATTGT
>TR17_0211_02 [organism=Solenopsis sp.15] rDNA, 16S
GAATTTTATATATTTTTATTTAGTAAAATTTATGTTGAAATAAATAAGAAGATATTTTATTGGGAGGATAGTTAAATATTAAAAACTTTAATTAAAATTAAAATATAAATTAATAAATTTAAGAATGATTAAATAAATTAATTAAGAATTAATTACCTTAGGGATAACAGCGTAATATTTTTGGAGAGTTCATATTAATAAGAATGTTTGC
>TR17_0212_04 [organism=Hypoponera sp.IT14.01] rDNA, 16S
GAATTTAATATTATTATGTGAATATTTATAAAAAATTTATATAAAAAATATTTTATTGGGAGGATAATTAAATTTAAATAACTTTAATATGAGAATAACATGGATTATTGATAATTTAATGAATAAGTAAAATTTAATAGAGAATTAATTACCTTAGGGATAACAGCATAATATTTTTTAGTAGTTCATATATAAAAAAATGTTTAT
>TR17_0212_09 [organism=Solenopsis sp.24] rDNA, 16S
GAATTTAATATAATTTTATTAGATAAGAATTTATTAGAAAAAATAATAAATATATATTTAATTGGGAGGATTGTTAAATTTAAGTAACTTTAATTAAATTAAAATATAAATTAATAAAATAAAAGAATGGTTAATAAATTAAAAAAGAATTAATTACCTTAGGGATAACAGCGTAATACTTTTGGAGAGTTCATATTAATATAAGTGATTGC
>TR17_0213_04 [organism=Solenopsis sp.28] rDNA, 16S
GAATTTGATATATATATGTATGAGAAGGTTAAAATAATTTTAAATATGGTATATATATTTTATTGGGAGGATAATTAAATATTTTTAACTTTAATTATATTAAAACATAAATTGATGAAATTTGGATTGGTTAGTAAATTAATGAAGAATTAATTACCTTAGGGATAACAGCGTGATATTCTTGGAGAGTTCATATTAATAAGAGTGATTGC
>TR17_0214_01 [organism=Solenopsis sp.28] rDNA, 16S
GAATTTGATATATATATGTATGAGAAGGTTAAAATAATTTTAAATATGGTATATATATTTTATTGGGAGGATAATTAAATATTTTTAACTTTAATTATATTAAAACATAAATTGATGAAATTTGGATTGGTTAGTAAATTAATGAAGAATTAATTACCTTAGGGATAACAGCGTGATATTCTTGGAGAGTTCATATTAATAAGAGTGATTGC
>TR17_0218_10 [organism=Hypoponera sp.B] rDNA, 16S
GAATTTTATATATTAAGGTAAGTAATTTTATTAATTATGTTAATATATTTTATTGGGAGGATATTTAAATTTAATAAACTTTAATTAAAATTTTACATTAATTAATGGTTTAAAATGAATGAATAATAATTTTATTAAGAATTAATTACCTTAGGGATAACAGCATAATATTTTTTTGTAGATCTTATATAAAGAAGTGATTAT
>TR17_0219_06 [organism=Solenopsis sp.15] rDNA, 16S
GAATTTTATATATTTTTATTTAGTAAAATTTATATTGAAATAAATAAGAAGATATTTTATTGGGAGGATAGTTAAATATAAAAAACTTTAATTAAAATTGAAATATAAATTAATAAATTTAAGAATGATTAAATAAATTAATTAAGAATTAATTACCTTAGGGATAACAGCGTAATATTTTTGGAGAGTTCATATTAATAAAAATGTTTGC
>TR17_0221_12 [organism=Solenopsis sp.15] rDNA, 16S
GAATTTTATATATTTTTATTTAGTAAAATTTATATTGAAATAAATAAGAAGATATTTTATTGGGAGGATAGTTAAATATAAAAAACTTTAATTAAAATTGAAATATAAATTAATAAATTTAAGAATGATTAAATAAATTAATTAAGAATTAATTACCTTAGGGATAACAGCGTAATATTTTTGGAGAGTTCATATTAATAAAAATGTTTGC
>TR17_0223_02 [organism=Megalomyrmex incisus] rDNA, 16S
GAATTTAATATAAAATTTTTAAAATTAAATAATATTAATTAATAATTTTATATTTAGTTGGGAGGATGGTTAAATTTTAATAACTTTAATTAAAATATAAAATATTAATTAATAAATTAAGGAGCATATATTTAATAGGTATAAAAATTAATTACCTTAGGGATAACAGCATAATATTTTTGGAAAGATCATATTTATAAAAATGTTTGT
>TR17_0225_08 [organism=Solenopsis sp.15] rDNA, 16S
GAATTTTATATAATTTTATTTGATTAGATTATATTTAGTTAAATATAATAAAATTATATTTTATTGGGAGGATAGTTAAATATTTTTAACTTTAATTAAAAGTTAGAAGATAAATTAATAAATTATTAGGAATGGTTTATAAATTAAATAAGAATTAATTACCTTAGGGATAACAGCGTAATATTTTTGGTGAGTTCATATCAATAAAAATGTTTGC
>TR17_0226_10 [organism=Megalomyrmex incisus] rDNA, 16S
GAATTTAATATAAAATTTTTAAAATTAAATAATATTAATTAATAATTTTATATTTAGTTGGGAGGATGGTTAAATTTTAATAACTTTAATTAAAATATAAAATATTAATTAATAAATTAAGGAGCATATATTTAATAGGTATAAAAATTAATTACCTTAGGGATAACAGCATAATATTTTTGGAAAGATCATATTTATAAAAATGTTTGT
>TR17_0229_04 [organism=Sericomyrmex bondari] rDNA, 16S
GAATTTTATATATAAAATTTATTATTAGAGTTAATTTTTATTTGGATAAAGTTATATATTTAATTGGGAGGATTATTAAATTAATTGAACTTTAATTAATAGGAGGATATTAATAAATAATTTATAATTTTAATTATAAAGGAGGATTAATTAATTGATTTAGAATTAATTACCTTAGGGATAACAGCGTAATAATTTTGGAAAGAACATATTAATAAAATTGATTGC
>TR17_0231_16 [organism=Solenopsis sp.15] rDNA, 16S
GAATTTTATATAATTTTATTTGATTAGATTATATTTAGGTAAATATAATAAAATTATATTTTATTGGGAGGATAGTTAAATATTTTTAACTTTAATTAAAAGTTAGAAGATAAATTAATAAATTATTAGGAATGGTTTATAAATTAAATAAGAATTAATTACCTTAGGGATAACAGCGTAATATTTTTGGTGAGTTCATATCAATAAAAATGTTTGC
>TR17_0233_03 [organism=Solenopsis sp.15] rDNA, 16S
GAATTTTATATAATTTTATTTGATTAGATTATATTTAGGTAAATATAATAAAATTATATTTTATTGGGAGGATAGTTAAATATTTTTAACTTTAATTAAAAGTTAGAAGATAAATTAATAAATTATTAGGAATGGTTTATAAATTAAATAAGAATTAATTACCTTAGGGATAACAGCGTAATATTTTTGGTGAGTTCATATCAATAAAAATGTTTGC
>TR17_0234_01 [organism=Solenopsis sp.15] rDNA, 16S
GAATTTTATATATTTTTATTTAGTAAAATTTATGTTGAAATAAATAAGAAGATATTTTATTGGGAGGATAGTTAAATATTAAAAACTTTAATTAAAATTAAAATATAAATTAATAAATTTAAGAATGATTAAATAAATTAATTAAGAATTAATTACCTTAGGGATAACAGCGTAATATTTTTGGAGAGTTCATATTAATAAGAATGTTTGC
>TR17_0236_10 [organism=Solenopsis sp.15] rDNA, 16S
GAATTTTATATAATTTTATTTGATTAGATTATATTTAGTTAAATATAATAAAATTATATTTTATTGGGAGGATAGTTAAATATTTTTAACTTTAATTAAAAGTTAGAAGATAAATTAATAAATTATTAGGAATGGTTTATAAATTAAATAAGAATTAATTACCTTAGGGATAACAGCGTAATATTTTTGGTGAGTTCATATCAATAAAAATGTTTGC
>TR17_0236_11 [organism=Solenopsis sp.15] rDNA, 16S
GAATTTTATATAATTTTATTTGATTAGATTATATTTAGTTAAATATAATAAAATTATATTTTATTGGGAGGATAGTTAAATATTTTTAACTTTAATTAAAAGTTAGAAGATAAATTAATAAATTATTAGGAATGGTTTATAAATTAAATAAGAATTAATTACCTTAGGGATAACAGCGTAATATTTTTGGTGAGTTCATATCAATAAAAATGTTTGC
>TR17_0237_03 [organism=Solenopsis sp.15] rDNA, 16S
GAATTTTATATAATTTTATTTGATTAGATTATATTTAGGTAAATATAATAAAATTATATTTTATTGGGAGGATAGTTAAATATTTTTAACTTTAATTAAAAGTTAGAAGATAAATTAATAAATTATTAGGAATGGTTTATAAATTAAATAAGAATTAATTACCTTAGGGATAACAGCGTAATATTTTTGGTGAGTTCATATCAATAAAAATGTTTGC
>TR17_0237_04 [organism=Solenopsis sp.15] rDNA, 16S
GAATTTTATATAATTTTATTTGATTAGATTATATTTAGGTAAATATAATAAAATTATATTTTATTGGGAGGATAGTTAAATATTTTTAACTTTAATTAAAAGTTAGAAGATAAATTAATAAATTATTAGGAATGGTTTATAAATTAAATAAGAATTAATTACCTTAGGGATAACAGCGTAATATTTTTGGTGAGTTCATATCAATAAAAATGTTTGC
>TR17_0238_07 [organism=Solenopsis sp.15] rDNA, 16S
GAATTTTATATAATTTTATTTGATTAGATTATATTTAGGTAAATATAATAAAATTATATTTTATTGGGAGGATAGTTAAATATTTTTAACTTTAATTAAAAGTTAGAAGATAAATTAATAAATTATTAGGAATGGTTTATAAATTAAATAAGAATTAATTACCTTAGGGATAACAGCGTAATATTTTTGGTGAGTTCATATCAATAAAAATGTTTGC
>TR17_0240_10 [organism=Solenopsis sp.15] rDNA, 16S
GAATTTTATATATTTTTATTTAGTAAAATTTATATTGAAATAAATAAGAAGATATTTTATTGGGAGGATAGTTAAATATAAAAAACTTTAATTAAAATTGAAATATAAATTAATAAATTTAAGAATGATTAAATAAATTAATTAAGAATTAATTACCTTAGGGATAACAGCGTAATATTTTTGGAGAGTTCATATTAATAAAAATGTTTGC
>TR17_0256_05 [organism=Solenopsis sp.28] rDNA, 16S
GAATTTGATATATATATATGTATGAGAGGGTTAAAATAATTTTAAATATAGTATATATATTTTATTGGGAGGATAATTAAATATTTTTAACTTTAATTATATTAAAATATAAATTGATGAAATTTGGATTGGTTAGTAAATTAATGAAGAATTAATTACCTTAGGGATAACAGCGTGATATTCTTGGAGAGTTCATATTAATAAGAGTGATTGC
>TR17_0257_04 [organism=Solenopsis sp.28] rDNA, 16S
GAATTTGATATATATATATGTATGAGAGGGTTAAAATAATTTTAAATATAGTATATATATTTTATTGGGAGGATAATTAAATATTTTTAACTTTAATTATATTAAAATATAAATTGATGAAATTTGGATTGGTTAGTAAATTAATGAAGAATTAATTACCTTAGGGATAACAGCGTGATATTCTTGGAGAGTTCATATTAATAAGAGTGATTGC
>TR17_0271_07 [organism=Solenopsis sp.28] rDNA, 16S
GAATTTGATATATATATGTATGAGAAGGTTAAAATAATTTTAAATATGGTATATATATTTTATTGGGAGGATAATTAAATATTTTTAACTTTAATTATATTAAAACATAAATTGATGAAATTTGGATTGGTTAGTAAATTAATGAAGAATTAATTACCTTAGGGATAACAGCGTGATATTCTTGGAGAGTTCATATTAATAAGAGTGATTGC
>TR17_0301_01 [organism=Camponotus simillimus] rDNA, 16S
GAATTTTATATAAATTTTAATTATAGTTAGAAAGAAGATTATAGTTTATATTTGGTTGGGAGGATCTTTAAATTTGATAAACTTTAATAATAAAAAACATTAATATATGAATTAGATTTATTTGTAAAGTGAATAAAATTTTATAGTTTTATTGAAGAATTAATTACCTTAGGGATAACAGCGTAATATTTTTAAAAAGATCTTATTGATAAAAGTGATTGC
>CSG15_0041_01 [organism=Strumigenys auctidens] rDNA, 16S
GAATTTAATTTTAATTATTATAAGGAATATATTAGTATTTAGATAAATATTAAAATTTAATTGGGAGGATTGTTAAATTTAATTAACTTAAATGAAAAAGGGAATATATAAATTAATAAATAAAATTTTTTTGAATGATTAATAGAAATTAAAGGAAAATTAATTACCTTAGGGATAACAGCGTAATATTTTTATAGAGATCTTATTGATAAAAATGATTGC
>CSG15_0041_02 [organism=Ectatomma edentatum] rDNA, 16S
GAATTTTATATAAATTATATATGTTTTTGATAATAAAAAAATAAATAATATAAATTTATATTTTGTTGGGAGGATAATTAAATTTTTTTAACTTTATATTAATAAATACATTGATTTATGAAAATATTTTGAATTAAATTTTTATTATTAGAATTAATTACCTTAGGGATAACAGCGTTATATTTTTAGAAAGATCATATTGATAAAAATTATTGC
>CSG15_0041_03 [organism=Apterostigma pilosum] rDNA, 16S
GAATTTTATATAAAGTTATTTTTAGTTAGTTTTAGTTTAAATAATTTTATATTTAGTTGGGAGGATTATTAAATTTATAAAACTTTAGTATAATTTTTAAAACTAAGATTAATGGATAGAAAAGATTGGTTTAAATATTAAATAAGATTAAATTACCTTAGGGATAACAGCATAATATTTTTAGACAGATCATATTATAATAAAAATTATTGC
>CSG15_0041_05 [organism=Pheidole meinertopsis] rDNA, 16S
GAATTTTATATAATTTTATTAAGTGAGTTAGTTTTAGTGTAGTTAGTTGATAAGGTTATATTTTATTGGGAGGATAGTTAAATTAAATAAACTTTAATAATTATTAAGTCATAGATTTATGAAATGGAAAATAAAAATAAATGAATGGTTTTGGTTAATTTAAATAGAATTAATTACCTTAGGGATAACAGCGTAATATTTTTAGAGAGATCTTATTAATAAAGATGATTGC
>CSG15_0041_06 [organism=Pheidole aripoensis] rDNA, 16S
GAATTTTATATAAATTTGTTATTAAATTTAGTAAAATAATATTAATAAGTTTATATTTTATTGGGAGGATAATTAAATTATGAAAACTTTAATAAATAGGTAAGTCATTAATGAATGAGTTAATATAGAAAGAATGAGTAGTAAATTTAAGTAGAATTAATTACCTTAGGGATAACAGCGTAATATTTTTGGAGAGATCTTATTAATAAAAATGATTGC
>CSG15_0041_07 [organism=Pheidole scolioceps] rDNA, 16S
GAATTTTATATAAATTTATTAAGTAGGTTAAAAATAAATTATTGATAGGTTTATATTTTATTGGGAGGATAATTAAATTAAAGAAACTTTAGTAGTAAAAATTCATTGATTTATGAATTAGAGAGTGACTTTTGAGTTTAAGTAGAATTAATTACCTTGGGGATAACAGCGTAATATCTTTAGAGAGATCTTATTAATAAAGATGATTGC
>CSG15_0041_08 [organism=Solenopsis sp.13] rDNA, 16S
GAATTTAATATAATTTTATTAAATTAATTTATTAAATAATAATAATAAAATAAGTATTTAGTTGGGAGGATTGTTAAATATAAATAACTTTAATTAAATTATAATATAGATTAATAAAATAAAGGAATGATTAATAAATTAAAAATGAATTAATTACCTTAGGGATAACAGCGTAATATTTTTAGAAAGTTCATATTAATATAAATGATTGC
>CSG15_0042_03 [organism=Pheidole mamore] rDNA, 16S
GAATTTTATATAAATTTATTATAGAGTATATTTATGAAAAATTTAATAAAGTTATCTTTTATTGGGAGGATAGATAAATTAAGAAAACTTTAATTTTGTAGAAACATTAATTTATGATACGTAAATGAGTGGCTTAGAAGTTTCAGGAGAATTAATTACCTTAGGGATAACAGCATTATATCTTTAGAGAGATCTTATTAATAAAGATGTTTGT
>CSG15_0042_04 [organism=Pheidole meinertopsis] rDNA, 16S
GAATTTTATATAATTTTATTAAGTGAGATTAATTTTAATTAATTGATTAATAGATTTATATTTTATTGGGAGGATAGTTAAATTGAATGAACTTTAATAGTTATTAATAAATCATAAATTTATGAATTAAGAATGAAGAATGGTTGATTAATTTAAATAGAATTAATTACCTTAGGGATAACAGCGTAATATTTTTAGAGAGATCTTATTAATAAAGATGATTGC
>CSG15_0042_05 [organism=Pheidole neoschultzi] rDNA, 16S
GAATTTTATATAAATTTATTAGATGATATATTAATAAAAAATATTAATAGGTTTATATTTTATTGGGAGGATAATTAAATTAAATAAACTTTAATAATATGATAAATCATTAATTAATGAAGTAAATAATTATTGAATGGCAGTTTAGTTTAAATAAAATTAATTACCTTAGGGATAACAGCGTAATATCTTTAGAGAGATCTTATTAATAGAGATGATTGC
>CSG15_0042_09 [organism=Solenopsis sp.15] rDNA, 16S
GAATTTTATATAATTTTATTTAATTAAATTATTTAGTTAAATATAATAAAATTATATTTTATTGGGAGGATAGTTAAATATATTTAACTTTAATTAAAATTTAAAAGATAAATTAATAAATTATTTGGGAATGGTTTATAAATTAAATAAGAATTAATTACCTTAGGGATAACAGCGTAATATTTTTGGTGAGTTCATATCAATAAAAATGTTTGC
>CSG15_0042_11 [organism=Rogeria scobinata] rDNA, 16S
GAATTTTATATGAATAATAGTAAAGAATTTAAATTTAATTAAGGTATTATTGTTTATATTTTGTTGGGAGGATAATTAAATTTAAAAAACTTTAATTAAAATAAAATATTAATGAGTAAAAAGAAGATTGGAAATATTTAGTATAAGAAGAATTAATTACCTTAGGGATAACAGCATAAAATTTTTAGAAAGATCTTATTAATAAAAATATTTGT
>CSG15_0042_12 [organism=Crematogaster limata] rDNA, 16S
GAATTTTATATAGTTAATTGATTTGATTAAGTTGTAGGATTAGATTAGTTATATTTGATTGGGAGGATTATTAAATTAAAAAAACTTTAATTAAGTTATAATATAAATTAATAGATTTAGGAATGGTTATTAAATTAAAAAAGAATTAATTACCTTAGGGATAACAGCGTAATATTTTTAGAGAGTTCTTATTAATAAAAATGTTTGC
>CSG15_0043_03 [organism=Crematogaster limata] rDNA, 16S
GAATTTTATATAGTTAATTGATTTGATTAAGTTGTAGGATTAGATTAGTTATATTTGATTGGGAGGATTATTAAATTAAAAAAACTTTAATTAAGTTATAATATAAATTAATAGATTTAGGAATGGTTATTAAATTAAAAAAGAATTAATTACCTTAGGGATAACAGCGTAATATTTTTAGAGAGTTCTTATTAATAAAAATGTTTGC
>CSG15_0043_04 [organism=Holcoponera relicta] rDNA, 16S
GAATTTTATATAATTTTTTATAAAAAAAAATAAATTATTTGATATAGAAATTAAAAAATTATATTTTATTGGGAGGATAAAAAAATTAATAAAACTTTTTTATATAGATAAAAACATAGATATATGGAATAATAATAGATTAATTTTTTAAAATATAAAAATTAAATTAGAATTAATTACCTTAGGGATAACAGCGTAAAATTTTTAGAGAGATCATATTTATAAAAATGTTTAC
>CSG15_0043_05 [organism=Ectatomma tuberculatum] rDNA, 16S
GAATTTTATATATAATATTATAGATTTAAATAAATTTATAAATAGTAAAATTTTTATATAATTTTATATATTTTATTGGGAGGATAATTAAATTAATAAAACTTTATATTAATAATACATTAATTTATGAAATATTTATGAATATTATTTTATATTAGTAGAATTAATTACCTTAGGGATAACAGCGTTATATTTTTAGAAAGATCATATTGATAAAAATTATTGC
>CSG15_0043_08 [organism=Discothyrea denticulata] rDNA, 16S
GAATTTTATAAATATGTGTATTAAGGAGAAAGAAGAAAATATATAATATAGATATTTATTTAATTGGGAGGATTATTAAATTTAATAAACTTTAATAAAAAATTACAAATATATTTGATTTAAGGAATAAATAAAGTAGTTAATTTTTAAAAGAAAAATTACCTTAGGGATAACAGCGTAAAAATATTGGATAGATCGTATAAAAAATATTGTTTGC
>CSG15_0043_09 [organism=Pheidole mamore] rDNA, 16S
GAATTTTATATAAATTTATTATAGAGTATATTTATGAAAAATTTAATAAAGTTATCTTTTATTGGGAGGATAGATAAATTAAGAAAACTTTAATTTTGTAGAAACATTAATTTATGATACGTAAATGAGTGGCTTAGAAGTTTCAGGAGAATTAATTACCTTAGGGATAACAGCATTATATCTTTAGAGAGATCTTATTAATAAAGATGTTTGT
>CSG15_0043_10 [organism=Pheidole meinertopsis] rDNA, 16S
GAATTTTATATAATTTTATTAAGTGAGATTAATTTTAATTAATTGATTAATAGATTTATATTTTATTGGGAGGATAGTTAAATTGAATGAACTTTAATAGTTATTAATAAATCATAAATTTATGAATTAAGAATGAAGAATGGTTGATTAATTTAAATAGAATTAATTACCTTAGGGATAACAGCGTAATATTTTTAGAGAGATCTTATTAATAAAGATGATTGC
>CSG15_0043_11 [organism=Pheidole neoschultzi] rDNA, 16S
GAATTTTATATAAATTTATTAGATGATATATTAATAAAAAATATTAATAGGTTTATATTTTATTGGGAGGATAATTAAATTAAATAAACTTTAATAATATGATAAATCATTAATTAATGAAGTAAATAATTATTGAATGGCAGTTTAGTTTAAATAAAATTAATTACCTTAGGGATAACAGCGTAATATCTTTAGAGAGATCTTATTAATAGAGATGATTGC
>CSG15_0043_13 [organism=Rogeria scobinata] rDNA, 16S
GAATTTTATATGAATAATAGTAAAGAATTTAAATTTAATTAAGGTATTATTGTTTATATTTTGTTGGGAGGATAATTAAATTTAAAAAACTTTAATTAAAATAAAATATTAATGAGTAAAAAGAAGATTGGAAATATTTAGTATAAGAAGAATTAATTACCTTAGGGATAACAGCATAAAATTTTTAGAAAGATCTTATTAATAAAAATATTTGT
>CSG15_0043_14 [organism=Carebara reina] rDNA, 16S
GAATTTAATAAGAGGATGTATAGAGATTTAGGTGGAAAGAGATTATATATAATTTTATTTAGTTGGGATAATTATTAAATTTAATAAATTTTAATATTTTAAAGGATATGGATAAGTGAATGTATGAGTTTGAGAATGGTTAGTAAATTTAAATAGAATTAATTACCTTAGGGATAACAGCGTAATATCTTTGGAGAGATCCTATTAATAAAGATGATTGC
>CSG15_0044_01 [organism=Octostruma betschi] rDNA, 16S
GAATTTTATATAAATTTATTATAAGAATTGATTGATTAATTTTAATAAAATTTTATATTTGGTTGGGAGGATAATTAAATTATAATAACTTTAATTAATAATAAAGTCATAGATAAGTGAATATTAATAAAAAAAGAATTATTTATAAATTATATAAGAATTAATTACCTTAGGGATAACAGCGTAATATTTTTAGAGAGTTCATATTGATAAAAGTGTTTGC
>CSG15_0044_04 [organism=Discothyrea denticulata] rDNA, 16S
GAATTTTATAAATATGTGTATTAAGGAGAAAGAAGAAAATATATAATATAGATATTTATTTAATTGGGAGGATTATTAAATTTAATAAACTTTAATAAAAAATTACAAATATATTTGATTTAAGGAATAAATAAAGTAGTTAATTTTTAAAAGAAAAATTACCTTAGGGATAACAGCGTAAAAATATTGGATAGATCGTATAAAAAATATTGTTTGC
>CSG15_0044_06 [organism=Crematogaster levior] rDNA, 16S
GAATTTTATATAAGTTAGGTATTTTTGGATAGTTGGAATGGGTATCAAAGTTATATTTAGTTGGGAGGATAGTTAAATTAATGAAACTTTAATTTAGTTTAAAATATAAATTAATAGATTTAAGAATGGTTAGTAAATTAAGAAAGAATTAATTACCTTAGGGATAACAGCGTAATATTTTTAGAGAGTTCATATTAATAAAAATGTTTGC
>CSG15_0044_07 [organism=Cyphomyrmex peltatus] rDNA, 16S
GAATTTTATATAAAATTATTTAAATTAAGGGAGATTTTAATTGATTATATAATAAATTTTATATTTAGTTGGGAGGACTATTAAATTAAAAAAACTTTAATATTAATAAAAATATGGATAAGTAGATAAATTAAGGAATAATTATTAAATTTAAAAGAAAAAATTACCTTAGGGATAACAGCGTAATATTTTTAGATAGATCATATAGATAAAAATGATTGC
>CSG15_0044_10 [organism=Strumigenys elongata] rDNA, 16S
GAATTTAATTATAATTTTATTTATGGTATGTTTATTTAGGTATTATAGGTAAATATAATTTAATTGGGAGGATTATTAAATTTAATTAACTTTAAGTTGAAATAAACTATAAATTAATATTAATAAATATTTTAGAATGATTAATTAATTAATAAAGAATTAATTACCTTAGGGATAACAGCGTAATATTTTTATAGAGATCTTATTAGTAAAAATGATTGC
>CSG15_0044_11 [organism=Pheidole midas] rDNA, 16S
GAATTTTATATAAATTTGATAATAAATTTAGAATAAAATTTGTTAAATTTATATTTTATTGGGAGGATAATTAAATTATAAAAACTTTAAAAAATAAAAATCCATTAATTTATGAATTGAAAATAGAGAATGATATAAAGAAAATTAAAATAAAATTAATTACCTTAGGGATAACAGCGTTATATTTTTAGAGAGATCTTATTAATAAAAATGTTTGC
>CSG15_0044_12 [organism=Pheidole longiseta] rDNA, 16S
GAATTTAATATAGATTTATTGAAAAAATTAGTATGTGATTTTTTAAGTTTATATTTTATTGGGAGGATAGTTAAATTAATAAAACTTTAAAAATAAAAAACCATTGATTTATGAAGTAAAATAAAAAGAATGGCGTTAAGAAAGTTTAAATAGAATTAATTACCTTAGGGATAACAGCGTTATATTTTTAGAGAGATCTTATTAATAAAAATGTTTGC
>CSG15_0044_13 [organism=Pheidole cataractae] rDNA, 16S
GAATTTTATATAAATTTATTATTTGATTTAGTTAAAAAGATTAGTAATAGGTTAATATTTTATTGGGAGGATAGTTAAATTAAGGAAACTTTAATATTTGTTAAATCATTAATTTATGAATTATGATTAAAAGGAATGGTTATTAAATTTAAGTAGAATTAATTACCTTAGGGATAACAGCGTAATTTCTTTAGAGAGATCTTATTAATAAAGATGTTTGC
>CSG15_0044_15 [organism=Carebara reina] rDNA, 16S
GAATTTAATAAGAGGATGTATAGAGATTTAGGTGGAAAGAGATTATATATAATTTTATTTAGTTGGGATAATTATTAAATTTAATAAATTTTAATATTTTAAAGGATATGGATAAGTGAATGTATGAGTTTGAGAATGGTTAGTAAATTTAAATAGAATTAATTACCTTAGGGATAACAGCGTAATATCTTTGGAGAGATCCTATTAATAAAGATGATTGC
>CSG15_0044_16 [organism=Solenopsis sp.15] rDNA, 16S
GAATTTTATATATTTTTATTTAGTAAAATTTATGTTGAAATAAATAAGAAGATATTTTATTGGGAGGATAGTTAAATATTAAAAACTTTAATTAAAATAAAAATATAAATTAATAAATTTAAGAATGATTAAATAAATTAATTAAGAATTAATTACCTTAGGGATAACAGCGTAATATTTTTGGAGAGTTCATATTAATAAGAATGTTTGC
>CSG15_0044_17 [organism=Hylomyrma blandiens] rDNA, 16S
GAATTTTATATAAAGTATAATTAATAATATTAATATTTTTTTTAATTGACTTTTTATTTAGTTGGGAGAACTATTAAATTTTAAAAATTTTAATATTTATTAACTATTTATAAATAAAATATATGAATGGTATTTATATGATTTAAAAATTAATTACCTTAGGGATAACAGCGTGATATTCTTGGAGAGTTCATATCGATAAGAATGTTTGT
>CSG15_0045_03 [organism=Crematogaster levior] rDNA, 16S
GAATTTTATATAAGTTAGGTATTTTTGGATAGTTGGAATGGGTATCAAAGTTATATTTAGTTGGGAGGATAGTTAAATTAATGAAACTTTAATTTAGTTTAAAATATAAATTAATAGATTTAAGAATGGTTAGTAAATTAAGAAAGAATTAATTACCTTAGGGATAACAGCGTAATATTTTTAGAGAGTTCATATTAATAAAAATGTTTGC
>CSG15_0045_04 [organism=Pheidole meinertopsis] rDNA, 16S
GAATTTTATATAATTTTATTAAGTGAGTTAGTTTTAGTGTAGTTAGTTGATAAGGTTATATTTTATTGGGAGGATAGTTAAATTAAATAAACTTTAATAATTATTAAGTCATAGATTTATGAAATGGAAAATAAAAATAAATGAATGGTTTTGGTTAATTTAAATAGAATTAATTACCTTAGGGATAACAGCGTAATATTTTTAGAGAGATCTTATTAATAAAGATGATTGC
>CSG15_0045_05 [organism=Solenopsis sp.15] rDNA, 16S
GAATTTTATATATTTTTATTTAGTAAAATTTATGTTGAAATAAATAAGAAGATATTTTATTGGGAGGATAGTTAAATATTAAAAACTTTAATTAAAATAAAAATATAAATTAATAAATTTAAGAATGATTAAATAAATTAATTAAGAATTAATTACCTTAGGGATAACAGCGTAATATTTTTGGAGAGTTCATATTAATAAGAATGTTTGC
>CSG15_0046_01 [organism=Hypoponera sp.13.FGSGt] rDNA, 16S
GAATTTTATATTTTAATTTTTATTTTTAGTATTATAATTTAAAATTAAAATATTTTATTGGGAGGATAATTAAATTTGATAAACTTTAAGAAAATAAATACATAAATTAATGATTTATAAAAAATTAATAAATAATATTTAATAAAAAATTAATTACCTTAGGGATAACAGCATAATATTTTTTTGTAGTTCATATATAAAAAAATGATTGT
>CSG15_0046_02 [organism=Hypoponera sp.IT14.01] rDNA, 16S
GAATTTAATATTTTTATGTGAATATTTATAAAAAATTTATATAAAAAATATTTTATTGGGAGGATAATTAAATTTAAATAACTTTAATATGAGAATAACATGGATTATTGATAATTTAATGAATAAGTAAAATTTAATAGAGAATTAATTACCTTAGGGATAACAGCATAATATTTTTTAGTAGTTCATATATAAAAAAATGTTTAT
>CSG15_0046_05 [organism=Crematogaster sotobosque] rDNA, 16S
GAATTTTATATAAGTTAATTTAAATAATAAGTTGGAAGAAGAATTAAGTATATTTAATTGGGAGGATTGTTAAATTAAAAAAACTTTAATTATGTAAATAAAATATAAATTAATAAGTTTATGAATGGTTAATAAATTAATTAAGAATTAATTACCTTAGGGATAACAGCGTAATATTTTTGGAAAGATCATATTAATAAAAATGTTTGC
>CSG15_0046_08 [organism=Pheidole cataractae] rDNA, 16S
GAATTTTATATAAATTTATTATTTGATTTAGTTAAAAAGATTAGTAATAGGTTAATATTTTATTGGGAGGATAGTTAAATTAAGGAAACTTTAATATTTGTTAAATCATTAATTTATGAATTATGATTAAAAGGAATGGTTATTAAATTTAAGTAGAATTAATTACCTTAGGGATAACAGCGTAATTTCTTTAGAGAGATCTTATTAATAAAGATGTTTGC
>CSG15_0046_09 [organism=Pheidole neoschultzi] rDNA, 16S
GAATTTTATATAAATTTATTAGATGATATATTAATAAAAAATATTAATAGGTTTATATTTTATTGGGAGGATAATTAAATTAAATAAACTTTAATAATATGATAAATCATTAATTAATGAAGTAAATAATTATTGAATGGCAGTTTAGTTTAAATAAAATTAATTACCTTAGGGATAACAGCGTAATATCTTTAGAGAGATCTTATTAATAGAGATGATTGC
>CSG15_0047_02 [organism=Hypoponera sp.13.FGSGt] rDNA, 16S
GAATTTTATATTTTAATTTTTATTTTTAATATATAAGTTTAAAATATTTTATTGGGAGGATAAATAAATTTAATGAACTTTAAAAAAATTAATACATAAATTAATGATTTATGAAAAATTAATAAATAATATTTAATAAAAAATTAATTACCTTAGGGATAACAGCATAATATTTTTTTGTAGTTCATATATAAAAAAGTGATTGT
>CSG15_0047_05 [organism=Pheidole scolioceps] rDNA, 16S
GAATTTTATATAAATTTATTAAGTAGGTTAAAAATAAATTATTGATAGGTTTATATTTTATTGGGAGGATAATTAAATTAAAGAAACTTTAGTAGTAAAAATTCATTGATTTATGAATTAGAGAGTGACTTTTGAGTTTAAGTAGAATTAATTACCTTGGGGATAACAGCGTAATATCTTTAGAGAGATCTTATTAATAAAGATGATTGC
>CSG15_0047_06 [organism=Pheidole pedana] rDNA, 16S
GAATTTTATATAAATTTATTAAAAAAGTTTAGTTAATGTTAGTAATTTTATATTTTGTTGGGAGGATAATTAAATTATAAAAACTTTAAAAGTATTTAGACATTAATTTATGAATGTAGTAATAATGATTGGTTAATTTAGTTTGAGTAGAATTAATTACCTTAGGGATAACAGCGTAATATCTTTAGAGAGATCTTATTAATAAAGATGATTGC
>CSG15_0047_07 [organism=Apterostigma pilosum] rDNA, 16S
GAATTTTATATAAAGTTATTTTTAGTTAGTTTTAGTTTAAATAATTTTATATTTAGTTGGGAGGATTATTAAATTTATAAAACTTTAGTATAATTTTTAAAACTAAGATTAATGGATAGAAAAGATTGGTTTAAATATTAAATAAGATTAAATTACCTTAGGGATAACAGCATAATATTTTTAGACAGATCATATTATAATAAAAATTATTGC
>CSG15_0047_08 [organism=Paratrachymyrmex cornetzi] rDNA, 16S
GAATTTAATATAATAATTTATTAATATAGGTGTGGTGATAATTTAATTAGAATAAAATAAGTTAATTATATTTAATTGGGAGGATTATTAAATTTATTTAACTTTAATAAAATATATGTAAAATTTAATAATATAAATTAGTAAATTTTATGAATAATAGGTATATATTAATGTAAAATTAATTACCTTAGGGATAACAGCGTAATAGTTTTGGAAAGATCATATTAATAAAATTGATTGC
>CSG15_0047_09 [organism=Carebara reina] rDNA, 16S
GAATTTAATAAGAGGATGTATAGAGATTTAGGTGGAAAGAGATTATATATAATTTTATTTAGTTGGGATAATTATTAAATTTAATAAATTTTAATATTTTAAAGGATATGGATAAGTGAATGTATGAGTTTGAGAATGGTTAGTAAATTTAAATAGAATTAATTACCTTAGGGATAACAGCGTAATATCTTTGGAGAGATCCTATTAATAAAGATGATTGC
>CSG15_0047_10 [organism=Solenopsis sp.15] rDNA, 16S
GAATTTTATATAATTTTATTTAATTAAATTATTTAGTTAAATATAATAAAATTATATTTTATTGGGAGGATAGTTAAATATATTTAACTTTAATTAAAATTTAAAAGATAAATTAATAAATTATTTGGGAATGGTTTATAAATTAAATAAGAATTAATTACCTTAGGGATAACAGCGTAATATTTTTGGTGAGTTCATATCAATAAAAATGTTTGC
>CSG15_0048_03 [organism=Hypoponera foreli] rDNA, 16S
GAATTTTATATTTTAATATGTAATAATACATAATTAAAATATTTTATTGGGAGGATATTTAAATTTAATAAACTTTAATTATTAATAACATGGATGAATGAAAATTAAAAAAAATATTAATATTTAAGAATAAATGAATAATTATGTAGTAATTATTAAAGAATTAATTACCTTAGGGATAACAGCATAATATTTTTTTGTAGTTCATATATAAAAAAATGCTTGT
>CSG15_0048_06 [organism=Solenopsis sp.13] rDNA, 16S
GAATTTAATATAATTTTATTAAATTAATTTATTAAATAATAATAATAAAATAAGTATTTAGTTGGGAGGATTGTTAAATATAAATAACTTTAATTAAATTATAATATAGATTAATAAAATAAAGGAATGATTAATAAATTAAAAATGAATTAATTACCTTAGGGATAACAGCGTAATATTTTTAGAAAGTTCATATTAATATAAATGATTGC
>CSG15_0048_09 [organism=Pheidole meinertopsis] rDNA, 16S
GAATTTTATATAATTTTATTAAGTGAGATTAATTTTAATTAATTGATTAATAGATTTATATTTTATTGGGAGGATAGTTAAATTGAATGAACTTTAATAGTTATTAATAAATCATAAATTTATGAATTAAGAATGAAGAATGGTTGATTAATTTAAATAGAATTAATTACCTTAGGGATAACAGCGTAATATTTTTAGAGAGATCTTATTAATAAAGATGATTGC
>CSG15_0048_12 [organism=Pheidole midas] rDNA, 16S
GAATTTTATATAAATTTGATAATAAATTTAGAATAAAATTTGTTAAATTTATATTTTATTGGGAGGATAATTAAATTATAAAAACTTTAAAAAATAAAAATCCATTAATTTATGAATTGAAAATAGAGAATGATATAAAGAAAATTAAAATAAAATTAATTACCTTAGGGATAACAGCGTTATATTTTTAGAGAGATCTTATTAATAAAAATGTTTGC
>CSG15_0048_14 [organism=Pheidole cataractae] rDNA, 16S
GAATTTTATATAAATTTATTATTTGATTTAGTTAAAAAGATTAGTAATAGGTTAATATTTTATTGGGAGGATAGTTAAATTAAGGAAACTTTAATATTTGTTAAATCATTAATTTATGAATTATGATTAAAAGGAATGGTTATTAAATTTAAGTAGAATTAATTACCTTAGGGATAACAGCGTAATTTCTTTAGAGAGATCTTATTAATAAAGATGTTTGC
>CSG15_0048_15 [organism=Pheidole jeannei] rDNA, 16S
GAATTTTATATAAATTTGTAGAAAATTTAGTTAAATAATTAATAAGTTTATATTTTATTGGGAGGATAGTTAAATTAAATGAACTTTAATGATTTTAGACATTCATTTATGAGTAGGTGTTTGAATGGTTAATAAATTTGAGAAGAATTAATTACCTTAGGGATAACAGCGTGATATCTTTAGAGAGATCTTATTAATAAAGATGATTGC
>CSG15_0048_16 [organism=Pheidole cataractae] rDNA, 16S
GAATTTTATATAAATTTATTATTTGATTTAGTTAAAAAGATTAGTAATAGGTTAATATTTTATTGGGAGGATAGTTAAATTAAGGAAACTTTAATATTTGTTAAATCATTAATTTATGAATTATGATTAAAAGGAATGGTTATTAAATTTAAGTAGAATTAATTACCTTAGGGATAACAGCGTAATTTCTTTAGAGAGATCTTATTAATAAAGATGTTTGC
>CSG15_0049_04 [organism=Hypoponera foreli] rDNA, 16S
GAATTTTATATTTTAATATGTAATAATATATAATTAAAATATTTTATTGGGAGGATATTTAAATTTAATAAACTTTAATTATTAATAACATTGATGAATGAAAATTTTAAAAAATATTAATATTTAAGAATAAATGAATAATTATGAATTATTAAAGAATTAATTACCTTAGGGATAACAGCATAATATTTTTTTGTAGTTCATATATAAAAAAATGCTTGT
>CSG15_0049_05 [organism=Hypoponera sp.IT14.01] rDNA, 16S
GAATTTAATATTTTTATGTGAATATTTATAAAAAATTTATATAAAAAATATTTTATTGGGAGGATAATTAAATTTAAATAACTTTAATATGAGAATAACATGGATTATTGATAATTTAATGAATAAGTAAAATTTAATAGAGAATTAATTACCTTAGGGATAACAGCATAATATTTTTTAGTAGTTCATATATAAAAAAATGTTTAT
>CSG15_0049_06 [organism=Crematogaster brasiliensis] rDNA, 16S
GAATTTTATATAAATAAAGTTATTTAAATAAGTTTGATAAATAATTTTAGGTATATTTAATTGGGAGGATTGTTAAATTAAATAAACTTTAATTAAATTTAAAATATTAATTAATAGATTTAAGAATGGTTAATAAATTAAATAAGAATTAATTACCTTAGGGATAACAGCGTAATATTTTTAGAGAGTTCATATTAATAAAAATGTTTGC
>CSG15_0049_07 [organism=Solenopsis sp.11] rDNA, 16S
GAATTTTATATTATTTTATTATATAATTTGTACATTTATAAGTTTGTTTTAATAATAAAATGGATATTTAATTGGGAGGATTGTTAAATTAAAAGAACTTTAATTAGAGTAAAATATAAATTAATAAGTTAAAGAGTGGCTTTTAAGTTAAAAAAGAATTAATTACCTTAGGGATAACAGCGTAATATTTTTAGAGAGTTCTTATTGATAAAAGTGATTGC
>CSG15_0049_10 [organism=Pheidole midas] rDNA, 16S
GAATTTTATATAAATTTGATAATAGATTTAGAATAAAATTTGTTAAATTTATATTTTATTGGGAGGATAATTAAATTATAAAAACTTTAAAAAATAAAAATCCATTAATTTATGAATTGAAAATAGAGAATGATATAAAGAAAATTAAAATAAAATTAATTACCTTAGGGATAACAGCGTTATATTTTTAGAGAGATCTTATTAATAAAAATGTTTGC
>CSG15_0049_11 [organism=Pheidole cursor] rDNA, 16S
GAATTTTATAGAAAGTTAATAAAAGTTTTAGTATAAAAATTTATTAAGTTTTTATTTTATTGGGAGGATAATTAAATTAGAGAAACTTTAAAAAAATAAAAAATCATTGATGTATGAATTAGAGTGCAATAGAATGATGAAAAAATTTAAATAGAATTAATTACCTTAGGGATAACAGCGTTATATTTTTAGAGAGATCTTATTAATAAAAATGTTTGC
>CSG15_0049_12 [organism=Pheidole aripoensis] rDNA, 16S
GAATTTTATATAAATTTGTTATTAAATTTAGTAAAATAATATTAATAAGTTTATATTTTATTGGGAGGATAATTAAATTATGAAAACTTTAATAAATAGGTAAGTCATTAATGAATGAGTTAATATAGAAAGAATGAGTAGTAAATTTAAGTAGAATTAATTACCTTAGGGATAACAGCGTAATATTTTTGGAGAGATCTTATTAATAAAAATGATTGC
>CSG15_0049_13 [organism=Pheidole cataractae] rDNA, 16S
GAATTTTATATAAATTTATTATTTGATTTAGTTAAAAAGATTAGTAATAGGTTAATATTTTATTGGGAGGATAGTTAAATTAAGGAAACTTTAATATTTGTTAAATCATTAATTTATGAATTATGATTAAAAGGAATGGTTATTAAATTTAAGTAGAATTAATTACCTTAGGGATAACAGCGTAATTTCTTTAGAGAGATCTTATTAATAAAGATGTTTGC
>CSG15_0049_14 [organism=Pheidole pedana] rDNA, 16S
GAATTTTATATAAATTTATTAAAAAAGTTTAGTTAATGTTAGTAATTTTATATTTTGTTGGGAGGATAATTAAATTATAAAAACTTTAAAAGTATTTAGACATTAATTTATGAATGTAGTAATAATGATTGGTTAATTTAGTTTGAGTAGAATTAATTACCTTAGGGATAACAGCGTAATATCTTTAGAGAGATCTTATTAATAAAGATGATTGC
>CSG15_0049_15 [organism=Pheidole jeannei] rDNA, 16S
GAATTTTATATAAATTTGTAGAAAATTTAGTTAAATAATTAATAAGTTTATATTTTATTGGGAGGATAGTTAAATTAAATGAACTTTAATGATTTTAGACATTCATTTATGAGTAGGTGTTTGAATGGTTAATAAATTTGAGAAGAATTAATTACCTTAGGGATAACAGCGTGATATCTTTAGAGAGATCTTATTAATAAAGATGATTGC
>CSG15_0050_04 [organism=Crematogaster levior] rDNA, 16S
GAATTTTATATAAGTTAGGTATTTTTGGATAGTTGGAATGGGTATCAAAGTTATATTTAGTTGGGAGGATAGTTAAATTAATGAAACTTTAATTTAGTTTAAAATATAAATTAATAGATTTAAGAATGGTTAGTAAATTAAGAAAGAATTAATTACCTTAGGGATAACAGCGTAATATTTTTAGAGAGTTCATATTAATAAAAATGTTTGC
>CSG15_0050_05 [organism=Pheidole mamore] rDNA, 16S
GAATTTTATATAAATTTATTATAGAGTATATTTATGAAAAATTTAATAAAGTTATCTTTTATTGGGAGGATAGATAAATTAAGAAAACTTTAATTTTGTAGAAACATTAATTTATGATACGTAAATGAGTGGCTTAGAAGTTTCAGGAGAATTAATTACCTTAGGGATAACAGCATTATATCTTTAGAGAGATCTTATTAATAAAGATGTTTGT
>CSG15_0050_07 [organism=Solenopsis sp.15] rDNA, 16S
GAATTTTATATAATTTTATTTAATTAAATTATTTAGTTAAATATAATAAAATTATATTTTATTGGGAGGATAGTTAAATATATTTAACTTTAATTAAAATTTAAAAGATAAATTAATAAATTATTTGGGAATGGTTTATAAATTAAATAAGAATTAATTACCTTAGGGATAACAGCGTAATATTTTTGGTGAGTTCATATCAATAAAAATGTTTGC
>CSG15_0051_02 [organism=Octostruma betschi] rDNA, 16S
GAATTTTATATAAATTTATTATAAGAATTGATTGATTAATTTTAATAAAATTTTATATTTGGTTGGGAGGATAATTAAATTATAATAACTTTAATTAATAATAAAGTCATAGATAAGTGAATATTAATAAAAAAAGAATTATTTATAAATTATATAAGAATTAATTACCTTAGGGATAACAGCGTAATATTTTTAGAGAGTTCATATTGATAAAAGTGTTTGC
>CSG15_0051_07 [organism=Dolichoderus bispinosus] rDNA, 16S
GAATTTTATATATAGCTTATTTTAGTATATTAGTTTCTGTTAAATTAGGTTATATATTTTATTGGGAGGATAGTTAAATAATAAAAACTTTAATTATATATTACATTGATGTATGAAAGATTAATGATTAATGTTTATTAAGTTAGAATTAATTACCTTAGGGATAACAGCGTAATATTTTTAGAGAGATCATATTAATAAAAATGTTTGC
>CSG15_0051_08 [organism=Hypoponera foreli] rDNA, 16S
GAATTTTATATTTTAATATGTAATAATACATAATTAAAATATTTTATTGGGAGGATATTTAAATTTAATAAACTTTAATTATTAATAACATGGATGAATGAAAATTAAAAAAAATATTAATATTTAAGAATAAATGAATAATTATGTAGTAATTATTAAAGAATTAATTACCTTAGGGATAACAGCATAATATTTTTTTGTAGTTCATATATAAAAAAATGCTTGT
>CSG15_0051_09 [organism=Hypoponera sp.IT14.01] rDNA, 16S
GAATTTAATATTTTTATGTGAATATTTATAAAAAATTTATATAAAAAATATTTTATTGGGAGGATAATTAAATTTAAATAACTTTAATATGAGAATAACATGGATTATTGATAATTTAATGAATAAGTAAAATTTAATAGAGAATTAATTACCTTAGGGATAACAGCATAATATTTTTTAGTAGTTCATATATAAAAAAATGTTTAT
>CSG15_0051_10 [organism=Crematogaster brasiliensis] rDNA, 16S
GAATTTTATATAAGTAGATTATTTAATTAAGTTTTATAAATAGTTTAAATTATATTTAATTGGGAGGATTGTTAAATTAAAAGAACTTTAATTAAGTTTTAAAATATTAATTAATAGATTTTAGAATGGTTATTAAATTAAATAAGAATTAATTACCTTAGGGATAACAGCGTAATATTTTTAGAGAGTTCATATTAATAAAAGTGTTTGC
>CSG15_0051_11 [organism=Pheidole flavens] rDNA, 16S
GAATTTTATATAAATTTGTTAAGTAAATTAATATTAAATTATAATGATAAATTTATATTTTGTTGGGAGGATGATTAAATTAAAAAAACTTTAATAAAATTATTAAGTCATTAATTTATGAAATAGTTTGGAATGGCATTTAAGTTTGACTAGAATTAATTACCTTAGGGATAACAGCGTAATATCTTTAGAGAGATCTTATTGATAAAGATGATTGT
>CSG15_0051_12 [organism=Carebara urichi] rDNA, 16S
GAATTTTATATAAAGATTTTAATAACTTAGATTGGGTTAAAGCTTTTATATTTGGTTGGGATAATTGTTAAATTTAAGGAATTTTAATTTTTAAGAATAGAGATTAGAGGGTGTTAGGAGTGACTTTTAAGTTAAGGAAGAATTAATTACCTTAGGGATAACAGCGTAATATTTTTGGTGAGATCATATCTATAAAGATGTTTGC
>CSG15_0051_14 [organism=Solenopsis sp.13] rDNA, 16S
GAATTTAATATAATTTTATTAAATTAATTTATTAAATAATAATAATAAAATAAGTATTTAGTTGGGAGGATTGTTAAATATAAATAACTTTAATTAAATTATAATATAGATTAATAAAATAAAGGAATGATTAATAAATTAAAAATGAATTAATTACCTTAGGGATAACAGCGTAATATTTTTAGAAAGTTCATATTAATATAAATGATTGC
>CSG15_0051_15 [organism=Solenopsis sp.15] rDNA, 16S
GAATTTTATATAATTTTATTTAATTAAATTATTTAGTTAAATATAATAAAATTATATTTTATTGGGAGGATAGTTAAATATATTTAACTTTAATTAAAATTTAAAAGATAAATTAATAAATTATTTGGGAATGGTTTATAAATTAAATAAGAATTAATTACCTTAGGGATAACAGCGTAATATTTTTGGTGAGTTCATATCAATAAAAATGTTTGC
>CSG15_0052_05 [organism=Ochetomyrmex neopolitus] rDNA, 16S
GAATTTTATATAATTATTATTTGATTTTTTAATTTTTATATTTGTTTAAATTATGATTATATTTAGTTGGGAGGATTGTTAAATTTTTTAAACTTTAATTAATAAATTACATAAATTAATGTATTAGAGAATGATTATTTTAATTAATTAAGAATTAATTACCTTAGGGATAACAGCGTGATATTTTTGGTGAGATCATATTAATAAAAATGTTTGC
>CSG15_0052_07 [organism=Sericomyrmex mayri] rDNA, 16S
GAATTTTATATATAAAATTTATTAGTAAATTAATTTTTATTTGGATAAGGTTGTATATTTAATTGGGAGGATTATTAAATTAATTGAACTTTAATTAATAGGAGGATATTAATAAATAATTTGTAATTTTAATTATAAAGGAGGATTAATTAATTGATTTAGAATTAATTACCTTAGGGATAACAGCGTAATAATTTTGGAAAGAACATATTAATAAAATTGATTGC
>CSG15_0052_08 [organism=Myrmicocrypta sp.TR17.01] rDNA, 16S
GAATTTTATAAATTAAAAATAAAAAATTTAGAGATTTAAAAAAATTTTATATTTATTTAGTTGGGGGGATTGTTAAATTAAATAAACTTTAATTATAAATAAAAGTCATATATTAATGATAATAAAGAATAATGTATAAATTAAATAAGAATTAATTACCTTAGGGATAACAGCGTAATATTATTGGAGAGATCTTATTGATAATAATGATTGC
>CSG15_0052_09 [organism=Pheidole mamore] rDNA, 16S
GAATTTTATATAAATTTATTATAGAGTATATTTATGAAAAATTTAATAAAGTTATCTTTTATTGGGAGGATAGATAAATTAAGAAAACTTTAATTTTGTAGAAACATTAATTTATGATACGTAAATGAGTGGCTTAGAAGTTTCAGGAGAATTAATTACCTTAGGGATAACAGCATTATATCTTTAGAGAGATCTTATTAATAAAGATGTTTGT
>CSG15_0052_10 [organism=Pheidole meinertopsis] rDNA, 16S
GAATTTTATATAATTTTATTAAGTGAGATTAATTTTAATTAATTGATTAATAGATTTATATTTTATTGGGAGGATAGTTAAATTGAATGAACTTTAATAGTTATTAATAAATCATAAATTTATGAATTAAGAATGAAGAATGGTTGATTAATTTAAATAGAATTAATTACCTTAGGGATAACAGCGTAATATTTTTAGAGAGATCTTATTAATAAAGATGATTGC
>CSG15_0052_11 [organism=Pheidole flavens] rDNA, 16S
GAATTTTATATAAATTTGTTAAGTAAATTAATATTAAATTATAATGATAAATTTATATTTTGTTGGGAGGATGATTAAATTAAAAAAACTTTAATAAAATTATTAAGTCATTAATTTATGAAATAGTTTGGAATGGCATTTAAGTTTGACTAGAATTAATTACCTTAGGGATAACAGCGTAATATCTTTAGAGAGATCTTATTGATAAAGATGATTGT
>CSG15_0052_13 [organism=Solenopsis sp.11] rDNA, 16S
GAATTTTATATTATTTTATTATATAATTTGTACATTTATAAGTTTGTTTTAATAATAAAATGGATATTTAATTGGGAGGATTGTTAAATTAAAAGAACTTTAATTAGAGTAAAATATAAATTAATAAGTTAAAGAGTGGCTTTTAAGTTAAAAAAGAATTAATTACCTTAGGGATAACAGCGTAATATTTTTAGAGAGTTCTTATTGATAAAAGTGATTGC
>CSG15_0052_15 [organism=Carebara reina] rDNA, 16S
GAATTTAATAAGAGGATGTATAGAGATTTAGGTGGAAAGAGATTATATATAATTTTATTTAGTTGGGATAATTATTAAATTTAATAAATTTTAATATTTTAAAGGATATGGATAAGTGAATGTATGAGTTTGAGAATGGTTAGTAAATTTAAATAGAATTAATTACCTTAGGGATAACAGCGTAATATCTTTGGAGAGATCCTATTAATAAAGATGATTGC
>CSG15_0053_07 [organism=Discothyrea denticulata] rDNA, 16S
GAATTTTATAAATATGTGTATTAAGGAGAAAGAAGAAAATATATAATATAGATATTTATTTAATTGGGAGGATTATTAAATTTAATAAACTTTAATAAAAAATTACAAATATATTTGATTTAAGGAATAAATAAAGTAGTTAATTTTTAAAAGAAAAATTACCTTAGGGATAACAGCGTAAAAATATTGGATAGATCGTATAAAAAATATTGTTTGC
>CSG15_0053_10 [organism=Pheidole flavens] rDNA, 16S
GAATTTTATATAAATTTATTAAAATTAATTAGTTATATTATAATAATATATTTATATTTTGTTGGGAGGATAGTTAAATTAAAAAAACTTTAATAATAATTAGAACATTAATTTATGAATAATAAAAATGAGTGATTAATAGAATTAGTTAGAATTAATTACCTTAGGGATAACAGCGTAATATCTTTAGAGAGATCTTATTAATAAAGATGATTGT
>CSG15_0053_11 [organism=Pheidole neoschultzi] rDNA, 16S
GAATTTTATATAAATTTATTAGATGATATATTAATAAAAAATATTAATAGGTTTATATTTTATTGGGAGGATAATTAAATTAAATAAACTTTAATAATATGATAAATCATTAATTAATGAAGTAAATAATTATTGAATGGCAGTTTAGTTTAAATAAAATTAATTACCTTAGGGATAACAGCGTAATATCTTTAGAGAGATCTTATTAATAGAGATGATTGC
>CSG15_0053_12 [organism=Solenopsis sp.13] rDNA, 16S
GAATTTAATATAATTTTATTAAATTAATTTATTAAATAATAATAATAAAATAAGTATTTAGTTGGGAGGATTGTTAAATATAAATAACTTTAATTAAATTATAATATAGATTAATAAAATAAAGGAATGATTAATAAATTAAAAATGAATTAATTACCTTAGGGATAACAGCGTAATATTTTTAGAAAGTTCATATTAATATAAATGATTGC
>CSG15_0054_01 [organism=Strumigenys denticulata] rDNA, 16S
GAATTTAATATATTTAGTTAAGTGAATTTATAAGATTAAGATAATTAATAGTATTTAATTGGGAGGATTATTAAATTTAATAAACTTTAAGTAAAAGTTTAGGTGTGAATTAACATATAAAATTTTTTTGAATGATTATTAGATTAAAATAGAATTAATTACCTTAGGGATAACAGCGTGATATTTTTATGAAGATCTTATTGATAAAAATGATTGC
>CSG15_0054_02 [organism=Paratrachymyrmex mandibularis] rDNA, 16S
GAATTTTATATCTAGCTTATTTATAGTATAGTTAATTTAGGAGGAGTGGCGGGGATATTTAGTTGGGAGGATTGTTAAATTTTATGAACTTTAATAGTGGAAAATATAGATTAATAGAATTAGAGAAGGATTGTAAAAATTGAATGAGAATTAATTACCTCAGGGATAACAGCGTAATATTTCTAGGGAGGCCATATTTATAGAAATGATTGC
>CSG15_0054_03 [organism=Hypoponera sp.IT14.01] rDNA, 16S
GAATTTAATATTTTTATGTGAATATTTATAAAAAATTTATATAAAAAATATTTTATTGGGAGGATAATTAAATTTAAATAACTTTAATATGAGAATAACATGGATTATTGATAATTTAATGAATAAGTAAAATTTAATAGAGAATTAATTACCTTAGGGATAACAGCATAATATTTTTTAGTAGTTCATATATAAAAAAATGTTTAT
>CSG15_0054_04 [organism=Anochetus horridus] rDNA, 16S
GAATTTAATAATAAAATTTTTTAAAGATAAAAAATTAATTATTTAATTGGGAGGATTATTAAATTAAAATAACTTTAATAAAAAAATTAAATCATTTATTTATGAATTTTATTTAATAAAATTTATTTAAATTAAAATTAATTACCTTAGGGATAACAGCATAAAATTATTTATTAGATCATATATAAAATAATATTTGT
>CSG15_0054_05 [organism=Odontomachus meinerti] rDNA, 16S
GAATTTTATAAAATTATTAATTTTTTTTATTTTATAAATTTTATTTAATTGGGAGGATTTTTAAATTTAATAAACTTTAAAATTTTTAATTAAACATTAATTTATGATATTTGTAAAAATTAATAAATATTATTTAAATAAAAATTAATTACCTTAGGGATAACAGCATAAAATTTTTTTATAGATCTTATATATAAGAATATTTGT
>CSG15_0054_06 [organism=Pheidole midas] rDNA, 16S
GAATTTTATATAAATTTGATAATAAATTTAGAATAAAATTTGTTAAATTTATATTTTATTGGGAGGATAATTAAATTATAAAAACTTTAAAAAATAAAAATCCATTAATTTATGAATTGAAAATAGAGAATGATATAAAGAAAATTAAAATAAAATTAATTACCTTAGGGATAACAGCGTTATATTTTTAGAGAGATCTTATTAATAAAAATGTTTGC
>CSG15_0054_09 [organism=Pheidole neoschultzi] rDNA, 16S
GAATTTTATATAAATTTATTAGATGATATATTAATAAAAAATATTAATAGGTTTATATTTTATTGGGAGGATAATTAAATTAAATAAACTTTAATAATATGATAAATCATTAATTAATGAAGTAAATAATTATTGAATGGCAGTTTAGTTTAAATAAAATTAATTACCTTAGGGATAACAGCGTAATATCTTTAGAGAGATCTTATTAATAGAGATGATTGC
>CSG15_0054_11 [organism=Solenopsis sp.13] rDNA, 16S
GAATTTAATATAATTTTATTAAATTAATTTATTAAATAATAATAATAAAATAAGTATTTAGTTGGGAGGATTGTTAAATATAAATAACTTTAATTAAATTATAATATAGATTAATAAAATAAAGGAATGATTAATAAATTAAAAATGAATTAATTACCTTAGGGATAACAGCGTAATATTTTTAGAAAGTTCATATTAATATAAATGATTGC
>CSG15_0055_01 [organism=Odontomachus scalptus] rDNA, 16S
GAATTTAATAAAATAATTTAAATAAGTATATTTAAATTATTTTATTTAATTGGGAGGATTTTTAAATTTATATAACTTTAAATAATAATTAAACATTAATTTATGAAATTTATTAAATAAATAAATATTATTTAAATAAAAATTAATTACCTTAGGGATAACAGCATAAAATTTTTTTGTAGATCTTATATATAAAAATATTTGT
>CSG15_0055_02 [organism=Octostruma betschi] rDNA, 16S
GAATTTTATATAAATTTATTATAAGAATTGATTGATTAATTTTAATAAAATTTTATATTTGGTTGGGAGGATAATTAAATTATAATAACTTTAATTAATAATAAAGTCATAGATAAGTGAATATTAATAAAAAAAGAATTATTTATAAATTATATAAGAATTAATTACCTTAGGGATAACAGCGTAATATTTTTAGAGAGTTCATATTGATAAAAGTGTTTGC
>CSG15_0055_04 [organism=Hypoponera sp.IT14.01] rDNA, 16S
GAATTTAATATTTTTATGTGAATATTTATAAAAAATTTATATAAAAAATATTTTATTGGGAGGATAATTAAATTTAAATAACTTTAATATGAGAATAACATGGATTATTGATAATTTAATGAATAAGTAAAATTTAATAGAGAATTAATTACCTTAGGGATAACAGCATAATATTTTTTAGTAGTTCATATATAAAAAAATGTTTAT
>CSG15_0055_14 [organism=Pheidole flavens] rDNA, 16S
GAATTTTATATAATTTTGTTAAAATTGATTAATTTAAATAAATAATAAATTTATATTTTGTTGGGAGGATAATTAAATTAAATAAACTTTAATAATGTAAAAATCATTAATTTATGGTTATTAAAAAATGAGTGATTATTATAATTAAATAGAATTAATTACCTTAGGGATAACAGCGTAATATCTTTAGAGAGATCTTATTAATAAAGATGTTTGT
>CSG15_0056_01 [organism=Hypoponera sp.IT14.01] rDNA, 16S
GAATTTAATATTTTTATGTGAATATTTATAAAAAATTTATATAAAAAATATTTTATTGGGAGGATAATTAAATTTAAATAACTTTAATATGAGAATAACATGGATTATTGATAATTTAATGAATAAGTAAAATTTAATAGAGAATTAATTACCTTAGGGATAACAGCATAATATTTTTTAGTAGTTCATATATAAAAAAATGTTTAT
>CSG15_0056_05 [organism=Holcoponera relicta] rDNA, 16S
GAATTTTATATAATTTTTTATAAAAAAAAATAAATTATTTGATATAGAAATTAAAAAATTATATTTTATTGGGAGGATAAAAAAATTAATAAAACTTTTTTATATAGATAAAAACATAGATATATGGAATAATAATAGATTAATTTTTTAAAATATAAAAATTAAATTAGAATTAATTACCTTAGGGATAACAGCGTAAAATTTTTAGAGAGATCATATTTATAAAAATGTTTAC
>CSG15_0056_06 [organism=Sericomyrmex mayri] rDNA, 16S
GAATTTTATATATAAAATTTATTAGTAAATTAATTTTTATTTGGATAAGGTTGTATATTTAATTGGGAGGATTATTAAATTAATTGAACTTTAATTAATAGGAGGATATTAATAAATAATTTGTAATTTTAATTATAAAGGAGGATTAATTAATTGATTTAGAATTAATTACCTTAGGGATAACAGCGTAATAATTTTGGAAAGAACATATTAATAAAATTGATTGC
>CSG15_0056_08 [organism=Wasmannia auropunctata] rDNA, 16S
GAATTTTATAAAAATTTAAATAAAAATTAAGTAAGAAGTGAATTTAGATTTTTATTTGGTTGGGAGGATAATTAAATTTTGTAAACTTTAATTTTAAAAAGACATGGATGAATGGTTAGTTGGGAAAGAATGGTTGATAAATTTAGAAAGAATTAATTACCTTAGGGATAACAGCGTGATATTTTTAGAGAGATCTTATTGATAAAAGTGATTGC
>CSG15_0056_09 [organism=Pheidole nr.sagax] rDNA, 16S
GAATTTTATATAAATTTTATAAGAAGTTTAATTTTAGAGAATATAAAATTTATATTTTGTTGGGAGGATAATTAAATTAAAGGAACTTTAATAATATAAATCCATTAATTTATGAATTATAAGTTAGAGAATGATAAAAATTTTAAGTAGAATTAATTACCTTAGGGATAACAGCGTTATATTTTTAGAGAGATCTTATTGATAAAAATGATTGC
>CSG15_0056_10 [organism=Pheidole deima] rDNA, 16S
GAATTTTATATAAGTTTATTATTTAGGTATTGAATAGTGTTATAATAAATTTTATATTTTATTGGGAGGATAATTAAATTAAATAAACTTTAATAAGAGTATAGAGTCATTAATGAATGATTTATGAAAGATGAGTGGTTGTTTAGTTTAGATAGAATTAATTACCTTAGGGATAACAGCGTAATATTTTTAGAGAGATCTTATTAATAAAAATGATTGC
>CSG15_0056_11 [organism=Pheidole nitella] rDNA, 16S
GAATTTTATATAAATTTGAAAGTAAAAGTTTTAGGGGTAATATTTTTTAAATTTATATTTTGTTGGGAGGATAGCTAAATTAATAAAACTTTAATAAAATTAAAAGTCATTGATTTATGATAAATAGTGGATGGTTAATAAATTTACTTAGAATTAATTACCTTAGGGATAACAGCATAATATCTTTGGAGAGATCTTATTAATAAAGATGATTGT
>CSG15_0056_13 [organism=Mycetomoellerius sp.CSG15.01] rDNA, 16S
GAATTTTATATATGGCTTATTTGATTAAATTATTTATTTTGTGATTGAGTATGTTATTTATTTAGTTGGGAGGATTGTTAAATTATTTAAACTTTAATTATTTAATGATATAAATTAATAGATTTGAAATTAAGAGTGGCAGCTTAGTTGAGTAAGAATTAATTACCTTAGGGATAACAGCGTAATAATTTTAGGGAGTTCATATTTATAAAATTGATTGC
>CSG15_0056_14 [organism=Myrmicocrypta sp.TR17.01] rDNA, 16S
GAATTTTATAAATTAAAAATAAAAAATTTAGAGATTTAAAAAAATTTTATATTTATTTAGTTGGGGGGATTGTTAAATTAAATAAACTTTAATTATAAATAAAAGTCATATATTAATGATAATAAAGAATAATGTATAAATTAAATAAGAATTAATTACCTTAGGGATAACAGCGTAATATTATTGGAGAGATCTTATTGATAATAATGATTGC
>CSG15_0057_01 [organism=Odontomachus haematodus] rDNA, 16S
GAATTTTATAAAATTATTTTAAAATTATTAAAATAATTTTATTTAATTGGGAGGATTTTTAAATTTAAATAACTTTAAAATTTATTAAACATTAATTTATGATATTTATAAATAAATAAATATTATTTAAATAAAAATTAATTACCTTAGGGATAACAGCATAAAATTTTTTTGTAGATCTTATATATAAAAATATTTGT
>CSG15_0057_07 [organism=Pheidole biconstricta] rDNA, 16S
GAATTTTATATAAATTTTGTAAAAAATTTAATATGTATTTTATTAAATTTATATTTTATTGGGAGGATGATTAAATTAAATAAACTTTAAAATTAAAAAAAATCCATTAATTTATGAGTTATAGTATATAGAATGGCTAAATAAAGTTTAATTAGAATTAATTACCTTAGGGATAACAGCGTTATATTTTTAGAGAGATCTTATTAATAAAAATGTTTGC
>CSG15_0057_11 [organism=Pheidole flavens] rDNA, 16S
GAATTTTATATAAATTTATTAAAATTAATTAGTTATATTATAATAATATATTTATATTTTGTTGGGAGGATAGTTAAATTAAAAAAACTTTAATAATAATTAGAACATTAATTTATGAATAATAAAAATGAGTGATTAATAGAATTAGTTAGAATTAATTACCTTAGGGATAACAGCGTAATATCTTTAGAGAGATCTTATTAATAAAGATGATTGT
>CSG15_0057_13 [organism=Solenopsis sp.13] rDNA, 16S
GAATTTAATATAATTTTATTAAATTAATTTATTAAATAAATAATAATAATAAAATAAATATTTAGTTGGGAGGATTGTTAAATATAAATAACTTTAATTAAATTAAAATATAAATTAATAAAATAAAGGAATGATTAATAAATTAAAAATGAATTAATTACCTTAGGGATAACAGCGTAATATTTTTAGAAAGTTCATATTAATATAAATGATTGC
>CSG15_0058_01 [organism=Dolichoderus bispinosus] rDNA, 16S
GAATTTTATATATAGCTTATTTTAGTATATTAGTTTCTGTTAAATTAGGTTATATATTTTATTGGGAGGATAGTTAAATAATAAAAACTTTAATTATATATTACATTGATGTATGAAAGATTAATGATTAATGTTTATTAAGTTAGAATTAATTACCTTAGGGATAACAGCGTAATATTTTTAGAGAGATCATATTAATAAAAATGTTTGC
>CSG15_0058_05 [organism=Hypoponera foreli] rDNA, 16S
GAATTTTATATTTTAATATGTAATAATACATAATTAAAATATTTTATTGGGAGGATATTTAAATTTAATAAACTTTAATTATTAATAACATGGATGAATGAAAATTAAAAAAAATATTAATATTTAAGAATAAATGAATAATTATGTAGTAATTATTAAAGAATTAATTACCTTAGGGATAACAGCATAATATTTTTTTGTAGTTCATATATAAAAAAATGCTTGT
>CSG15_0058_06 [organism=Pheidole biconstricta] rDNA, 16S
GAATTTTATATAAATTTTGTAAAAAATTTAATATGTATTTTATTAAATTTATATTTTATTGGGAGGATGATTAAATTAAATAAACTTTAAAATTAAAAAAAATCCATTAATTTATGAGTTATAGTATATAGAATGGCTAAATAAAGTTTAATTAGAATTAATTACCTCAGGGATAACAGCGTTATATTTTTAGAGAGATCTTATTAATAAAAATGTTTGC
>CSG15_0058_07 [organism=Pheidole nr.sagax] rDNA, 16S
GAATTTTATATAAATTTTATAAGAAGTTTAATTTTAGAGAATATAAAATTTATATTTTGTTGGGAGGATAATTAAATTAAAGGAACTTTAATAATATAAATCCATTAATTTATGAATTATAAGTTAGAGAATGATAAAAATTTTAAGTAGAATTAATTACCTTAGGGATAACAGCGTTATATTTTTAGAGAGATCTTATTGATAAAAATGATTGC
>CSG15_0058_09 [organism=Carebara reina] rDNA, 16S
GAATTTAATAAGAGGATGTATAGAGATTTAGGTGGAAAGAGATTATATATAATTTTATTTAGTTGGGATAATTATTAAATTTAATAAATTTTAATATTTTAAAGGATATGGATAAGTGAATGTATGAGTTTGAGAATGGTTAGTAAATTTAAATAGAATTAATTACCTTAGGGATAACAGCGTAATATCTTTGGAGAGATCCTATTAATAAAGATGATTGC
>CSG15_0058_10 [organism=Solenopsis sp.24] rDNA, 16S
GAATTTAATATAATTTTATTAGATGAGAATTTATTAGAAAAAATAATAAATATATATTTAATTGGGAGGATTGTTAAATTTAAGTAACTTTAATTAAATTAAAATATAAATTAATAAAATAAAAGAATGGTTAATAAATTAAAAAAGAATTAATTACCTTAGGGATAACAGCGTAATACTTTTGGAGAGTTCATATTAATATAAGTGATTGC
>CSG15_0058_11 [organism=Carebara sp.KW14.01] rDNA, 16S
GAATTTAATATAAAATAATTTTAGTTAATTAGATTAGGGAGATATTATTTTATTTTTAGTTGGGATAATTATTAAATTTATTAAAAAGAATTTTAATTAAAGAAAATATAAATTAGTGAATTAAAATGAATGGTGGATAGATTTAAGTAGAATAAATTACCTTAGGGATAACAGCGTTATATTTTTAGTGAGGCCTTATCTATAAAAATGTTTGC
>CSG15_0058_13 [organism=Paratrachymyrmex cornetzi] rDNA, 16S
GAATTTTATATATAAATTTATTGAATAAATTAGGAAATAAATATAAATAGTTGAGTTAAATAAATTAATATATTTAGTTGGGAGGATTATTAAATTTTATAAACTTTAATTAATTTAAATATTAATTTGTAGAATTTATGATGGGTTATTTTAATAACTAAGTTAGAATTAATTACCTTAGGGATAACAGCGTAATAATTTTGGAAAGGTCATATTGATAAAATTGATTGC
>CSG15_0059_04 [organism=Hypoponera foreli] rDNA, 16S
GAATTTTATATTTTAATATGTAATAATACATAATTAAAATATTTTATTGGGAGGATATTTAAATTTAATAAACTTTAATTATTAATAACATGGATGAATGAAAATTAAAAAAAATATTAATATTTAAGAATAAATGAATAATTATGTAGTAATTATTAAAGAATTAATTACCTTAGGGATAACAGCATAATATTTTTTTGTAGTTCATATATAAAAAAATGCTTGT
>CSG15_0059_05 [organism=Hypoponera sp.IT14.01] rDNA, 16S
GAATTTAATATTTTTATGTGAATATTTATAAAAAATTTATATAAAAAATATTTTATTGGGAGGATAATTAAATTTAAATAACTTTAATATGAGAATAACATGGATTATTGATAATTTAATGAATAAGTAAAATTTAATAGAGAATTAATTACCTTAGGGATAACAGCATAATATTTTTTAGTAGTTCATATATAAAAAAATGTTTAT
>CSG15_0059_06 [organism=Sericomyrmex mayri] rDNA, 16S
GAATTTTATATATAAAATTTATTAGTAAATTAATTTTTATTTGGATAAGGTTGTATATTTAATTGGGAGGATTATTAAATTAATTGAACTTTAATTAATAGGAGGATATTAATAAATAATTTGTAATTTTAATTATAAAGGAGGATTAATTAATTGATTTAGAATTAATTACCTTAGGGATAACAGCGTAATAATTTTGGAAAGAACATATTAATAAAATTGATTGC
>CSG15_0059_07 [organism=Anochetus horridus] rDNA, 16S
GAATTTAATAATAAAATTTTTTAAAGATAAAAAATTAATTATTTAATTGGGAGGATTATTAAATTAAAATAACTTTAATAAAAAAATTAAATCATTTATTTATGAATTTTATTTAATAAAATTTATTTAAATTAAAATTAATTACCTTAGGGATAACAGCATAAAATTATTTATTAGATCATATATAAAATAATATTTGT
>CSG15_0059_08 [organism=Pheidole biconstricta] rDNA, 16S
GAATTTTATATAAATTTTGTAAAAAATTTAATATGTATTTTATTAAATTTATATTTTATTGGGAGGATGATTAAATTAAATAAACTTTAAAATTAAAAAAAATCCATTAATTTATGAGTTATAGTATATAGAATGGCTAAATAAAGTTTAATTAGAATTAATTACCTTAGGGATAACAGCGTTATATTTTTAGAGAGATCTTATTAATAAAAATGTTTGC
>CSG15_0059_09 [organism=Pheidole pedana] rDNA, 16S
GAATTTTATATAAATTTATTAAAAAAGTTTAGTTAATGTTAGTAATTTTATATTTTGTTGGGAGGATAATTAAATTATAAAAACTTTAAAAGTATTTAGACATTAATTTATGAATGTAGTAATAATGATTGGTTAATTTAGTTTGAGTAGAATTAATTACCTTAGGGATAACAGCGTAATATCTTTAGAGAGATCTTATTAATAAAGATGATTGC
>CSG15_0059_10 [organism=Crematogaster flavosensitiva] rDNA, 16S
GAATTTTATACAAGTTAAGTTATTAAGATTTAGTTAGAATATATAATTAAAATGTATTTAATTGGGAGGATTGTTAAATTAAAAAAACTTTAATGGATCTTATAAATATAAATTAATGGATTAAGGAGTGGCTATTAAGTTAAATAAGAATTAATTACCTTAGGGATAACAGCGTAATATTTTTGGAGAGTCCATATTAATAAAAATGTTTGC
>CSG15_0059_11 [organism=Solenopsis sp.11] rDNA, 16S
GAATTTTATATTATTTTATTATATAATTTGTACATTTATAAGTTTGTTTTAATAATAAAATGGATATTTAATTGGGAGGATTGTTAAATTAAAAGAACTTTAATTAGAGTAAAATATAAATTAATAAGTTAGAGAGTGGCTTTTAAGTTAAAAAAGAATTAATTACCTTAGGGATAACAGCGTAATATTTTTAGAGAGTTCTTATTGATAAAAGTGATTGC
>CSG15_0060_01 [organism=Octostruma betschi] rDNA, 16S
GAATTTTATATAAATTTATTATAAGAATTGATTGATTAATTTTAATAAAATTTTATATTTGGTTGGGAGGATAATTAAATTATAATAACTTTAATTAATAATAAAGTCATAGATAAGTGAATATTAATAAAAAAAGAATTATTTATAAATTATATAAGAATTAATTACCTTAGGGATAACAGCGTAATATTTTTAGAGAGTTCATATTGATAAAAGTGTTTGC
>CSG15_0060_05 [organism=Pheidole midas] rDNA, 16S
GAATTTTATATAAATTTGATAATAAATTTAGAATAAAATTTGTTAAATTTATATTTTATTGGGAGGATAATTAAATTATAAAAACTTTAAAAAATAAAAATCCATTAATTTATGAATTGAAAATAGAGAATGATATAAAGAAAATTAAAATAAAATTAATTACCTTAGGGATAACAGCGTTATATTTTTAGAGAGATCTTATTAATAAAAATGTTTGC
>CSG15_0060_06 [organism=Pheidole aripoensis] rDNA, 16S
GAATTTTATATAAATTTGTTATTAAATTTAGTAAAATAATATTAATAAGTTTATATTTTATTGGGAGGATAATTAAATTATGAAAACTTTAATAAATAGGTAAGTCATTAATGAATGAGTTAATATAGAAAGAATGAGTAGTAAATTTAAGTAGAATTAATTACCTTAGGGATAACAGCGTAATATTTTTGGAGAGATCTTATTAATAAAAATGATTGC
>CSG15_0060_07 [organism=Pheidole meinertopsis] rDNA, 16S
GAATTTTATATAATTTTATTAAGTGAGTTAGTTTTAGTGTAGTTAGTTGATAAGGTTATATTTTATTGGGAGGATAGTTAAATTAAATAAACTTTAATAATTATTAAGTCATAGATTTATGAAATGGAAAATAAAAATAAATGAATGGTTTTGGTTAATTTAAATAGAATTAATTACCTTAGGGATAACAGCGTAATATTTTTAGAGAGATCTTATTAATAAAGATGATTGC
>CSG15_0060_09 [organism=Solenopsis sp.15] rDNA, 16S
GAATTTTATATAATTTTATTTAATTAAATTATTTAGTTAAATATAATAAAATTATATTTTATTGGGAGGATAGTTAAATATATTTAACTTTAATTAAAATTTAAAAGATAAATTAATAAATTATTTGGGAATGGTTTATAAATTAAATAAGAATTAATTACCTTAGGGATAACAGCGTAATATTTTTGGTGAGTTCATATCAATAAAAATGTTTGC
>CSG15_0060_10 [organism=Solenopsis sp.13] rDNA, 16S
GAATTTAATATAATTTTATTAAATTAATTTATTAAATAAATAATAATAATAAAATAAATATTTAGTTGGGAGGATTGTTAAATATAAATAACTTTAATTAAATTAAAATATAAATTAATAAAATAAAGGAATGATTAATAAATTAAAAATGAATTAATTACCTTAGGGATAACAGCGTAATATTTTTAGAAAGTTCATATTAATATAAATGATTGC
>CSG15_0061_01 [organism=Octostruma balzani] rDNA, 16S
GAATTTTATATAAATTTTGTTAAATTTTTAGATTTAAATTTTAGTAATAAAATTTATATTTAGTTGGGAGGATAATTAAATTATAAAAACTTTAATTAATATTAAGATATTGATAAATAATAAAAAAGAGTTATTTATAAATTGTAAAAGAATTAATTACCTTAGGGATAACAGCGTAATATTTTTGAAGAGTTCATATCGATAAAAATGTTTGC
>CSG15_0061_06 [organism=Pheidole nitella] rDNA, 16S
GAATTTTATATAAATTTGAAAGTAAAAGTTTTAGGGGTAATATTTTTTAAATTTATATTTTGTTGGGAGGATAGTTAAATTAATAAAACTTTAATAAAATTAAAAGTCATTGATTTATGATAAATAGTGGATGGTTAATAAATTTACTTAGAATTAATTACCTTAGGGATAACAGCATAATATCTTTGGAGAGATCTTATTAATAAAGATGATTGT
>CSG15_0061_08 [organism=Pheidole aripoensis] rDNA, 16S
GAATTTTATATAAATTTGTTATTAAATTTAGTAAAATAATATTAATAAGTTTATATTTTATTGGGAGGATAATTAAATTATGAAAACTTTAATAAATAGGTAAGTCATTAATGAATGAGTTAATATAGAAAGAATGAGTAGTAAATTTAAGTAGAATTAATTACCTTAGGGATAACAGCGTAATATTTTTGGAGAGATCTTATTAATAAAAATGATTGC
>CSG15_0061_11 [organism=Sericomyrmex saussurei] rDNA, 16S
GAATTTTATATATAAAATTTATTAATAGTTGATTTATTTAGTTGATGAATTTTTATATATTTAATTGGGAGGATTGTTAAATTAATTAAACTTTAATTAATATGAGAATAATATAGATGAATAATTTATAAATATAAATATGAAGAAGGATTTTATTTTAATTGAGTAAGAATTAATTACCTTAGGGATAACAGCGTAATAATTTTGGAAAGAACATATTGATAAAATTGATTGC
>CSG15_0062_02 [organism=Strumigenys auctidens] rDNA, 16S
GAATTTAATTTTAATTATTATAAGGAATATATTAGTATTTAGATAAATATTAAAATTTAATTGGGAGGATTGTTAAATTTAATTAACTTAAATGAAAAAGGGAATATATAAATTAATAAATAAAATTTTTTTGAATGATTAATAGAAATTAAAGGAAAATTAATTACCTTAGGGATAACAGCGTAATATTTTTATAGAGATCTTATTGATAAAAATGATTGC
>CSG15_0062_03 [organism=Odontomachus haematodus] rDNA, 16S
GAATTTTATAAAATTATTTTAAAATTATTAAAATAATTTTATTTAATTGGGAGGATTTTTAAATTTAAATAACTTTAAAATTTATTAAACATTAATTTATGATATTTATAAATAAATAAATATTATTTAAATAAAAATTAATTACCTTAGGGATAACAGCATAAAATTTTTTTGTAGATCTTATATATAAAAATATTTGT
>CSG15_0062_04 [organism=Pheidole pedana] rDNA, 16S
GAATTTTATATAAATTTATTAAAAAAGTTTAGTTAATGTTAGTAATTTTATATTTTGTTGGGAGGATAATTAAATTATAAAAACTTTAAAAGTATTTAGACATTAATTTATGAATGTAGTAATAATGATTGGTTAATTTAGTTTGAGTAGAATTAATTACCTTAGGGATAACAGCGTAATATCTTTAGAGAGATCTTATTAATAAAGATGATTGC
>CSG15_0062_06 [organism=Pheidole meinertopsis] rDNA, 16S
GAATTTTATATAATTTTATTAAGTGAGTTAGTTTTAGTGTAGTTAGTTGATAAGGTTATATTTTATTGGGAGGATAGTTAAATTAAATAAACTTTAATAATTATTAAGTCATAGATTAATGAAATGGAAAATAAAAATAAATGAATGGTTTTGGTTAATTTAAATAGAATTAATTACCTTAGGGATAACAGCGTAATATTTTTAGAGAGATCCTATTAATAAAGATGATTGC
>CSG15_0063_02 [organism=Pheidole nr.fimbriata.sp.D] rDNA, 16S
GAATTTTATATAAATTTATTATTTGATTTATTATATAATATATTATTAAATTTATATTTTATTGGGAGGATAATTAAATTATATAAACTTTAATATTATAAAATCATTAATTTATGAATTAAGTGTTTAAGGAATGGTTAAATTAATTTAAATAGAATTAATTACCTTAGGGATAACAGCGTAATATTTTTAGAGAGATCTTATTAATAAAAATGATTGC
>CSG15_0063_04 [organism=Solenopsis sp.13] rDNA, 16S
GAATTTAATATAATTTTATTAAATTAATTTATTAAATAATAATAATAAAATAAGTATTTAGTTGGGAGGATTGTTAAATATAAATAACTTTAATTAAATTATAATATAGATTAATAAAATAAAGGAATGATTAATAAATTAAAAATGAATTAATTACCTTAGGGATAACAGCGTAATATTTTTAGAAAGTTCATATTAATATAAATGATTGC
>CSG15_0064_02 [organism=Gnamptogenys horni] rDNA, 16S
GAATTTTATATAATAATTAAGATTGATTTTTAATTTTTAAAATAAGTTAATTTTGATTTATATTTGATTGGGAGGATTATTAAATTTTAGGAACTTTAATTTTTAATTTACATTAGTTTATGGAATTAGATAAATTAGGTTAAATTATAGTAAAAAAATTAATTACCTTAGGGATAACAGCGTAAAATTTTTAGAGAGATCATATTGATAAAAGTGTTTGC
>CSG15_0064_03 [organism=Cyphomyrmex peltatus] rDNA, 16S
GAATTTTATATAAAATTATTTAAATTAAGGGAGATTTTAATTGATTATATAATAAATTTTATATTTAGTTGGGAGGACTATTAAATTAAAAAAACTTTAATATTAATAAAAATATGGATAAGTAGATAAATTAAGGAATAATTATTAAATTTAAAAGAAAAAATTACCTTAGGGATAACAGCGTAATATTTTTAGATAGATCATATAGATAAAAATGATTGC
>CSG15_0064_07 [organism=Strumigenys elongata] rDNA, 16S
GAATTTAATTATAATTTTATTTATGGTATGTTTATTTAGGTATTATAGGTAAATATAATTTAATTGGGAGGATTATTAAATTTAATTAACTTTAAGTTGAAATAAACTATAAATTAATATTAATAAATATTTTAGAATGATTAATTAATTAATAAAGAATTAATTACCTTAGGGATAACAGCGTAATATTTTTATAGAGATCTTATTAGTAAAAATGATTGC
>CSG15_0064_08 [organism=Sericomyrmex bondari] rDNA, 16S
GAATTTTATATATAAAATTTATTATTAGAGTTAATTTTTATTTGGATAAAGTTATATATTTAATTGGGAGGATTATTAAATTAATTGAACTTTAATTAATAGGAGGATATTAATAAATAATTTATAATTTTAATTATAAAGGAGGATTAGTTAATTGATTTAGAATTAATTACCTTAGGGATAACAGCGTAATAATTTTGGAAAGAACATATTAATAAAATTGATTGC
>CSG15_0064_09 [organism=Pheidole asperithorax] rDNA, 16S
GAATTTTATATAAATTTTTAATTGAATATAATTTAGTAATATTGTTATAATAAATTTATATTTTATTGGGAGGATATTTAAATTAATAAAACTTTAAATTAATAATTCCATAGATTTATGATTATAGATGAATGGTTATTATTGACTTAATTAGAATTAATTACCTTAGGGATAACAGCGTAATATCTTTAGAGAGTTCTTATTAATAAGGATGATTGC
>CSG15_0064_10 [organism=Pheidole nitella] rDNA, 16S
GAATTTTATATAAATTTGAAAGTAAAAGTTTTAGGGGTAATATTTTTTAAATTTATATTTTGTTGGGAGGATAGTTAAATTAATAAAACTTTAATAAAATTAAAAGTCATTGATTTATGATAAATAGTGGATGGTTAATAAATTTACTTAGAATTAATTACCTTAGGGATAACAGCATAATATCTTTGGAGAGATCTTATTAATAAAGATGATTGT
>CSG15_0064_11 [organism=Solenopsis sp.15] rDNA, 16S
GAATTTTATATAATTTTATTTAATTAAATTATTTAGTTAAATATAATAAAATTATATTTTATTGGGAGGATAGTTAAATATATTTAACTTTAATTAAAATTTAAAAGATAAATTAATAAATTATTTGGGAATGGTTTATAAATTAAATAAGAATTAATTACCTTAGGGATAACAGCGTAATATTTTTGGTGAGTTCATATCAATAAAAATGTTTGC
>CSG15_0065_02 [organism=Sericomyrmex bondari] rDNA, 16S
GAATTTTATATATAAAATTTATTATTAGAGTTAATTTTTATTTGGATAAAGTTATATATTTAATTGGGAGGATTATTAAATTAATTGAACTTTAATTAATAGGAGGATATTAATAAATAATTTATAATTTTAATTATAAAGGAGGATTAATTAATTGATTTAGAATTAATTACCTTAGGGATAACAGCGTAATAATTTTGGAAAGAACATATTAATAAAATTGATTGC
>CSG15_0065_03 [organism=Cyphomyrmex peltatus] rDNA, 16S
GAATTTTATATAAAATTATTTAAATTAAGGGAGATTTTAATTGATTATATAATAAATTTTATATTTAGTTGGGAGGACTATTAAATTAAAAAAACTTTAATATTAATAAAAATATGGATAAGTAGATAAATTAAGGAATAATTATTAAATTTAAAAGAAAAAATTACCTTAGGGATAACAGCGTAATATTTTTAGATAGATCATATAGATAAAAATGATTGC
>CSG15_0065_07 [organism=Pheidole meinertopsis] rDNA, 16S
GAATTTTATATAATTTTATTAAGTGAGTTAGTTTTAGTGTAGTTAGTTGATAAGGTTATATTTTATTGGGAGGATAGTTAAATTAAATAAACTTTAATAATTATTAAGTCATAGATTTATGAAATGGAAAATAAAAATAAATGAATGGTTTTGGTTAATTTAAATAGAATTAATTACCTTAGGGATAACAGCGTAATATTTTTAGAGAGATCTTATTAATAAAGATGATTGC
>CSG15_0065_08 [organism=Pheidole neoschultzi] rDNA, 16S
GAATTTTATATAAATTTATTAGATGATATATTAATAAAAAATATTAATAGGTTTATATTTTATTGGGAGGATAATTAAATTAAATAAACTTTAATAATATGATAAATCATTAATTAATGAAGTAAATAATTATTGAATGGCAGTTTAGTTTAAATAAAATTAATTACCTTAGGGATAACAGCGTAATATCTTTAGAGAGATCTTATTAATAGAGATGATTGC
>CSG15_0065_09 [organism=Pheidole nitella] rDNA, 16S
GAATTTTATATAAATTTGAAAGTAAAAGTTTTAGGGGTAATATTTTTTAAATTTATATTTTGTTGGGAGGATAGTTAAATTAATAAAACTTTAATAAAATTAAAAGTCATTGATTTATGATAAATAGTGGATGGTTAATAAATTTACTTAGAATTAATTACCTTAGGGATAACAGCATAATATCTTTGGAGAGATCTTATTAATAAAGATGATTGT
>CSG15_0065_11 [organism=Solenopsis sp.15] rDNA, 16S
GAATTTTATATATTTTTATTTAGTAAAATTTATATTGAAATAAATAAGAAGATATTTTATTGGGAGGATAGTTAAATATAAAAAACTTTAATTAAAATTGAAATATAAATTAATAAATTTAAGAATGATTAAATAAATTAATTAAAAATTAATTACCTTAGGGATAACAGCGTAATATTTTTGGAGAGTTCATATTAATAAAAATGTTTGC
>CSG15_0066_01 [organism=Octostruma balzani] rDNA, 16S
GAATTTTATATAAATTTTGTTAAATTTTTAGATTTAAATTTTAGTAATAAAATTTATATTTAGTTGGGAGGATAATTAAATTATAAAAACTTTAATTAATATTAAGATATTGATAAATAATAAAAAAGAGTTATTTATAAATTGTAAAAGAATTAATTACCTTAGGGATAACAGCGTAATATTTTTGAAGAGTTCATATCGATAAAAATGTTTGC
>CSG15_0066_07 [organism=Dolichoderus bispinosus] rDNA, 16S
GAATTTTATATATAGCTTATTTTAGTATATTAGTTTCTGTTAAATTAGGTTATATATTTTATTGGGAGGATAGTTAAATAATAAAAACTTTAATTATATATTACATTGATGTATGAAAGATTAATGATTAATGTTTATTAAGTTAGAATTAATTACCTTAGGGATAACAGCGTAATATTTTTAGAGAGATCATATTAATAAAAATGTTTGC
>CSG15_0066_10 [organism=Pheidole meinertopsis] rDNA, 16S
GAATTTTATATAATTTTATTAAGTGAGTTAGTTTTAGTGTAGTTAGTTGATAAGGTTATATTTTATTGGGAGGATAGTTAAATTATATAAACTTTAATAATTATTAAGTCATAGATTAATGAAATGGAAAATAAAAATAAATGAATGGTTTTGGTTAATTTAAATAGAATTAATTACCTTAGGGATAACAGCGTAATATTTTTAGAGAGATCCTATTAATAAAGATGATTGC
>CSG15_0066_11 [organism=Pheidole nitella] rDNA, 16S
GAATTTTATATAAATTTGAAAGTAAAAGTTTTAGGGGTAATATTTTTTAAATTTATATTTTGTTGGGAGGATAGTTAAATTAATAAAACTTTAATAAAATTAAAAGTCATTGATTTATGATAAATAGTGGATGGTTAATAAATTTACTTAGAATTAATTACCTTAGGGATAACAGCATAATATCTTTGGAGAGATCTTATTAATAAAGATGATTGT
>CSG15_0066_12 [organism=Pheidole meinertopsis] rDNA, 16S
GAATTTTATATAATTTTATTAAGTGAGTTAGTTTTAGTGTAGTTAGTTGATAAGGTTATATTTTATTGGGAGGATAGTTAAATTATATAAACTTTAATAATTATTAAGTCATAGATTAATGAAATGGAAAATAAAAATAAATGAATGGTTTTGGTTAATTTAAATAGAATTAATTACCTTAGGGATAACAGCGTAATATTTTTAGAGAGATCCTATTAATAAAGATGATTGC
>CSG15_0066_13 [organism=Carebara urichi] rDNA, 16S
GAATTTTATATAAAGATTTTAATAACTTAGATTGGGTTAAAGCTTTTATATTTGGTTGGGATAATTGTTAAATTTAAGGAATTTTAATTTTTAAGAATAGAGATTAGAGGGTATTAGGAGTGACTTTTAAGTTAAGGAAGAATTAATTACCTTAGGGATAACAGCGTAATATTTTTGGTGAGATCATATCTATAAAGATGTTTGC
>CSG15_0066_14 [organism=Solenopsis sp.24] rDNA, 16S
GAATTTAATATAATTTTATTAGATAAGAATTTATTAGAAAAAATAATAAATATATATTTAATTGGGAGGATTGTTAAATTTAAGTAACTTTAATTAAATTAAAATATAAATTAATAAAATAAAAGAATGGTTAATAAATTAAAAAAGAATTAATTACCTTAGGGATAACAGCGTAATACTTTTGGAGAGTTCATATTAATATAAGTGATTGC
>CSG15_0067_01 [organism=Sericomyrmex mayri] rDNA, 16S
GAATTTTATATATAAAATTTATTAGTAAATTAATTTTTATTTGGATAAGGTTGTATATTTAATTGGGAGGATTATTAAATTAATTGAACTTTAATTAATAGGAGGATATTAATAAATAATTTGTAATTTTAATTATAAAGGAGGATTAATTAATTGATTTAGAATTAATTACCTTAGGGATAACAGCGTAATAATTTTGGAAAGAACATATTAATAAAATTGATTGC
>CSG15_0067_03 [organism=Ochetomyrmex neopolitus] rDNA, 16S
GAATTTTATATAATTATTATTTGATTTTTTAATTTTTATATTTGTTTGAATTATAATTATATTTAGTTGGGAGGATTGTTAAATTTTTTAAACTTTAATTAGCAAATTACATAAATTAATGTGTTAAAGAATGGTTATTTTAACTAATTAAGAATTAATTACCTTAGGGATAACAGCGTAATATTTTTGGTGAGATCATATTAATAAAAATGTTTGC
>CSG15_0067_04 [organism=Octostruma balzani] rDNA, 16S
GAATTTTATATAAATTTTGTTAAATTTTTAGATTTAAATTTTAGTAATAAAATTTATATTTAGTTGGGAGGATAATTAAATTATAAAAACTTTAATTAATATTAAGATATTGATAAATAATAAAAAAGAGTTATTTATAAATTGTAAAAGAATTAATTACCTTAGGGATAACAGCGTAATATTTTTGAAGAGTTCATATCGATAAAAATGTTTGC
>CSG15_0067_05 [organism=Solenopsis sp.11] rDNA, 16S
GAATTTTATATTATTTTATTATATAATTTGTATATTTATAAGTTTGTTTTAATAATAAAATGGATATTTAATTGGGAGGATTGTTAAATTAAAAGAACTTTAATTAGAGTAAAATATAAATTAATAAGTTAAAGAGTGGCTTTTAAGTTAAAAAAGAATTAATTACCTTAGGGATAACAGCGTAATATTTTTAGAGAGTTCTTATTGATAAAAGTGATTGC
>CSG15_0067_06 [organism=Pheidole meinertopsis] rDNA, 16S
GAATTTTATATAATTTTATTAAGTGAGTTAGTTTTAGTGTAGTTAGTTGATAAGGTTATATTTTATTGGGAGGATAGTTAAATTAAATAAACTTTAATAATTATTAAGTCATAGATTTATGAAATGGAAAATAAAAATAAATGAATGGTTTTGGTTAATTTAAATAGAATTAATTACCTTAGGGATAACAGCGTAATATTTTTAGAGAGATCTTATTAATAAAGATGATTGC
>CSG15_0067_07 [organism=Pheidole nitella] rDNA, 16S
GAATTTTATATAAATTTGAAAGTAAAAGTTTTAGGGGTAATATTTTTTAAATTTATATTTTGTTGGGAGGATAGTTAAATTAATAAAACTTTAATAAAATTAAAAGTCATTGATTTATGATAAATAGTGGATGGTTAATAAATTTACTTAGAATTAATTACCTTAGGGATAACAGCATAATATCTTTGGAGAGATCTTATTAATAAAGATGATTGT
>CSG15_0067_08 [organism=Myrmicocrypta sp.TR17.01] rDNA, 16S
GAATTTTATAAATTAAAAATAAAAAATTTAGAGATTTAAAAAAATTTTATATTTATTTAGTTGGGGGGATTGTTAAATTAAATAAACTTTAATTATAAATAAAAGTCATATATTAATGATAATAAAGAATAATGTATAAATTAAATAAGAATTAATTACCTTAGGGATAACAGCGTAATATTATTGGAGAGATCTTATTGATAATAATGATTGC
>CSG15_0069_02 [organism=Octostruma balzani] rDNA, 16S
GAATTTTATATAAATTTTGTTAAATTTTTAGATTTAAATTTTAGTAATAAAATTTATATTTAGTTGGGAGGATAATTAAATTATAAAAACTTTAATTAATATTAAGATATTGATAAATAATAAAAAAGAGTTATTTATAAATTGTAAAAGAATTAATTACCTTAGGGATAACAGCGTAATATTTTTGAAGAGTTCATATCGATAAAAATGTTTGC
>CSG15_0069_03 [organism=Cyphomyrmex peltatus] rDNA, 16S
GAATTTTATATAAAATTATTTAAATTAAGGGAGATTTTAATTGATTATATAATAAATTTTATATTTAGTTGGGAGGACTATTAAATTAAAAAAACTTTAATATTAATAAAAATATGGATAAGTAGATAAATTAAGGAATAATTATTAAATTTAAAAGAAAAAATTACCTTAGGGATAACAGCGTAATATTTTTAGATAGATCATATAGATAAAAATGATTGC
>CSG15_0069_05 [organism=Crematogaster flavosensitiva] rDNA, 16S
GAATTTTATACAAGTTAAGTTATTAAGATTTAGTTAGAATATATAATTAAAATGTATTTAATTGGGAGGATTGTTAAATTAAAAAAACTTTAATGGATCTTATAAATATAAATTAATGGATTAAGGAGTGGCTATTAAGTTAAATAAGAATTAATTACCTTAGGGATAACAGCGTAATATTTTTGGAGAGTCCATATTAATAAAAATGTTTGC
>CSG15_0069_06 [organism=Crematogaster sotobosque] rDNA, 16S
GAATTTTATATAAGTTAATTTAAATAATAAGTTGGAAGAAGAATTAAGTATATTTAATTGGGAGGATTGTTAAATTAAAAAAACTTTAATTATGTAAATAAAATATAAATTAATAAGTTTATGAATGGTTAATAAATTAATTAAGAATTAATTACCTTAGGGATAACAGCGTAATATTTTTGGAAAGATCATATTAATAAAAATGTTTGC
>CSG15_0069_07 [organism=Pheidole meinertopsis] rDNA, 16S
GAATTTTATATAATTTTATTAAGTGAGTTAGTTTTAGTGTAGTTAGTTGATAAGGTTATATTTTATTGGGAGGATAGTTAAATTAAATAAACTTTAATAATTATTAAGTCATAGATTTATGAAATGGAAAATAAAAATAAATGAATGGTTTTGGTTAATTTAAATAGAATTAATTACCTTAGGGATAACAGCGTAATATTTTTAGAGAGATCTTATTAATAAAGATGATTGC
>CSG15_0069_09 [organism=Pheidole nitella] rDNA, 16S
GAATTTTATATAAATTTGAAAGTAAAAGTTTTAGGGGTAATATTTTTTAAATTTATATTTTGTTGGGAGGATAGTTAAATTAATAAAACTTTAATAAAATTAAAAGTCATTGATTTATGATAAATAGTGGATGGTTAATAAATTTACTTAGAATTAATTACCTTAGGGATAACAGCATAATATCTTTGGAGAGATCTTATTAATAAAGATGATTGT
>CSG15_0069_10 [organism=Solenopsis sp.15] rDNA, 16S
GAATTTTATATATTTTTATTTAGTAAAATTTATATTGAAATAAATAAGAAGATATTTTATTGGGAGGATAGTTAAATATAAAAAACTTTAATTAAAATTGAAATATAAATTAATAAATTTAAGAATGATTAAATAAATTAATTAAAAATTAATTACCTTAGGGATAACAGCGTAATATTTTTGGAGAGTTCATATTAATAAAAATGTTTGC
>CSG15_0070_05 [organism=Pheidole flavens] rDNA, 16S
GAATTTTATATAAATTTATTAAAATTAATTAGTTATATTATAATAATATATTTATATTTTGTTGGGAGGATAGTTAAATTAAAAAAACTTTAATAATAATTAGAACATTAATTTATGAATAATAAAAATGAGTGATTAATAGAATTAGTTAGAATTAATTACCTTAGGGATAACAGCGTAATATCTTTAGAGAGATCTTATTAATAAAGATGATTGT
>CSG15_0070_06 [organism=Solenopsis sp.15] rDNA, 16S
GAATTTTATATAATTTTATTTAATTAAATTATTTAGTTAAATATAATAAAATTATATTTTATTGGGAGGATAGTTAAATATATTTAACTTTAATTAAAATTTAAAAGATAAATTAATAAATTATTTGGGAATGGTTTATAAATTAAATAAGAATTAATTACCTTAGGGATAACAGCGTAATATTTTTGGTGAGTTCATATCAATAAAAATGTTTGC
>CSG15_0071_02 [organism=Pheidole nitella] rDNA, 16S
GAATTTTATATAAATTTGAAAGTAAAAGTTTTAGGGGTAATATTTTTTAAATTTATATTTTGTTGGGAGGATAGTTAAATTAATAAAACTTTAATAAAATTAAAAGTCATTGATTTATGATAAATAGTGGATGGTTAATAAATTTACTTAGAATTAATTACCTTAGGGATAACAGCATAATATCTTTGGAGAGATCTTATTAATAAAGATGATTGT
>CSG15_0071_03 [organism=Pheidole neoschultzi] rDNA, 16S
GAATTTTATATAAATTTATTAGATGATATATTAATAAAAAATATTAATAGGTTTATATTTTATTGGGAGGATAATTAAATTAAATAAACTTTAATAATATGATAAATCATTAATTAATGAAGTAAATAATTATTGAATGGCAGTTTAGTTTAAATAAAATTAATTACCTTAGGGATAACAGCGTAATATCTTTAGAGAGATCTTATTAATAGAGATGATTGC
>CSG15_0071_04 [organism=Pheidole nitella] rDNA, 16S
GAATTTTATATAAATTTGAAAGTAAAAGTTTTAGGGGTAATATTTTTTAAATTTATATTTTGTTGGGAGGATAGTTAAATTAATAAAACTTTAATAAAATTAAAAGTCATTGATTTATGATAAATAGTGGATGGTTAATAAATTTACTTAGAATTAATTACCTTAGGGATAACAGCATAATATCTTTGGAGAGATCTTATTAATAAAGATGATTGT
>CSG15_0071_05 [organism=Octostruma balzani] rDNA, 16S
GAATTTTATATAAATTTTGTTAAATTTTTAGATTTAAATTTTAGTAATAAAATTTATATTTAGTTGGGAGGATAATTAAATTATAAAAACTTTAATTAATATTAAGATATTGATAAATAATAAAAAAGAGTTATTTATAAATTGTAAAAGAATTAATTACCTTAGGGATAACAGCGTAATATTTTTGAAGAGTTCATATCGATAAAAATGTTTGC
>CSG15_0072_03 [organism=Nylanderia guatemalensis] rDNA, 16S
GAATTTAATATAATTTTAAAATTTATTTGAGGGAAAGTATATTTTATTTTATTGATTATATTTTATTGGGAGGATAATTAAATAGGATTAACTTTAATTTTAATAAATAATTTAACATTAATTAATGAAATTTAATAAAGGAATGATTATTATAATTTAGTAAAAAAAATTTTTTATGATAATTATTAGAAAAATTAATTACCTTAGGGATAACAGCGTTATATTTTTAGAAAGATCATATTGATAAAAATGATTGC
>CSG15_0072_04 [organism=Pheidole meinertopsis] rDNA, 16S
GAATTTTATATAATTTTATTAAGTGAGTTAGTTTTAGTGTAGTTAGTTGATAAGGTTATATTTTATTGGGAGGATAGTTAAATTAAATAAACTTTAATAATTATTAAGTCATAGATTAATGAAATGGAAAATAAAAATAAATGAATGGTTTTGGTTAATTTAAATAGAATTAATTACCTTAGGGATAACAGCGTAATATTTTTAGAGAGATCCTATTAATAAAGATGATTGC
>CSG15_0072_06 [organism=Pheidole nitella] rDNA, 16S
GAATTTTATATAAATTTGAAAGTAAAAGTTTTAGGGGTAATATTTTTTAAATTTATATTTTGTTGGGAGGATAGTTAAATTAATAAAACTTTAATAAAATTAAAAGTCATTGATTTATGATAAATAGTGGATGGTTAATAAATTTACTTAGAATTAATTACCTTAGGGATAACAGCATAATATCTTTGGAGAGATCTTATTAATAAAGATGATTGT
>CSG15_0072_07 [organism=Solenopsis sp.03] rDNA, 16S
GAATTTTATATAATTTTATTGGATTGAGTTTATTGAAGATAATATTAATAGTAATAAAATTATATTTAGTTGGGAGGATTGTTAAATTTAATAAACTTTAATTAAAAAAATATAATATAAATTAATAAATTTTAGAGTGATTAATAAATTAAGTAAGAATTAATTACCTTAGGGATAACAGCGTAATATTTTTGGAGAGTTCATATTGATAAGAATGTTTGC
>CSG15_0072_08 [organism=Ochetomyrmex neopolitus] rDNA, 16S
GAATTTTATATAATTATTATTTGAATTTTTGATATTTTATATAAGGGAGATTAGTAGTTATATTTAGTTGGGAGGATTGTTAAATTTTTAAAACTTTAATTATGATATTACATAAATGAATGGATTTAAGAGTGATTTATTATATAAAAAAATAATTTAATTAAATAAGAATTAATTACCTTAGGGATAACAGCGTAATATTTTTGGTGAGATCATATTAATAAAAATGTTTGC
>CSG15_0072_09 [organism=Ectatomma edentatum] rDNA, 16S
GAATTTTATATAAAATTTATATATATATATAATAAATATAGAAAGTATAAATTTATATTTTATTGGGAGGATAATTAAATTTTTTTAACTTTATTTAATTGAATACATTAATTAATGAAAATTTTGAATTAAATTTATATTAATAGAATTAATTACCTTAGGGATAACAGCGTTATATTTTTAGAAAGATCATATTGATAAAAATTATTGC
>CSG15_0073_06 [organism=Solenopsis sp.15] rDNA, 16S
GAATTTTATATATTTTTATTTAGTAAAATTTATATTGAAATAAATAAGAAGATATTTTATTGGGAGGATAGTTAAATATAAAAAACTTTAATTAAAATTGAAATATAAATTAATAAATTTAAGAATGATTAAATAAATTAATTAAAAATTAATTACCTTAGGGATAACAGCGTAATATTTTTGGAGAGTTCATATTAATAAAAATGTTTGC
>CSG15_0074_01 [organism=Sericomyrmex saussurei] rDNA, 16S
GAATTTTATATATAAAATTTATTAATAGTTGATTTATTTAGTTGATGAATTTTTATATATTTAATTGGGAGGATTGTTAAATTAATTAAACTTTAATTAATATGAGAATAATATAGATGAATAATTTATAAATATAAATATGAAGAAGGATTTTATTTTAATTGAGTAAGAATTAATTACCTTAGGGATAACAGCGTAATAATTTTGGAAAGAACATATTGATAAAATTGATTGC
>CSG15_0074_04 [organism=Pheidole fissiceps] rDNA, 16S
GAATTTTATATAAGTTTAATAGAAAATTTAATTTAAAGTTTATTAAATTTATATTTCATTGGGAGGATGATTAAATTAAATAAACTTTAGAATATATAAGCCATTGATTTATGAATTAATGATTAAGAATGATTGGAATAAATTTAAGTAGAATTAATTACCTTAGGGATAACAGCGTTATATTTTTAGAGAGATCTTATTAATAAAAATGGTTGC
>CSG15_0075_03 [organism=Octostruma balzani] rDNA, 16S
GAATTTTATATAAATTTTGTTAAATTTTTAGATTTAAATTTTAGTAATAAAATTTATATTTAGTTGGGAGGATAATTAAATTATAAAAACTTTAATTAATATTAAGATATTGATAAATAATAAAAAAGAGTTATTTATAAATTGTAAAAGAATTAATTACCTTAGGGATAACAGCGTAATATTTTTGAAGAGTTCATATCGATAAAAATGTTTGC
>CSG15_0075_07 [organism=Anochetus inermis] rDNA, 16S
GAATTTTATAAATTTAATATTTAATTTTAATATTCAAAATTATTTAATTGGGAGGATTATTAAATTTAATTAACTTTAATATTATTAATACCATTAATTTATGAAAAATTATAAATAATAAATTTTTATTAAAATAAAATTAATTACCTTAGGGATAACAGCATAAAATTATTTTATAGCTCATATAAAAAATAATATTTGT
>CSG15_0075_09 [organism=Pheidole meinertopsis] rDNA, 16S
GAATTTTATATAATTTTATTAAGTGAGTTAGTTTTAGTGTAGTTAGTTGATAAGGTTATATTTTATTGGGAGGATAGTTAAATTAAATAAACTTTAATAATTATTAAGTCATAGATTTATGAAATGGAAAATAAAAATAAATGAATGGTTTTGGTTAATTTAAATAGAATTAATTACCTTAGGGATAACAGCGTAATATTTTTAGAGAGATCTTATTAATAAAGATGATTGC
>CSG15_0075_12 [organism=Solenopsis sp.24] rDNA, 16S
GAATTTAATATAATTTTATTAGATGAGAATTTATTAGAAAAAATAATAAATATATATTTAATTGGGAGGATTGTTAAATTTAAGTAACTTTAATTAAATTAAAATATAAATTAATAAAATAAAAGAATGGTTAATAAATTAAAAAAGAATTAATTACCTTAGGGATAACAGCGTAATACTTTTGGAGAGTTCATATTAATATAAGTGATTGC
>CSG15_0075_13 [organism=Solenopsis sp.15] rDNA, 16S
GAATTTTATATAATTTTATTTAATTAAATTATTTAGGTAAATATAATAAAATTATATTTTATTGGGAGGATAGTTAAATATTTTTAACTTTAATTAAAAGTTAAAAGATAAATTAATAAATTATTAGGAATGGTTTATAAATTAAATAAGAATTAATTACCTTAGGGATAACAGCGTAATATTTTTGGTGAGTTCATATCAATAAAAATGTTTGC
>CSG15_0076_02 [organism=Cephalotes minutus] rDNA, 16S
GAATTTTATATATATTTTTATATTAAAATTTATTATTAATTAGTTTATTATAAAAATTTATATTTAGTTGGGAGGATTATTAAATTTTAAAAACTTTAATTATTAAAATCATTAATTAGTGAATAGTAAATAGAGTGATTATTAAATTGAAGTAGAATTAATTACCTTAGGGATAACAGCGTAATATTTTTTGAGAGATCATATTGAAAAAAGTGTTTGC
>CSG15_0076_05 [organism=Hypoponera foreli] rDNA, 16S
GAATTTTATATTTTAATATGTAATAAATATATATAATTAAAATATTTTATTGGGAGGATATTTAAATTTAATAAACTTTAATTATTAATAACATAGATGAATGAAAATTTTTAAAAAATATAAATATTTAAGAATAAATGAATAATTATGTAATTATTAAAGAATTAATTACCTTAGGGATAACAGCATAATATTTTTTTGTAGTTCATATATAAAAAAATGCTTGT
>CSG15_0076_07 [organism=Strumigenys cordovensis] rDNA, 16S
GAATTTTATATATTTATTTATAGGTTTATTTATAAAAGTAGTTAGTATAAATAAGAATATATTTAATTGGGAGGATTATTAAATTTAATTAACTTTAATTTTAATAAAATATAAATTAGTATTATTAATTTTATTGAATGATTTAGAAATTAAAAAAGAATTAATTACCTTAGGGATAACAGCGTAATATTTTTATAAAGATCTTATTAATAAAAATGTTTGC
>CSG15_0076_08 [organism=Pheidole flavens] rDNA, 16S
GAATTTTATATATATTTGTGATTGGTATTAAATGTATAATTATAGGTGTATATTTTATTGGGAGGATAGTTAAATTAATAAAACTTTAATAAAAATAATAAGTCATTAATTTATGAGTTAGAATAAGAGTGGCTAATTGAAGTTTAAATAGAATTAATTACCTTAGGGATAACAGCATAATATTTTTAGAAAGATCTTATTAATAAAAATGATTGT
>CSG15_0076_11 [organism=Pheidole nitella] rDNA, 16S
GAATTTTATATAAATTTGAAAGTAAAAGTTTTAGGGGTAATATTTTTTAAATTTATATTTTGTTGGGAGGATAGCTAAATTAATAAAACTTTAATAAAATTAAAAGTCATTGATTTATGATAAATAGTGGATGGTTAATAAATTTACTTAGAATTAATTACCTTAGGGATAACAGCATAATATCTTTGGAGAGATCTTATTAATAAAGATGATTGT
>CSG15_0076_14 [organism=Anochetus mayri] rDNA, 16S
GAATTTTATAAAATTTTAATTTAAATAAATTAAAATTTTATTTAATTGGGAGGATTATTAAATTTAAATAACTTTAATATAAATTTAACATAAATTTATGAAAATTTTAAATAATAAAATTAATTAATTTAAAATTAATTACCTTAGGGATAACAGCATAAAATTATTTTTTAGTTCTTATATATAATAATATTTGT
>CSG15_0076_15 [organism=Octostruma balzani] rDNA, 16S
GAATTTTATATAAATTTTGTTAAATTTTTAGATTTAAATTTTAGTAATAAAATTTATATTTAGTTGGGAGGATAATTAAATTATAAAAACTTTAATTAATATTAAGATATTGATAAATAATAAAAAAGAGTTATTTATAAATTGTAAAAGAATTAATTACCTTAGGGATAACAGCGTAATATTTTTGAAGAGTTCATATCGATAAAAATGTTTGC
>CSG15_0077_07 [organism=Pheidole nitella] rDNA, 16S
GAATTTTATATAAATTTGAAAGTAAAAGTTTTAGGGGTAATATTTTTTAAATTTATATTTTGTTGGGAGGATAGTTAAATTAATAAAACTTTAATAAAATTAAAAGTCATTGATTTATGATAAATAGTGGATGGTTAATAAATTTACTTAGAATTAATTACCTTAGGGATAACAGCATAATATCTTTGGAGAGATCTTATTAATAAAGATGATTGT
>CSG15_0077_09 [organism=Solenopsis sp.15] rDNA, 16S
GAATTTTATATAATTTTATTTAATTAAATTATTTAGTTAAATATAATAAAATTATATTTTATTGGGAGGATAGTTAAATATATTTAACTTTAATTAAAATTTAAAAGATAAATTAATAAATTATTTGGGAATGGTTTATAAATTAAATAAGAATTAATTACCTTAGGGATAACAGCGTAATATTTTTGGTGAGTTCATATCAATAAAAATGTTTGC
>CSG15_0078_01 [organism=Nylanderia sp.SL13.04] rDNA, 16S
GAATTTAATATAATTTTTAAATTTATTTAAGGAAATAAATTTTATTTTAATATTTATATTTTTTATTAGCAGGATAATTAAATAAAATGAACTTTAATTTTAAGACAATTTTAACATTGATTAATGAAATTTTTATGGAGGATTGATTATTAAAATAAAATTTAAAAAAAAAAATTTTTTTTTTATTGATTATTAAAATAAAAAAAAATTTTTTTTATAATAATTATAAAAAAAATTAATTACCTTAGGGATAACAGCGTAATATTTTTAAAAAGATCATATTAATAAAAATGATTGC
>CSG15_0078_05 [organism=Pheidole biconstricta] rDNA, 16S
GAATTTTATATAAATTTTGTAAAAAATTTAATATGTATTTTATTAAATTTATATTTTATTGGGAGGATGATTAAATTAAATAAACTTTAAAATTAAAAAAAATCCATTAATTTATGAGTTATAGTATATAGAATGGCTAAATAAAGTTTAATTAGAATTAATTACCTCAGGGATAACAGCGTTATATTTTTAGAGAGATCTTATTAATAAAAATGTTTGC
>CSG15_0078_06 [organism=Pheidole nitella] rDNA, 16S
GAATTTTATATAAATTTGAAAGTAAAAGTTTTAGGGGTAATATTTTTTAAATTTATATTTTGTTGGGAGGATAGTTAAATTAATAAAACTTTAATAAAATTAAAAGTCATTGATTTATGATAAATAGTGGATGGTTAATAAATTTACTTAGAATTAATTACCTTAGGGATAACAGCATAATATCTTTGGAGAGATCTTATTAATAAAGATGATTGT
>CSG15_0078_09 [organism=Solenopsis sp.11] rDNA, 16S
GAATTTTATATTATTTTATTATATAATTTGTACATTTATAAGTTTGTTTTAATAATAAAATGGATATTTAATTGGGAGGATTGTTAAATTAAAAGAACTTTAATTAGAGTAAAATATAAATTAATAAGTTAAAGAGTGGCTTTTAAGTTAAAAAAGAATTAATTACCTTAGGGATAACAGCGTAATATTTTTAGAGAGTTCTTATTGATAAAAGTGATTGC
>CSG15_0079_02 [organism=Octostruma balzani] rDNA, 16S
GAATTTTATATAAATTTTGTTAAATTTTTAGATTTAAATTTTAGTAATAAAATTTATATTTAGTTGGGAGGATAATTAAATTATAAAAACTTTAATTAATATTAAGATATTGATAAATAATAAAAAAGAGTTATTTATAAATTGTAAAAGAATTAATTACCTTAGGGATAACAGCGTAATATTTTTGAAGAGTTCATATCGATAAAAATGTTTGC
>CSG15_0079_04 [organism=Dolichoderus bispinosus] rDNA, 16S
GAATTTTATATATAGCTTATTTTAGTATATTAGTTTCTGTTAAATTAGGTTATATATTTTATTGGGAGGATAGTTAAATAATAAAAACTTTAATTATATATTACATTGATGTATGAAAGATTAATGATTAATGTTTATTAAGTTAGAATTAATTACCTTAGGGATAACAGCGTAATATTTTTAGAGAGATCATATTAATAAAAATGTTTGC
>CSG15_0079_07 [organism=Pseudomyrmex malignus] rDNA, 16S
GAATTTTATAATTTTATTTTATAATAATTTATTTAGTTTTTATTTAATATAATTATTTAGTTGGGAGGACTCTTAAATTAATTGAACTTTAAGTTTTATAATATCATTTGATTGTTGAATTATTTGATTATTGATTTATATATTAGAATTAATTACCTTAGGGATAACAGCGTAATACTTTTGTATAGTTCTTATAGATAAAAGTGTTTGC
>CSG15_0079_09 [organism=Strumigenys cordovensis] rDNA, 16S
GAATTTTATATATTTATTTATAGGTTTATTTATAAAAGTAGTTAGTATAAATAAGAATATATTTAATTGGGAGGATTATTAAATTTAATTAACTTTAATTTTAATAAAATATAAATTAGTATTATTAATTTTATTGAATGATTTAGAAATTAAAAAAGAATTAATTACCTTAGGGATAACAGCGTAATATTTTTATAAAGATCTTATTAATAAAAATGTTTGC
>CSG15_0079_10 [organism=Acanthognathus ocellatus] rDNA, 16S
GAATTTTATATGAATGGAATTATAAGTAGTAAAAATTAATTTAATTTTTACATTAGTTTTTTAGTATTTGATTGGGAGGATTATTAAATTTTTATAACTTTAATTAATTATTATACGAATGGGTGGATGTTAATATTTATTGAATGATAATTATATATTTTATTAGAATTAATTACCTTAGGGATAACAGCATAATGTTTTTAGATAGTTCATATATATAAAAATGATTGT
>CSG15_0079_11 [organism=Hypoponera foreli] rDNA, 16S
GAATTTTATATTTTAATATGTAATAAATATATATAATTAAAATATTTTATTGGGAGGATATTTAAATTTAATAAACTTTAATTATTAATAACATAGATGAATGAAAATTTTTAAAAAATATAAATATTTAAGAATAAATGAATAATTATGTAATTATTAAAGAATTAATTACCTTAGGGATAACAGCATAATATTTTTTTGTAGTTCATATATAAAAAAATGCTTGT
>CSG15_0079_13 [organism=Pheidole meinertopsis] rDNA, 16S
GAATTTTATATAATTTTATTAAGTGAGTTAGTTTTAGTGTAGTTAGTTGATAAGGTTATATTTTATTGGGAGGATAGTTAAATTAAATAAACTTTAATAATTATTAAGTCATAGATTAATGAAATGGAAAATAAAAATAAATGAATGGTTTTGGTTAATTTAAATAGAATTAATTACCTTAGGGATAACAGCGTAATATTTTTAGAGAGATCCTATTAATAAAGATGATTGC
>CSG15_0079_14 [organism=Pheidole nitella] rDNA, 16S
GAATTTTATATAAATTTGAAAGTAAAAGTTTTAGGGGTAATATTTTTTAAATTTATATTTTGTTGGGAGGATAGTTAAATTAATAAAACTTTAATAAAATTAAAAGTCATTGATTTATGATAAATAGTGGATGGTTAATAAATTTACTTAGAATTAATTACCTTAGGGATAACAGCATAATATCTTTGGAGAGATCTTATTAATAAAGATGATTGT
>CSG15_0079_15 [organism=Pheidole flavens] rDNA, 16S
GAATTTTATATAAATGTGTTAAGTAGATTAATTTAGGTGATATTAATAAATTTATATTTGGTTGGGAGGATAGTTAAATTAAAGAAACTTTAATATATTAAAGTCATTAATTTATGAGAGTTTATGAGTGATTAATAGCATTAAATAGAATTAATTACCTTAGGGATAACAGCGTAATATCTTTGGAGAGATCTTATTAATAAAGATGATTGT
>CSG15_0079_17 [organism=Solenopsis sp.15] rDNA, 16S
GAATTTTATATAATTTTATTTAATTAAATTATTTAGTTAAATATAATAAAATTATATTTTATTGGGAGGATAGTTAAATATATTTAACTTTAATTAAAATTTAAAAGATAAATTAATAAATTATTTGGGAATGGTTTATAAATTAAATAAGAATTAATTACCTTAGGGATAACAGCGTAATATTTTTGGTGAGTTCATATCAATAAAAATGTTTGC
>CSG15_0079_18 [organism=Crematogaster limata] rDNA, 16S
GAATTTTATATAGTTAATTGATTTGATTAAGTTTGTAGAATTAGATTAGTTATATTTGATTGGGAGGATTATTAAATTAAAAAAACTTTAATTAAGTTAGAATATAAATTAATAGATTTAGGAATGGTTATTAAATTAAAAAAGAATTAATTACCTTAGGGATAACAGCGTAATATTTTTAGAGAGTTCTTATTAATAAAAATGTTTGC
>CSG15_0080_03 [organism=Cyphomyrmex peltatus] rDNA, 16S
GAATTTTATATAAAATTATTTAAATTAAGGGAGATTTTAATTGATTATATAATAAATTTTATATTTAGTTGGGAGGACTATTAAATTAAAAAAACTTTAATATTAATAAAAATATGGATAAGTAGATAAATTAAGGAATAATTATTAAATTTAAAAGAAAAAATTACCTTAGGGATAACAGCGTAATATTTTTAGATAGATCATATAGATAAAAATGATTGC
>CSG15_0080_07 [organism=Mycetomoellerius sp.CSG15.01] rDNA, 16S
GAATTTTATATATGGCTTATTTGATTAAATTATTTATTTTGTGATTGAGTATGTTATTTATTTAGTTGGGAGGATTGTTAAATTATTTAAACTTTAATTATTTAATGATATAAATTAATAGATTTGAAATTAAGAGTGGCAGCTTAGTTGAGTAAGAATTAATTACCTTAGGGATAACAGCGTAATAATTTTAGGGAGTTCATATTTATAAAATTGATTGC
>CSG15_0080_08 [organism=Myrmicocrypta sp.MI15.03] rDNA, 16S
GAATTTTATATATAGTAAAATAAAAAATAGTTAATTTAATGGTAAATTTTATTGAGATATATTTAGTTGGGGGGACTATTAAATTAATTAAACTTTAATTTAAGAAATCATAGATTAATGTATAAGATGAATAATAAGAAAATTAAATAAGAATTAATTACCTTAGGGATAACAGCGTAATATTATTGGAGAGATCATATTAATAATAATGATTGC
>CSG15_0080_09 [organism=Pheidole cataractae] rDNA, 16S
GAATTTTATATAAATTTATTATTTGATTTAGTTAAAAAGATTAGTAATAGGTTAATATTTTATTGGGAGGATAGTTAAATTAAGGAAACTTTAATATTTGTTAAATCATTAATTTATGAATTATGATTAAAAGGAATGGTTATTAAATTTAAGTAGAATTAATTACCTTAGGGATAACAGCGTAATTTCTTTAGAGAGATCTTATTAATAAAGATGTTTGC
>CSG15_0080_10 [organism=Pheidole nitella] rDNA, 16S
GAATTTTATATAAATTTGAAAGTAAAAGTTTTAGGGGTAATATTTTTTAAATTTATATTTTGTTGGGAGGATAGTTAAATTAATAAAACTTTAATAAAATTAAAAGTCATTGATTTATGATAAATAGTGGATGGTTAATAAATTTACTTAGAATTAATTACCTTAGGGATAACAGCATAATATCTTTGGAGAGATCTTATTAATAAAGATGATTGT
>CSG15_0080_11 [organism=Pheidole meinertopsis] rDNA, 16S
GAATTTTATATAATTTTATTAAGTGAGTTAGTTTTAGTGTAGTTAGTTGATAAGGTTATATTTTATTGGGAGGATAGTTAAATTAAATAAACTTTAATAATTATTAAGTCATAGATTTATGAAATGGAAAATAAAAATAAATGAATGGTTTTGGTTAATTTAAATAGAATTAATTACCTTAGGGATAACAGCGTAATATTTTTAGAGAGATCTTATTAATAAAGATGATTGC
>CSG15_0080_12 [organism=Pheidole meinertopsis] rDNA, 16S
GAATTTTATATAATTTTATTAAGTGAGTTAGTTTTAGTGTAGTTAGTTGATAAGGTTATATTTTATTGGGAGGATAGTTAAATTAAATAAACTTTAATAATTATTAAGTCATAGATTTATGAAATGGAAAATAAAAATAAATGAATGGTTTTGGTTAATTTAAATAGAATTAATTACCTTAGGGATAACAGCGTAATATTTTTAGAGAGATCTTATTAATAAAGATGATTGC
>CSG15_0080_14 [organism=Pheidole nitella] rDNA, 16S
GAATTTTATATAAATTTGAAAGTAAAAGTTTTAGGGGTAATATTTTTTAAATTTATATTTTGTTGGGAGGATAGTTAAATTAATAAAACTTTAATAAAATTAAAAGTCATTGATTTATGATAAATAGTGGATGGTTAATAAATTTACTTAGAATTAATTACCTTAGGGATAACAGCATAATATCTTTGGAGAGATCTTATTAATAAAGATGATTGT
>CSG15_0080_15 [organism=Pheidole meinertopsis] rDNA, 16S
GAATTTTATATAATTTTATTAAGTGAGTTAGTTTTAGTGTAGTTAGTTGATAAGGTTATATTTTATTGGGAGGATAGTTAAATTAAATAAACTTTAATAATTATTAAGTCATAGATTTATGAAATGGAAAATAAAAATAAATGAATGGTTTTGGTTAATTTAAATAGAATTAATTACCTTAGGGATAACAGCGTAATATTTTTAGAGAGATCTTATTAATAAAGATGATTGC
>CSG15_0081_02 [organism=Pheidole nitella] rDNA, 16S
GAATTTTATATAAATTTGAAAGTAAAAGTTTTAGGGGTAATATTTTTTAAATTTATATTTTGTTGGGAGGATAGCTAAATTAATAAAACTTTAATAAAATTAAAAGTCATTGATTTATGATAAATAGTGGATGGTTAATAAATTTACTTAGAATTAATTACCTTAGGGATAACAGCATAATATCTTTGGAGAGATCTTATTAATAAAGATGATTGT
>CSG15_0083_03 [organism=Pheidole nitella] rDNA, 16S
GAATTTTATATAAATTTGAAAGTAAAAGTTTTAGGGGTAATATTTTTTAAATTTATATTTTGTTGGGAGGATAGTTAAATTAATAAAACTTTAATAAAATTAAAAGTCATTGATTTATGATAAATAGTGGATGGTTAATAAATTTACTTAGAATTAATTACCTTAGGGATAACAGCATAATATCTTTGGAGAGATCTTATTAATAAAGATGATTGT
>CSG15_0084_01 [organism=Sericomyrmex bondari] rDNA, 16S
GAATTTTATATATAAAATTTATTATTAGAGTTAATTTTTATTTGGATAAAGTTATATATTTAATTGGGAGGATTATTAAATTAATTGAACTTTAATTAATAGGAGGATATTAATAAATAATTTATAATTTTAATTATAAAGGAGGATTAGTTAATTGATTTAGAATTAATTACCTTAGGGATAACAGCGTAATAATTTTGGAAAGAACATATTAATAAAATTGATTGC
>CSG15_0084_03 [organism=Pheidole nitella] rDNA, 16S
GAATTTTATATAAATTTGAAAGTAAAAGTTTTAGGGGTAATATTTTTTAAATTTATATTTTGTTGGGAGGATAGTTAAATTAATAAAACTTTAATAAAATTAAAAGTCATTGATTTATGATAAATAGTGGATGGTTAATAAATTTACTTAGAATTAATTACCTTAGGGATAACAGCATAATATCTTTGGAGAGATCTTATTAATAAAGATGATTGT
>CSG15_0084_04 [organism=Solenopsis sp.15] rDNA, 16S
GAATTTTATATATTTTTATTTAGTAAAATTTATATTGAAATAAATAAGAAGATATTTTATTGGGAGGATAGTTAAATATAAAAAACTTTAATTAAAATTGAAATATAAATTAATAAATTTAAGAATGATTAAATAAATTAATTAAAAATTAATTACCTTAGGGATAACAGCGTAATATTTTTGGAGAGTTCATATTAATAAAAATGTTTGC
>CSG15_0085_01 [organism=Ectatomma edentatum] rDNA, 16S
GAATTTTATATAAAATTTATATATATATATAATAAATATAGAAAGTATAAATTTATATTTTATTGGGAGGATAATTAAATTTTTTTAACTTTATTTAATTGAATACATTAATTAATGAAAATTTTGAATTAAATTTATATTAATAGAATTAATTACCTTAGGGATAACAGCGTTATATTTTTAGAAAGATCATATTGATAAAAATTATTGC
>CSG15_0085_02 [organism=Sericomyrmex bondari] rDNA, 16S
GAATTTTATATATAAAATTTATTATTAGAGTTAATTTTTATTTGGATAAAGTTATATATTTAATTGGGAGGATTATTAAATTAATTGAACTTTAATTAATAGGAGGATATTAATAAATAATTTATAATTTTAATTATAAAGGAGGATTAATTAATTGATTTAGAATTAATTACCTTAGGGATAACAGCGTAATAATTTTGGAAAGAACATATTAATAAAATTGATTGC
>CSG15_0085_04 [organism=Pheidole meinertopsis] rDNA, 16S
GAATTTTATATAATTTTATTAAGTGAGTTAGTTTTAGTGTAGTTAGTTGATAAGGTTATATTTTATTGGGAGGATAGTTAAATTAAATAAACTTTAATAATTATTAAGTCATAGATTTATGAAATGGAAAATAAAAATAAATGAATGGTTTTGGTTAATTTAAATAGAATTAATTACCTTAGGGATAACAGCGTAATATTTTTAGAGAGATCTTATTAATAAAGATGATTGC
>CSG15_0086_01 [organism=Mayaponera constricta] rDNA, 16S
GAATTTTATAATCTTAATTAAATTAATTTAATTAAGATTATTTAATTGGGAGGATAATTAAATTTATTTAACTTTAATAAAAATTTTATAACTTTAATTAAAGAAATAAAATTAAAGAATAATTTTTAATTATATTAGAATTAATTACCTTAGGGATAACAGCATAATATTTTTTTTTAGTTCATATATAAAAAAATGTTTAT
>CSG15_0086_04 [organism=Pheidole nitella] rDNA, 16S
GAATTTTATATAAATTTGAAAGTAAAAGTTTTAGGGGTAATATTTTTTAAATTTATATTTTGTTGGGAGGATAGTTAAATTAATAAAACTTTAATAAAATTAAAAGTCATTGATTTATGATAAATAGTGGATGGTTAATAAATTTACTTAGAATTAATTACCTTAGGGATAACAGCATAATATCTTTGGAGAGATCTTATTAATAAAGATGATTGT
>CSG15_0087_02 [organism=Ochetomyrmex neopolitus] rDNA, 16S
GAATTTTATATAATTATTATTTGATTTTTTAATTTTTATATTTGTTTGAATTATAATTATATTTAGTTGGGAGGATTGTTAAATTTTTTAAACTTTAATTAGCAAATTACATAAATTAATGTGTTAAAGAATGGTTATTTTAACTAATTAAGAATTAATTACCTTAGGGATAACAGCGTAATATTTTTGGTGAGATCATATTAATAAAAATGTTTGC
>CSG15_0087_03 [organism=Paratrachymyrmex mandibularis] rDNA, 16S
GAATTTTATATCTAGCTTATTTATAGTATAGTTAATTTAGGAGAAGTGGCGGGGATATTTAGTTGGGAGGATTGTTAAATTTTATGAACTTTAATAGTGGAAAATATAGATTAATAGAATTAGAGAAGGATTGTAAAAATTGAATGAGAATTAATTACCTCAGGGATAACAGCGTAATATTTCTAGGGAGGCCATATTTATAGAAATGATTGC
>CSG15_0088_02 [organism=Pheidole nitella] rDNA, 16S
GAATTTTATATAAATTTGAAAGTAAAAGTTTTAGGGGTAATATTTTTTAAATTTATATTTTGTTGGGAGGATAGCTAAATTAATAAAACTTTAATAAAATTAAAAGTCATTGATTTATGATAAATAGTGGATGGTTAATAAATTTACTTAGAATTAATTACCTTAGGGATAACAGCATAATATCTTTGGAGAGATCTTATTAATAAAGATGATTGT
>CSG15_0088_03 [organism=Wasmannia auropunctata] rDNA, 16S
GAATTTTATAAAAATTTAAATAAAAATTAAGTAAGAAGTGAATTTAGATTTTTATTTGGTTGGGAGGATAATTAAATTTTGTAAACTTTAATTTTAAAAAGACATGGATGAATGGTTAGTTGGGAAAGAATGGTTGATAAATTTAGAAAGAATTAATTACCTTAGGGATAACAGCGTGATATTTTTAGAGAGATCTTATTGATAAAAGTGATTGC
>CSG15_0089_02 [organism=Pheidole nitella] rDNA, 16S
GAATTTTATATAAATTTGAAAGTAAAAGTTTTAGGGGTAATATTTTTTAAATTTATATTTTGTTGGGAGGATAGTTAAATTAATAAAACTTTAATAAAATTAAAAGTCATTGATTTATGATAAATAGTGGATGGTTAATAAATTTACTTAGAATTAATTACCTTAGGGATAACAGCATAATATCTTTGGAGAGATCTTATTAATAAAGATGATTGT
>CSG15_0090_04 [organism=Pheidole nitella] rDNA, 16S
GAATTTTATATAAATTTGAAAGTAAAAGTTTTAGGGGTAATATTTTTTAAATTTATATTTTGTTGGGAGGATAGTTAAATTAATAAAACTTTAATAAAATTAAAAGTCATTGATTTATGATAAATAGTGGATGGTTAATAAATTTACTTAGAATTAATTACCTTAGGGATAACAGCATAATATCTTTGGAGAGATCTTATTAATAAAGATGATTGT
>CSG15_0091_01 [organism=Pachycondyla crassinoda] rDNA, 16S
GAATTTTATATAATTTTGTATAAATTTAATATATTAGATTATATTTGATTGGGAGGATAATTAAATTTAGTAAACTTTAATAAGAAAATAACTTTAATTAATGGAAAAGTTAATATTGATTAATTAATAATTATAATAAAGTAAATTACCTTAGGGATAACAGCATAATATTTTTTTTTAGTTCATATATAAAATAATGTTTAT
>CSG15_0091_02 [organism=Sericomyrmex mayri] rDNA, 16S
GAATTTTATATATAAAATTTATTAGTAAATTAATTTTTATTTGGATAAGGTTGTATATTTAATTGGGAGGATTATTAAATTAATTGAACTTTAATTAATAGGAGGATATTAATAAATAATTTGTAATTTTAATTATAAAGGAGGATTAATTAATTGATTTAGAATTAATTACCTTAGGGATAACAGCGTAATAATTTTGGAAAGAACATATTAATAAAATTGATTGC
>CSG15_0092_01 [organism=Sericomyrmex bondari] rDNA, 16S
GAATTTTATATATAAAATTTATTATTAGAGTTAATTTTTATTTGGATAAAGTTATATATTTAATTGGGAGGATTATTAAATTAATTGAACTTTAATTAATAGGAGGATATTAATAAATAATTTATAATTTTAATTATAAAGGAGGATTAGTTAATTGATTTAGAATTAATTACCTTAGGGATAACAGCGTAATAATTTTGGAAAGAACATATTAATAAAATTGATTGC
>CSG15_0092_02 [organism=Ochetomyrmex neopolitus] rDNA, 16S
GAATTTTATATAATTATTATTTGAATTTTTGGTATTTTATATAAGAGAGATTAGTAGTTATATTTAGTTGGGAGGATTGTTAAATTTTTTAAACTTTAATTATGATATTACATAGATGAATGAATTAAGGAGTGATTTATTGTATAAAAAAAATAATTAAATAAAAATTAATTACCTTAGGGATAACAGCGTAATATTTTTGGTGAGATCATATTAATAAAAATGTTTGC
>CSG15_0092_03 [organism=Nylanderia fulva] rDNA, 16S
GAATTTAATATAATTTTTGAATTTATTTAAGGAAATAAATTTTATTTTAATAATTATATTTTATTGGGAGGATAATTAAACAGAATAAACTTTAATTTTAAGATAATTTAAACATTAATTAATGAAATTTTTATTGAAGATTGATTATTAAATTAGAAAGAAAATTTATAATAATTATTATAAAAATTAATTACCTTAGGGATAACAGCGTAATATTTTTAGAAAGATCATATTGATAAAAGTGATTGC
>CSG15_0093_02 [organism=Pheidole nitella] rDNA, 16S
GAATTTTATATAAATTTGAAAGTAAAAGTTTTAGGGGTAATATTTTTTAAATTTATATTTTGTTGGGAGGATAGCTAAATTAATAAAACTTTAATAAAATTAAAAGTCATTGATTTATGATAAATAGTGGATGGTTAATAAATTTACTTAGAATTAATTACCTTAGGGATAACAGCATAATATCTTTGGAGAGATCTTATTAATAAAGATGATTGT
>CSG15_0093_03 [organism=Strumigenys auctidens] rDNA, 16S
GAATTTAATTTTAATTATTATAAGGAATATATTAGTATTTAGATAAATATTAAAATTTAATTGGGAGGATTGTTAAATTTAATTAACTTAAATGAAAAAGGGAATATATAAATTAATAAATAAAATTTTTTTGAATGATTAATAGAAATTAAAGGAAAATTAATTACCTTAGGGATAACAGCGTAATATTTTTATAGAGATCTTATTGATAAAAATGATTGC
>CSG15_0097_01 [organism=Pheidole mutisi] rDNA, 16S
GAATTTTATATAAATTTAGTAAGAGAGTTAGTAGAAAATTTATTATGTTTATATTTTATTGGGAGGATAGTTAAATTAAAAAAACTTTAAAAATAAAAATCCATTAATTTATGAATTAATTAGAATTTAAAGAGTGATAATAAGAATTTAATTAGAATTAATTACCTTAGGGATAACAGCGTTATATTTTTAGAGAGATCTTATTGATAAAAATGATTGC
>CSG15_0097_02 [organism=Octostruma balzani] rDNA, 16S
GAATTTTATATAAATTTTGTTAAATTTTTAGATTTAAATTTTAGTAATAAAATTTATATTTAGTTGGGAGGATAATTAAATTATAAAAACTTTAATTAATATTAAGATATTGATAAATAATAAAAAAGAGTTATTTATAAATTGTAAAAGAATTAATTACCTTAGGGATAACAGCGTAATATTTTTGAAGAGTTCATATCGATAAAAATGTTTGC
>CSG15_0097_04 [organism=Rogeria subarmata] rDNA, 16S
GAATTTTATATAATTAATAATAAAATTATTAATTTTTTAAAATATTATTATTTATATTTTGTTGGGAGGATAATTAAATTTAGTAAACTTTAATTTAAATAAAATATTAATTAATAAAAATATAAGGAATATTATTTTAATGTATTAAGAATTAATTACCTTAGGGATAACAGCATGAAATTTTTAGAGAGATCTTATTAATAAAAATATTTAT
>CSG15_0099_01 [organism=Sericomyrmex bondari] rDNA, 16S
GAATTTTATATATAAAATTTATTATTAGAGTTAATTTTTATTTGGATAAAGTTATATATTTAATTGGGAGGATTATTAAATTAATTGAACTTTAATTAATAGGAGGATATTAATAAATAATTTATAATTTTAATTATAAAGGAGGATTAATTAATTGATTTAGAATTAATTACCTTAGGGATAACAGCGTAATAATTTTGGAAAGAACATATTAATAAAATTGATTGC
>CSG15_0100_02 [organism=Pheidole astur] rDNA, 16S
GAATTTTATATAAATTGAGAAAGAATTTTAGTAAAAGTATTAATTAATTTATATTTAGTTGGGAGGATGATTAAATTATAAAAACTTTAAATAATTGGAATCATAAATTTATGAAATTATTAATAAGAATGATTTTAAAATTAAAATAGAATTAATTACCTTAGGGATAACAGCGTTATATTTTTAGAGAGATCTTATTAATAAAAGTGATTGC
>CSG15_0101_03 [organism=Camponotus sp.CSG15.01] rDNA, 16S
GAATTTTATATAAATTTTGATTATATTGTAAATAAGTAAAAATTAAATTAAAATTTATATTTAGTTGGGAGGATTGTTAAATTTAAAAAACTTTAATAGTAATAAAACATTAATTTATGATATATAAGATTTATAAGTGATTAAGATTGAAGATAGTCTTATGGAAGAATTAATTACCTTAGGGATAACAGCGTAATATTTTTAAAAAGATCTTATTAATAAAAATGATTGC
>CSG15_0101_04 [organism=Gnamptogenys tortuolosa] rDNA, 16S
GAATTTTATATAGTTATTAAAATTAATTTTATTGAATAAAATAATTTTAATTTATATTTGATTGGGAGGATTATTAAATTTTTAAAACTTTAATTTGAAAAATTACATAAATTAATGAATATATAAAAAATTAATTAAAGTAAATTTATATAAAAAAATTAATTACCTTAGGGATAACAGCGTGATATTTTTAGAGAGATCTTATTGATAAAAATGTTTGC
>CSG15_0101_05 [organism=Pheidole embolopyx] rDNA, 16S
GAATTTTATATAAGTTTGATAAAGAAGTTTATTATTGAGGTTATTAAATTTATATTTTATTGGGAGGATAGTTAAATTAGTTAAACTTTAAAAATAAAAATCCATTAATTTATGAGGTATAATTTATATAGTGTGATAAAAAATTTAAGTAGAATTAATTACCTTAGGGATAACAGCGTTATATTTTTAGAGAGATCTTATTGATAAAAATGATTGC
>CSG15_0102_01 [organism=Neoponera apicalis] rDNA, 16S
GAATTTAATATAATTTTTTTATAAATTAGTATAATTATTATATTTAATTGGGGGGATTATTAAATTTAAAAAACTTTAATATAAAAAAAAACTTTGATTAAAGAAAATATTTTTTTAATAATGAGTAATTTTAATTATTTAAGAATTAATTACCTTAGGGATAACAGCATAATAATTTTTTTTAGATCTTATATAAAAAATTGTTTAT
>CSG15_0104_01 [organism=Rogeria lirata] rDNA, 16S
GAATTTTATATTAATAATAAAAAAGTATTTATAAAAATATAATAAAAGTAATTATTATTAATATTTTATTGGGAGGATGATTAAATTTTATAAACTTTAATTGAAATAATAATATTAATGAATAGAATAAAATTAGAGTATATTATAATTTTAATATAAGAAGAATTAATTACCTTAGGGATAACAGCATAAAATTTTTAGAAAGATCTTATTAATAAAAATATTTGT
>CSG15_0104_04 [organism=Pheidole cataractae] rDNA, 16S
GAATTTTATATAAATTTATTATTTGATTTAGTTAAAAAGATTAGTAATAGGTTAATATTTTATTGGGAGGATAGTTAAATTAAGGAAACTTTAATATTTGTTAAATCATTAATTTATGAATTATGATTAAAAGGAATGGTTATTAAATTTAAGTAGAATTAATTACCTTAGGGATAACAGCGTAATTTCTTTAGAGAGATCTTATTAATAAAGATGTTTGC
>CSG15_0104_05 [organism=Pheidole midas] rDNA, 16S
GAATTTTATATAAATTTGATAATAAATTTAGAATAAAATTTGTTAAATTTATATTTTATTGGGAGGATAATTAAATTATAAAAACTTTAAAAAATAAAAATCCATTAATTTATGAATTGAAAATAGAGAATGATATAAAGAAAATTAAAATAAAATTAATTACCTTAGGGATAACAGCGTTATATTTTTAGAGAGATCTTATTAATAAAAATGTTTGC
>CSG15_0106_01 [organism=Apterostigma urichii] rDNA, 16S
GAATTTTATATAAAATTATTTTAATTTAGTTTTATTTAAATAAATTTATATTTAGTTGGGAGGATTGATAAATTTATTGAACTTTAATATAATTTAAAAACAATGATTAATGATAGTTTATATGAATGATTTAAAAATTAATATAGAATAAATTACCTTAGGGATAACAGCGTAATATTTTTAGAAAGATCATATTAATAAAAATTATTGC
>CSG15_0106_02 [organism=Pheidole cataractae] rDNA, 16S
GAATTTTATATAAATTTATTATTTGATTTAGTTAAAAAGATTAGTAATAGGTTAATATTTTATTGGGAGGATAGTTAAATTAAGGAAACTTTAATATTTGTTAAATCATTAATTTATGAATTATGATTAAAAGGAATGGTTATTAAATTTAAGTAGAATTAATTACCTTAGGGATAACAGCGTAATTTCTTTAGAGAGATCTTATTAATAAAGATGTTTGC
>CSG15_0107_01 [organism=Sericomyrmex mayri] rDNA, 16S
GAATTTTATATATAAAATTTATTAGTAAATTAATTTTTATTTGGATAAGGTTGTATATTTAATTGGGAGGATTATTAAATTAATTGAACTTTAATTAATAGGAGGATATTAATAAATAATTTGTAATTTTAATTATAAAGGAGGATTAATTAATTGATTTAGAATTAATTACCTTAGGGATAACAGCGTAATAATTTTGGAAAGAACATATTAATAAAATTGATTGC
>CSG15_0107_02 [organism=Dolichoderus imitator] rDNA, 16S
GAATTTAATATTGATCTAAAAGAATTAATTAATTATAATTAATTTTAGAATAATATTTAGTTGGGAGGATAGTTGAATTATTATAACTTTAATAATAATAAATACATTGATTTATGAATTAAAGATTAATATTTTTTATAATAGAATTAATTACCTTAGGGATAACAGCGTAATATTTTTGGAGAGATCATATTGATAAAAATGTTTGC
>CSG15_0107_03 [organism=Mycetomoellerius sp.A] rDNA, 16S
GAATTTTATATATTTATGCGAATTAAAGGTTAAATTTAATTAAAAATGTATTGGTATATTTGATTGGGAGGATTGTTAAATTAGATAAACTTTAATTAATATAAAATATAAATTAATATAAATTAATTAAGGAGGAAATTTTAATTGAATAAGAATTAATTACCTCAGGGATAACAGCGTAATAGTTTCGGAAAGTTCATATTTATGAAATTGATTGC
>CSG15_0107_04 [organism=Pheidole fissiceps] rDNA, 16S
GAATTTTATATAAGTTTAATAGAAAATTTAATTTAAAGTTTATTAAATTTATATTTCATTGGGAGGATGATTAAATTAAATAAACTTTAGAATATATAAGCCATTGATTTATGAATTAATGATTAAGAATGATTGGAATAAATTTAAGTAGAATTAATTACCTTAGGGATAACAGCGTTATATTTTTAGAGAGATCTTATTAATAAAAATGGTTGC
>CSG15_0107_06 [organism=Pheidole scolioceps] rDNA, 16S
GAATTTTATATAAATTTATTAAGTAGGTTAAAAATAAATTATTGATAGGTTTATATTTTATTGGGAGGATAATTAAATTAAAGAAACTTTAGTAGTAAAAATTCATTGATTTATGAATTAGAGAGTGACTTTTGAGTTTAAGTAGAATTAATTACCTTGGGGATAACAGCGTAATATCTTTAGAGAGATCTTATTAATAAAGATGATTGC
>CSG15_0108_01 [organism=Sericomyrmex mayri] rDNA, 16S
GAATTTTATATATAAAATTTATTAGTAAATTAATTTTTATTTGGATAAGGTTGTATATTTAATTGGGAGGATTATTAAATTAATTGAACTTTAATTAATAGGAGGATATTAATAAATAATTTGTAATTTTAATTATAAAGGAGGATTAATTAATTGATTTAGAATTAATTACCTTAGGGATAACAGCGTAATAATTTTGGAAAGAACATATTAATAAAATTGATTGC
>CSG15_0108_02 [organism=Ochetomyrmex neopolitus] rDNA, 16S
GAGTTTTATATAATTATTATTATAGTTTTTTGGTAATTTGTATATGAAGATAATATTGGTTATAGTTAGTTGGGAGGATTGTTAAATTTTTTAAACTTTAATTAATAAATTTACATAGATGAATGAGTTAGGGAATGATTAAATAATTAGAAAATAATTTAATTAAATAAGAATTAATTACCTTAGGGATAACAGCGTAATATTTTTGGTGAGATCATATTAATAAAAATGTTTGC
>CSG15_0108_03 [organism=Pheidole deima] rDNA, 16S
GAATTTTATATAAGTTTATTATTTAGGTATTGAATAGTGTTATAATAAATTTTATATTTTATTGGGAGGATAATTAAATTAAATAAACTTTAATAAGAGTATAGAGTCATTAATGAATGATTTATGAAAGATGAGTGGTTGTTTAGTTTAGATAGAATTAATTACCTTAGGGATAACAGCGTAATATTTTTAGAGAGATCTTATTAATAAAAATGATTGC
>CSG15_0108_06 [organism=Solenopsis sp.13] rDNA, 16S
GAATTTAATATAATTTTATTAAATTAATTTATTAAATAATAATAATAAAATAAGTATTTAGTTGGGAGGATTGTTAAATATAAATAACTTTAATTAAATTATAATATAGATTAATAAAATAAAGGAATGATTAATAAATTAAAAATGAATTAATTACCTTAGGGATAACAGCGTAATATTTTTAGAAAGTTCATATTAATATAAATGATTGC
>CSG15_0109_01 [organism=Sericomyrmex bondari] rDNA, 16S
GAATTTTATATATAAAATTTATTTTATAGTTAATTTTTATTTGGATAAAGTTATATATTTAATTGGGAGGATTATTAAATTAATTGAACTTTAATTAATAGGAGGATATTAATAAATAATTTATAATTTTAATTATAAAGGAGGATTAATTAATTGATTTAGAATTAATTACCTTAGGGATAACAGCGTAATAATTTTGGAAAGAACATATTAATAAAATTGATTGC
>CSG15_0109_02 [organism=Gnamptogenys horni] rDNA, 16S
GAATTTTATATAATAATTAAGATTGATTTTTAATTTTTAAAATAAGTTAATTTTGATTTATATTTGATTGGGAGGATTATTAAATTTTAGGAACTTTAATTTTTAATTTACATTAGTTTATGGAATTAGATAAATTAGGTTAAATTATAGTAAAAAAATTAATTACCTTAGGGATAACAGCGTAAAATTTTTAGAGAGATCATATTGATAAAAGTGTTTGC
>CSG15_0109_04 [organism=Hypoponera sp.IT14.01] rDNA, 16S
GAATTTAATATTTTTATGTGAATATTTATAAAAAATTTATATAAAAAATATTTTATTGGGAGGATAATTAAATTTAAATAACTTTAATATGAGAATAACATGGATTATTGATAATTTAATGAATAAGTAAAATTTAATAGAGAATTAATTACCTTAGGGATAACAGCATAATATTTTTTAGTAGTTCATATATAAAAAAATGTTTAT
>CSG15_0109_06 [organism=Pheidole cursor] rDNA, 16S
GAATTTTATAGAAAGTTAATAAAAGTTTTAGTATAAAAATTTATTAAGTTTTTATTTTATTGGGAGGATAATTAAATTAGAGAAACTTTAAAAAAATAAAAAATCATTGATGTATGAATTAGAGTGCAATAGAATGATGAAAAAATTTAAATAGAATTAATTACCTTAGGGATAACAGCGTTATATTTTTAGAGAGATCTTATTAATAAAAATGTTTGC
>CSG15_0109_07 [organism=Pheidole nitella] rDNA, 16S
GAATTTTATATAAATTTGAAAGTAAAAGTTTTAGGGGTAATATTTTTTAAATTTATATTTTGTTGGGAGGATAGTTAAATTAATAAAACTTTAATAAAATTAAAAGTCATTGATTTATGATAAATAGTGGATGGTTAATAAATTTACTTAGAATTAATTACCTTAGGGATAACAGCATAATATCTTTGGAGAGATCTTATTAATAAAGATGATTGT
>CSG15_0110_01 [organism=Neoponera verenae] rDNA, 16S
GAATTTAATATAATTTTTTTATTAATATAATGAATTAATTATATTTGATTGGGGGGATTATTAAATTTAAAAAACTTTAATGTAAAAAACTTAAATTAAAGAAAAAAAAATAAATAATTGAATAATTTAAATTATTTAAGAATTAATTACCTTAGGGATAACAGCATAATAATTTTTTTTAGATCTTATATAAAAAATTGTTTAT
>CSG15_0110_02 [organism=Mayaponera constricta] rDNA, 16S
GAATTTTATAATCTTAATTAAATTAATTTAATTAAGATTATTTAATTGGGAGGATAATTAAATTTATTTAACTTTAATAAAAATTTTATAACTTTAATTAAAGAAATAAAATTAAAGAATAATTTTTAATTATATTAGAATTAATTACCTTAGGGATAACAGCATAATATTTTTTTTTAGTTCATATATAAAAAAATGTTTAT
>CSG15_0110_03 [organism=Pseudomyrmex tenuis] rDNA, 16S
GAGTTTAATAAATTTCTTATTTTAATATAAATTTAATTTTAATAAGATGTTTATTTGATTGGGAGGATTTATAAATTAATTTAACTTTATAATTTTTTAAAACTATAATTATTGAAATTTTGATTATATAATATATATATTAAAATTAATTACCTTAGGGATAACAGCGTAATACTTTTGGATAGTTCTTATAAATAAAAGTGATTGC
>CSG15_0110_04 [organism=Paratrachymyrmex mandibularis] rDNA, 16S
GAATTTTATATCTAGCTTATTTATAGTATAGTTAATTTAGGAGGAGTGGCGGGGATATTTAGTTGGGAGGATTGTTAAATTTTATGAACTTTAATAGTGGAAAATATAGATTAATAGAATTAGAGAAGGATTGTAAAAATTGAATGAGAATTAATTACCTCAGGGATAACAGCGTAATATTTCTAGGGAGGCCATATTTATAGAAATGATTGC
>CSG15_0110_05 [organism=Pheidole cataractae] rDNA, 16S
GAATTTTATATAAATTTATTATTTGATTTAGTTAAAAAGATTAGTAATAGGTTAATATTTTATTGGGAGGATAGTTAAATTAAGGAAACTTTAATATTTGTTAAATCATTAATTTATGAATTATGATTAAAAGGAATGGTTATTAAATTTAAGTAGAATTAATTACCTTAGGGATAACAGCGTAATTTCTTTAGAGAGATCTTATTAATAAAGATGTTTGC
>CSG15_0111_01 [organism=Mayaponera constricta] rDNA, 16S
GAATTTTATAATCTTAATTAAATTAATTTAATTAAGATTATTTAATTGGGAGGATAATTAAATTTATTTAACTTTAATAAAAATTTTATAACTTTAATTAAAGAAATAAAATTAAAGAATAATTTTTAATTATATTAGAATTAATTACCTTAGGGATAACAGCATAATATTTTTTTTTAGTTCATATATAAAAAAATGTTTAT
>CSG15_0111_02 [organism=Sericomyrmex mayri] rDNA, 16S
GAATTTTATATATAAAATTTATTAGTAAATTAATTTTTATTTGGATAAGGTTGTATATTTAATTGGGAGGATTATTAAATTAATTGAACTTTAATTAATAGGAGGATATTAATAAATAATTTGTAATTTTAATTATAAAGGAGGATTAATTAATTGATTTAGAATTAATTACCTTAGGGATAACAGCGTAATAATTTTGGAAAGAACATATTAATAAAATTGATTGC
>CSG15_0111_03 [organism=Mycetomoellerius sp.B] rDNA, 16S
GAATTTTATATGTGATGTATTTGGGAAGGTTAATTGATTTAGAAGGAGAAGTATAGGTGCATATTTAGTTGGGAGGATTGTTAAATTATTTAAACTTTAATTATAATAATAAAATATAAATTAATAGTATTTGATTAGGAATGAGTTTTAAGTTAAAAAGGAATTAATTACCTTAGGGATAACAGCGTAATAGTTTTGGAAAGATCGTATTGATAAAATTGATTGC
>CSG15_0111_05 [organism=Pheidole astur] rDNA, 16S
GAATTTTATATAAATTGAGAAAGAATTTTAGTAAAAGTATTAATTAATTTATATTTAGTTGGGAGGATGATTAAATTATAAAAACTTTAAATAATTGGAATCATAAATTTATGAAATTATTAATAAGAATGATTTTAAAATTAAAATAGAATTAATTACCTTAGGGATAACAGCGTTATATTTTTAGAGAGATCTTATTAATAAAAGTGATTGC
>CSG15_0111_06 [organism=Pheidole fissiceps] rDNA, 16S
GAATTTTATATAAGTTTAATAGAAAATTTAATTTAAAGTTTATTAAATTTATATTTCATTGGGAGGATGATTAAATTAAATAAACTTTAGAATATATAAGCCATTGATTTATGAATTAATGATTAAGAATGATTGGAATAAATTTAAGTAGAATTAATTACCTTAGGGATAACAGCGTTATATTTTTAGAGAGATCTTATTAATAAAAATGGTTGC
>CSG15_0111_07 [organism=Pheidole cataractae] rDNA, 16S
GAATTTTATATAAATTTATTATTTGATTTAGTTAAAAAGATTAGTAATAGGTTAATATTTTATTGGGAGGATAGTTAAATTAAGGAAACTTTAATATTTGTTAAATCATTAATTTATGAATTATGATTAAAAGGAATGGTTATTAAATTTAAGTAGAATTAATTACCTTAGGGATAACAGCGTAATTTCTTTAGAGAGATCTTATTAATAAAGATGTTTGC
>CSG15_0111_08 [organism=Crematogaster limata] rDNA, 16S
GAATTTTATATAGTTAATTGATTTGATTAAGTTTGTAGAATTAGATTAGTTATATTTGATTGGGAGGATTATTAAATTAAAAAAACTTTAATTAAGTTAGAATATAAATTAATAGATTTAGGAATGGTTATTAAATTAAAAAAGAATTAATTACCTTAGGGATAACAGCGTAATATTTTTAGAGAGTTCTTATTAATAAAAATGTTTGC
>CSG15_0111_11 [organism=Strumigenys denticulata] rDNA, 16S
GAATTTAATATATTTAGTTAAGTGAATTTATAAGATTAAGATAATTAATAGTATTTAATTGGGAGGATTATTAAATTTAATAAACTTTAAGTAAAAGTTTAGGTGTGAATTAACATATAAAATTTTTTTGAATGATTATTAGATTAAAATAGAATTAATTACCTTAGGGATAACAGCGTGATATTTTTATGAAGATCTTATTGATAAAAATGATTGC
>CSG15_0112_03 [organism=Pheidole cursor] rDNA, 16S
GAATTTTATAGAAAGTTAATAAAAGTTTTAGTATAAAAATTTATTAAGTTTTTATTTTATTGGGAGGATAATTAAATTAGAGAAACTTTAAAAAAATAAAAAATCATTGATGTATGAATTAGAGTGCAATAGAATGATGAAAAAATTTAAATAGAATTAATTACCTTAGGGATAACAGCGTTATATTTTTAGAGAGATCTTATTAATAAAAATGTTTGC
>CSG15_0112_04 [organism=Pheidole lovejoyi] rDNA, 16S
GAATTTTATATAAGTTTAATAAAAAATTTAGTTTTGAATTTATTAAATTTATATTTCATTGGGAGGATGATTAAATTATATAAACTTTAAAATATGTAAACCATTGATTTATGAAATAGAAATTTAGAGTGATTAAAATAAATTAAAGTAGAATTAATTACCTTAGGGATAACAGCGTTATATTTTTAGAGAGATCTTATTAATAAAAATGATTGC
>CSG15_0112_05 [organism=Ochetomyrmex neopolitus] rDNA, 16S
GAATTTTATATAATTATTATTTGATTTTTTAATTTTTATATTTGTTTAAATTATGATTATATTTAGTTGGGAGGATTGTTAAATTTTTTAAACTTTAATTAATAAATTACATAAATTAATGTATTAGAGAATGATTATTTTAATTAATTAAGAATTAATTACCTTAGGGATAACAGCGTGATATTTTTGGTGAGATCATATTAATAAAAATGTTTGC
>CSG15_0112_08 [organism=Platythyrea pilosula] rDNA, 16S
GAATTTTATATAAGATTTAATATTTTTGAAAATTTATTAGAATTTATATTTTATTGGGAGGATAGTTAAAAAAGGGTAAACTTTATTAATAATATTACATTAATATATGGATTAGTGAATAATTTTTATTATATTAGAATTAATTACCTTAGGGATAACAGCATAATATTTTTGGAAAGATCATATTAATAAAAATGTTTGT
>CSG15_0113_01 [organism=Pheidole gp.tristis.sp.C] rDNA, 16S
GAATTTTATATAAATTTGTTATGTTTAATATTATGAATAGATATGTGATAATTTTATATTTTATTGGGAGGATAAATAAATTAAAAAAACTTTAATAAATAAAAATCCATTAATTTATGAATTTAAGTTAAATGAGTGATTAAGTAAGTTTTAGAAGAATTAATTACCTTAGGGATAACAGCGTAATATTTTTAGAGAGATCTTATTAATAAAAATGATTGC
>CSG15_0114_01 [organism=Paratrachymyrmex mandibularis] rDNA, 16S
GAATTTTATATCTAGCTTATTTATAGTATAGTTAATTTAGGAGGAGTGGCGGGGATATTTAGTTGGGAGGATTGTTAAATTTTATGAACTTTAATAGTGGAAAATATAGATTAATAGAATTAGAGAAGGATTGTAAAAATTGAATGAGAATTAATTACCTCAGGGATAACAGCGTAATATTTCTAGGGAGGCCATATTTATAGAAATGATTGC
>CSG15_0115_03 [organism=Pheidole aripoensis] rDNA, 16S
GAATTTTATATAAATTTGTTATTAAATTTAGTAAAATAATATTAATAAGTTTATATTTTATTGGGAGGATAATTAAATTATGAAAACTTTAATAAATAGGTAAGTCATTAATGAATGAGTTAATATAGAAAGAATGAGTAGTAAATTTAAGTAGAATTAATTACCTTAGGGATAACAGCGTAATATTTTTGGAGAGATCTTATTAATAAAAATGATTGC
>CSG15_0116_02 [organism=Sericomyrmex mayri] rDNA, 16S
GAATTTTATATATAAAATTTATTAGTAAATTAATTTTTATTTGGATAAGGTTGTATATTTAATTGGGAGGATTATTAAATTAATTGAACTTTAATTAATAGGAGGATATTAATAAATAATTTGTAATTTTAATTATAAAGGAGGATTAATTAATTGATTTAGAATTAATTACCTTAGGGATAACAGCGTAATAATTTTGGAAAGAACATATTAATAAAATTGATTGC
>CSG15_0116_05 [organism=Pheidole fissiceps] rDNA, 16S
GAATTTTATATAAGTTTAATAGAAAATTTAATTTAAAGTTTATTAAATTTATATTTCATTGGGAGGATGATTAAATTAAATAAACTTTAGAATATATAAGCCATTGATTTATGAATTAATGATTAAGAATGATTGGAATAAATTTAAGTAGAATTAATTACCTTAGGGATAACAGCGTTATATTTTTAGAGAGATCTTATTAATAAAAATGGTTGC
>CSG15_0116_06 [organism=Pheidole longiseta] rDNA, 16S
GAATTTTATATAAGTTTATTAGAAAAATTTAGTTTGGTAGTTATTAAATTTATATTTTATTGGGAGGATAGTTAAATTAAAAAAACTTTAAATATAAAAATCCATTAATTTATGAATTAAAAAATAAAGAATGATTGAATAGGTTAAAATAGAATTAATTACCTTAGGGATAACAGCGTTATATTTTTAGAGAGATCATATTAATAAAAATGTTTGC
>CSG15_0116_07 [organism=Pheidole nr.sagax] rDNA, 16S
GAATTTTATATAAATTTTATAAGAAGTTTAATTTTAGAGAATATAAAATTTATATTTTGTTGGGAGGATAATTAAATTAAAGGAACTTTAATAATATAAATCCATTAATTTATGAATTATAAGTTAGAGAATGATAAAAATTTTAAGTAGAATTAATTACCTTAGGGATAACAGCGTTATATTTTTAGAGAGATCTTATTGATAAAAATGATTGC
>CSG15_0117_01 [organism=Leptogenys gaigei] rDNA, 16S
GAATTTTATAATTTGAATAAATTATTAATATTTGAATTATTTAGTTGGGAGGATTGATAAATTAAATAAACTTTATTATTATATAACATTAATGTATGAATAATAGAATAAATTAATATGTAAAATAGAATTAATTACCTTAGGGATAACAGCATAAAATTATTTTTTAGATCATATAAATAATAGTTAATGT
>CSG15_0118_01 [organism=Pheidole biconstricta] rDNA, 16S
GAATTTTATATAAATTTTGTAAAAAATTTAATATGTATTTTATTAAATTTATATTTTATTGGGAGGATGATTAAATTAAATAAACTTTAAAATTAAAAAAAATCCATTAATTTATGAGTTATAGTATATAGAATGGCTAAATAAAGTTTAATTAGAATTAATTACCTTAGGGATAACAGCGTTATATTTTTAGAGAGATCTTATTAATAAAAATGTTTGC
>CSG15_0118_02 [organism=Pheidole aripoensis] rDNA, 16S
GAATTTTATATAAATTTGTTATTAAATTTAGTAAAATAATATTAATAAGTTTATATTTTATTGGGAGGATAATTAAATTATGAAAACTTTAATAAATAGGTAAGTCATTAATGAATGAGTTAATATAGAAAGAATGAGTAGTAAATTTAAGTAGAATTAATTACCTTAGGGATAACAGCGTAATATTTTTGGAGAGATCTTATTAATAAAAATGATTGC
>CSG15_0119_01 [organism=Gnamptogenys tortuolosa] rDNA, 16S
GAATTTTATATAGTTATTAAAATTAATTTTATTGAATAAAATAATTTTAATTTATATTTGATTGGGAGGATTATTAAATTTTTAAAACTTTAATTTGAAAAATTACATAAATTAATGAATATATAAAAAATTAATTAAAGTAAATTTATATAAAAAAATTAATTACCTTAGGGATAACAGCGTGATATTTTTAGAGAGATCTTATTGATAAAAATGTTTGC
>CSG15_0119_03 [organism=Nylanderia steinheili] rDNA, 16S
GAATTTAATATAATTTTTAAATTTATTTGTGGAAATGAATTTTATTTTAATATTTATATTTTATTGGGAGGATAATTAAATAAAATAAACTTTAATTTTGAGATAGGCTTGACATTAATTAATGAAATTTTATTGAGGATTGATTATTAAATTAAAAAATTTTTTTTTTGTAATAATTATTAAAAGAATTAATTACCTTAGGGATAACAGCGTAATATTTTTAAAAAGATCATATTAATAAAAATGATTGC
>CSG15_0119_04 [organism=Sericomyrmex mayri] rDNA, 16S
GAATTTTATATATAAAATTTATTAGTAAATTAATTTTTATTTGGATAAGGTTGTATATTTAATTGGGAGGATTATTAAATTAATTGAACTTTAATTAATAGGAGGATATTAATAAATAATTTGTAATTTTAATTATAAAGGAGGATTAATTAATTGATTTAGAATTAATTACCTTAGGGATAACAGCGTAATAATTTTGGAAAGAACATATTAATAAAATTGATTGC
>CSG15_0119_05 [organism=Pheidole aripoensis] rDNA, 16S
GAATTTTATATAAATTTGTTATTAAATTTAGTAAAATAATATTAATAAGTTTATATTTTATTGGGAGGATAATTAAATTATGAAAACTTTAATAAATAGGTAAGTCATTAATGAATGAGTTAATATAGAAAGAATGAGTAGTAAATTTAAGTAGAATTAATTACCTTAGGGATAACAGCGTAATATTTTTGGAGAGATCTTATTAATAAAAATGATTGC
>CSG15_0120_03 [organism=Pheidole biconstricta] rDNA, 16S
GAATTTTATATAAATTTTGTAAAAAATTTAATATGTATTTTATTAAATTTATATTTTATTGGGAGGATGATTAAATTAAATAAACTTTAAAATTAAAAAAAATCCATTAATTTATGAGTTATAGTATATAGAATGGCTAAATAAAGTTTAATTAGAATTAATTACCTTAGGGATAACAGCGTTATATTTTTAGAGAGATCTTATTAATAAAAATGTTTGC
>CSG15_0121_01 [organism=Strumigenys denticulata] rDNA, 16S
GAATTTAATATAATTTAATATATAAATTTGTGTATAAATAATATAGTTAATAATATTTAGTTGGGAGGATTATTAAATTTAATAAACTTTAAATATGAATTAGGTTGTGGATTGATATATAGAATTTTTTTGAATGATTAATAAATTAAAATAGAATTAATTACCTTAGGGATAACAGCGTGATATTTTTATGAAGATCTTATTGATAAAAGTGATTGC
>CSG15_0121_02 [organism=Hypoponera sp.IT14.01] rDNA, 16S
GAATTTAATATTTTTATGTGAATATTTATAAAAAATTTATATAAAAAATATTTTATTGGGAGGATAATTAAATTTAAATAACTTTAATATGAGAATAACATGGATTATTGATAATTTAATGAATAAGTAAAATTTAATAGAGAATTAATTACCTTAGGGATAACAGCATAATATTTTTTAGTAGTTCATATATAAAAAAATGTTTAT
>CSG15_0121_03 [organism=Hypoponera sp.13.FGSGt] rDNA, 16S
GAATTTTATATTTTAATTTTTATTTTTAGTATTATAATTTAAAATTAAAATATTTTATTGGGAGGATAATTAAATTTGATAAACTTTAAGAAAATAAATACATAAATTAATGATTTATAAAAAATTAATAAATAATATTTAATAAAAAATTAATTACCTTAGGGATAACAGCATAATATTTTTTTGTAGTTCATATATAAAAAAATGATTGT
>CSG15_0121_05 [organism=Mayaponera constricta] rDNA, 16S
GAATTTTATAATCTTAATTAAATTAATTTAATTAAGATTATTTAATTGGGAGGATAATTAAATTTATTTAACTTTAATAAAAATTTTATAACTTTAATTAAAGAAATAAAATTAAAGAATAATTTTTAATTATATTAGAATTAATTACCTTAGGGATAACAGCATAATATTTTTTTTTAGTTCATATATAAAAAAATGTTTAT
>CSG15_0121_06 [organism=Pheidole cataractae] rDNA, 16S
GAATTTTATATAAATTTATTATTTGATTTAGTTAAAAAGATTAGTAATAGGTTAATATTTTATTGGGAGGATAGTTAAATTAAGGAAACTTTAATATTTGTTAAATCATTAATTTATGAATTATGATTAAAAGGAATGGTTATTAAATTTAAGTAGAATTAATTACCTTAGGGATAACAGCGTAATTTCTTTAGAGAGATCTTATTAATAAAGATGTTTGC
>CSG15_0121_07 [organism=Pheidole fissiceps] rDNA, 16S
GAATTTTATATAAGTTTAATAGAAAATTTAATTTAAAGTTTATTAAATTTATATTTCATTGGGAGGATGATTAAATTAAATAAACTTTAGAATATATAAGCCATTGATTTATGAATTAATGATTAAGAATGATTGGAATAAATTTAAGTAGAATTAATTACCTTAGGGATAACAGCGTTATATTTTTAGAGAGATCTTATTAATAAAAATGGTTGC
>CSG15_0121_08 [organism=Pheidole meinertopsis] rDNA, 16S
GAATTTTATATAATTTTATTAAGTGAGATTAATTTTAATTAATTGATTAATAGATTTATATTTTATTGGGAGGATAGTTAAATTGAATGAACTTTAATAGTTATTAATAAATCATAAATTTATGAATTAAGAATGAAGAATGGTTGATTAATTTAAATAGAATTAATTACCTTAGGGATAACAGCGTAATATTTTTAGAGAGATCTTATTAATAAAGATGATTGC
>CSG15_0121_09 [organism=Octostruma betschi] rDNA, 16S
GAATTTTATATAAATTTATTATAAGAATTGATTGATTAATTTTAATAAAATTTTATATTTGGTTGGGAGGATAATTAAATTATAATAACTTTAATTAATAATAAAGTCATAGATAAGTGAATATTAATAAAAAAAGAATTATTTATAAATTATATAAGAATTAATTACCTTAGGGATAACAGCGTAATATTTTTAGAGAGTTCATATTGATAAAAGTGTTTGC
>CSG15_0121_10 [organism=Solenopsis sp.24] rDNA, 16S
GAATTTAATATAATTTTATTAGATGAGAATTTATTAGAAAAAATAATAAATATATATTTAATTGGGAGGATTGTTAAATTTAAGTAACTTTAATTAAATTAAAATATAAATTAATAAAATAAAAGAATGGTTAATAAATTAAAAAAGAATTAATTACCTTAGGGATAACAGCGTAATACTTTTGGAGAGTTCATATTAATATAAGTGATTGC
>CSG15_0121_11 [organism=Solenopsis sp.15] rDNA, 16S
GAATTTTATATATTTTTATTTAGTAAAATTTATGTTGAAATAAATAAGAAGATATTTTATTGGGAGGATAGTTAAATATTAAAAACTTTAATTAAAATAAAAATATAAATTAATAAATTTAAGAATGATTAAATAAATTAATTAAGAATTAATTACCTTAGGGATAACAGCGTAATATTTTTGGAGAGTTCATATTAATAAGAATGTTTGC
>CSG15_0121_12 [organism=Mycetophylax morschi] rDNA, 16S
GAATTTTATATAAATTTTTTTAAAAAAATAATTAAAAAAAATTTATATTTGGTTGGGAGGATTGTTAAATTATTTAAACTTTAATTATTATAAAATATTAATTATTAAATTATAGAATTATAATAAAATAATATAAGAAATAATTACCTTAGGGATAACAGCGTAATATTTTTAGAAAGATCATATTAATAAAAATGATTGC
>CSG15_0122_03 [organism=Hypoponera sp.13.FGSGt] rDNA, 16S
GAATTTTATATTTTAATTTTTATTTTTAATATTATAAATTTAAAATATTTTATTGGGAGGATAAATAAATTTAATGAACTTTAAAAAAATTAATACATAAATTAATGATTTATGAAAAATTAATAAATAATATTTAATAAAAAATTAATTACCTTAGGGATAACAGCATAATATTTTTTTGTAGTTCATATATAAAAAAGTGATTGT
>CSG15_0122_04 [organism=Pheidole fissiceps] rDNA, 16S
GAATTTTATATAAGTTTAATAGAAAATTTAATTTAAAGTTTATTAAATTTATATTTCATTGGGAGGATGATTAAATTAAATAAACTTTAGAATATATAAGCCATTGATTTATGAATTAATGATTAAGAATGATTGGAATAAATTTAAGTAGAATTAATTACCTTAGGGATAACAGCGTTATATTTTTAGAGAGATCTTATTAATAAAAATGGTTGC
>CSG15_0122_05 [organism=Pheidole meinertopsis] rDNA, 16S
GAATTTTATATAATTTTATTAAGTGAGATTAATTTTAATTAATTGATTAATAGATTTATATTTTATTGGGAGGATAGTTAAATTGAATGAACTTTAATAGTTATTAATAAATCATAAATTTATGAATTAAGAATGAAGAATGGTTGATTAATTTAAATAGAATTAATTACCTTAGGGATAACAGCGTAATATTTTTAGAGAGATCTTATTAATAAAGATGATTGC
>CSG15_0122_06 [organism=Pheidole flavens] rDNA, 16S
GAATTTTATATAAATTTGTTAAGTAAATTAATATTAAATTATAATGATAAATTTATATTTTGTTGGGAGGATGATTAAATTAAAAAAACTTTAATAAAATTATTAAGTCATTAATTTATGAAATAGTTTGGAATGGCATTTAAGTTTGACTAGAATTAATTACCTTAGGGATAACAGCGTAATATCTTTAGAGAGATCTTATTGATAAAGATGATTGT
>CSG15_0122_07 [organism=Carebara urichi] rDNA, 16S
GAATTTTATATAAAGATTTTAATAACTTAGATTGGGTTAAAGTTTTTATATTTGGTTGGGATAATTGTTAAATTTAAGGAATTTTAATTTTTAAGAATAGAGATTAGAGGGTATTAGGAGTGACTTTTAAGTTAAGGAAGAATTAATTACCTTAGGGATAACAGCGTAATATTTTTGGTGAGATCATATCTATAAAGATGTTTGC
>CSG15_0122_08 [organism=Solenopsis sp.24] rDNA, 16S
GAATTTAATATAATTTTGTTAAATTAAATTAATTGTAAATTATAATAAAAATATATATTTAATTGGGAGGATTGTTAAATATAATTAACTTTAATTAGATAAAAATATAAATTAATAAATAAAAAGGATGGTTAATAAATTAAATAAGAATTAATTACCTTAGGGATAACAGCGTAATATTTTTGGAGAGTTCTTATCGATAAAAATGATTGC
>CSG15_0123_02 [organism=Hypoponera sp.13.FGSGt] rDNA, 16S
GAATTTTATATTTTAATTTTTATTTTTAATATATAAGTTTAAAATATTTTATTGGGAGGATAAATAAATTTAATGAACTTTAAAAAAATTAATACATAAATTAATGATTTATGAAAAATTAATAAATAATATTTAATAAAAAATTAATTACCTTAGGGATAACAGCATAATATTTTTTTGTAGTTCATATATAAAAAAGTGATTGT
>CSG15_0123_08 [organism=Solenopsis sp.15] rDNA, 16S
GAATTTTATATATTTTTATTTAGTAAAATTTATGTTGAAATAAATAAGAAGATATTTTATTGGGAGGATAGTTAAATATTAAAAACTTTAATTAAAATAAAAATATAAATTAATAAATTTAAGAATGATTAAATAAATTAATTAAGAATTAATTACCTTAGGGATAACAGCGTAATATTTTTGGAGAGTTCATATTAATAAGAATGTTTGC
>CSG15_0124_04 [organism=Pheidole meinertopsis] rDNA, 16S
GAATTTTATATAATTTTATTAAGTGAGATTAATTTTAATTAATTGATTAATAGATTTATATTTTATTGGGAGGATAGTTAAATTGAATGAACTTTAATAGTTATTAATAAATCATAAATTTATGAATTAAGAATGAAGAATGGTTGATTAATTTAAATAGAATTAATTACCTTAGGGATAACAGCGTAATATTTTTAGAGAGATCTTATTAATAAAGATGATTGC
>CSG15_0124_05 [organism=Pheidole flavens] rDNA, 16S
GAATTTTATATAAATTTATTAAAATTAATTAGTTATATTATAATAATATATTTATATTTTGTTGGGAGGATAATTAAATTAAAAAAACTTTAATAATAATTATAACATTAATTTATGAATAATAAAAATGAGTGATTAATAGAATTAGTTAGAATTAATTACCTTAGGGATAACAGCGTAATATCTTTAGAGAGATCTTATTAATAAAGATGATTGT
>CSG15_0124_06 [organism=Pheidole neoschultzi] rDNA, 16S
GAATTTTATATAAATTTATTAGATGATATATTAATAAAAAATATTAATAGGTTTATATTTTATTGGGAGGATAATTAAATTAAATAAACTTTAATAATATGATAAATCATTAATTAATGAAGTAAATAATTATTGAATGGCAGTTTAGTTTAAATAAAATTAATTACCTTAGGGATAACAGCGTAATATCTTTAGAGAGATCTTATTAATAGAGATGATTGC
>CSG15_0124_07 [organism=Pheidole neoschultzi] rDNA, 16S
GAATTTTATATAAATTTATTAGATGATATATTAATAAAAAATATTAATAGGTTTATATTTTATTGGGAGGATAATTAAATTAAATAAACTTTAATAATATGATAAATCATTAATTAATGAAGTAAATAATTATTGAATGGCAGTTTAGTTTAAATAAAATTAATTACCTTAGGGATAACAGCGTAATATCTTTAGAGAGATCTTATTAATAGAGATGATTGC
>CSG15_0124_09 [organism=Solenopsis sp.15] rDNA, 16S
GAATTTTATATATTTTTATTTAGTAAAATTTATGTTGAAATAAATAAGAAGATATTTTATTGGGAGGATAGTTAAATATTAAAAACTTTAATTAAAATAAAAATATAAATTAATAAATTTAAGAATGATTAAATAAATTAATTAAGAATTAATTACCTTAGGGATAACAGCGTAATATTTTTGGAGAGTTCATATTAATAAGAATGTTTGC
>CSG15_0124_10 [organism=Pachycondyla harpax] rDNA, 16S
GAATTTTATATAAATTATTAATAAAATAAATTAGTAATTTATATTTTATTGGGAGGATAATTAAATTTAAATAACTTTAATGTAGAGAAACTTTGATTAATGGAAAGAAAAAGATGACTAATAAAAAATTATTGGAGATTAAATTACCTTAGGGATAACAGCATTATATTTTTTTTTAGATCATATATAAAAAAATGTTTAT
>CSG15_0125_01 [organism=Octostruma betschi] rDNA, 16S
GAATTTTATATAAATTTATTATAAGAATTGATTGATTAATTTTAATAAAATTTTATATTTGGTTGGGAGGATAATTAAATTATAATAACTTTAATTAATAATAAAGTCATAGATAAGTGAATATTAATAAAAAAAGAATTATTTATAAATTATATAAGAATTAATTACCTTAGGGATAACAGCGTAATATTTTTAGAGAGTTCATATTGATAAAAGTGTTTGC
>CSG15_0125_03 [organism=Strumigenys elongata] rDNA, 16S
GAATTTTATATAATTTTATTTATGGTACATTTATTGAAATATTATAAGTAAGTATAATTTAATTGGGAGGATTATTAAATTTAAATAACTTTAAGTTGAAATAAGCTATAAATTAATATTAATAAATATTTTTGAATGATTAATTAATTAATAAAGAATTAATTACCTTAGGGATAACAGCGTAATATTTTTATAGAGATCTTATTAGTAAAAATGATTGC
>CSG15_0125_04 [organism=Atta cephalotes] rDNA, 16S
GAATTTTATATATGATTTCATAAAAATTATAAATTTTAAAGTTGTATGAAATTATATATTTAGTTGGGAGGATTGTTAAATTTAATAAACTTTAATTGGAAAAAGATATAAATGAATAGTAAAATTAGAATTTGATGGATTTACTGGAAATTAGGAAAGAAATAATTACCTTAGGGATAACAGCGTAATATTTTTGGAAAGATCATATTGATAAAAATGATTGC
>CSG15_0125_05 [organism=Mayaponera constricta] rDNA, 16S
GAATTTTATAATCTTAATTAAATTAATTTAATTAAGATTATTTAATTGGGAGGATAATTAAATTTATTTAACTTTAATAAAAATTTTATAACTTTAATTAAAGAAATAAAATTAAAGAATAATTTTTAATTATATTAGAATTAATTACCTTAGGGATAACAGCATAATATTTTTTTTTAGTTCATATATAAAAAAATGTTTAT
>CSG15_0125_07 [organism=Carebara urichi] rDNA, 16S
GAATTTAATATAATATTATTATTGATGTAGGTTAGTTTAATAATTTTGTATTTAATTGGGATAATTTTTAAATTTTATTAATTTTAATATGAGATAATATATATTAGTGATTAAAAGAGTGATTAATAAATCTAAGTAGAATTAATTACCTTAGGGATAACAGCGTAATATTTTTTGTGAGATCTTATCTAAAAAAATGATTGC
>CSG15_0125_08 [organism=Ochetomyrmex neopolitus] rDNA, 16S
GAATTTTATATAATTATTATTTGATTTTTTAATTTTTATATTTGTTTAAATTATGATTATATTTAGTTGGGAGGATTGTTAAATTTTTTAAACTTTAATTAATAAATTACATAAATTAATGTATTAGAGAATGATTATTTTAATTAATTAAGAATTAATTACCTTAGGGATAACAGCGTGATATTTTTGGTGAGATCATATTAATAAAAATGTTTGC
>CSG15_0125_09 [organism=Pheidole flavens] rDNA, 16S
GAATTTTATATAAATTTGTTAAGTAAATTAATATTAAATTATAATGATAAATTTATATTTTGTTGGGAGGATGATTAAATTAAAAAAACTTTAATAAAATTATTAAGTCATTAATTTATGAAATAGTTTGGAATGGCATTTAAGTTTGACTAGAATTAATTACCTTAGGGATAACAGCGTAATATCTTTAGAGAGATCTTATTGATAAAGATGATTGT
>CSG15_0125_10 [organism=Pheidole meinertopsis] rDNA, 16S
GAATTTTATATAATTTTATTAAGTGAGATTAATTTTAATTAATTGATTAATAGATTTATATTTTATTGGGAGGATAGTTAAATTGAATGAACTTTAATAGTTATTAATAAATCATAAATTTATGAATTAAGAATGAAGAATGGTTGATTAATTTAAATAGAATTAATTACCTTAGGGATAACAGCGTAATATTTTTAGAGAGATCTTATTAATAAAGATGATTGC
>CSG15_0125_11 [organism=Pheidole meinertopsis] rDNA, 16S
GAATTTTATATAATTTTATTAAGTGAGATTAATTTTAATTAATTGATTAATAGATTTATATTTTATTGGGAGGATAGTTAAATTGAATGAACTTTAATAGTTATTAATAAATCATAAATTTATGAATTAAGAATGAAGAATGGTTGATTAATTTAAATAGAATTAATTACCTTAGGGATAACAGCGTAATATTTTTAGAGAGATCTTATTAATAAAGATGATTGC
>CSG15_0125_16 [organism=Solenopsis sp.15] rDNA, 16S
GAATTTTATATATTTTTATTTAGTAAAATTTATGTTGAAATAAATAAGAAGATATTTTATTGGGAGGATAGTTAAATATTAAAAACTTTAATTAAAATAAAAATATAAATTAATAAATTTAAGAATGATTAAATAAATTAATTAAGAATTAATTACCTTAGGGATAACAGCGTAATATTTTTGGAGAGTTCATATTAATAAGAATGTTTGC
>CSG15_0126_03 [organism=Hypoponera sp.13.FGSGt] rDNA, 16S
GAATTTTATATTTTAATTTTTATTTTTAATATATAAGTTTAAAATATTTTATTGGGAGGATAAATAAATTTAATGAACTTTAAAAAAATTAATACATAAATTAATGATTTATGAAAAATTAATAAATAATATTTAATAAAAAATTAATTACCTTAGGGATAACAGCATAATATTTTTTTGTAGTTCATATATAAAAAAGTGATTGT
>CSG15_0126_04 [organism=Hypoponera sp.MI15.02] rDNA, 16S
GAATTTAATATTTTATGTGTATAATTTGGATTATTTTTATAAATATTAAAATATTTTATTGGGAGGATAATTAAATAGGAGAAACTTTAAATTTTAAATAATAAATCATTAATTTATGAGAAATATAATAAATAAAGATATTTAATTGAAAATTAATTACCTTAGGGATAACAGCATGATATTTTTTTGTAGATCGTATATAAAAAAGTGTTTGT
>CSG15_0126_05 [organism=Octostruma betschi] rDNA, 16S
GAATTTTATATAAATTTATTATAAGAATTGATTGATTAATTTTAATAAAATTTTATATTTGGTTGGGAGGATAATTAAATTATAATAACTTTAATTAATAATAAAGTCATAGATAAGTGAATATTAATAAAAAAAGAATTATTTATAAATTATATAAGAATTAATTACCTTAGGGATAACAGCGTAATATTTTTAGAGAGTTCATATTGATAAAAGTGTTTGC
>CSG15_0126_07 [organism=Pheidole gp.tristis.sp.D] rDNA, 16S
GAATTTTATATTAATTTATTATATAATTTTAAAAAGGAATTTGATAAATTTATATTTTATTGGGAGGATAAATAAATTAAAAGAACTTTAATAGTTAAAAATCCATAAATTTATGAAATTATTAATGAATGAGTGGTTATTAAATTTAATTAGAATTAATTACCTTAGGGATAACAGCGTAATATTTTTAGAGAGATCTTATTAATAAAGATGATTGC
>CSG15_0126_08 [organism=Pheidole flavens] rDNA, 16S
GAATTTTATATAAATTTGTTAAGTAAATTAATATTAAATTATAATGATAAATTTATATTTTGTTGGGAGGATGATTAAATTAAAAAAACTTTAATAAAATTATTAAGTCATTAATTTATGAAATAGTTTGGAATGGCATTTAAGTTTGACTAGAATTAATTACCTTAGGGATAACAGCGTAATATCTTTAGAGAGATCTTATTGATAAAGATGATTGT
>CSG15_0126_09 [organism=Myrmicocrypta sp.MI15.05] rDNA, 16S
GAATTTTATATATTATAAAATATATGATGGTATAGTTGGAAGAGTTTAAATTAATTTTATGAATATATTTAGTTGGGGGGATTGTTAAATTATATAAACTTTAATTGTGAGTTAAGACATAGATTAATGGTGTTAAAAGAATAGTGGTAAAATTAAATAAGAATTAATTACCTTAGGGATAACAGCGTAATATTATTGAAGAGATCATATTGATAATAATGATTGC
>CSG15_0126_11 [organism=Solenopsis sp.15] rDNA, 16S
GAATTTTATATATTTTTATTTAGTAAAATTTATGTTGAAATAAATAAGAAGATATTTTATTGGGAGGATAGTTAAATATTAAAAACTTTAATTAAAATAAAAATATAAATTAATAAATTTAAGAATGATTAAATAAATTAATTAAGAATTAATTACCTTAGGGATAACAGCGTAATATTTTTGGAGAGTTCATATTAATAAGAATGTTTGC
>CSG15_0126_12 [organism=Solenopsis sp.24] rDNA, 16S
GAATTTAATATAATTTTATTAGATGAGAATTTATTAGAAAAAATAATAAATATATATTTAATTGGGAGGATTGTTAAATTTAAGTAACTTTAATTAAATTAAAATATAAATTAATAAAATAAAAGAATGGTTAATAAATTAAAAAAGAATTAATTACCTTAGGGATAACAGCGTAATACTTTTGGAGAGTTCATATTAATATAAGTGATTGC
>CSG15_0127_01 [organism=Megalomyrmex sp.SL13.01] rDNA, 16S
GAATTTGATATAAAGGTTTTTATAGTTTTATTATAAATAGAATAAAGAAATTTTTATATTTAGTTGGGAGGATTGTTAAATATTATAAACTTAAATTAATATAAAAATATAAATTAATGAATTTAAGAATGATTAATATATGATAAATTAGAAAAGAATTAATTACCTTAGGGATAACAGCATAATATTTTTGGAGAGATCATATTGATAAAAATGTTTGT
>CSG15_0127_02 [organism=Hylomyrma reginae] rDNA, 16S
GAATTTTATATATTTAGATTAATAATTAATTAAATTTTTTTTGTTAATTAAGTATATTTAGTTGGGAGAATTATTAGATTATAATAATTTTAATTTTTTAAAAATATTGATTTATAGATAAAAGAATGATATTTTTATGGTTGAAAAATTAATTACCTTAGGGATAACAGCGTAATATTTTTGGAGAGTTCTTATTGATAAAAATGATTGC
>CSG15_0127_03 [organism=Ochetomyrmex neopolitus] rDNA, 16S
GAATTTTATATAATTATTATTTGATTTTTTAATTTTTATATTTGTTTAAATTATGATTATATTTAGTTGGGAGGATTGTTAAATTTTTTAAACTTTAATTAATAAATTACATAAATTAATGTATTAGAGAATGATTATTTTAATTAATTAAGAATTAATTACCTTAGGGATAACAGCGTGATATTTTTGGTGAGATCATATTAATAAAAATGTTTGC
>CSG15_0127_04 [organism=Hypoponera sp.13.FGSGt] rDNA, 16S
GAATTTTATATTTTAATTTTTATTTTTAGTATTATAATTTAAAATTAAAATATTTTATTGGGAGGATAATTAAATTTGATAAACTTTAAGAAAATAAATACATAAATTAATGATTTATAAAAAATTAATAAATAATATTTAATAAAAAATTAATTACCTTAGGGATAACAGCATAATATTTTTTTGTAGTTCATATATAAAAAAATGATTGT
>CSG15_0127_05 [organism=Discothyrea denticulata] rDNA, 16S
GAATTTTATAAATATGTGTATTAAGGAGAAAGAAGAAAAATATATAATATAGATATTTATTTAATTGGGAGGATTATTAAATTTAATAAACTTTAATAAAAAATTACAAATATATTTGATTTAAGGAATAAATAAAGTAGTTAATTTTTAAAAGAAAAATTACCTTAGGGATAACAGCGTAAAAATATTGGATAGATCGTATAAAAAATATTGTTTGC
>CSG15_0127_07 [organism=Myrmicocrypta sp.MI15.05] rDNA, 16S
GAATTTTATATATTATAAAATATATGATGGTATAGTTGGAAGAGTTTAAATTAATTTTATGAATATATTTAGTTGGGGGGATTGTTAAATTATATAAACTTTAATTGTGAGTTAAGACATAGATTAATGGTGTTAAAAGAATAGTGGTAAAATTAAATAAGAATTAATTACCTTAGGGATAACAGCGTAATATTATTGAAGAGATCATATTGATAATAATGATTGC
>CSG15_0127_08 [organism=Pheidole meinertopsis] rDNA, 16S
GAATTTTATATAATTTTATTAAGTGAGATTAATTTTAATTAATTGATTAATAGATTTATATTTTATTGGGAGGATAGTTAAATTGAATGAACTTTAATAGTTATTAATAAATCATAAATTTATGAATTAAGAATGAAGAATGGTTGATTAATTTAAATAGAATTAATTACCTTAGGGATAACAGCGTAATATTTTTAGAGAGATCTTATTAATAAAGATGATTGC
>CSG15_0127_11 [organism=Solenopsis sp.15] rDNA, 16S
GAATTTTATATATTTTTATTTAGTAAAATTTATGTTGAAATAAATAAGAAGATATTTTATTGGGAGGATAGTTAAATATTAAAAACTTTAATTAAAATAAAAATATAAATTAATAAATTTAAGAATGATTAAATAAATTAATTAAGAATTAATTACCTTAGGGATAACAGCGTAATATTTTTGGAGAGTTCATATTAATAAGAATGTTTGC
>CSG15_0127_12 [organism=Carebara sp.KW14.01] rDNA, 16S
GAATTTAATATAAAGTAGTTTTAATTAGTTAGATAAGAGGATTCTATTTTATTTTTAGTTGGGATAATTATTAAATTTAAGAAATTTTAATTAAAGAAAATATAAATTAGTGAGTTTAAATGAATGGTAGATAAATTTAAGTAGAATAAATTACCTTAGGGATAACAGCGTTATATTTTTGGTGAGATCTTATCTATAAAAATGTTTGC
>CSG15_0128_01 [organism=Octostruma balzani] rDNA, 16S
GAATTTTATATAAATTTTGTTGAATTTTTAGCTTTAAATTTGATTAATAAAATTTATATTTAGTTGGGAGGATGATTAAATTATAAAAACTTTAATTAATATTAAGATATTGATAAATAATAAGAAAGAGTTATTTATAAATTTTAAAAGAATTAATTACCTTAGGGATAACAGCGTAATATTTTTGAAGAGTTCATATTGATAAAAATGTTTGC
>CSG15_0128_02 [organism=Megalomyrmex sp.SL13.01] rDNA, 16S
GAATTTGATATAAAGGTTTTTATAGTTTTATTATAAATAGAATAAAGAAATTTTTATATTTAGTTGGGAGGATTGTTAAATATTATAAACTTAAATTAATATAAAAATATAAATTAATGAATTTAAGAATGATTAATATATGATAAATTAGAAAAGAATTAATTACCTTAGGGATAACAGCATAATATTTTTGGAGAGATCATATTGATAAAAATGTTTGT
>CSG15_0128_04 [organism=Holcoponera relicta] rDNA, 16S
GAATTTTATATAATTTTTTATAAAAAAAAATAAATTATTTGATATAGAAATTAAAAAATTATATTTTATTGGGAGGATAAAAAAATTAATAAAACTTTTTTATATAGATAAAAACATAGATATATGGAATAATAATAGATTAATTTTTTAAAATATAAAAATTAAATTAGAATTAATTACCTTAGGGATAACAGCGTAAAATTTTTAGAGAGATCATATTTATAAAAATGTTTAC
>CSG15_0128_05 [organism=Hypoponera foreli] rDNA, 16S
GAATTTTATATTTTAATATGTAATAATATATAATTAAAATATTTTATTGGGAGGATATTTAAATTTAATAAACTTTAATTATTAATAACATTGATGAATGAAAATTTTAAAAAATATTAATATTTAAGAATAAATGAATAATTATGAATTATTAAAGAATTAATTACCTTAGGGATAACAGCATAATATTTTTTTGTAGTTCATATATAAAAAAATGCTTGT
>CSG15_0128_06 [organism=Hypoponera sp.13.FGSGt] rDNA, 16S
GAATTTTATATTTTAATTTTTATTTTTAATATTATAAATTTAAAATATTTTATTGGGAGGATAAATAAATTTAATGAACTTTAAAAAAATTAATACATAAATTAATGATTTATGAAAAATTAATAAATAATATTTAATAAAAAATTAATTACCTTAGGGATAACAGCATAATATTTTTTTGTAGTTCATATATAAAAAAGTGATTGT
>CSG15_0128_07 [organism=Pseudoponera stigma] rDNA, 16S
GAATTTTATATTATTTAATTTATTTTAAAAATTAAATAGTATTTTATTGGGAGGATAATTAAATTTAATTAACTTTAAAAATTTAAAACATTAATTAATGGATAAATAAAAGATTAAAAATAAATTATTTAAGAATTAATTACCTTAGGGATAACAGCATAATTTTATTTTTTAGTTCATATATAAAATAAAGTTTAT
>CSG15_0128_08 [organism=Sericomyrmex parvulus] rDNA, 16S
GAATTTTATATATAAAAATTATTAATTATAATTAATTATTAATATGAATAAAGTTATATATTTAGTTGGGAGGATTATTAAATTAGTTGAACTTTAATTAAAAAAAAATATTAATTAATAAATAATAAGTTTTATTTAAGGAAGGATTAGATTTTAATTAAATAAGAATTAATTACCTTAGGGATAACAGCGTAATAATTTTGGAAAGAACATATTAATAAAATTGATTGC
>CSG15_0128_09 [organism=Wasmannia auropunctata] rDNA, 16S
GAATTTTATAAAAATTTAAATAAAAATTAAGTAAGAAGTGAATTTAGATTTTTATTTGGTTGGGAGGATAATTAAATTTTGTAAACTTTAATTTTAAAAAGACATGGATGAATGGTTAGTTGGGAAAGAATGGTTGGTAAATTTAGAAAGAATTAATTACCTTAGGGATAACAGCGTGATATTTTTAGAGAGATCTTATTGATAAAAGTGATTGC
>CSG15_0128_10 [organism=Pheidole meinertopsis] rDNA, 16S
GAATTTTATATAATTTTATTAAGTGAGATTAATTTTAATTAATTGATTAATAGATTTATATTTTATTGGGAGGATAGTTAAATTGAATGAACTTTAATAGTTATTAATAAATCATAAATTTATGAATTAAGAATGAAGAATGGTTGATTAATTTAAATAGAATTAATTACCTTAGGGATAACAGCGTAATATTTTTAGAGAGATCTTATTAATAAAGATGATTGC
>CSG15_0128_11 [organism=Pheidole flavens] rDNA, 16S
GAATTTTATATAAATTTGTTAAGTAAATTAATATTAAATTATAATGATAAATTTATATTTTGTTGGGAGGATGATTAAATTAAAAAAACTTTAATAAAATTATTAAGTCATTAATTTATGAAATAGTTTGGAATGGCATTTAAGTTTGACTAGAATTAATTACCTTAGGGATAACAGCGTAATATCTTTAGAGAGATCTTATTGATAAAGATGATTGT
>CSG15_0128_12 [organism=Pheidole pedana] rDNA, 16S
GAATTTTATATAAATTTATTAAAAAAGTTTAGTTAATGTTAGTAATTTTATATTTTGTTGGGAGGATAATTAAATTATAAAAACTTTAAAAGTATTTAGACATTAATTTATGAATGTAGTAATAATGATTGGTTAATTTAGTTTGAGTAGAATTAATTACCTTAGGGATAACAGCGTAATATCTTTAGAGAGATCTTATTAATAAAGATGATTGC
>CSG15_0128_13 [organism=Solenopsis sp.15] rDNA, 16S
GAATTTTATATATTTTTATTTAGTAAAATTTATGTTGAAATAAATAAGAAGATATTTTATTGGGAGGATAGTTAAATATTAAAAACTTTAATTAAAATAAAAATATAAATTAATAAATTTAAGAATGATTAAATAAATTAATTAAGAATTAATTACCTTAGGGATAACAGCGTAATATTTTTGGAGAGTTCATATTAATAAGAATGTTTGC
>CSG15_0128_14 [organism=Solenopsis sp.11] rDNA, 16S
GAATTTTATATTATTTTATTATATAATTTGTACATTTATAAGTTTGTTTTAATAATAAAATGGATATTTAATTGGGAGGATTGTTAAATTAAAAGAACTTTAATTAGAGTAAAATATAAATTAATAAGTTAAAGAGTGGCTTTTAAGTTAAAAAAGAATTAATTACCTTAGGGATAACAGCGTAATATTTTTAGAGAGTTCTTATTGATAAAAGTGATTGC
>CSG15_0129_01 [organism=Dolichoderus imitator] rDNA, 16S
GAATTTAATATTAGTTTAAAAGAATTAATTAATTATAATTAATTTTAGGGTAATATTTAGTTGGGAGGATAGTTGAATTATTATAACTTTAATAATAATAAATACATTGATATGTGAATTAAAGATTAATATTTTTTATAATAGAATTAATTACCTTAGGGATAACAGCGTAATATTTTTGGAGAGATCATATTGATAAAAATGTTTGC
>CSG15_0129_02 [organism=Atta cephalotes] rDNA, 16S
GAATTTTATATATGATTTCATAAAAATTATAAATTTTAAAGTTGTATGAAATTATATATTTAGTTGGGAGGATTGTTAAATTTAATAAACTTTAATTGGAAAAAGATATAAATGAATAGTAAAATTAGAATTTGATGGATTTACTGGAAATTAGGAAAGAAATAATTACCTTAGGGATAACAGCGTAATATTTTTGGAAAGATCATATTGATAAAAATGATTGC
>CSG15_0129_03 [organism=Sericomyrmex mayri] rDNA, 16S
GAATTTTATATATAAAATTTATTAGTAAATTAATTTTTATTTGGATAAGGTTGTATATTTAATTGGGAGGATTATTAAATTAATTGAACTTTAATTAATAGGAGGATATTAATAAATAATTTGTAATTTTAATTATAAAGGAGGATTAATTAATTGATTTAGAATTAATTACCTTAGGGATAACAGCGTAATAATTTTGGAAAGAACATATTAATAAAATTGATTGC
>CSG15_0129_04 [organism=Pseudoponera stigma] rDNA, 16S
GAATTTTATATTATTTAATTTATTTTAAAAATTAAATAGTATTTTATTGGGAGGATAATTAAATTTAATTAACTTTAAAAATTTAAAACATTAATTAATGGATAAATAAAAGATTAAAAATAAATTATTTAAGAATTAATTACCTTAGGGATAACAGCATAATTTTATTTTTTAGTTCATATATAAAATAAAGTTTAT
>CSG15_0129_06 [organism=Octostruma iheringi] rDNA, 16S
GAATTTTATATAAATTTATTAAGTATTTATTAGTTTTATATTTTAAATAGTAAAAGTTTATATTTAGTTGGGAGGATTATTAAATTATTAAAACTTTAATTAAAAGTAAATAGACATAAATTAATGATAATATAATTAATGAAATATTATTAAATTAAAGAAGAATAAATTACCTTAGGGATAACAGCGTAATATTTTTAGAGAGTTCCTATTAATAAAAATGTTTGC
>CSG15_0129_08 [organism=Hypoponera sp.13.FGSGt] rDNA, 16S
GAATTTTATATTTTAATTTTTATTTTTAGTATTATAATTTAAAATTAAAATATTTTATTGGGAGGATAATTAAATTTGATAAACTTTAAGAAAATAAATACATAAATTAATGATTTATAAAAAATTAATAAATAATATTTAATAAAAAATTAATTACCTTAGGGATAACAGCATAATATTTTTTTGTAGTTCATATATAAAAAAATGATTGT
>CSG15_0129_09 [organism=Hypoponera foreli] rDNA, 16S
GAATTTTATATTTTAATATGTAATAATATATAATTAAAATATTTTATTGGGAGGATATTTAAATTTAATAAACTTTAATTATTAATAACATTGATGAATGAAAATTTTAAAAAATATTAATATTTAAGAATAAATGAATAATTATGAATTATTAAAGAATTAATTACCTTAGGGATAACAGCATAATATTTTTTTGTAGTTCATATATAAAAAAATGCTTGT
>CSG15_0129_11 [organism=Pheidole nr.sagax] rDNA, 16S
GAATTTTATATAAATTTAATATTAAGGTTTGTAATGATATTTATTAGGTTTATATTTTATTGGGAGGATAGTTAAATTAAATAAACTTTAAAAGTGAAAATCCATTAATTTATGAATTAGGTATTAAAGAATAATAAAAATTTAAATAGAATTAATTACCTTAGGGATAACAGCGTTATATTTTTAGAGAGATCTTATTGATAAAAATGATTGC
>CSG15_0129_12 [organism=Pheidole meinertopsis] rDNA, 16S
GAATTTTATATAATTTTATTAAGTGAGATTAATTTTAATTAATTGATTAATAGATTTATATTTTATTGGGAGGATAGTTAAATTGAATGAACTTTAATAGTTATTAATAAATCATAAATTTATGAATTAAGAATGAAGAATGGTTGATTAATTTAAATAGAATTAATTACCTTAGGGATAACAGCGTAATATTTTTAGAGAGATCTTATTAATAAAGATGATTGC
>CSG15_0129_13 [organism=Pheidole meinertopsis] rDNA, 16S
GAATTTTATATAATTTTATTAAGTGAGTTAGTTTTAGTGTAGTTAGTTGATAAGGTTATATTTTATTGGGAGGATAGTTAAATTAAATAAACTTTAATAATTATTAAGTCATAGATTTATGAAATGGAAAATAAAAATAAATGAATGGTTTTGGTTAATTTAAATAGAATTAATTACCTTAGGGATAACAGCGTAATATTTTTAGAGAGATCTTATTAATAAAGATGATTGC
>CSG15_0129_14 [organism=Pheidole pedana] rDNA, 16S
GAATTTTATATAAATTTATTAAAAAAGTTTAGTTAATGTTAGTAATTTTATATTTTGTTGGGAGGATAATTAAATTATAAAAACTTTAAAAGTATTTAGACATTAATTTATGAATGTAGTAATAATGATTGGTTAATTTAGTTTGAGTAGAATTAATTACCTTAGGGATAACAGCGTAATATCTTTAGAGAGATCTTATTAATAAAGATGATTGC
>CSG15_0129_15 [organism=Solenopsis sp.15] rDNA, 16S
GAATTTTATATATTTTTATTTAGTAAAATTTATGTTGAAATAAATAAGAAGATATTTTATTGGGAGGATAGTTAAATATTAAAAACTTTAATTAAAATAAAAATATAAATTAATAAATTTAAGAATGATTAAATAAATTAATTAAGAATTAATTACCTTAGGGATAACAGCGTAATATTTTTGGAGAGTTCATATTAATAAGAATGTTTGC
>CSG15_0130_01 [organism=Gnamptogenys horni] rDNA, 16S
GAATTTTATATAATAATTAAGATTGATTTTTAATTTTTAAAATAAGTTAATTTTGATTTATATTTGATTGGGAGGATTATTAAATTTTAGGAACTTTAATTTTTAATTTACATTAGTTTATGGAATTAGATAAATTAGGTTAAATTATAGTAAAAAAATTAATTACCTTAGGGATAACAGCGTAAAATTTTTAGAGAGATCATATTGATAAAAGTGTTTGC
>CSG15_0130_02 [organism=Nylanderia steinheili] rDNA, 16S
GAATTTAATATAATTTTTAAATTTATTTGTGGAAATAAATTTTATTTTAATATTTATATTTTATTGGGAGGATAATTAAATAAAATAAACTTTAATTTTGAGATAGGTTTGACATTAATTAATGAAATTTTATTGAGGATTGATTATTAAATTAAAAAATTTTTTTTTTGTAATAATTATTAAAAGAATTAATTACCTTAGGGATAACAGCGTAATATTTTTAAAAAGATCATATTAATAAAAATGATTGC
>CSG15_0130_03 [organism=Hypoponera foreli] rDNA, 16S
GAATTTTATATTTTAATATGTAATAATATATAATTAAAATATTTTATTGGGAGGATATTTAAATTTAATAAACTTTAATTATTAATAACATTGATGAATGAAAATTTTAAAAAATATTAATATTTAAGAATAAATGAATAATTATGAATTATTAAAGAATTAATTACCTTAGGGATAACAGCATAATATTTTTTTGTAGTTCATATATAAAAAAATGCTTGT
>CSG15_0130_06 [organism=Ochetomyrmex neopolitus] rDNA, 16S
GAATTTTATATAATTATTATTTGATTTTTTAATTTTTATATTTGTTTAAATTATGATTATATTTAGTTGGGAGGATTGTTAAATTTTTTAAACTTTAATTAATAAATTACATAAATTAATGTATTAGAGAATGATTATTTTAATTAATTAAGAATTAATTACCTTAGGGATAACAGCGTGATATTTTTGGTGAGATCATATTAATAAAAATGTTTGC
>CSG15_0130_08 [organism=Pheidole microps] rDNA, 16S
GAATTTTATATAATTTAGTTAAAAATTTTTGTAAGTTGTAAAGTGTTTAATAAGGTTATATTTTATTGGGAGGATAAGTAAATTAAAAAAACTTTAATTATAATTTGAACCATTAATTTATGAATTAGGTAATGAATGTAGAATGATTAGAATTAAATTAAAAAAAAATTAATTACCTTAGGGATAACAGCATTATATTTTTAGAAAGATCATATTAATAAAAATGATTGT
>CSG15_0130_09 [organism=Pheidole meinertopsis] rDNA, 16S
GAATTTTATATAATTTTATTAAGTGAGATTAATTTTAATTAATTGATTAATAGATTTATATTTTATTGGGAGGATAGTTAAATTGAATGAACTTTAATAGTTATTAATAAATCATAAATTTATGAATTAAGAATGAAGAATGGTTGATTAATTTAAATAGAATTAATTACCTTAGGGATAACAGCGTAATATTTTTAGAGAGATCTTATTAATAAAGATGATTGC
>CSG15_0130_10 [organism=Pheidole flavens] rDNA, 16S
GAATTTTATATAAATTTGTTAAGTAAATTAATATTAAATTATAATGATAAATTTATATTTTGTTGGGAGGATGATTAAATTAAAAAAACTTTAATAAAATTATTAAGTCATTAATTTATGAAATAGTTTGGAATGGCATTTAAGTTTGACTAGAATTAATTACCTTAGGGATAACAGCGTAATATCTTTAGAGAGATCTTATTGATAAAGATGATTGT
>CSG15_0130_11 [organism=Solenopsis sp.15] rDNA, 16S
GAATTTTATATATTTTTATTTAGTAAAATTTATGTTGAAATAAATAAGAAGATATTTTATTGGGAGGATAGTTAAATATTAAAAACTTTAATTAAAATAAAAATATAAATTAATAAATTTAAGAATGATTAAATAAATTAATTAAGAATTAATTACCTTAGGGATAACAGCGTAATATTTTTGGAGAGTTCATATTAATAAGAATGTTTGC
>CSG15_0130_13 [organism=Paratrachymyrmex cornetzi] rDNA, 16S
GAATTTTATATACTAATTTATTGAATGAATAGAAGATAGGTAAATAGTTGAATTAGATAAATTAGTATATTTAGTTGGGAGGATTATTAAATTTTATAAACTTTAAGTTTAGTTTAAATATTAATTTATAGAATTTATGATGGGTTATTTAAATAAATTAAGTTAGAATTAATTACCTTAGGGATAACAGCGTAATAATTTTGGAAAGGTCATATTGATAAAATTGATTGC
>CSG15_0131_02 [organism=Octostruma betschi] rDNA, 16S
GAATTTTATATAAATTTATTATAAGAATTGATTGATTAATTTTAATAAAATTTTATATTTGGTTGGGAGGATAATTAAATTATAATAACTTTAATTAATAATAAAGTCATAGATAAGTGAATATTAATAAAAAAAGAATTATTTATAAATTATATAAGAATTAATTACCTTAGGGATAACAGCGTAATATTTTTAGAGAGTTCATATTGATAAAAGTGTTTGC
>CSG15_0131_03 [organism=Hypoponera sp.13.FGSGt] rDNA, 16S
GAATTTTATATTTTAATTTTTATTTTTAGTATTATAATTTAAAATTAAAATATTTTATTGGGAGGATAATTAAATTTGATAAACTTTAAGAAAATAAATACATAAATTAATGATTTATAAAAAATTAATAAATAATATTTAATAAAAAATTAATTACCTTAGGGATAACAGCATAATATTTTTTTGTAGTTCATATATAAAAAAATGATTGT
>CSG15_0131_04 [organism=Hypoponera sp.IT14.01] rDNA, 16S
GAATTTAATATTTTTATGTGAATATTTATAAAAAATTTATATAAAAAATATTTTATTGGGAGGATAATTAAATTTAAATAACTTTAATATGAGAATAACATGGATTATTGATAATTTAATGAATAAGTAAAATTTAATAGAGAATTAATTACCTTAGGGATAACAGCATAATATTTTTTAGTAGTTCATATATAAAAAAATGTTTAT
>CSG15_0131_05 [organism=Pheidole meinertopsis] rDNA, 16S
GAATTTTATATAATTTTATTAAGTGAGATTAATTTTAATTAATTGATTAATAGATTTATATTTTATTGGGAGGATAGTTAAATTGAATGAACTTTAATAGTTATTAATAAATCATAAATTTATGAATTAAGAATGAAGAATGGTTGATTAATTTAAATAGAATTAATTACCTTAGGGATAACAGCGTAATATTTTTAGAGAGATCTTATTAATAAAGATGATTGC
>CSG15_0131_06 [organism=Pheidole pedana] rDNA, 16S
GAATTTTATATAAATTTATTAAAAAAGTTTAGTTAATGTTAGTAATTTTATATTTTGTTGGGAGGATAATTAAATTATAAAAACTTTAAAAGTATTTAGACATTAATTTATGAATGTAGTAATAATGATTGGTTAATTTAGTTTGAGTAGAATTAATTACCTTAGGGATAACAGCGTAATATCTTTAGAGAGATCTTATTAATAAAGATGATTGC
>CSG15_0131_07 [organism=Carebara urichi] rDNA, 16S
GAATTTAATATAATATTATTATTGATGTAGGTTAGTTTAATAATTTTGTATTTAATTGGGATAATTTTTAAATTTTATTAATTTTAATATGAGATAATATATATTAGTGATTAAAAGAGTGATTAATAAATCTAAGTAGAATTAATTACCTTAGGGATAACAGCGTAATATTTTTTGTGAGATCTTATCTAAAAAAATGATTGC
>CSG15_0131_09 [organism=Myrmicocrypta sp.MI15.05] rDNA, 16S
GAATTTTATATATTATAAAATATATGATGGTATAGTTGGAAGAGTTTAAATTAATTTTATGAATATATTTAGTTGGGGGGATTGTTAAATTATATAAACTTTAATTGTGAGTTAAGACATAGATTAATGGTGTTAAAAGAATAGTGGTAAAATTAAATAAGAATTAATTACCTTAGGGATAACAGCGTAATATTATTGAAGAGATCATATTGATAATAATGATTGC
>CSG15_0131_10 [organism=Solenopsis sp.15] rDNA, 16S
GAATTTTATATATTTTTATTTAGTAAAATTTATGTTGAAATAAATAAGAAGATATTTTATTGGGAGGATAGTTAAATATTAAAAACTTTAATTAAAATAAAAATATAAATTAATAAATTTAAGAATGATTAAATAAATTAATTAAGAATTAATTACCTTAGGGATAACAGCGTAATATTTTTGGAGAGTTCATATTAATAAGAATGTTTGC
>CSG15_0132_06 [organism=Pheidole guajirana] rDNA, 16S
GAATTTTATATAGATTTATTATGTATATTATAATAAAAATATTAATAAATCTATATTTTATTGGGAGGATAATTAAATTATATAAACTTTAATAATGTAATAAAACATTAATGTATGAGTTAAATAATAAAAGAATGGTTAAATTAGTTTAAGTAGAATTAATTACCTTAGGGATAACAGCGTAATATTTTTAGAGAGATCTTATTAATAAAAATGATTGC
>CSG15_0132_07 [organism=Solenopsis sp.24] rDNA, 16S
GAATTTAATATAATTTTATTAGATAAGAATTTATTAGAAAAAATAATAAATATATATTTAATTGGGAGGATTGTTAAATTTAAGTAACTTTAATTAAATTAAAATATAAATTAATAAAATAAAAGAATGGTTAATAAATTAAAAAAGAATTAATTACCTTAGGGATAACAGCGTAATACTTTTGGAGAGTTCATATTAATATAAGTGATTGC
>CSG15_0132_08 [organism=Alfaria falcifera] rDNA, 16S
GAATTTTATATTAATAAATAAATTATAGTAAATTTAAATTATTTATTAATATTTTATTGGGAGGATAATTAAATTTAAAAAACTTTAATAAATTTTTAATTACATAAATTTATGAATTTAAGATTATGGAATAAATAATATTAGAATTAATTACCTTAGGGATAACAGCGTAAAATTTTTAGAAAGATCATATTAATAAAAATATTTGC
>CSG15_0133_01 [organism=Wasmannia auropunctata] rDNA, 16S
GAATTTTATAAAAATTTAAATAAAAATTAAGTAAGAAGTGAATTTAGATTTTTATTTGGTTGGGAGGATAATTAAATTTTGTAAACTTTAATTTTAAAAAGACATGGATGAATGGTTAGTTGGGAAAGAATGGTTGATAAATTTAGAAAGAATTAATTACCTTAGGGATAACAGCGTGATATTTTTAGAGAGATCTTATTGATAAAAGTGATTGC
>CSG15_0133_05 [organism=Ectatomma edentatum] rDNA, 16S
GAATTTTATATAAATTATATATGTTTTTGATAATAAAAAAATAAATAATATAAATTTATATTTTGTTGGGAGGATAATTAAATTTTTTTAACTTTATATTAATAAATACATTGATTTATGAAAATATTTTGAATTAAATTTTTATTATTAGAATTAATTACCTTAGGGATAACAGCGTTATATTTTTAGAAAGATCATATTGATAAAAATTATTGC
>CSG15_0133_06 [organism=Myrmicocrypta sp.MI15.05] rDNA, 16S
GAATTTTATATATTATAAAATATATGATGGTATAGTTGGAAGAGTTTAAATTAATTTTATGAATATATTTAGTTGGGGGGATTGTTAAATTATATAAACTTTAATTGTGAGTTAAGACATAGATTAATGGTGTTAAAAGAATAGTGGTAAAATTAAATAAGAATTAATTACCTTAGGGATAACAGCGTAATATTATTGAAGAGATCATATTGATAATAATGATTGC
>CSG15_0133_07 [organism=Pheidole meinertopsis] rDNA, 16S
GAATTTTATATAATTTTATTAAGTGAGATTAATTTTAATTAATTGATTAATAGATTTATATTTTATTGGGAGGATAGTTAAATTGAATGAACTTTAATAGTTATTAATAAATCATAAATTTATGAATTAAGAATGAAGAATGGTTGATTAATTTAAATAGAATTAATTACCTTAGGGATAACAGCGTAATATTTTTAGAGAGATCTTATTAATAAAGATGATTGC
>CSG15_0133_08 [organism=Pheidole flavens] rDNA, 16S
GAATTTTATATAAATTTGTTAAGTAAATTAATATTAAATTATAATGATAAATTTATATTTTGTTGGGAGGATGATTAAATTAAAAAAACTTTAATAAAATTATTAAGTCATTAATTTATGAAATAGTTTGGAATGGCATTTAAGTTTGACTAGAATTAATTACCTTAGGGATAACAGCGTAATATCTTTAGAGAGATCTTATTGATAAAGATGATTGT
>CSG15_0133_09 [organism=Pheidole meinertopsis] rDNA, 16S
GAATTTTATATAATTTTATTAAGTGAGTTAGTTTTAGTGTAGTTAGTTGATAAGGTTATATTTTATTGGGAGGATAGTTAAATTAAATAAACTTTAATAATTATTAAGTCATAGATTTATGAAATGGAAAATAAAAATAAATGAATGGTTTTGGTTAATTTAAATAGAATTAATTACCTTAGGGATAACAGCGTAATATTTTTAGAGAGATCTTATTAATAAAGATGATTGC
>CSG15_0133_10 [organism=Solenopsis sp.15] rDNA, 16S
GAATTTTATATATTTTTATTTAGTAAAATTTATGTTGAAATAAATAAGAAGATATTTTATTGGGAGGATAGTTAAATATTAAAAACTTTAATTAAAATAAAAATATAAATTAATAAATTTAAGAATGATTAAATAAATTAATTAAGAATTAATTACCTTAGGGATAACAGCGTAATATTTTTGGAGAGTTCATATTAATAAGAATGTTTGC
>CSG15_0134_01 [organism=Myrmicocrypta sp.07.FGSGt] rDNA, 16S
GAATTTTATATATTATAAATTAAGCTTAGAGTTTAGTATTATTAATTTAAAGTATATTTAGTTGGGGGGATTATTAAATTGAATAAACTTAAATTAGGGTGTAATCATAAATGAGTGAAATAATAGAATAATAAAGAAATTAAATAAGAATTAATTACCTTAGGGATAACAGCGTAATATTATTGGAGAGATCTTATTGATAATAATGATTGC
>CSG15_0134_02 [organism=Hypoponera sp.IT14.01] rDNA, 16S
GAATTTAATATTTTTATGTGAATATTTATAAAAAATTTATATAAAAAATATTTTATTGGGAGGATAATTAAATTTAAATAACTTTAATATGAGAATAACATGGATTATTGATAATTTAATGAATAAGTAAAATTTAATAGAGAATTAATTACCTTAGGGATAACAGCATAATATTTTTTAGTAGTTCATATATAAAAAAATGTTTAT
>CSG15_0134_08 [organism=Strumigenys elongata] rDNA, 16S
GAATTTTATATAATTTTATTTATGGTACATTTATTGAAATATTATAAGTAAGTATAATTTAATTGGGAGGATTATTAAATTTAAATAACTTTAAGTTGAAATAAGCTATAAATTAATATTAATAAATATTTTTGAATGATTAATTAATTAATAAAGAATTAATTACCTTAGGGATAACAGCGTAATATTTTTATAGAGATCTTATTAGTAAAAATGATTGC
>CSG15_0134_09 [organism=Pheidole gp.fallax.sp.F] rDNA, 16S
GAATTTTATATAAATTTAATATTAAAGATTTAGTTAAAAATTTATTAGGTTTATATTTCATTGGGAGGATGGTTAAATTAAAAAAACTTTAAGATATAGAAACCATTAATTTGTGATTATGAAGAGATATGAATGGTTAGAGATAAATTTAAGTAAAATTAATTACCTTAGGGATAACAGCGTAATATTTTTAGAGAGATCTTATTAATAAAAGTGTTTGC
>CSG15_0134_10 [organism=Pheidole embolopyx] rDNA, 16S
GAATTTTATATAAGTTTGATAAAGAAGTTTATTATTGAGGTTATTAAATTTATATTTTATTGGGAGGATAGTTAAATTAGTTAAACTTTAAAAATAAAAATCCATTAATTTATGAGGTATAATTTATATAGTGTGATAAAAAATTTAAGTAGAATTAATTACCTTAGGGATAACAGCGTTATATTTTTAGAGAGATCTTATTGATAAAAATGATTGC
>CSG15_0134_11 [organism=Pheidole meinertopsis] rDNA, 16S
GAATTTTATATAATTTTATTAAGTGAGATTAATTTTAATTAATTGATTAATAGATTTATATTTTATTGGGAGGATAGTTAAATTGAATGAACTTTAATAGTTATTAATAAATCATAAATTTATGAATTAAGAATGAAGAATGGTTGATTAATTTAAATAGAATTAATTACCTTAGGGATAACAGCGTAATATTTTTAGAGAGATCTTATTAATAAAGATGATTGC
>CSG15_0134_13 [organism=Solenopsis sp.15] rDNA, 16S
GAATTTTATATATTTTTATTTAGTAAAATTTATGTTGAAATAAATAAGAAGATATTTTATTGGGAGGATAGTTAAATATTAAAAACTTTAATTAAAATAAAAATATAAATTAATAAATTTAAGAATGATTAAATAAATTAATTAAGAATTAATTACCTTAGGGATAACAGCGTAATATTTTTGGAGAGTTCATATTAATAAGAATGTTTGC
>CSG15_0134_14 [organism=Solenopsis sp.24] rDNA, 16S
GAATTTAATATAATTTTATTAGATGAGAATTTATTAGAAAAAATAATAAATATATATTTAATTGGGAGGATTGTTAAATTTAAGTAACTTTAATTAAATTAAAATATAAATTAATAAAATAAAAGAATGGTTAATAAATTAAAAAAGAATTAATTACCTTAGGGATAACAGCGTAATACTTTTGGAGAGTTCATATTAATATAAGTGATTGC
>CSG15_0135_01 [organism=Anochetus horridus] rDNA, 16S
GAATTTAATAATAAAATTTTTTAAAGATAAAAAATTAATTATTTAATTGGGAGGATTATTAAATTAAAATAACTTTAATAAAAAAATTAAATCATTTATTTATGAATTTTATTTAATAAAATTTATTTAAATTAAAATTAATTACCTTAGGGATAACAGCATAAAATTATTTATTAGATCATATATAAAATAATATTTGT
>CSG15_0135_02 [organism=Anochetus targionii] rDNA, 16S
GAATTTTATAAAAAAAATAATTTAATAAATTTAATTTTTATTTAATTGGGAGGATTATTAAATTTATTTAACTTTAATATATTATAAATCATAAATTAATGAATATTTTTTATAAAATAATTATAATAAATTAATATAAAATTAATTACCTTAGGGATAACAGCATAAAATTATTTCTTAGTTCATATATAAAATAATATTTGT
>CSG15_0135_03 [organism=Hypoponera foreli] rDNA, 16S
GAATTTTATATTTTAATATGTAATAATATATAATTAAAATATTTTATTGGGAGGATATTTAAATTTAATAAACTTTAATTATTAATAACATTGATGAATGAAAATTTTAAAAAATATTAATATTTAAGAATAAATGAATAATTATGAATTATTAAAGAATTAATTACCTTAGGGATAACAGCATAATATTTTTTTGTAGTTCATATATAAAAAAATGCTTGT
>CSG15_0135_05 [organism=Octostruma betschi] rDNA, 16S
GAATTTTATATAAATTTATTATAAGAATTGATTGATTAATTTTAATAAAATTTTATATTTGGTTGGGAGGATAATTAAATTATAATAACTTTAATTAATAATAAAGTCATAGATAAGTGAATATTAATAAAAAAAGAATTATTTATAAATTATATAAGAATTAATTACCTTAGGGATAACAGCGTAATATTTTTAGAGAGTTCATATTGATAAAAGTGTTTGC
>CSG15_0135_06 [organism=Ochetomyrmex neopolitus] rDNA, 16S
GAATTTTATATAATTATTATTTGAATTTTTGATATTTTATATAAGGGAGATTAGTAGTTATATTTAGTTGGGAGGATTGTTAAATTTTTAAAACTTTAATTATGATATTACATAAATGAATGGATTTAAGAGTGATTTATTATATAAAAAAATAATTTAATTAAATAAGAATTAATTACCTTAGGGATAACAGCGTAATATTTTTGGTGAGATCATATTAATAAAAATGTTTGC
>CSG15_0135_08 [organism=Pheidole guajirana] rDNA, 16S
GAATTTTATATAGATTTATTATGTATATTATAATAAAAATATTAATAAATCTATATTTTATTGGGAGGATAATTAAATTATATAAACTTTAATAATGTAATAAAACATTAATGTATGAGTTAAATAATAAAAGAATGGTTAAATTAGTTTAAGTAGAATTAATTACCTTAGGGATAACAGCGTAATATTTTTAGAGAGATCTTATTAATAAAAATGATTGC
>CSG15_0135_09 [organism=Pheidole pedana] rDNA, 16S
GAATTTTATATAAATTTATTAAAAAAGTTTAGTTAATGTTAGTAATTTTATATTTTGTTGGGAGGATAATTAAATTATAAAAACTTTAAAAGTATTTAGACATTAATTTATGAATGTAGTAATAATGATTGGTTAATTTAGTTTGAGTAGAATTAATTACCTTAGGGATAACAGCGTAATATCTTTAGAGAGATCTTATTAATAAAGATGATTGC
>CSG15_0135_10 [organism=Solenopsis sp.24] rDNA, 16S
GAATTTAATATAATTTTATTAGATAAGAATTTATTAGAAAAAATAATAAATATATATTTAATTGGGAGGATTGTTAAATTTAAGTAACTTTAATTAAATTAAAATATAAATTAATAAAATAAAAGAATGGTTAATAAATTAAAAAAGAATTAATTACCTTAGGGATAACAGCGTAATACTTTTGGAGAGTTCATATTAATATAAGTGATTGC
>CSG15_0136_03 [organism=Hypoponera sp.13.FGSGt] rDNA, 16S
GAATTTTATATTTTAATTTTTATTTTTAATATTATAAATTTAAAATATTTTATTGGGAGGATAAATAAATTTAATGAACTTTAAAAAAATTAATACATAAATTAATGATTTATGAAAAATTAATAAATAATATTTAATAAAAAATTAATTACCTTAGGGATAACAGCATAATATTTTTTTGTAGTTCATATATAAAAAAGTGATTGT
>CSG15_0136_04 [organism=Hypoponera sp.IT14.01] rDNA, 16S
GAATTTAATATTTTTATGTGAATATTTATAAAAAATTTATATAAAAAATATTTTATTGGGAGGATAATTAAATTTAAATAACTTTAATATGAGAATAACATGGATTATTGATAATTTAATGAATAAGTAAAATTTAATAGAGAATTAATTACCTTAGGGATAACAGCATAATATTTTTTAGTAGTTCATATATAAAAAAATGTTTAT
>CSG15_0136_06 [organism=Myrmicocrypta sp.MI15.05] rDNA, 16S
GAATTTTATATATTATAAAATATATGATGGTATAGTTGGAAGAGTTTAAATTAATTTTATGAATATATTTAGTTGGGGGGATTGTTAAATTATATAAACTTTAATTGTGAGTTAAGACATAGATTAATGGTGTTAAAAGAATAGTGGTAAAATTAAATAAGAATTAATTACCTTAGGGATAACAGCGTAATATTATTGAAGAGATCATATTGATAATAATGATTGC
>CSG15_0136_07 [organism=Carebara urichi] rDNA, 16S
GAATTTAATATAATATTATTATTGATGTAGGTTAGTTTAATAATTTTGTATTTAATTGGGATAATTTTTAAATTTTATTAATTTTAATATGAGATAATATATATTAGTGATTAAAAGAGTGATTAATAAATCTAAGTAGAATTAATTACCTTAGGGATAACAGCGTAATATTTTTTGTGAGATCTTATCTAAAAAAATGATTGC
>CSG15_0136_08 [organism=Pheidole vorax] rDNA, 16S
GAATTTTATATAACTTTATTATTTGAATTTATTAATTATTAAGATGATAAATTTATATTTTATTGGGAGGATAAATAAATTTAAATAACTTTATAAAATAAAAAAAGACATTAATTAATGAATGTAGTTATGAATGGCTAAAGTTAGTTTAAGTAGAATTAATTACCTTAGGGATAACAGCGTAATATTTTTTGAAAGATCTGATTGATAAAAATGATTGC
>CSG15_0136_10 [organism=Pheidole aripoensis] rDNA, 16S
GAATTTTATATAAATTTGTTATTAAATTTAGTAAAATAATATTAATAAGTTTATATTTTATTGGGAGGATAATTAAATTATGAAAACTTTAATAAATAGGTAAGTCATTAATGAATGAGTTAATATAGAAAGAATGAGTAGTAAATTTAAGTAGAATTAATTACCTTAGGGATAACAGCGTAATATTTTTGGAGAGATCTTATTAATAAAAATGATTGC
>CSG15_0136_11 [organism=Solenopsis sp.15] rDNA, 16S
GAATTTTATATATTTTTATTTAGTAAAATTTATGTTGAAATAAATAAGAAGATATTTTATTGGGAGGATAGTTAAATATTAAAAACTTTAATTAAAATAAAAATATAAATTAATAAATTTAAGAATGATTAAATAAATTAATTAAGAATTAATTACCTTAGGGATAACAGCGTAATATTTTTGGAGAGTTCATATTAATAAGAATGTTTGC
>CSG15_0136_12 [organism=Solenopsis sp.24] rDNA, 16S
GAATTTAATATAATTTTATTAGATGAGAATTTATTAGAAAAAATAATAAATATATATTTAATTGGGAGGATTGTTAAATTTAAGTAACTTTAATTAAATTAAAATATAAATTAATAAAATAAAAGAATGGTTAATAAATTAAAAAAGAATTAATTACCTTAGGGATAACAGCGTAATACTTTTGGAGAGTTCATATTAATATAAGTGATTGC
>CSG15_0137_01 [organism=Pachycondyla harpax] rDNA, 16S
GAATTTTATATAAATTATTAATAAAATAAATTAGTAATTTATATTTTATTGGGAGGATAATTAAATTTAAATAACTTTAATGTAGAGAAACTTTGATTAATGGAAAGAAAAAGATGACTAATAAAAAATTATTGGAGATTAAATTACCTTAGGGATAACAGCATTATATTTTTTTTTAGATCATATATAAAAAAATGTTTAT
>CSG15_0137_04 [organism=Hypoponera sp.IT14.01] rDNA, 16S
GAATTTAATATTTTTATGTGAATATTTATAAAAAATTTATATAAAAAATATTTTATTGGGAGGATAATTAAATTTAAATAACTTTAATATGAGAATAACATGGATTATTGATAATTTAATGAATAAGTAAAATTTAATAGAGAATTAATTACCTTAGGGATAACAGCATAATATTTTTTAGTAGTTCATATATAAAAAAATGTTTAT
>CSG15_0137_11 [organism=Pheidole fissiceps] rDNA, 16S
GAATTTTATATAAGTTTAATAGAAAATTTAATTTAAAGTTTATTAAATTTATATTTCATTGGGAGGATGATTAAATTAAATAAACTTTAGAATATATAAGCCATTGATTTATGAATTAATGATTAAGAATGATTGGAATAAATTTAAGTAGAATTAATTACCTTAGGGATAACAGCGTTATATTTTTAGAGAGATCTTATTAATAAAAATGGTTGC
>CSG15_0137_12 [organism=Pheidole sagax] rDNA, 16S
GAATTTTATATAAATTTAATGTAAAGTTTAATATAAAAATTATTAAATTTATATTTTATTGGGAGGATAATTAAATTAAATGAACTTTAAAAGTAAGAATCCATTAATTTATGAATTATAAATTATAGAATGATAAAAATTTTAAATAGAATTAATTACCTTAGGGATAACAGCGTTATATTTTTAGAGAGATCTTATTGATAAAAATGATTGC
>CSG15_0137_15 [organism=Sericomyrmex mayri] rDNA, 16S
GAATTTTATATATAAAATTTATTAGTAAATTAATTTTTATTTGGATAAGGTTGTATATTTAATTGGGAGGATTATTAAATTAATTGAACTTTAATTAATAGGAGGATATTAATAAATAATTTGTAATTTTAATTATAAAGGAGGATTAATTAATTGATTTAGAATTAATTACCTTAGGGATAACAGCGTAATAATTTTGGAAAGAACATATTAATAAAATTGATTGC
>CSG15_0137_17 [organism=Myrmicocrypta sp.07.FGSGt] rDNA, 16S
GAATTTTATATATTATAAATTAAGCTTAGAGTTTAGTATTATTAATTTAAAGTATATTTAGTTGGGGGGATTATTAAATTGAATAAACTTAAATTAGGGTGTAATCATAAATGAGTGAAATAATAGAATAATAAAGAAATTAAATAAGAATTAATTACCTTAGGGATAACAGCGTAATATTATTGGAGAGATCTTATTGATAATAATGATTGC
>CSG15_0137_22 [organism=Solenopsis sp.15] rDNA, 16S
GAATTTTATATATTTTTATTTAATAAAATTTATATTGAAATAGATAAAAAGATATTTTATTGGGAGGATAGTTAAATATTAAAAACTTTAATTAAAATTTAAATATAAATTAATAAATTTAAGAATGGTTAAATAAATTAATTAAGAATTAATTACCTTAGGGATAACAGCGTAATATTTTTGGAGAGTTCATATTGATAAAAATGTTTGC
>CSG15_0138_01 [organism=Octostruma betschi] rDNA, 16S
GAATTTTATATAAATTTATTATAAGAATTGATTGATTAATTTTAATAAAATTTTATATTTGGTTGGGAGGATAATTAAATTATAATAACTTTAATTAATAATAAAGTCATAGATAAGTGAATATTAATAAAAAAAGAATTATTTATAAATTATATAAGAATTAATTACCTTAGGGATAACAGCGTAATATTTTTAGAGAGTTCATATTGATAAAAGTGTTTGC
>CSG15_0138_07 [organism=Hypoponera sp.IT14.05] rDNA, 16S
GAATTTTATATATTAAGTGAATGAAATAGAATTTATTTATTATATTTTATTGGGAGGATATTTAAATTAATGAAACTTTAATTGTAAAGTTACATAGGTTAATGATTAAGAATAATGAATAAGTATAATTTTTTAAGAATTAATTACCTTAGGGATAACAGCATAATATTTTTTTGTAGTTCATATATAAATAAATGATTAT
>CSG15_0138_10 [organism=Sericomyrmex mayri] rDNA, 16S
GAATTTTATATATAAAATTTATTAGTAAATTAATTTTTATTTGGATAAGGTTGTATATTTAATTGGGAGGATTATTAAATTAATTGAACTTTAATTAATAGGAGGATATTAATAAATAATTTGTAATTTTAATTATAAAGGAGGATTAATTAATTGATTTAGAATTAATTACCTTAGGGATAACAGCGTAATAATTTTGGAAAGAACATATTAATAAAATTGATTGC
>CSG15_0138_11 [organism=Pheidole flavens] rDNA, 16S
GAATTTTATATAATTTTGTTAAAATTGATTAATTTAAATAAATAATAAATTTATATTTTGTTGGGAGGATAATTAAATTAAATAAACTTTAATAATGTAAAAATCATTAATTTATGGTTATTAAAAAATGAGTGATTATTATAATTAAATAGAATTAATTACCTTAGGGATAACAGCGTAATATCTTTAGAGAGATCTTATTAATAAAGATGTTTGT
>CSG15_0138_12 [organism=Solenopsis sp.15] rDNA, 16S
GAATTTTATATATTTTTATTTAGTAAAATTTATGTTGAAATAAATAAGAAGATATTTTATTGGGAGGATAGTTAAATATTAAAAACTTTAATTAAAATAAAAATATAAATTAATAAATTTAAGAATGATTAAATAAATTAATTAAGAATTAATTACCTTAGGGATAACAGCGTAATATTTTTGGAGAGTTCATATTAATAAGAATGTTTGC
>CSG15_0139_04 [organism=Octostruma betschi] rDNA, 16S
GAATTTTATATAAATTTATTATAAGAATTGATTGATTAATTTTAATAAAATTTTATATTTGGTTGGGAGGATAATTAAATTATAATAACTTTAATTAATAATAAAGTCATAGATAAGTGAATATTAATAAAAAAAGAATTATTTATAAATTATATAAGAATTAATTACCTTAGGGATAACAGCGTAATATTTTTAGAGAGTTCATATTGATAAAAGTGTTTGC
>CSG15_0139_06 [organism=Pachycondyla harpax] rDNA, 16S
GAATTTTATATGAATTATTATAAAATAAAATTAGTAATTTATATTTTATTGGGAGGATAATTAAATTTAAATAACTTTAATGTATAAAAACTTTGATTAATGGAAAGAAAAAGATGATTAATAAAAAATTATTAGAGATTAAATTACCTTAGGGATAACAGCATTATATTTTTTTTTAGATCATATATAAAAAAATGTTTAT
>CSG15_0139_07 [organism=Hypoponera foreli] rDNA, 16S
GAATTTTATATTTTAATATGTAATAATATATAATTAAAATATTTTATTGGGAGGATATTTAAATTTAATAAACTTTAATTATTAATAACATTGATGAATGAAAATTTTAAAAAATATTAATATTTAAGAATAAATGAATAATTATGAATTATTAAAGAATTAATTACCTTAGGGATAACAGCATAATATTTTTTTGTAGTTCATATATAAAAAAATGCTTGT
>CSG15_0139_10 [organism=Ochetomyrmex neopolitus] rDNA, 16S
GAATTTTATATAATTATTATTTGATTTTTTAATTTTTATATTTGTTTAAATTATGATTATATTTAGTTGGGAGGATTGTTAAATTTTTTAAACTTTAATTAATAAATTACATAAATTAATGTATTAGAGAATGATTATTTTAATTAATTAAGAATTAATTACCTTAGGGATAACAGCGTGATATTTTTGGTGAGATCATATTAATAAAAATGTTTGC
>CSG15_0139_11 [organism=Hylomyrma immanis] rDNA, 16S
GAGTTTTATATATTTTAGATTAATTAAGAGTTAAGTTTTTTTTGATTAGTTTAGTATATTTAGTTGGGAGAATTATTAGATTATATTAATTTTAATTTTTATAAAATATTAATTTATAGGTGAGAGAATGGTAATTTTATGATTAAAGAATTAATTACCTTAGGGATAACAGCGTAATATTTTTGGAGAGTTCTTATTGATAAAAATGATTGC
>CSG15_0139_12 [organism=Anochetus targionii] rDNA, 16S
GAATTTTATAAAAAAAATAATTTAATAAATTTAATTTTTATTTAATTGGGAGGATTATTAAATTTATTTAACTTTAATATATTATAAATCATAAATTAATGAATATTTTTTATAAAATAATTATAATAAATTAATATAAAATTAATTACCTTAGGGATAACAGCATAAAATTATTTCTTAGTTCATATATAAAATAATATTTGT
>CSG15_0139_13 [organism=Pheidole meinertopsis] rDNA, 16S
GAATTTTATATAATTTTATTAAGTGAGATTAATTTTAATTAATTGATTAATAGATTTATATTTTATTGGGAGGATAGTTAAATTGAATGAACTTTAATAGTTATTAATAAATCATAAATTTATGAATTAAGAATGAAGAATGGTTGATTAATTTAAATAGAATTAATTACCTTAGGGATAACAGCGTAATATTTTTAGAGAGATCTTATTAATAAAGATGATTGC
>CSG15_0139_15 [organism=Solenopsis sp.11] rDNA, 16S
GAATTTTATATTATTTTATTATATAATTTGTACATTTATAAGTTTGTTTTAATAATAAAATGGATATTTAATTGGGAGGATTGTTAAATTAAAAGAACTTTAATTAGAGTAAAATATAAATTAATAAGTTAAAGAGTGGCTTTTAAGTTAAAAAAGAATTAATTACCTTAGGGATAACAGCGTAATATTTTTAGAGAGTTCTTATTGATAAAAGTGATTGC
>CSG15_0140_01 [organism=Crematogaster flavosensitiva] rDNA, 16S
GAATTTTATACAAGTTAAGTTATTAAGATTTAGTTAGAATATATAATTAAAATGTATTTAATTGGGAGGATTGTTAAATTAAAAAAACTTTAATGGATCTTATAAATATAAATTAATGGATTAAGGAGTGGCTATTAAGTTAAATAAGAATTAATTACCTTAGGGATAACAGCGTAATATTTTTGGAGAGCCCATATTAATAAAAATGTTTGC
>CSG15_0140_02 [organism=Crematogaster limata] rDNA, 16S
GAATTTTATATAGTTAATTGATTTGATTAAGTTGTAGGATTAGATTAGTTATATTTGATTGGGAGGATTATTAAATTAAAAAAACTTTAATTAAGTTATAATATAAATTAATAGATTTAGGAATGGTTATTAAATTAAAAAAGAATTAATTACCTTAGGGATAACAGCGTAATATTTTTAGAGAGTTCTTATTAATAAAAATGTTTGC
>CSG15_0140_03 [organism=Hypoponera sp.IT14.05] rDNA, 16S
GAATTTTATATATTATATAAATAAATGATAGGTTTATTTTAGTATATTTTATTGGGAGGATATTTAAATTAATAAAACTTTAATTATATAGTTACATAAATTAATGATTAAAAATAATGAATAAGTATAATTTTTATTAAGAATTAATTACCTTAGGGATAACAGCATAATATTTTTTTGTAGTTCATATATAAAGAAATGATTAT
>CSG15_0140_05 [organism=Paratrachymyrmex cornetzi] rDNA, 16S
GAATTTTATATGGTATTTATTGGAAATAAATGAGAGTAAAAGTAAAATAGTTTATAATTATAGTAAATATTATATTTCGTTGGGAGGATTTTTAAATTTTATTAACTTTAAAATAAATTACGATATTAATTATTGAAATTTGTGAGTAATTAGTTAGTAAATTAAGATAGAATTGATTACCTTAGGGATAACAGCGTAATAATTTTAGAAAGATCATATTGATAAAGTTGATTGC
>CSG15_0140_12 [organism=Pheidole nitella] rDNA, 16S
GAATTTTATATAAATTTGAAAGTAAAAGTTTTAGGGGTAATATTTTTTAAATTTATATTTTGTTGGGAGGATAGTTAAATTAATAAAACTTTAATAAAATTAAAAGTCATTGATTTATGATAAATAGTGGATGGTTAATAAATTTACTTAGAATTAATTACCTTAGGGATAACAGCATAATATCTTTGGAGAGATCTTATTAATAAAGATGATTGT
>CSG15_0140_14 [organism=Pheidole pedana] rDNA, 16S
GAATTTTATATAAATTTATTAAAAAAGTTTAGTTAATGTTAGTAATTTTATATTTTGTTGGGAGGATAATTAAATTATAAAAACTTTAAAAGTATTTAGACATTAATTTATGAATGTAGTAATAATGATTGGTTAATTTAGTTTGAGTAGAATTAATTACCTTAGGGATAACAGCGTAATATCTTTAGAGAGATCTTATTAATAAAGATGATTGC
>CSG15_0140_15 [organism=Hylomyrma reginae] rDNA, 16S
GAATTTTATATATTTAGATTAATAATTAATTAAATTTTTTTTGTTAATTAAGTATATTTAGTTGGGAGAATTATTAGATTATAATAATTTTAATTTTTTAAAAATATTGATTTATAGATAAAAGAATGATATTTTTATGGTTGAAAAATTAATTACCTTAGGGATAACAGCGTAATATTTTTGGAGAGTTCTTATTGATAAAAATGATTGC
>CSG15_0141_01 [organism=Hypoponera sp.13.FGSGt] rDNA, 16S
GAATTTTATATTTTAATTTTTATTTTTAATATATAAGTTTAAAATATTTTATTGGGAGGATAAATAAATTTAATGAACTTTAAAAAAATTAATACATAAATTAATGATTTATGAAAAATTAATAAATAATATTTAATAAAAAATTAATTACCTTAGGGATAACAGCATAATATTTTTTTGTAGTTCATATATAAAAAAGTGATTGT
>CSG15_0141_04 [organism=Strumigenys perparva] rDNA, 16S
GAATTTAATATAATGATTTATAAGAATAATTTTGTTTAAAATAATGATAAATAATTATAATTTAGTTGGGAGGACTTTTAAATTTAAATAACTTTAAATAAAATAAATATATAAATTAATATATAAAAATATTTAGAATGATTATTAAATTAATTAAGAATTAATTACCTTAGGGATAACAGCGTAATATTTTTATAGAGATCATATTGATAAAAATGATTGC
>CSG15_0141_05 [organism=Ochetomyrmex neopolitus] rDNA, 16S
GAATTTTATATAATTATTATTTGATTTTTTAATTTTTATATTTGTTTAAATTATGATTATATTTAGTTGGGAGGATTGTTAAATTTTTTAAACTTTAATTAATAAATTACATAAATTAATGTATTAGAGAATGATTATTTTAATTAATTAAGAATTAATTACCTTAGGGATAACAGCGTGATATTTTTGGTGAGATCATATTAATAAAAATGTTTGC
>CSG15_0141_08 [organism=Mycetomoellerius sp.CSG15.01] rDNA, 16S
GAATTTTATATATGGCTTATTTGATTAAATTATTTATTTTGTGATTGAGTATGTTATTTATTTAGTTGGGAGGATTGTTAAATTATTTAAACTTTAATTATTTAATGATATAAATTAATAGATTTGAAATTAAGAGTGGCAGCTTAGTTGAGTAAGAATTAATTACCTTAGGGATAACAGCGTAATAATTTTAGGGAGTTCATATTTATAAAATTGATTGC
>CSG15_0141_09 [organism=Hylomyrma reginae] rDNA, 16S
GAATTTTATATATTTAGATTAATAATTAATTAAATTTTTTTTGTTAATTAAGTATATTTAGTTGGGAGAATTATTAGATTATAATAATTTTAATTTTTTAAAAATATTGATTTATAGATAAAAGAATGATATTTTTATGGTTGAAAAATTAATTACCTTAGGGATAACAGCGTAATATTTTTGGAGAGTTCTTATTGATAAAAATGATTGC
>CSG15_0141_10 [organism=Pheidole lattkei] rDNA, 16S
GAATTTTATATAGATTTGGTAGATAATTTAATTTGAAATTTATTACATTTATATTTTATTGGGAGGATGGTTAAATTAAATAAACTTTAAAATATATGAACCATTAATGTATGAGTTAGTGAGTAAAGAGTGATTAGATTAAGTTTAGATAGAATTAATTACCTTAGGGATAACAGCGTTATATTTTTAGAGAGATCTTATTAATAAAAATGATTGC
>CSG15_0141_11 [organism=Pheidole sagax] rDNA, 16S
GAATTTTATATAAATTTGATAATAGATTTAATAGAATATTTATTGAATTTATATTTTATTGGGAGGATAGTTAAATTAGATAAACTTTAATAGTATAAATCCATTTATTTATGAATTGTAAATTATAGGATGATAAAAGTTTTAAGTAGAATTAATTACCTTAGGGATAACAGCGTTATATTTTTAGAGAGATCTTATTGATAAAAATGATTGC
>CSG15_0141_13 [organism=Solenopsis sp.15] rDNA, 16S
GAATTTTATATAATTTTATTTAATTAAATTATTTAGTTAAATATAATAAAATTATATTTTATTGGGAGGATAGTTAAATATATTTAACTTTAATTAAAATTTAAAAGATAAATTAATAAATTATTTGGGAATGGTTTATAAATTAAATAAGAATTAATTACCTTAGGGATAACAGCGTAATATTTTTGGTGAGTTCATATCAATAAAAATGTTTGC
>CSG15_0141_14 [organism=Solenopsis sp.11] rDNA, 16S
GAATTTTATATTATTTTATTATATAATTTGTACATTTATAAGTTTGTTTTAATAATAAAATGGATATTTAATTGGGAGGATTGTTAAATTAAAAGAACTTTAATTAGAGTAAAATATAAATTAATAAGTTAAAGAGTGGCTTTTAAGTTAAAAAAGAATTAATTACCTTAGGGATAACAGCGTAATATTTTTAGAGAGTTCTTATTGATAAAAGTGATTGC
>CSG15_0142_01 [organism=Hylomyrma immanis] rDNA, 16S
GAGTTTTATATATTTTAGATTAATTAAGAGTTAAGTTTTTTTTGATTAGTTTAGTATATTTAGTTGGGAGAATTATTAGATTATATTAATTTTAATTTTTATAAAATATTAATTTATAGGTGAGAGAATGGTAATTTTATGATTAAAGAATTAATTACCTTAGGGATAACAGCGTAATATTTTTGGAGAGTTCTTATTGATAAAAATGATTGC
>CSG15_0142_03 [organism=Hypoponera sp.13.FGSGt] rDNA, 16S
GAATTTTATATTTTAATTTTTATTTTTAGTATTATAATTTAAAATTAAAATATTTTATTGGGAGGATAATTAAATTTGATAAACTTTAAGAAAATAAATACATAAATTAATGATTTATAAAAAATTAATAAATAATATTTAATAAAAAATTAATTACCTTAGGGATAACAGCATAATATTTTTTTGTAGTTCATATATAAAAAAATGATTGT
>CSG15_0142_06 [organism=Pheidole pedana] rDNA, 16S
GAATTTTATATAAATTTATTAAAAAAGTTTAGTTAATGTTAGTAATTTTATATTTTGTTGGGAGGATAATTAAATTATAAAAACTTTAAAAGTATTTAGACATTAATTTATGAATGTAGTAATAATGATTGGTTAATTTAGTTTGAGTAGAATTAATTACCTTAGGGATAACAGCGTAATATCTTTAGAGAGATCTTATTAATAAAGATGATTGC
>CSG15_0142_07 [organism=Gnamptogenys horni] rDNA, 16S
GAATTTTATATAATAATTAAGATTAATTTTTAATTTTTAAAATAAGTTAATTTTGATTTATATTTGATTGGGAGGATTATTAAATTTTAGGAACTTTAATTTTTAATTTACATTAGTTTATGGAATTAGATAAATTAGGTTAAATTATAGTAAAAAAATTAATTACCTTAGGGATAACAGCGTAAAATTTTTAGAGAGATCATATTGATAAAAGTGTTTGC
>CSG15_0142_09 [organism=Solenopsis sp.11] rDNA, 16S
GAATTTTATATTATTTTATTATATAATTTGTACATTTATAAGTTTGTTTTAATAATAAAATGGATATTTAATTGGGAGGATTGTTAAATTAAAAGAACTTTAATTAGAGTAAAATATAAATTAATAAGTTAAAGAGTGGCTTTTAAGTTAAAAAAGAATTAATTACCTTAGGGATAACAGCGTAATATTTTTAGAGAGTTCTTATTGATAAAAGTGATTGC
>CSG15_0142_12 [organism=Carebara sp.KW14.01] rDNA, 16S
GAATTTAATATAAAATAATTTTAGTTAATTAGATTAGGGAGATATTATTTTATTTTTAGTTGGGATAATTATTAAATTTAAAGAATTTTAATTAAAGAAAATATAAATTAGTGAATTAAAATGAATGGTGGATAGATTTAAGTAGAATAAATTACCTTAGGGATAACAGCGTTATATTTTTAGTGAGGCCTTATCTATAAAAATGTTTGC
>CSG15_0143_01 [organism=Hypoponera sp.13.FGSGt] rDNA, 16S
GAATTTTATATTTTAATTTTTATTTTTAATATTATAAATTTAAAATATTTTATTGGGAGGATAAATAAATTTAATGAACTTTAAAAAAATTAATACATAAATTAATGATTTATGAAAAATTAATAAATAATATTTAATAAAAAATTAATTACCTTAGGGATAACAGCATAATATTTTTTTGTAGTTCATATATAAAAAAGTGATTGT
>CSG15_0143_02 [organism=Hypoponera sp.IT14.01] rDNA, 16S
GAATTTAATATTTTTATGTGAATATTTATAAAAAATTTATATAAAAAATATTTTATTGGGAGGATAATTAAATTTAAATAACTTTAATATGAGAATAACATGGATTATTGATAATTTAATGAATAAGTAAAATTTAATAGAGAATTAATTACCTTAGGGATAACAGCATAATATTTTTTAGTAGTTCATATATAAAAAAATGTTTAT
>CSG15_0143_04 [organism=Sericomyrmex mayri] rDNA, 16S
GAATTTTATATATAAAATTTATTAGTAAATTAATTTTTATTTGGATAAGGTTGTATATTTAATTGGGAGGATTATTAAATTAATTGAACTTTAATTAATAGGAGGATATTAATAAATAATTTGTAATTTTAATTATAAAGGAGGATTAATTAATTGATTTAGAATTAATTACCTTAGGGATAACAGCGTAATAATTTTGGAAAGAACATATTAATAAAATTGATTGC
>CSG15_0143_05 [organism=Apterostigma pilosum] rDNA, 16S
GAATTTTATATAAAAATATTTTAGATTAGTTTAGTTTAAATATTTAGTATTTAGTTGGGAGGATTATTAAATTTAAAAAACTTTAATATTTAATTACATAGATTAATGAATTATATAAATAAAGATTGATTTAAAAATGTATAAAGAGTAAATTACCTTAGGGATAACAGCGTAATATTTTTAGAGAGATCATATTAATAAAAATTATTGC
>CSG15_0143_06 [organism=Crematogaster flavosensitiva] rDNA, 16S
GAATTTTATACAAGTTAAGTTATTAAGATTTAGTTAGAATATATAATTAAAATGTATTTAATTGGGAGGATTGTTAAATTAAAAAAACTTTAATGGATCTTATAAATATAAATTAATGGATTAAGGAGTGGCTATTAAGTTAAATAAGAATTAATTACCTTAGGGATAACAGCGTAATATTTTTGGAGAGTCCATATTAATAAAAATGTTTGC
>CSG15_0143_08 [organism=Strumigenys elongata] rDNA, 16S
GAATTTAATTATAATTTTATTTATGGTATGTTTATTTAGGTATTATAGGTAAATATAATTTAATTGGGAGGATTATTAAATTTAATTAACTTTAAGTTGAAATAAACTATAAATTAATATTAATAAATATTTTAGAATGATTAATTAATTAATAAAGAATTAATTACCTTAGGGATAACAGCGTAATATTTTTATAGAGATCTTATTAGTAAAAATGATTGC
>CSG15_0143_10 [organism=Pheidole aripoensis] rDNA, 16S
GAATTTTATATAAATTTGTTATTAAATTTAGTAAAATAATATTAATAAGTTTATATTTTATTGGGAGGATAATTAAATTATGAAAACTTTAATAAATAGGTAAGTCATTAATGAATGAGTTAATATAGAAAGAATGAGTAGTAAATTTAAGTAGAATTAATTACCTTAGGGATAACAGCGTAATATTTTTGGAGAGATCTTATTAATAAAAATGATTGC
>CSG15_0143_11 [organism=Pheidole sagax] rDNA, 16S
GAATTTTATATAAATTTAATGTAAAGTTTAATATAAAAATTATTAAATTTATATTTTATTGGGAGGATAATTAAATTAAATGAACTTTAAAAGTAAGAATCCATTAATTTATGAATTATAAATTATAGAATGATAAAAATTTTAAATAGAATTAATTACCTTAGGGATAACAGCGTTATATTTTTAGAGAGATCTTATTGATAAAAATGATTGC
>CSG15_0143_12 [organism=Pheidole aripoensis] rDNA, 16S
GAATTTTATATAAATTTGTTATTAAATTTAGTAAAATAATATTAATAAGTTTATATTTTATTGGGAGGATAATTAAATTATGAAAACTTTAATAAATAGGTAAGTCATTAATGAATGAGTTAATATAGAAAGAATGAGTAGTAAATTTAAGTAGAATTAATTACCTTAGGGATAACAGCGTAATATTTTTGGAGAGATCTTATTAATAAAAATGATTGC
>CSG15_0143_15 [organism=Solenopsis sp.24] rDNA, 16S
GAATTTAATATAATTTTATTAGATAAGAATTTATTAGAAAAAATAATAAATATATATTTAATTGGGAGGATTGTTAAATTTAAGTAACTTTAATTAAATTAAAATATAAATTAATAAAATAAAAGAATGGTTAATAAATTAAAAAAGAATTAATTACCTTAGGGATAACAGCGTAATACTTTTGGAGAGTTCATATTAATATAAGTGATTGC
>CSG15_0143_16 [organism=Solenopsis sp.11] rDNA, 16S
GAATTTTATATTATTTTATTATATAATTTGTACATTTATAAGTTTGTTTTAATAATAAAATGGATATTTAATTGGGAGGATTGTTAAATTAAAAGAACTTTAATTAGAGTAAAATATAAATTAATAAGTTAAAGAGTGGCTTTTAAGTTAAAAAAGAATTAATTACCTTAGGGATAACAGCGTAATATTTTTAGAGAGTTCTTATTGATAAAAGTGATTGC
>CSG15_0144_02 [organism=Discothyrea denticulata] rDNA, 16S
GAATTTTATAAATATATGTATTAAGAGAAAGAAAGAAAAATATATAATATAGATATTTATTTAATTGGGAGGATTATTAAATTTAATAAACTTTAATAAAAAATTACAAATATATTTGATTTAAGGAATAAATAAAATAGTTAATTTTTAAAAGAAAAATTACCTTAGGGATAACAGCGTAAAAATATTGGATAGATCGTATAAAAAATATTGTTTGC
>CSG15_0144_04 [organism=Sericomyrmex mayri] rDNA, 16S
GAATTTTATATATAAAATTTATTAGTAAATTAATTTTTATTTGGATAAGGTTGTATATTTAATTGGGAGGATTATTAAATTAATTGAACTTTAATTAATAGGAGGATATTAATAAATAATTTGTAATTTTAATTATAAAGGAGGATTAATTAATTGATTTAGAATTAATTACCTTAGGGATAACAGCGTAATAATTTTGGAAAGAACATATTAATAAAATTGATTGC
>CSG15_0144_05 [organism=Cyphomyrmex rimosus] rDNA, 16S
GAATTTTATATAAATTTATTTGGTTTAAGTTATGTTTGTTTGGAATAAAAAATTATATTTAATTGGGAGGATTTTTAAATTATAAAAACTTTAGAATTTAAATTACATTAATTAATGGATAAATAATTTAATGAGGGATAAATTAAGTTAATAAAGAAATAATTACCTTAGGGATAACAGCGTAATATTTTTAAATAGATCATATAGATAAAAATGATTGC
>CSG15_0144_12 [organism=Pheidole pedana] rDNA, 16S
GAATTTTATATAAATTTATTAAAAAAGTTTAGTTAATGTTAGTAATTTTATATTTTGTTGGGAGGATAATTAAATTATAAAAACTTTAAAAGTATTTAGACATTAATTTATGAATGTAGTAATAATGATTGGTTAATTTAGTTTGAGTAGAATTAATTACCTTAGGGATAACAGCGTAATATCTTTAGAGAGATCTTATTAATAAAGATGATTGC
>CSG15_0144_13 [organism=Carebara sp.KW14.01] rDNA, 16S
GAATTTAATATAAAGTAGTTTTAATTAGTTAGATAAGAGGATTCTATTTTATTTTTAGTTGGGATAATTATTAAATTTAAGAAATTTTAATTAGATAAAATATAAATTAGTGAATTTAAATGAATGGTAGATAAATTTAAGTAGAATAAATTACCTTAGGGATAACAGCGTTATATTTTTGGTGAGATCTTATCTATAAAAATGTTTGC
>CSG15_0145_01 [organism=Sericomyrmex mayri] rDNA, 16S
GAATTTTATATATAAAATTTATTAGTAAATTAATTTTTATTTGGATAAGGTTGTATATTTAATTGGGAGGATTATTAAATTAATTGAACTTTAATTAATAGGAGGATATTAATAAATAATTTGTAATTTTAATTATAAAGGAGGATTAATTAATTGATTTAGAATTAATTACCTTAGGGATAACAGCGTAATAATTTTGGAAAGAACATATTAATAAAATTGATTGC
>CSG15_0145_02 [organism=Cyphomyrmex rimosus] rDNA, 16S
GAATTTTATATAAATTTATTTGGTTTAAGTTATGTTTGTTTGGAATAAAAAATTATATTTAATTGGGAGGATTTTTAAATTATAAAAACTTTAGAATTTAAATTACATTAATTAATGGATAAATAATTTAATGAGGGATAAATTAAGTTAATAAAGAAATAATTACCTTAGGGATAACAGCGTAATATTTTTAAATAGATCATATAGATAAAAATGATTGC
>CSG15_0145_03 [organism=Hylomyrma immanis] rDNA, 16S
GAGTTTTATATATTTTAGATTAATTAAGAGTTAAGTTTTTTTTGATTAGTTTAGTATATTTAGTTGGGAGAATTATTAGATTATATTAATTTTAATTTTTATAAAATATTAATTTATAGGTGAGAGAATGGTAATTTTATGATTAAAGAATTAATTACCTTAGGGATAACAGCGTAATATTTTTGGAGAGTTCTTATTGATAAAAATGATTGC
>CSG15_0145_05 [organism=Hypoponera sp.IT14.01] rDNA, 16S
GAATTTAATATTTTTATGTGAATATTTATAAAAAATTTATATAAAAAATATTTTATTGGGAGGATAATTAAATTTAAATAACTTTAATATGAGAATAACATGGATTATTGATAATTTAATGAATAAGTAAAATTTAATAGAGAATTAATTACCTTAGGGATAACAGCATAATATTTTTTAGTAGTTCATATATAAAAAAATGTTTAT
>CSG15_0145_06 [organism=Apterostigma auriculatum] rDNA, 16S
GAATTTTATATTATTTATTTTTTATTTATATTATATTAAAAATAATTTAATATTTAGTTGGGAGGACTATTAAATATAATAAACTTTAAAAATATTAAAAACTTTAATTAAAGATTTATAAAATAAAAGATTGATATTAATATTATATTAGATTAAATTACCTTAGGGATAACAGCGTTATATTTTTAGAAAGATCATATTTATAGAAATGTTTGC
>CSG15_0145_11 [organism=Myrmicocrypta sp.07.FGSGt] rDNA, 16S
GAATTTTATATATTGTAAGTTAATAATAGAGTTTTATATATAATTTAGAGTATATTTAGTTGGGGGGATTGTTAAATTAAATAAACTTAAATTAGAATATAGATATAGATTAATAGAGTAAAAAAGAATGATTAATAAGTTAAATAAGAATTAATTACCTTAGGGATAACAGCGTAATATTATTGGAGAGATCTTATTGATAATAGTGATTGC
>CSG15_0145_12 [organism=Megalomyrmex drifti] rDNA, 16S
GAATTTTATATAAAATTTATAATTAAGATTATATTTAAATATATATATAAAATTTTATATTTAATTGGGAGGATTGTTAAATTTTACTAACTTTAATTAAAATAAACAATATAGATTAATAAATTAAAGAATGGTAAATAAATTAAATAAAAATTAATTACCTTAGGGATAACAGCATAATATTTTTAAAGAGAACATATCGATAAAAATGTTTGT
>CSG15_0145_13 [organism=Pachycondyla harpax] rDNA, 16S
GAATTTTATATAAATTATTAATAAAATAAATTAGTAATTTATATTTTATTGGGAGGATAATTAAATTTAAATAACTTTAATATAGAGAAACTTTGATTAATGAAAAGAAAAAGATGATTAATAAAAAATTATTGGAGATTAAATTACCTTAGGGATAACAGCATTATATTTTTTTTTAGATCATATATAAAAAAATGTTTAT
>CSG15_0145_15 [organism=Crematogaster sotobosque] rDNA, 16S
GAATTTTATATAAGTTAATTTAAATAATAAGTTGGAAGAAGAATTAAGTATATTTAATTGGGAGGATTGTTAAATTAAAAAAACTTTAATTATGTAAATAAAATATAAATTAATAAGTTTATGAATGGTTAATAAATTAATTAAGAATTAATTACCTTAGGGATAACAGCGTAATATTTTTGGAAAGATCATATTAATAAAAATGTTTGC
>CSG15_0145_16 [organism=Solenopsis sp.15] rDNA, 16S
GAATTTTATATATTTTTATTTAGTAAAATTTATGTTGAAATAAATAAGAAGATATTTTATTGGGAGGATAGTTAAATATTAAAAACTTTAATTAAAATAAAAATATAAATTAATAAATTTAAGAATGATTAAATAAATTAATTAAGAATTAATTACCTTAGGGATAACAGCGTAATATTTTTGGAGAGTTCATATTAATAAGAATGTTTGC
>CSG15_0146_02 [organism=Sericomyrmex mayri] rDNA, 16S
GAATTTTATATATAAAATTTATTAGTAAATTAATTTTTATTTGGATAAGGTTGTATATTTAATTGGGAGGATTATTAAATTAATTGAACTTTAATTAATAGGAGGATATTAATAAATAATTTGTAATTTTAATTATAAAGGAGGATTAATTAATTGATTTAGAATTAATTACCTTAGGGATAACAGCGTAATAATTTTGGAAAGAACATATTAATAAAATTGATTGC
>CSG15_0146_07 [organism=Hypoponera sp.13.FGSGt] rDNA, 16S
GAATTTTATATTTTAATTTTTATTTTTAATATATAAGTTTAAAATATTTTATTGGGAGGATAAATAAATTTAATGAACTTTAAAAAAATTAATACATAAATTAATGATTTATGAAAAATTAATAAATAATATTTAATAAAAAATTAATTACCTTAGGGATAACAGCATAATATTTTTTTGTAGTTCATATATAAAAAAGTGATTGT
>CSG15_0146_08 [organism=Paratrachymyrmex cornetzi] rDNA, 16S
GAATTTTATATACTAATTTATTGAATGAATAGAAGATAGGTAAATAGTTGAATTAGATAAATTAGTATATTTAGTTGGGAGGATTATTAAATTTTATAAACTTTAAGTTTAGTTTAAATATTAATTTATAGAATTTATGATGGGTTATTTAAATAAATTAAGTTAGAATTAATTACCTTAGGGATAACAGCGTAATAATTTTGGAAAGGTCATATTGATAAAATTGATTGC
>CSG15_0146_11 [organism=Megalomyrmex sp.SL13.01] rDNA, 16S
GAATTTGATATAAAGGTTTTTATAGTTTTATTATAAATAGAATAAAGAAATTTTTATATTTAGTTGGGAGGATTGTTAAATATTATAAACTTAAATTAATATAAAAATATAAATTAATGAATTTAAGAATGATTAATATATGATAAATTAGAAAAGAATTAATTACCTTAGGGATAACAGCATAATATTTTTGGAGAGATCATATTGATAAAAATGTTTGT
>CSG15_0146_13 [organism=Solenopsis sp.24] rDNA, 16S
GAATTTAATATAATTTTATTAGATAAGAATTTATTAGAAAAAATAATAAATATATATTTAATTGGGAGGATTGTTAAATTTAAGTAACTTTAATTAAATTAAAATATAAATTAATAAAATAAAAGAATGGTTAATAAATTAAAAAAGAATTAATTACCTTAGGGATAACAGCGTAATACTTTTGGAGAGTTCATATTAATATAAGTGATTGC
>CSG15_0146_14 [organism=Solenopsis sp.15] rDNA, 16S
GAATTTTATATATTTTTATTTAGTAAAATTTATGTTGAAATAAATAAGAAGATATTTTATTGGGAGGATAGTTAAATATTAAAAACTTTAATTAAAATAAAAATATAAATTAATAAATTTAAGAATGATTAAATAAATTAATTAAGAATTAATTACCTTAGGGATAACAGCGTAATATTTTTGGAGAGTTCATATTAATAAGAATGTTTGC
>CSG15_0147_02 [organism=Pachycondyla harpax] rDNA, 16S
GAATTTTATATAAATTATTAATAAAATAAATTAGTAATTTATATTTTATTGGGAGGATAATTAAATTTAAATAACTTTAATATAGAGAAACTTTGATTAATGAAAAGAAAAAGATGATTAATAAAAAATTATTGGAGATTAAATTACCTTAGGGATAACAGCATTATATTTTTTTTTAGATCATATATAAAAAAATGTTTAT
>CSG15_0147_03 [organism=Hypoponera sp.13.FGSGt] rDNA, 16S
GAATTTTATATTTTAATTTTTATTTTTAATATATAAGTTTAAAATATTTTATTGGGAGGATAAATAAATTTAATGAACTTTAAAAAAATTAATACATAAATTAATGATTTATGAAAAATTAATAAATAATATTTAATAAAAAATTAATTACCTTAGGGATAACAGCATAATATTTTTTTGTAGTTCATATATAAAAAAGTGATTGT
>CSG15_0147_07 [organism=Apterostigma pilosum] rDNA, 16S
GAATTTTATATAAAGTTATTTTTAGTTAGTTTTAGTTTAAATAATTTTATATTTAGTTGGGAGGATTATTAAATTTATAAAACTTTAGTATAATTTTTAAAACTAAGATTAATGGATAGAAAAGATTGGTTTAAATATTAAATAAGATTAAATTACCTTAGGGATAACAGCATAATATTTTTAGACAGATCATATTATAATAAAAATTATTGC
>CSG15_0147_11 [organism=Solenopsis sp.11] rDNA, 16S
GAATTTTATATTATTTTATTATATAATTTGTACATTTATAAGTTTGTTTTAATAATAAAATGGATATTTAATTGGGAGGATTGTTAAATTAAAAGAACTTTAATTAGAGTAAAATATAAATTAATAAGTTAAAGAGTGGCTTTTAAGTTAAAAAAGAATTAATTACCTTAGGGATAACAGCGTAATATTTTTAGAGAGTTCTTATTGATAAAAGTGATTGC
>CSG15_0147_12 [organism=Solenopsis sp.15] rDNA, 16S
GAATTTTATATATTTTTATTTAGTAAAATTTATGTTGAAATAAATAAGAAGATATTTTATTGGGAGGATAGTTAAATATTAAAAACTTTAATTAAAATAAAAATATAAATTAATAAATTTAAGAATGATTAAATAAATTAATTAAGAATTAATTACCTTAGGGATAACAGCGTAATATTTTTGGAGAGTTCATATTAATAAGAATGTTTGC
>CSG15_0148_01 [organism=Sericomyrmex mayri] rDNA, 16S
GAATTTTATATATAAAATTTATTAGTAAATTAATTTTTATTTGGATAAGGTTGTATATTTAATTGGGAGGATTATTAAATTAATTGAACTTTAATTAATAGGAGGATATTAATAAATAATTTGTAATTTTAATTATAAAGGAGGATTAATTAATTGATTTAGAATTAATTACCTTAGGGATAACAGCGTAATAATTTTGGAAAGAACATATTAATAAAATTGATTGC
>CSG15_0148_05 [organism=Ectatomma lugens] rDNA, 16S
GAATTTTATATAAAAGTTTATAAATAAAATATGTTTTAATTATGGATTATAAATATTTATATTTTATTGGGGAGATAATTAAATTAATAAAACTTTATAAGAAATTGTACATTAATTTATGAAAATTTAGAATTAAATTTATATTATTAGAATTAATTACCTTAGGGATAACAGCGTTAAATTTTTAGAGAGATCATATTGATAAAAATTATTGC
>CSG15_0148_06 [organism=Hypoponera sp.13.FGSGt] rDNA, 16S
GAATTTTATATTTTAATTTTTATTTTTAATATTATAAATTTAAAATATTTTATTGGGAGGATAAATAAATTTAATGAACTTTAAAAAAATTAATACATAAATTAATGATTTATGAAAAATTAATAAATAATATTTAATAAAAAATTAATTACCTTAGGGATAACAGCATAATATTTTTTTGTAGTTCATATATAAAAAAGTGATTGT
>CSG15_0148_11 [organism=Anochetus targionii] rDNA, 16S
GAATTTTATAAAAAAAATAATTTAATAAATTTAATTTTTATTTAATTGGGAGGATTATTAAATTTATTTAACTTTAATATATTATAAATCATAAATTAATGAATATTTTTTATAAAATAATTATAATAAATTAATATAAAATTAATTACCTTAGGGATAACAGCATAAAATTATTTCTTAGTTCATATATAAAATAATATTTGT
>CSG15_0148_12 [organism=Acanthognathus brevicornis] rDNA, 16S
GAATTTTATATGAAGGGAAATTATAATTAAGAATTAGATTTTTAGATTAATTTTTTAATATTTAATTGGGAGGATTGTTAAATTTTTGTAACTTTGACTTATAAATATACAGATGAGTGGGAGTAAATTATTGAATGATAGTTATATATTTTAGTAGAATTAATTACCTTAGGGATAACAGCATAATATTTTTAGATAGTTCATATATATAAAAATGATTGT
>CSG15_0148_13 [organism=Neivamyrmex diana] rDNA, 16S
GAATTTTATTAATGTTAACTTGAAATAATTTAATTTTACATTAATTTTGTTGGGGGGATGTTTAAATTATTTAAACTTTAATTTTTTTTTTACTTTTATTAATGGTATAATAAATTTGAATGATATAATTTTGTTTGTATTAGATTAAATTACCTTAGGGATAACAGCATAATATCTTTGGAGAGTTCATATTGATAAAGATGATTGT
>CSG15_0148_15 [organism=Hylomyrma blandiens] rDNA, 16S
GAATTTTATATAAAGTATAATTAATAATGTTGATATTTTTTTTAATTGACTTTTTATTTAGTTGGGAGAACTATTAAATTTTAAAAATTTTAATATTTATTAACTATTTATAAATAAATATATGAATGGTATTTATATGATTTAAGAATTAATTACCTTAGGGATAACAGCGTTATATTCTTGGAGAGTTCATATTGATAAGAATGTTTGT
>CSG15_0148_17 [organism=Pheidole cataractae] rDNA, 16S
GAATTTTATATAAATTTATTATTTGATTTAGTTAAAAAGATTAGTAATAGGTTAATATTTTATTGGGAGGATAGTTAAATTAAGGAAACTTTAATATTTGTTAAATCATTAATTTATGAATTATGATTAAAAGGAATGGTTATTAAATTTAAGTAGAATTAATTACCTTAGGGATAACAGCGTAATTTCTTTAGAGAGATCTTATTAATAAAGATGTTTGC
>CSG15_0148_18 [organism=Pheidole midas] rDNA, 16S
GAATTTTATATAAATTTGATAATAAATTTAGAATAAAATTTGTTAAATTTATATTTTATTGGGAGGATAATTAAATTATAAAAACTTTAAAAAATAAAAATCCATTAATTTATGAATTGCAAATAGAGAATGATATAAAGAAAATTAAAATAAAATTAATTACCTTAGGGATAACAGCGTTATATTTTTAGAGAGATCTTATTAATAAAAATGTTTGC
>CSG15_0148_19 [organism=Pheidole meinertopsis] rDNA, 16S
GAATTTTATATAATTTTATTAAGTGAGATTAATTTTAATTAATTGATTAATAGATTTATATTTTATTGGGAGGATAGTTAAATTGAATGAACTTTAATAGTTATTAATAAATCATAAATTTATGAATTAAGAATGAAGAATGGTTGATTAATTTAAATAGAATTAATTACCTTAGGGATAACAGCGTAATATTTTTAGAGAGATCTTATTAATAAAGATGATTGC
>CSG15_0148_20 [organism=Solenopsis altinodis] rDNA, 16S
GAATTTGATATAGTTTTATTAGGTAAAGGAAGTTTATGTTAGTAAAAATAAATAATAAAATTAATATTTAGTTGGGAGGATTGTTAAATTTAGGAAACTTTAGTTTTATAAAAATATTGATTAATAAAATAAAGATTGGTTTGTAAATTAAATAAGAATTAATTACCTTAGGGATAACAGCATAATATTTTTAGAGAGTTCTTATTAATAGAAGTGATTGT
>CSG15_0148_21 [organism=Solenopsis sp.15] rDNA, 16S
GAATTTTATATAATTTTATTTAATTAAATTATTTAGTTAAATATAATAAAATTATATTTTATTGGGAGGATAGTTAAATATATTTAACTTTAATTAAAATTTAAAAGATAAATTAATAAATTATTTGGGAATGGTTTATAAATTAAATAAGAATTAATTACCTTAGGGATAACAGCGTAATATTTTTGGTGAGTTCATATCAATAAAAATGTTTGC
>CSG15_0148_22 [organism=Solenopsis sp.24] rDNA, 16S
GAATTTAATATAATTTTATTAGATGAGAATTTATTAGAAAAAATAATAAATATATATTTAATTGGGAGGATTGTTAAATTTAAGTAACTTTAATTAAATTAAAATATAAATTAATAAAATAAAAGAATGGTTAATAAATTAAAAAAGAATTAATTACCTTAGGGATAACAGCGTAATACTTTTGGAGAGTTCATATTAATATAAGTGATTGC
>CSG15_0149_01 [organism=Leptogenys guianensis] rDNA, 16S
GAATTTTATAATTTATGTATAATAAAATAATATTGTAAATTATTTAATTGGGAGGATTAATAAATTTGAGTAACTTTATAAGGATTATGACATTAATATATGAAATAGTAAATTGATTAGTAGATATATAATGAAGAATTAATTACCTTAGGGATAACAGCATAAGATTTTTTTTTAGATCATATAAAAAATAATTATTGT
>CSG15_0149_05 [organism=Apterostigma pilosum] rDNA, 16S
GAATTTTATATAAAAATATTTTAGATTAGTTTAGTTTAAATATTTAGTATTTAGTTGGGAGGATTATTAAATTTAAAAAACTTTAATATTTAATTACATAGATTAATGAATTATATAAATAAAGATTGATTTAAAAATGTATAAAGAGTAAATTACCTTAGGGATAACAGCGTAATATTTTTAGAGAGATCATATTAATAAAAATTATTGC
>CSG15_0149_06 [organism=Paratrachymyrmex cornetzi] rDNA, 16S
GAATTTTATATATAGTTTATTTTTTAATCATTAAATAATAATTTAGTTTAGAGTAGAATATATATTTAGTTGGGAGGATTGTTAAATTTTATAAACTTTAATTGAAGATAAAAAAATAAATATTGATTAATAAGATTAATGAATGATTGTGAAAGTTGATAAAAAGAATTAATTACCTTAGGGATAACAGCGTAATAATTTTGGAAAGGTCTTATTGATAAAATTGATTGC
>CSG15_0149_09 [organism=Strumigenys trinidadensis] rDNA, 16S
GAATTTAATATAATTATTTATAAGTATTTAGAGAGTTAGATAAATAAAGTATATTTAATTGGGAGGATTTTTAAATTTAATAAACTTTAAATTTTTAAAAATTATTAATTAGTAGTTAAAAGTTTTTAGAATGGTTTAATAAATTAATTAAAAATTAATTACCTTAGGGATAACAGCGTGATATTTTTGTAGAGATCTTATTAATAAAAATGATTGC
>CSG15_0149_10 [organism=Strumigenys elongata] rDNA, 16S
GAATTTTATATAATTTTATTTATGGTACATTTATTGAAATATTATAAGTAAGTATAATTTAATTGGGAGGATTATTAAATTTAAATAACTTTAAGTTGAAATAAGCTATAAATTAATATTAATAAATATTTTTGAATGATTAATTAATTAATAAAGAATTAATTACCTTAGGGATAACAGCGTAATATTTTTATAGAGATCTTATTAGTAAAAATGATTGC
>CSG15_0149_11 [organism=Pheidole meinertopsis] rDNA, 16S
GAATTTTATATAATTTTATTAAGTGAGATTAATTTTAATTAATTGATTAATAGATTTATATTTTATTGGGAGGATAGTTAAATTGAATGAACTTTAATAGTTATTAATAAATCATAAATTTATGAATTAAGAATGAAGAATGGTTGATTAATTTAAATAGAATTAATTACCTTAGGGATAACAGCGTAATATTTTTAGAGAGATCTTATTAATAAAGATGATTGC
>CSG15_0149_12 [organism=Solenopsis sp.15] rDNA, 16S
GAATTTTATATAATTTTATTTAATTAAATTATTTAGTTAAATATAATAAAATTATATTTTATTGGGAGGATAGTTAAATATATTTAACTTTAATTAAAATTTAAAAGATAAATTAATAAATTATTTGGGAATGGTTTATAAATTAAATAAGAATTAATTACCTTAGGGATAACAGCGTAATATTTTTGGTGAGTTCATATCAATAAAAATGTTTGC
>CSG15_0149_13 [organism=Solenopsis altinodis] rDNA, 16S
GAATTTGATATAGTTTTATTAGGTAAAGGAAGTTTATGTTAGTAAAAATAAATAATAAAATTAATATTTAGTTGGGAGGATTGTTAAATTTAGGAAACTTTAGTTTTATAAAAATATTGATTAATAAAATAAAGATTGGTTTGTAAATTAAATAAGAATTAATTACCTTAGGGATAACAGCATAATATTTTTAGAGAGTTCTTATTAATAGAAGTGATTGT
>CSG15_0149_15 [organism=Solenopsis sp.24] rDNA, 16S
GAATTTAATATAATTTTATTAGATGAGAATTTATTAGAAAAAATAATAAATATATATTTAATTGGGAGGATTGTTAAATTTAAGTAACTTTAATTAAATTAAAATATAAATTAATAAAATAAAAGAATGGTTAATAAATTAAAAAAGAATTAATTACCTTAGGGATAACAGCGTAATACTTTTGGAGAGTTCATATTAATATAAGTGATTGC
>CSG15_0150_02 [organism=Hylomyrma immanis] rDNA, 16S
GAGTTTTATATATTTTAGATTAATTAAGAGTTAAGTTTTTTTTGATTAGTTTAGTATATTTAGTTGGGAGAATTATTAGATTATATTAATTTTAATTTTTATAAAATATTAATTTATAGATGAGAGAATGGTAATTTTATGATTAAAGAATTAATTACCTTAGGGATAACAGCGTAATATTTTTGGAGAGTTCTTATTGATAAAAATGATTGC
>CSG15_0150_05 [organism=Paratrachymyrmex cornetzi] rDNA, 16S
GAATTTTATATATAGTTTATTTTTTAATCATTAAATAATAATTTAGTTTAGAGTAGAATATATATTTAGTTGGGAGGATTGTTAAATTTTATAAACTTTAATTGAAGATAAAAAAATAAATATTGATTAATAAGATTAATGAATGATTGTGAAAGTTGATAAAAAGAATTAATTACCTTAGGGATAACAGCGTAATAATTTTGGAAAGGTCTTATTGATAAAATTGATTGC
>CSG15_0150_08 [organism=Crematogaster brasiliensis] rDNA, 16S
GAATTTTATATAAGTAGATTATTTAATTAAGTTTTATAAATAGTTTAAATTATATTTAATTGGGAGGATTGTTAAATTAAAAGAACTTTAATTAAGTTTTAAAATATTAATTAATAGATTTTAGAATGGTTATTAAATTAAATAAGAATTAATTACCTTAGGGATAACAGCGTAATATTTTTAGAGAGTTCATATTAATAAAAGTGTTTGC
>CSG15_0150_10 [organism=Hypoponera sp.IT14.01] rDNA, 16S
GAATTTAATATTTTTATGTGAATATTTATAAAAAATTTATATAAAAAATATTTTATTGGGAGGATAATTAAATTTAAATAACTTTAATATGAGAATAACATGGATTATTGATAATTTAATGAATAAGTAAAATTTAATAGAGAATTAATTACCTTAGGGATAACAGCATAATATTTTTTAGTAGTTCATATATAAAAAAATGTTTAT
>CSG15_0150_12 [organism=Megalomyrmex cf.longinoi] rDNA, 16S
GAATTTTATATAAAATTTATAATAAAATTTAAAATTATAATTTAGTTTAATATAAAATTTTATATTTAATTGGGAGGATTGTTAAATTTTATTAACTTTAATTAAAATAAATAATATAAATTAATAAATTAAAGAATGGTTGATAAATTAAATAAGAATTAATTACCTTAGGGATAACAGCATAATACTTTTGGAGAGACCATATCGATAATAGTGTTTGT
>CSG15_0150_13 [organism=Pheidole nr.sagax] rDNA, 16S
GAATTTTATATAAATTTAATATTAAGGTTTGTAATGATATTTATTAGGTTTATATTTTATTGGGAGGATAGTTAAATTAAATAAACTTTAAAAGTGAAAATCCATTAATTTATGAATTAGGTATTAAAGAATAATAAAAATTTAAATAGAATTAATTACCTTAGGGATAACAGCGTTATATTTTTAGAGAGATCTTATTGATAAAAATGATTGC
>CSG15_0150_14 [organism=Pheidole nana] rDNA, 16S
GAATTTTATATAAATTTTATTTGGATGGATTAAGGAATAAGATTTTTATTTTATTGGGAGGATAGTTAAATTAGATAAACTTTAATAGATTTAAGTCATTAATGTATGAAATGATTGATGAGTGATTAGTAAGTTTTAATAGAATTAATTACCTTAGGGATAACAGCGTAATATCTTTGGAGAGATCTTATTGATAAAGATGATTGT
>CSG15_0150_15 [organism=Pheidole meinertopsis] rDNA, 16S
GAATTTTATATAATTTTATTAAGTGAGATTAATTTTAATTAATTGATTAATAGATTTATATTTTATTGGGAGGATAGTTAAATTGAATGAACTTTAATAGTTATTAATAAATCATAAATTTATGAATTAAGAATGAAGAATGGTTGATTAATTTAAATAGAATTAATTACCTTAGGGATAACAGCGTAATATTTTTAGAGAGATCTTATTAATAAAGATGATTGC
>CSG15_0150_16 [organism=Pheidole pedana] rDNA, 16S
GAATTTTATATAAATTTATTAAAAAAGTTTAGTTAATGTTAGTAATTTTATATTTTGTTGGGAGGATAATTAAATTATAAAAACTTTAAAAGTATTTAGACATTAATTTATGAATGTAGTAATAATGATTGGTTAATTTAGTTTGAGTAGAATTAATTACCTTAGGGATAACAGCGTAATATCTTTAGAGAGATCTTATTAATAAAGATGATTGC
>CSG15_0150_17 [organism=Solenopsis altinodis] rDNA, 16S
GAATTTGATATAGTTTTATTAGGTAAAGGAAGTTTATGTTAGTAAAAATAAATAATAAAATTAATATTTAGTTGGGAGGATTGTTAAATTTAGGAAACTTTAGTTTTATAAAAATATTGATTAATAAAATAAAGATTGGTTTGTAAATTAAATAAGAATTAATTACCTTAGGGATAACAGCATAATATTTTTAGAGAGTTCTTATTAATAGAAGTGATTGT
>CSG15_0150_18 [organism=Solenopsis sp.15] rDNA, 16S
GAATTTAATATAATTTTATTTAATTAAATTTATTAAAATAAATAGAATAGAATAAAATTATATTTTATTGGGACGATAATTAAATATTTATATCTTTAATTAAAAGTTTAAAGATAAATTAATAAATTATTAGGAATGGTTAGTAAATTAAATAAGAATTAATTATCTTAGGGATAACAACGTGATATTTTTGGAGAGTTCATATCAATAAGAATGTTTGC
>CSG15_0151_01 [organism=Hylomyrma blandiens] rDNA, 16S
GAATTTTATATAAAGTATAATTAATAATGTTGATATTTTTTTTAATTGACTTTTTATTTAGTTGGGAGAACTATTAAATTTTAAAAATTTTAATATTTATTAACTATTTATAAATAAATATATGAATGGTATTTATATGATTTAAGAATTAATTACCTTAGGGATAACAGCGTTATATTCTTGGAGAGTTCATATTGATAAGAATGTTTGT
>CSG15_0151_02 [organism=Cyphomyrmex rimosus] rDNA, 16S
GAATTTTATATAAATTTATTTGGTTTAAGTTATGTTTGTTTAGAATAAAAAATTATATTTAATTGGGAGGATTTTTAAATTATATAAACTTTAGAATTTAAATTACATTAATTAATGAATAAATAATTTAATGATGGATAAATTAAGTTAATAAAGAAGTAATTACCTTAGGGATAACAGCGTAATATTTTTAAATAGATCATATAGATAAAAATGATTGC
>CSG15_0151_03 [organism=Octostruma betschi] rDNA, 16S
GAATTTTATATAAATTTATTATAAGAATTGATTGATTAATTTTAATAAAATTTTATATTTGGTTGGGAGGATAATTAAATTATAATAACTTTAATTAATAATAAAGTCATAGATAAGTGAATATTAATAAAAAAAGAATTATTTATAAATTATATAAGAATTAATTACCTTAGGGATAACAGCGTAATATTTTTAGAGAGTTCATATTGATAAAAGTGTTTGC
>CSG15_0151_04 [organism=Apterostigma pilosum] rDNA, 16S
GAATTTTATATTAAAATATTTTAGATTAGTTTAGTTTAAATATGGGGTATTTAATTGGGAGGATTATTAAATTTAGTAAACTTTAATATTAAATTACATAGATTAATGAATAATTAATAAAGATTGATTTTAAAATGATTAAAGAGTAAATTACCTTAGGGATAACAGCGTAATATTTTTAGAGAGATCATATTAATAAAAATTATTGC
>CSG15_0151_05 [organism=Sericomyrmex mayri] rDNA, 16S
GAATTTTATATATAAAATTTATTAGTAAATTAATTTTTATTTGGATAAGGTTGTATATTTAATTGGGAGGATTATTAAATTAATTGAACTTTAATTAATAGGAGGATATTAATAAATAATTTGTAATTTTAATTATAAAGGAGGATTAATTAATTGATTTAGAATTAATTACCTTAGGGATAACAGCGTAATAATTTTGGAAAGAACATATTAATAAAATTGATTGC
>CSG15_0151_06 [organism=Hypoponera sp.B] rDNA, 16S
GAATTTTATGAATTAAAATAAATAAATATTAAATTAAATTCATTTTATTGGGAGGATATTTAAATTAATAAAACTTTAATTATAATTTATACATTAATTAATGGTAAAAGATGAATAAATATTATTTAAATGAGAATAAATTACCTTAGGGATAACAGCATAATATTATTTTGTAGTTCCTATATAAAAAAATGATTAT
>CSG15_0151_07 [organism=Hypoponera sp.IT14.05] rDNA, 16S
GAATTTTATATATTAAGTGAATGAAATAGAATTTATTTATTATATTTTATTGGGAGGATATTTAAATTAATGAAACTTTAATTGTAAAGTTACATAGGTTAATGATTAAGAATAATGAATAAGCATAATTTTTTAAGAATTAATTACCTTAGGGATAACAGCATAATATTTTTTTGTAGTTCATATATAAATAAATGATTAT
>CSG15_0151_10 [organism=Anochetus mayri] rDNA, 16S
GAATTTTATAAAATTTTAATTTAAATAAATTAAAATTTTATTTAATTGGGAGGATTATTAAATTTAAATAACTTTAATATAAATTTAACATAAATTTATGAAAATTTTAAATAATAAAATTAATTAATTTAAAATTAATTACCTTAGGGATAACAGCATAAAATTATTTTTTAGTTCTTATATATAATAATATTTGT
>CSG15_0151_11 [organism=Pheidole meinertopsis] rDNA, 16S
GAATTTTATATAATTTTATTAAGTGAGATTAATTTTAATTAATTGATTAATAGATTTATATTTTATTGGGAGGATAGTTAAATTGAATGAACTTTAATAGTTATTAATAAATCATAAATTTATGAATTAAGAATGAAGAATGGTTGATTAATTTAAATAGAATTAATTACCTTAGGGATAACAGCGTAATATTTTTAGAGAGATCTTATTAATAAAGATGATTGC
>CSG15_0151_14 [organism=Solenopsis sp.11] rDNA, 16S
GAATTTTATATTGTTTTATTATATAATATGTATATTTATAAATTTATTAATAATAATTTAGATATTTAATTGGGAGGATTGTTAAATTAAAAGAACTTTAATTAGAATAAAATATAAATTAGTGGATTAAAGAGTGGCTTTTAAGTTAAAAAAGAATTAATTACCTTAGGGATAACAGCGTAATATTTTTAGAGAGTTCTTATTAATAAAAATGATTGC
>CSG15_0151_15 [organism=Solenopsis sp.24] rDNA, 16S
GAATTTAATATAATTTTATTAGATAAGAATTTATTAGAAAAAATAATAAATATATATTTAATTGGGAGGATTGTTAAATTTAAGTAACTTTAATTAAATTAAAATATAAATTAATAAAATAAAAGAATGGTTAATAAATTAAAAAAGAATTAATTACCTTAGGGATAACAGCGTAATACTTTTGGAGAGTTCATATTAATATAAGTGATTGC
>CSG15_0152_01 [organism=Sericomyrmex mayri] rDNA, 16S
GAATTTTATATATAAAATTTATTAGTAAATTAATTTTTATTTGGATAAGGTTGTATATTTAATTGGGAGGATTATTAAATTAATTGAACTTTAATTAATAGGAGGATATTAATAAATAATTTGTAATTTTAATTATAAAGGAGGATTAATTAATTGATTTAGAATTAATTACCTTAGGGATAACAGCGTAATAATTTTGGAAAGAACATATTAATAAAATTGATTGC
>CSG15_0152_02 [organism=Apterostigma pilosum] rDNA, 16S
GAATTTTATATAAAGTTATTTTTAGTTAGTTTTAGTTTAAATAATTTTATATTTAGTTGGGAGGATTATTAAATTTATAAAACTTTAGTATAATTTTTAAAACTAAGATTAATGGATAGAAAAGATTGGTTTAAATATTAAATAAGATTAAATTACCTTAGGGATAACAGCATAATATTTTTAGACAGATCATATTATAATAAAAATTATTGC
>CSG15_0152_03 [organism=Cyphomyrmex rimosus] rDNA, 16S
GAATTTTATATAAATTTATTTGGTTTAAGTTATGTTTGTTTAGAATAAAAAATTATATTTAATTGGGAGGATTTTTAAATTATATAAACTTTAGAATTTAAATTACATTAATTAATGAATAAATAATTTAATGATGGATAAATTAAGTTAATAAAGAAGTAATTACCTTAGGGATAACAGCGTAATATTTTTAAATAGATCATATAGATAAAAATGATTGC
>CSG15_0152_06 [organism=Strumigenys auctidens] rDNA, 16S
GAATTTAATTTTAATTATTATAAGGAATATATTAGTATTTAGATAAATATTAAAATTTAATTGGGAGGATTGTTAAATTTAATTAACTTAAATGAAAAAGGGAATATATAAATTAATAAATAAAATTTTTTTGAATGATTAATAGAAATTAAAGGAAAATTAATTACCTTAGGGATAACAGCGTAATATTTTTATAGAGATCTTATTGATAAAAATGATTGC
>CSG15_0152_07 [organism=Solenopsis sp.24] rDNA, 16S
GAATTTAATATAATTTTATTAGATGAGAATTTATTAGAAAAAATAATAAATATATATTTAATTGGGAGGATTGTTAAATTTAAGTAACTTTAATTAAATTAAAATATAAATTAATAAAATAAAAGAATGGTTAATAAATTAAAAAAGAATTAATTACCTTAGGGATAACAGCGTAATACTTTTGGAGAGTTCATATTAATATAAGTGATTGC
>CSG15_0153_01 [organism=Anochetus horridus] rDNA, 16S
GAATTTAATAATAAAATTTTTTAAAGATAAAAAATTAATTATTTAATTGGGAGGATTATTAAATTAAAATAACTTTAATAAAAAAATTAAATCATTTATTTATGAATTTTATTTAATAAAATTTATTTAAATTAAAATTAATTACCTTAGGGATAACAGCATAAAATTATTTATTAGATCATATATAAAATAATATTTGT
>CSG15_0153_06 [organism=Paratrachymyrmex cornetzi] rDNA, 16S
GAATTTTATATATAGTTTATTTTTTAATCATTAAATAATAATTTAGTTTAGAGTAGAATATATATTTAGTTGGGAGGATTGTTAAATTTTATAAACTTTAATTGAAGATAAAAAAATAAATATTGATTAATAAGATTAATGAATGATTGTGAAAGTTGATAAAAAGAATTAATTACCTTAGGGATAACAGCGTAATAATTTTGGAAAGGTCTTATTGATAAAATTGATTGC
>CSG15_0153_11 [organism=Solenopsis altinodis] rDNA, 16S
GAATTTGATATAGTTTTATTAGGTAAAGGAAGTTTATGTTAGTAAAAATAAATAATAAAATTAATATTTAGTTGGGAGGATTGTTAAATTTAGGAAACTTTAGTTTTATAAAAATATTGATTAATAAAATAAAGATTGGTTTGTAAATTAAATAAGAATTAATTACCTTAGGGATAACAGCATAATATTTTTAGAGAGTTCTTATTAATAGAAGTGATTGT
>CSG15_0153_12 [organism=Carebara sp.KW14.01] rDNA, 16S
GAATTTAATACAAAATAATTTTAGTTAATTAGATTAGGGAGATATTATTTTATTTTTAGTTGGGATAATTATTAAATTTAAAGAATTTTAATTAAAGAAAATATAAATTAGTGAATTAAAATGAATGGTGGATAGATTTAAGTAGAATAAATTACCTTAGGGATAACAGCGTTATATTTTTAGTGAGGCCTTATCTATAAAAATGTTTGC
>CSG15_0153_13 [organism=Solenopsis sp.11] rDNA, 16S
GAATTTTATATTATTTTATTATATAATTTGTACATTTATAAGTTTGTTTTAATAATAAAATGGATATTTAATTGGGAGGATTGTTAAATTAAAAGAACTTTAATTAGAGTAAAATATAAATTAATAAGTTAAAGAGTGGCTTTTAAGTTAAAAAAGAATTAATTACCTTAGGGATAACAGCGTAATATTTTTAGAGAGTTCTTATTGATAAAAGTGATTGC
>CSG15_0154_01 [organism=Sericomyrmex mayri] rDNA, 16S
GAATTTTATATATAAAATTTATTAGTAAATTAATTTTTATTTGGATAAGGTTGTATATTTAATTGGGAGGATTATTAAATTAATTGAACTTTAATTAATAGGAGGATATTAATAAATAATTTGTAATTTTAATTATAAAGGAGGATTAATTAATTGATTTAGAATTAATTACCTTAGGGATAACAGCGTAATAATTTTGGAAAGAACATATTAATAAAATTGATTGC
>CSG15_0154_05 [organism=Strumigenys alberti] rDNA, 16S
GAATTTTATATAATTATTTATGAGTTTTTGTTAATAAATTAATTAATATAAATAATTATAATTTAATTGGGAGGATTATTAAATTTAATTAACTTTAAGTATAATTAAAATATAAATTAGTAAATAAAAATTTATAGAAGAATGATTAATAAATTAAAGAAGAATTAATTACCTTAGGGATAACAGCGTAATATTTTTGTAGAGTTCTTATTAATAAAAATGATTGC
>CSG15_0154_06 [organism=Paratrachymyrmex cornetzi] rDNA, 16S
GAATTTTATATATAGTTTATTTTTTAATCATTAAATAATAATTTAGTTTAGAGTAGAATATATATTTAGTTGGGAGGATTGTTAAATTTTATAAACTTTAATTGAAGATAAAAAAATAAATATTGATTAATAAGATTAATGAATGATTGTGAAAGTTGATAAAAAGAATTAATTACCTTAGGGATAACAGCGTAATAATTTTGGAAAGGTCTTATTGATAAAATTGATTGC
>CSG15_0154_08 [organism=Octostruma betschi] rDNA, 16S
GAATTTTATATAAATTTATTATAAGAATTGATTGATTAATTTTAATAAAATTTTATATTTGGTTGGGAGGATAATTAAATTATAATAACTTTAATTAATAATAAAGTCATAGATAAGTGAATATTAATAAAAAAAGAATTATTTATAAATTATATAAGAATTAATTACCTTAGGGATAACAGCGTAATATTTTTAGAGAGTTCATATTGATAAAAGTGTTTGC
>CSG15_0154_09 [organism=Myrmicocrypta sp.TR17.01] rDNA, 16S
GAATTTTATAAATTAAAAATAAAAAATTTAGAGATTTAAAAAAATTTTATATTTATTTAGTTGGGGGGATTGTTAAATTAAATAAACTTTAATTATAAATAAAAGTCATATATTAATGATAATAAAGAATAATGTATAAATTAAATAAGAATTAATTACCTTAGGGATAACAGCGTAATATTATTGGAGAGATCTTATTGATAATAATGATTGC
>CSG15_0154_10 [organism=Anochetus targionii] rDNA, 16S
GAATTTTATAAAAATTATAATTTAATAAATTTTATTTTTATTTAATTGGGAGGATTATTAAATTTATTTAACTTTAATATATTAAAAATCATAAATTAATGAATTTTAAAAATAATAAAATAAATTAATATAGAATTAATTACCTTAGGGATAACAGCATAAAATTATTTTTTAGTTCATATATAAAATAATATTTGT
>CSG15_0154_12 [organism=Solenopsis altinodis] rDNA, 16S
GAATTTGATATAGTTTTATTAGGTAAAGGAAGTTTATGTTAGTAAAAATAAATAATAAAATTAATATTTAGTTGGGAGGATTGTTAAATTTAGGAAACTTTAGTTTTATAAAAATATTGATTAATAAAATAAAGATTGGTTTGTAAATTAAATAAGAATTAATTACCTTAGGGATAACAGCATAATATTTTTAGAGAGTTCTTATTAATAGAAGTGATTGT
>CSG15_0154_14 [organism=Solenopsis sp.15] rDNA, 16S
GAATTTTATATATTTTTATTTAGAAAAATTTATGTTGAAATAAATAAGAAGATATTTTATTGGGAGGATAGTTAAATATTAAAAACTTTAATTAAAATTAAAATATAAATTAATAAATTTAAGAATGATTAAATAAATTAATTAAGAATTAATTACCTTAGGGATAACAGCGTAATATTTTTGGAGAGTTCATATTAATAAGAATGTTTGC
>CSG15_0155_02 [organism=Hypoponera sp.B] rDNA, 16S
GAATTTTATGAATTAAAATAAATAAATATTAAATTAAATTCATTTTATTGGGAGGATATTTAAATTAATAAAACTTTAATTATAATTTATACATTAATTAATGGTAAAAGATGAATAAATATTATTTAAATGAGAATAAATTACCTTAGGGATAACAGCATAATATTATTTTGTAGTTCCTATATAAAAAAATGATTAT
>CSG15_0155_06 [organism=Pheidole guajirana] rDNA, 16S
GAATTTTATATAGATTTATTATGTATATTATAATAAAAATATTAATAAATCTATATTTTATTGGGAGGATAATTAAATTATATAAACTTTAATAATGTAATAAAACATTAATGTATGAGTTAAATAATAAAAGAATGGTTAAATTAGTTTAAGTAGAATTAATTACCTTAGGGATAACAGCGTAATATTTTTAGAGAGATCTTATTAATAAAAATGATTGC
>CSG15_0156_02 [organism=Cyphomyrmex rimosus] rDNA, 16S
GAATTTTATATAAATTTATTTGGTTTAAGTTATGTTTGTTTAGAATAAAAAATTATATTTAATTGGGAGGATTTTTAAATTATATAAACTTTAGAATTTAAATTACATTAATTAATGAATAAATAATTTAATGATGGATAAATTAAGTTAATAAAGAAGTAATTACCTTAGGGATAACAGCGTAATATTTTTAAATAGATCATATAGATAAAAATGATTGC
>CSG15_0156_03 [organism=Hypoponera foreli] rDNA, 16S
GAATTTTATATTTTAATATGTAATAATACATAATTAAAATATTTTATTGGGAGGATATTTAAATTTAATAAACTTTAATTATTAATAACATGGATGAATGAAAATTAAAAAAAATATTAATATTTAAGAATAAATGAATAATTATGTAGTAATTATTAAAGAATTAATTACCTTAGGGATAACAGCATAATATTTTTTTGTAGTTCATATATAAAAAAATGCTTGT
>CSG15_0156_04 [organism=Hypoponera sp.B] rDNA, 16S
GAATTTTATGAATTAAAATAAATAAATATTAAATTAAATTCATTTTATTGGGAGGATATTTAAATTAATAAAACTTTAATTATAATTTATACATTAATTAATGGTAAAAGATGAATAAATATTATTTAAATGAGAATAAATTACCTTAGGGATAACAGCATAATATTATTTTGTAGTTCCTATATAAAAAAATGATTAT
>CSG15_0156_09 [organism=Octostruma betschi] rDNA, 16S
GAATTTTATATAAATTTATTATAAGAATTGATTGATTAATTTTAATAAAATTTTATATTTGGTTGGGAGGATAATTAAATTATAATAACTTTAATTAATAATAAAGTCATAGATAAGTGAATATTAATAAAAAAAGAATTATTTATAAATTATATAAGAATTAATTACCTTAGGGATAACAGCGTAATATTTTTAGAGAGTTCATATTGATAAAAGTGTTTGC
>CSG15_0156_10 [organism=Gnamptogenys horni] rDNA, 16S
GAATTTTATATAATAATTAAGATTGATTTTTAATTTTTAAAATAAGTTAATTTTGATTTATATTTGATTGGGAGGATTATTAAATTTTAGGAACTTTAATTTTTAATTTACATTAGTTTATGGAATTAGATAAATTAGGTTAAATTATAGTAAAAAAATTAATTACCTTAGGGATAACAGCGTAAAATTTTTAGAGAGATCATATTGATAAAAGTGTTTGC
>CSG15_0156_11 [organism=Hylomyrma blandiens] rDNA, 16S
GAATTTTATATAAAGTATAATTAATAATGTTGATATTTTTTTTAATTGACTTTTTATTTAGTTGGGAGAACTATTAAATTTTAAAAATTTTAATATTTATTAACTATTTATAAATAAATATATGAATGGTATTTATATGATTTAAGAATTAATTACCTTAGGGATAACAGCGTTATATTCTTGGAGAGTTCATATTGATAAGAATGTTTGT
>CSG15_0156_16 [organism=Pheidole nitella] rDNA, 16S
GAATTTTATATAAATTTGAAAGTAAAAGTTTTAGGGGTAATATTTTTTAAATTTATATTTTGTTGGGAGGATAGCTAAATTAATAAAACTTTAATAAAATTAAAAGTCATTGATTTATGATAAATAGTGGATGGTTAATAAATTTACTTAGAATTAATTACCTTAGGGATAACAGCATAATATCTTTGGAGAGATCTTATTAATAAAGATGATTGT
>CSG15_0156_17 [organism=Solenopsis sp.15] rDNA, 16S
GAATTTTATATAATTTTATTTAATTAAATTATTTAGTTAAATATAATAAAATTATATTTTATTGGGAGGATAGTTAAATATATTTAACTTTAATTAAAATTTAAAAGATAAATTAATAAATTATTTGGGAATGGTTTATAAATTAAATAAGAATTAATTACCTTAGGGATAACAGCGTAATATTTTTGGTGAGTTCATATCAATAAAAATGTTTGC
>CSG15_0156_18 [organism=Carebara sp.KW14.01] rDNA, 16S
GAATTTAATATAAAGTAGTTTTAATTAGTTAGATAAGAGGATTCTATTTTATTTTTAGTTGGGATAATTATTAAATTTAAGAAATTTTAATTAGATAAAATATAAATTAGTGAATTTAAATGAATGGTAGATAAATTTAAGTAGAATAAATTACCTTAGGGATAACAGCGTTATATTTTTGGTGAGATCTTATCTATAAAAATGTTTGC
>CSG15_0157_01 [organism=Sericomyrmex mayri] rDNA, 16S
GAATTTTATATATAAAATTTATTAGTAAATTAATTTTTATTTGGATAAGGTTGTATATTTAATTGGGAGGATTATTAAATTAATTGAACTTTAATTAATAGGAGGATATTAATAAATAATTTGTAATTTTAATTATAAAGGAGGATTAATTAATTGATTTAGAATTAATTACCTTAGGGATAACAGCGTAATAATTTTGGAAAGAACATATTAATAAAATTGATTGC
>CSG15_0157_02 [organism=Hypoponera sp.13.FGSGt] rDNA, 16S
GAATTTTATATTTTAATTTTTATTTTTAATATTATAAATTTAAAATATTTTATTGGGAGGATAAATAAATTTAATGAACTTTAAAAAAATTAATACATAAATTAATGATTTATGAAAAATTAATAAATAATATTTAATAAAAAATTAATTACCTTAGGGATAACAGCATAATATTTTTTTGTAGTTCATATATAAAAAAGTGATTGT
>CSG15_0157_03 [organism=Hypoponera sp.B] rDNA, 16S
GAATTTTATGAATTAAAATAAATAAATATTAAATTAAATTCATTTTATTGGGAGGATATTTAAATTAATAAAACTTTAATTATAATTTATACATTAATTAATGGTAAAAGATGAATAAATATTATTTAAATGAGAATAAATTACCTTAGGGATAACAGCATAATATTATTTTGTAGTTCCTATATAAAAAAATGATTAT
>CSG15_0157_04 [organism=Cyphomyrmex rimosus] rDNA, 16S
GAATTTTATATAAATTTATTTGGTTTAAGTTATGTTTGTTTAGAATAAAAAATTATATTTAATTGGGAGGATTTTTAAATTATATAAACTTTAGAATTTAAATTACATTAATTAATGAATAAATAATTTAATGATGGATAAATTAAGTTAATAAAGAAGTAATTACCTTAGGGATAACAGCGTAATATTTTTAAATAGATCATATAGATAAAAATGATTGC
>CSG15_0157_10 [organism=Odontomachus haematodus] rDNA, 16S
GAATTTTATAAAATTATTTTAAAATTATTAAAATAATTTTATTTAATTGGGAGGATTTTTAAATTTAAATAACTTTAAAATTTATTAAACATTAATTTATGATATTTATAAATAAATAAATATTATTTAAATAAAAATTAATTACCTTAGGGATAACAGCATAAAATTTTTTTGTAGATCTTATATATAAAAATATTTGT
>CSG15_0157_13 [organism=Pheidole sagax] rDNA, 16S
GAATTTTATATAAATTTGATAATAGATTTAATAGAATATTTATTGAATTTATATTTTATTGGGAGGATAGTTAAATTAGATAAACTTTAATAGTATAAATCCATTTATTTATGAATTGTAAATTATAGGATGATAAAAGTTTTAAGTAGAATTAATTACCTTAGGGATAACAGCGTTATATTTTTAGAGAGATCTTATTGATAAAAATGATTGC
>CSG15_0157_14 [organism=Pheidole meinertopsis] rDNA, 16S
GAATTTTATATAATTTTATTAAGTGAGATTAATTTTAATTAATTGATTAATAGATTTATATTTTATTGGGAGGATAGTTAAATTGAATGAACTTTAATAGTTATTAATAAATCATAAATTTATGAATTAAGAATGAAGAATGGTTGATTAATTTAAATAGAATTAATTACCTTAGGGATAACAGCGTAATATTTTTAGAGAGATCTTATTAATAAAGATGATTGC
>CSG15_0157_15 [organism=Pheidole flavens] rDNA, 16S
GAATTTTATATAAATTTGTTAAGTAAATTAATATTAAATTATAATGATAAATTTATATTTTGTTGGGAGGATGATTAAATTAAAAAAACTTTAATAAAATTATTAAGTCATTAATTTATGAAATAGTTTGGAATGGCATTTAAGTTTGACTAGAATTAATTACCTTAGGGATAACAGCGTAATATCTTTAGAGAGATCTTATTGATAAAGATGATTGT
>CSG15_0157_16 [organism=Solenopsis sp.15] rDNA, 16S
GAATTTTATATATTTTTATTTAATAAAATTTATATTGAAATAGATAAAAAAATATTTTATTGGGAGGATAGTTAAATATTAAAAACTTTAATTAAAATTTAAATATAAATTAATAAATTTAAGAATGGTTAAATAAATTAATTAAGAATTAATTACCTTAGGGATAACAGCGTAATATTTTTGGAGAGTTCATATTGATAAAAATGTTTGC
>CSG15_0157_17 [organism=Solenopsis sp.24] rDNA, 16S
GAATTTAATATAATTTTATTAGATAAGAATTTATTAGAAAAAATAATAAATATATATTTAATTGGGAGGATTGTTAAATTTAAGTAACTTTAATTAAATTAAAATATAAATTAATAAAATAAAAGAATGGTTAATAAATTAAAAAAGAATTAATTACCTTAGGGATAACAGCGTAATACTTTTGGAGAGTTCATATTAATATAAGTGATTGC
>CSG15_0158_01 [organism=Pheidole midas] rDNA, 16S
GAATTTTATATAAATTTGATAATAAATTTAGAATAAAATTTGTTAAATTTATATTTTATTGGGAGGATAATTAAATTATAAAAACTTTAAAAAATAAAAATCCATTAATTTATGAATTGAAAATAGAGAATGATATAAAGAAAATTAAAATAAAATTAATTACCTTAGGGATAACAGCGTTATATTTTTAGAGAGATCTTATTAATAAAAATGTTTGC
>CSG15_0158_04 [organism=Cyphomyrmex rimosus] rDNA, 16S
GAATTTTATATAAATTTATTTGGTTTAAGTTATGTTTGTTTAGAATAAAAAATTATATTTAATTGGGAGGATTTTTAAATTATATAAACTTTAGAATTTAAATTACATTAATTAATGAATAAATAATTTAATGATGGATAAATTAAGTTAATAAAGAAGTAATTACCTTAGGGATAACAGCGTAATATTTTTAAATAGATCATATAGATAAAAATGATTGC
>CSG15_0158_07 [organism=Strumigenys smithii] rDNA, 16S
GAATTTTATATAATTATTTGTATTTATTTTAAAAGATTATTTAATAAGTAAGTATATTTGATTGGGAGGATTATTAAATTTAGATAACTTTAATTTTAATGAATATTATAGATTAATATTTAATAGATGGAATGATTATTAAATTAAATAAAAATTAATTACCTTAGGGATAACAGCGTAATATTTTTATAAAGATCTTATTAATAAAGATGATTGC
>CSG15_0158_08 [organism=Solenopsis sp.11] rDNA, 16S
GAATTTTATATTATTTTATTATATAATTTGTACATTTATAAGTTTGTTTTAATAATAAAATGGATATTTAATTGGGAGGATTGTTAAATTAAAAGAACTTTAATTAGAGTAAAATATAAATTAATAAGTTAAAGAGTGGCTTTTAAGTTAAAAAAGAATTAATTACCTTAGGGATAACAGCGTAATATTTTTAGAGAGTTCTTATTGATAAAAGTGATTGC
>CSG15_0160_02 [organism=Hypoponera sp.13.FGSGt] rDNA, 16S
GAATTTTATATTTTAATTTTTATTTTTAATATTATAAATTTAAAATATTTTATTGGGAGGATAAATAAATTTAATGAACTTTAAAAAAATTAATACATAAATTAATGATTTATGAAAAATTAATAAATAATATTTAATAAAAAATTAATTACCTTAGGGATAACAGCATAATATTTTTTTGTAGTTCATATATAAAAAAGTGATTGT
>CSG15_0160_03 [organism=Pachycondyla harpax] rDNA, 16S
GAATTTTATATAAATTATTATTAAAATTATATAGTAAGTTATATTTGATTGGGAGGATAATTAAATTTGACAAACTTTAATAAAAAATAACTTAAATAAATGGAAAGAAGAAGATGATTAATTAAGAATTATTAGAGAATAAATTACCTTAGGGATAACAGCATAATATTTTTTTTTAGATCTTATATAAAAAAATGTTTAT
>CSG15_0160_04 [organism=Apterostigma pilosum] rDNA, 16S
GAATTTTATATAAAGTTATTTTTAGTTAGTTTTAGTTTAAATAATTTTATATTTAGTTGGGAGGATTATTAAATTTATAAAACTTTAGTATAATTTTTAAAACTAAGATTAATGGATAGAAAAGATTGGTTTAAATATTAAATAAGATTAAATTACCTTAGGGATAACAGCATAATATTTTTAGACAGATCATATTATAATAAAAATTATTGC
>CSG15_0160_05 [organism=Paratrachymyrmex cornetzi] rDNA, 16S
GAATTTTATATGGTATTTATTGGAAATAAATGAGAGTAAAAGTAAAATAGTTTATAATTATAGTAAATATTATATTTCGTTGGGAGGATTTTTAAATTTTATTAACTTTAAAATAAATTACGATATTAATTATTGAAATTTGTGAGTAATTAGTTAGTAAATTAAGATAGAATTGATTACCTTAGGGATAACAGCGTAATAATTTTAGAAAGATCATATTGATAAAGTTGATTGC
>CSG15_0160_09 [organism=Strumigenys subedentata] rDNA, 16S
GAATTTAATATAATTATAAAAATATATTTATTAAAATTAATATATATGATTAATATTTAATTGGGAGGATTATTAAATTTAAGAAACTTTAAGATTATTTAAATTATAAATTAATATATAGAATTTTTTTGAGTGGTTATTAAATTAAAGTAAAATTAATTACCTTAGGGATAACAGCGTAATATTTTTATGGAGATCTTATTGATAAAAATGATTGC
>CSG15_0160_13 [organism=Pheidole cataractae] rDNA, 16S
GAATTTTATATAAATTTATTATTTGATTTAGTTAAAAAGATTAGTAATAGGTTAATATTTTATTGGGAGGATAGTTAAATTAAGGAAACTTTAATATTTGTTAAATCATTAATTTATGAATTATGATTAAAAGGAATGGTTATTAAATTTAAGTAGAATTAATTACCTTAGGGATAACAGCGTAATTTCTTTAGAGAGATCTTATTAATAAAGATGTTTGC
>CSG15_0160_14 [organism=Pheidole meinertopsis] rDNA, 16S
GAATTTTATATAATTTTATTAAGTGAGATTAATTTTAATTAATTGATTAATAGATTTATATTTTATTGGGAGGATAGTTAAATTGAATGAACTTTAATAGTTATTAATAAATCATAAATTTATGAATTAAGAATGAAGAATGGTTGATTAATTTAAATAGAATTAATTACCTTAGGGATAACAGCGTAATATTTTTAGAGAGATCTTATTAATAAAGATGATTGC
>CSG15_0160_16 [organism=Solenopsis sp.11] rDNA, 16S
GAATTTTATATTATTTTATTATATAATTTGTACATTTATAAGTTTGTTTTAATAATAAAATGGATATTTAATTGGGAGGATTGTTAAATTAAAAGAACTTTAATTAGAGTAAAATATAAATTAATAAGTTAAAGAGTGGCTTTTAAGTTAAAAAAGAATTAATTACCTTAGGGATAACAGCGTAATATTTTTAGAGAGTTCTTATTGATAAAAGTGATTGC
>CSG15_0160_17 [organism=Solenopsis sp.03] rDNA, 16S
GAATTTAATATAATTTTATTTAAATTAAGTTTGTATATAAAGAGATATTAAAATAAAATGAAATTATATTTAGTTGGGAGGATTATTAAATTTAATAAACTTTAATTAAAATATAAAATATGAATTAGTAAATTTTAGAGTGGTTAATAAATTTAATAAGAATTAATTACCTTAGGGATAACAGCGTAATATTTTTAGAGAGTTCATATTGATAAAAATGTTTGC
>CSG15_0161_01 [organism=Solenopsis sp.11] rDNA, 16S
GAATTTTATATTATTTTATTATATAATTTGTACATTTATAAGTTTGTTTTAATAATAAAATGGATATTTAATTGGGAGGATTGTTAAATTAAAAGAACTTTAATTAGAGTAAAATATAAATTAATAAGTTAAAGAGTGGCTTTTAAGTTAAAAAAGAATTAATTACCTTAGGGATAACAGCGTAATATTTTTAGAGAGTTCTTATTGATAAAAGTGATTGC
>CSG15_0161_02 [organism=Pheidole vorax] rDNA, 16S
GAATTTTATATAAATTTATTATTTAATTTTTATTTATTACAATAATATATTTATATTTTATTGGGAGGATAATTAAATTTAAATAACTTTAATAAGTATATAGACATTGATTTATGAATTTATGTATGAATGGCTAAGTTAGTTGCATGAGAATTAATTACCTTAGGGATAACAGCGTAATATTTTTTGAAAGATCTGATTGATAAAAATGATTGC
>CSG15_0161_05 [organism=Pheidole flavens] rDNA, 16S
GAATTTTATATAATTTTGTTAAAATTGATTAATTTAAATAAATAATAAATTTATATTTTGTTGGGAGGATAATTAAATTAAATAAACTTTAATAATGTAAAAATCATTAATTTATGGTTATTAAAAAATGAGTGATTATTATAATTAAATAGAATTAATTACCTTAGGGATAACAGCGTAATATCTTTAGAGAGATCTTATTAATAAAGATGTTTGT
>CSG15_0162_02 [organism=Sericomyrmex mayri] rDNA, 16S
GAATTTTATATATAAAATTTATTAGTAAATTAATTTTTATTTGGATAAGGTTGTATATTTAATTGGGAGGATTATTAAATTAATTGAACTTTAATTAATAGGAGGATATTAATAAATAATTTGTAATTTTAATTATAAAGGAGGATTAATTAATTGATTTAGAATTAATTACCTTAGGGATAACAGCGTAATAATTTTGGAAAGAACATATTAATAAAATTGATTGC
>CSG15_0162_04 [organism=Pheidole cataractae] rDNA, 16S
GAATTTTATATAAATTTATTATTTGATTTAGTTAAAAAGATTAGTAATAGGTTAATATTTTATTGGGAGGATAGTTAAATTAAGGAAACTTTAATATTTGTTAAATCATTAATTTATGAATTATGATTAAAAGGAATGGTTATTAAATTTAAGTAGAATTAATTACCTTAGGGATAACAGCGTAATTTCTTTAGAGAGATCTTATTAATAAAGATGTTTGC
>CSG15_0163_01 [organism=Eciton hamatum] rDNA, 16S
GAATTTTATAAATATTTTATTAAAATTAATTAATATTTATATTTATTTGGTTGGGGGGACATTTAAATTAAAATAACTTTAAATTAATTGATAACATTAATTAATGAATAATTAAATTATATTAGTGATAAAAATTATGTTTATAATAGAATAAATTACCTTAGGGATAACAGCATTATATTTTTGGAGAGTTCATATTGATAAAAATGTTTGT
>CSG15_0163_02 [organism=Solenopsis sp.15] rDNA, 16S
GAATTTTATATATTTTTATTTAGTAAAATTTATGTTGAAATAAATAAGAAGATATTTTATTGGGAGGATAGTTAAATATTAAAAACTTTAATTAAAATAAAAATATAAATTAATAAATTTAAGAATGATTAAATAAATTAATTAAGAATTAATTACCTTAGGGATAACAGCGTAATATTTTTGGAGAGTTCATATTAATAAGAATGTTTGC
>CSG15_0163_05 [organism=Pheidole gp.tristis.sp.C] rDNA, 16S
GAATTTTATATAAATTTGTTATGTTTAATATTATGAATAGATATGTGATAATTTTATATTTTATTGGGAGGATAAATAAATTAAAAAAACTTTAATAAATAAAAATCCATTAATTTATGAATTTAAGTTAAATGAGTGATTAAGTAAGTTTTAGAAGAATTAATTACCTTAGGGATAACAGCGTAATATTTTTAGAGAGATCTTATTAATAAAAATGATTGC
>CSG15_0163_06 [organism=Pheidole guajirana] rDNA, 16S
GAATTTTATATAGATTTATTATGTATATTATAATAAAAATATTAATAAATCTATATTTTATTGGGAGGATAATTAAATTATATAAACTTTAATAATGTAATAAAACATTAATGTATGAGTTAAATAATAAAAGAATGGTTAAATTAGTTTAAGTAGAATTAATTACCTTAGGGATAACAGCGTAATATTTTTAGAGAGATCTTATTAATAAAAATGATTGC
>CSG15_0164_01 [organism=Gnamptogenys tortuolosa] rDNA, 16S
GAATTTTATATAGTTATTAAAATTAATTTTATTGAATAAAATAATTTTAATTTATATTTGATTGGGAGGATTATTAAATTTTTAAAACTTTAATTTGAAAAATTACATAAATTAATGAATATATAAAAAATTAATTAAAGTAAATTTATATAAAAAAATTAATTACCTTAGGGATAACAGCGTGATATTTTTAGAGAGATCTTATTGATAAAAATGTTTGC
>CSG15_0164_03 [organism=Pheidole lovejoyi] rDNA, 16S
GAATTTTATATAAGTTTAATAAAAAATTTAGTTTTGAATTTATTAAATTTATATTTCATTGGGAGGATGATTAAATTATATAAACTTTAAAATATGTAAACCATTGATTTATGAAATAGAAATTTAGAGTGATTAAAATAAATTAAAGTAGAATTAATTACCTTAGGGATAACAGCGTTATATTTTTAGAGAGATCTTATTAATAAAAATGATTGC
>CSG15_0164_04 [organism=Pheidole cursor] rDNA, 16S
GAATTTTATAGAAAGTTAATAAAAGTTTTAGTATAAAAATTTATTAAGTTTTTATTTTATTGGGAGGATAATTAAATTAGAGAAACTTTAAAAAAATAAAAAATCATTGATGTATGAATTAGAGTGTAATAGAATGATGAAAAAATTTAAATAGAATTAATTACCTTAGGGATAACAGCGTTATATTTTTAGAGAGATCTTATTAATAAAAATGTTTGC
>CSG15_0164_06 [organism=Solenopsis sp.24] rDNA, 16S
GAATTTAATATAATTTTGTTAAATTAAATTAATTGTAAATTATAATAAAAATATATATTTAATTGGGAGGATTGTTAAATATAATTAACTTTAATTAGATAAAAATATAAATTAATAAATAAAAAGGATGGTTAATAAATTAAATAAGAATTAATTACCTTAGGGATAACAGCGTAATATTTTTGGAGAGTTCTTATCGATAAAAATGATTGC
>CSG15_0165_01 [organism=Ochetomyrmex neopolitus] rDNA, 16S
GAATTTTATATAATTATTATTTGATTTTTTAATTTTTATATTTGTTTAAATTATGATTATATTTAGTTGGGAGGATTGTTAAATTTTTTAAACTTTAATTAATAAATTACATAAATTAATGTATTAGAGAATGATTATTTTAATTAATTAAGAATTAATTACCTTAGGGATAACAGCGTGATATTTTTGGTGAGATCATATTAATAAAAATGTTTGC
>CSG15_0166_01 [organism=Pheidole cataractae] rDNA, 16S
GAATTTTATATAAATTTATTATTTGATTTAGTTAAAAAGATTAGTAATAGGTTAATATTTTATTGGGAGGATAGTTAAATTAAGGAAACTTTAATATTTGTTAAATCATTAATTTATGAATTATGATTAAAGAATGGTTATTAAATTTAAGTAGAATTAATTACCTTAGGGATAACAGCGTAATTTCTTTAGAGAGATCTTATTAATAAAGATGTTTGC
>CSG15_0167_02 [organism=Pheidole scolioceps] rDNA, 16S
GAATTTTATATAAATTTATTAAGTAGGTTAAAAATAAATTATTGATAGGTTTATATTTTATTGGGAGGATAATTAAATTAAAGAAACTTTAGTAGTAAAAATTCATTGATTTATGAATTAGAGAGTGACTTTTGAGTTTAAGTAGAATTAATTACCTTGGGGATAACAGCGTAATATCTTTAGAGAGATCTTATTAATAAAGATGATTGC
>CSG15_0167_03 [organism=Solenopsis sp.15] rDNA, 16S
GAATTTTATATATTTTTATTTAGTAAAATTTATGTTGAAATAAATAAGAAGATATTTTATTGGGAGGATAGTTAAATATTAAAAACTTTAATTAAAATAAAAATATAAATTAATAAATTTAAGAATGATTAAATAAATTAATTAAGAATTAATTACCTTAGGGATAACAGCGTAATATTTTTGGAGAGTTCATATTAATAAGAATGTTTGC
>CSG15_0167_04 [organism=Solenopsis sp.24] rDNA, 16S
GAATTTAATATAATTTTGTTAAATTAAATTAATTGTAAATTATAATAAAAATATATATTTAATTGGGAGGATTGTTAAATATAATTAACTTTAATTAGATAAAAATATAAATTAATAAATAAAAAGGATGGTTAATAAATTAAATAAGAATTAATTACCTTAGGGATAACAGCGTAATATTTTTGGAGAGTTCTTATCGATAAAAATGATTGC
>CSG15_0168_01 [organism=Dolichoderus bispinosus] rDNA, 16S
GAATTTTATATATAGCTTATTTTAGTATATTAGTTTCTGTTAAATTAGGTTATATATTTTATTGGGAGGATAGTTAAATAATAAAAACTTTAATTATATATTACATTGATGTATGAAAGATTAATGATTAATGTTTATTAAGTTAGAATTAATTACCTTAGGGATAACAGCGTAATATTTTTAGAGAGATCATATTAATAAAAATGTTTGC
>CSG15_0168_04 [organism=Pheidole gp.tristis.sp.C] rDNA, 16S
GAATTTTATATAAATTTGTTATGTTTAATATTATGAATAGATATGTGATAATTTTATATTTTATTGGGAGGATAAATAAATTAAAAAAACTTTAATAAATAAAAATCCATTAATTTATGAATTTAAGTTAAATGAGTGATTAAGTAAGTTTTAGAAGAATTAATTACCTTAGGGATAACAGCGTAATATTTTTAGAGAGATCTTATTAATAAAAATGATTGC
>CSG15_0168_05 [organism=Pheidole nitella] rDNA, 16S
GAATTTTATATAAATTTGAAAGTAAAAGTTTTAGGGGTAATATTTTTTAAATTTATATTTTGTTGGGAGGATAGCTAAATTAATAAAACTTTAATAAAATTAAAAGTCATTGATTTATGATAAATAGTGGATGGTTAATAAATTTACTTAGAATTAATTACCTTAGGGATAACAGCATAATATCTTTGGAGAGATCTTATTAATAAAGATGATTGT
>CSG15_0168_06 [organism=Solenopsis sp.15] rDNA, 16S
GAATTTTATATATTTTTATTTAGTAAAATTTATGTTGAAATAAATAAGAAGATATTTTATTGGGAGGATAGTTAAATATTAAAAACTTTAATTAAAATAAAAATATAAATTAATAAATTTAAGAATGATTAAATAAATTAATTAAGAATTAATTACCTTAGGGATAACAGCGTAATATTTTTGGAGAGTTCATATTAATAAGAATGTTTGC
>CSG15_0169_01 [organism=Camponotus novogranadensis] rDNA, 16S
GAATTTTATATAAATTTTAATTAGTTATTTTGATTATAAAGATTTAATTGATTAGGGTTTATATTTGATTGGGAGGATAGTTAAATTAAATGAACTTTAATTGAAGAAAACATTGATTTATGAAATTATAAGAGATTAATATTTTTTTGAAAAAAAAATATTATAAAAGAATTAATTACCTTAGGGATAACAGCGTAATATTTTTAAAAAGATCTTATTAATAAAAATGATTGC
>CSG15_0169_03 [organism=Pheidole gp.tristis.sp.C] rDNA, 16S
GAATTTTATATAAATTTGTTATGTTTAATATTATGAATAGATATGTGATAATTTTATATTTTATTGGGAGGATAAATAAATTAAAAAAACTTTAATAAATAAAAATCCATTAATTTATGAATTTAAGTTAAATGAGTGATTAAGTAAGTTTTAGAAGAATTAATTACCTTAGGGATAACAGCGTAATATTTTTAGAGAGATCTTATTAATAAAAATGATTGC
>CSG15_0169_04 [organism=Pheidole meinertopsis] rDNA, 16S
GAATTTTATATAATTTTATTAAGTGAGATTAATTTTAATTAATTGATTAATAGATTTATATTTTATTGGGAGGATAGTTAAATTGAATGAACTTTAATAGTTATTAATAAATCATAAATTTATGAATTAAGAATGAAGAATGGTTGATTAATTTAAATAGAATTAATTACCTTAGGGATAACAGCGTAATATTTTTAGAGAGATCTTATTAATAAAGATGATTGC
>CSG15_0169_06 [organism=Odontomachus scalptus] rDNA, 16S
GAATTTAATAAAATAATTTAAATAAGTATATTTAAATTATTTTATTTAATTGGGAGGATTTTTAAATTTATATAACTTTAAATAATAATTAAACATTAATTTATGAAATTTATTAAATAAATAAATATTATTTAAATAAAAATTAATTACCTTAGGGATAACAGCATAAAATTTTTTTGTAGATCTTATATATAAAAATATTTGT
>CSG15_0170_01 [organism=Sericomyrmex mayri] rDNA, 16S
GAATTTTATATATAAAATTTATTAGTAAATTAATTTTTATTTGGATAAGGTTGTATATTTAATTGGGAGGATTATTAAATTAATTGAACTTTAATTAATAGGAGGATATTAATAAATAATTTGTAATTTTAATTATAAAGGAGGATTAATTAATTGATTTAGAATTAATTACCTTAGGGATAACAGCGTAATAATTTTGGAAAGAACATATTAATAAAATTGATTGC
>CSG15_0170_02 [organism=Dolichoderus lutosus] rDNA, 16S
GAATTTTATATTTGTATTATTTATAAGTTAAGTTGAATTTAAGTTGTATAAATATTTTATTGGGAGGGTAGTTAAATTAATTAAACTTTAATTTTTAAATTACATAAATTAATGAAAATTTGATTATGATTTAATAAATAAGAATTAATTACCTTAGGGATAACAGCGTAATGTTTTTGGAGAGATCATATTAATAAAAACGTTTGC
>CSG15_0170_04 [organism=Carebara urichi] rDNA, 16S
GAATTTTATATAAAGATTTTAATAACTTAGATTGGGTTAAAGCTTTTATATTTGGTTGGGATAATTGTTAAATTTAAGGAATTTTAATTTTTAAGAATAGAGATTAGAGGGTATTAGGAGTGACTTTTAAGTTAAGGAAGAATTAATTACCTTAGGGATAACAGCGTAATATTTTTGGTGAGATCATATCTATAAAGATGTTTGC
>CSG15_0170_05 [organism=Pheidole meinertopsis] rDNA, 16S
GAATTTTATATAATTTTATTAAGTGAGATTAATTTTAATTAATTGATTAATAGATTTATATTTTATTGGGAGGATAGTTAAATTGAATGAACTTTAATAGTTATTAATAAATCATAAATTTATGAATTAAGAATGAAGAATGGTTGATTAATTTAAATAGAATTAATTACCTTAGGGATAACAGCGTAATATTTTTAGAGAGATCTTATTAATAAAGATGATTGC
>CSG15_0170_06 [organism=Solenopsis sp.11] rDNA, 16S
GAATTTTATATTATTTTATTATATAATTTGTACATTTATAAGTTTGTTTTAATAATAAAATGGATATTTAATTGGGAGGATTGTTAAATTAAAAGAACTTTAATTAGAGTAAAATATAAATTAATAAGTTAAAGAGTGGCTTTTAAGTTAAAAAAGAATTAATTACCTTAGGGATAACAGCGTAATATTTTTAGAGAGTTCTTATTGATAAAAGTGATTGC
>CSG15_0171_01 [organism=Sericomyrmex mayri] rDNA, 16S
GAATTTTATATATAAAATTTATTAGTAAATTAATTTTTATTTGGATAAGGTTGTATATTTAATTGGGAGGATTATTAAATTAATTGAACTTTAATTAATAGGAGGATATTAATAAATAATTTGTAATTTTAATTATAAAGGAGGATTAATTAATTGATTTAGAATTAATTACCTTAGGGATAACAGCGTAATAATTTTGGAAAGAACATATTAATAAAATTGATTGC
>CSG15_0171_02 [organism=Pheidole astur] rDNA, 16S
GAATTTTATATAAATTGAGAAAGAATTTTAGTAAAAGTATTAATTAATTTATATTTAGTTGGGAGGATGATTAAATTATAAAAACTTTAAAAAATTGGAATCATAAATTTATGAAATTATTAATAAGAATGATTTTAAAATTAAAATAGAATTAATTACCTTAGGGATAACAGCGTTATATTTTTAGAGAGATCTTATTAATAAAAGTGATTGC
>CSG15_0171_03 [organism=Pheidole cursor] rDNA, 16S
GAATTTTATAGAAAGTTAATAAAAGTTTTAGTATAAAAATTTATTAAGTTTTTATTTTATTGGGAGGATAATTAAATTAGAGAAACTTTAAAAAAATAAAAAATCATTGATGTATGAATTAGAGTGTAATAGAATGATGAAAAAATTTAAATAGAATTAATTACCTTAGGGATAACAGCGTTATATTTTTAGAGAGATCTTATTAATAAAAATGTTTGC
>CSG15_0171_05 [organism=Ochetomyrmex neopolitus] rDNA, 16S
GAATTTTATATAATTATTATTTGATTTTTTAATTTTTATATTTGTTTAAATTATGATTATATTTAGTTGGGAGGATTGTTAAATTTTTTAAACTTTAATTAATAAATTACATAAATTAATGTATTAGAGAATGATTATTTTAATTAATTAAGAATTAATTACCTTAGGGATAACAGCGTGATATTTTTGGTGAGATCATATTAATAAAAATGTTTGC
>CSG15_0172_01 [organism=Pheidole gp.tristis.sp.C] rDNA, 16S
GAATTTTATATAAATTTGTTATGTTTAATATTATGAATAGATATGTGATAATTTTATATTTTATTGGGAGGATAAATAAATTAAAAAAACTTTAATAAATAAAAATCCATTAATTTATGAATTTAAGTTAAATGAGTGATTAAGTAAGTTTTAGAAGAATTAATTACCTTAGGGATAACAGCGTAATATTTTTAGAGAGATCTTATTAATAAAAATGATTGC
>CSG15_0173_01 [organism=Ochetomyrmex neopolitus] rDNA, 16S
GAATTTTATATAATTATTATTTGATTTTTTAATTTTTATATTTGTTTAAATTATGATTATATTTAGTTGGGAGGATTGTTAAATTTTTTAAACTTTAATTAATAAATTACATAAATTAATGTATTAGAGAATGATTATTTTAATTAATTAAGAATTAATTACCTTAGGGATAACAGCGTGATATTTTTGGTGAGATCATATTAATAAAAATGTTTGC
>CSG15_0174_01 [organism=Pheidole guajirana] rDNA, 16S
GAATTTTATATAGATTTATTATGTATATTATAATAAAAATATTAATAAATCTATATTTTATTGGGAGGATAATTAAATTATATAAACTTTAATAATGTAATAAAACATTAATGTATGAGTTAAATAATAAAAGAATGGTTAAATTAGTTTAAGTAGAATTAATTACCTTAGGGATAACAGCGTAATATTTTTAGAGAGATCTTATTAATAAAAATGATTGC
>CSG15_0174_02 [organism=Solenopsis sp.24] rDNA, 16S
GAATTTAATATAATTTTGTTAAATTAAATTAATTGTAAATTATAATAAAAATATATATTTAATTGGGAGGATTGTTAAATATAATTAACTTTAATTAGATAAAAATATAAATTAATAAATAAAAAGGATGGTTAATAAATTAAATAAGAATTAATTACCTTAGGGATAACAGCGTAATATTTTTGGAGAGTTCTTATCGATAAAAATGATTGC
>CSG15_0176_02 [organism=Pheidole meinertopsis] rDNA, 16S
GAATTTTATATAATTTTATTAAGTGAGATTAATTTTAATTAATTGATTAATAGATTTATATTTTATTGGGAGGATAGTTAAATTGAATGAACTTTAATAGTTATTAATAAATCATAAATTTATGAATTAAGAATGAAGAATGGTTGATTAATTTAAATAGAATTAATTACCTTAGGGATAACAGCGTAATATTTTTAGAGAGATCTTATTAATAAAGATGATTGC
>CSG15_0176_04 [organism=Solenopsis sp.15] rDNA, 16S
GAATTTTATATATTTTTATTTAGTAAAATTTATGTTGAAATAAATAAGAAGATATTTTATTGGGAGGATAGTTAAATATTAAAAACTTTAATTAAAATAAAAATATAAATTAATAAATTTAAGAATGATTAAATAAATTAATTAAGAATTAATTACCTTAGGGATAACAGCGTAATATTTTTGGAGAGTTCATATTAATAAGAATGTTTGC
>CSG15_0177_01 [organism=Pheidole cataractae] rDNA, 16S
GAATTTTATATAAATTTATTATTTGATTTAGTTAAAAAGATTAGTAATAGGTTAATATTTTATTGGGAGGATAGTTAAATTAAGGAAACTTTAATATTTGTTAAATCATTAATTTATGAATTATGATTAAAAGGAATGGTTATTAAATTTAAGTAGAATTAATTACCTTAGGGATAACAGCGTAATTTCTTTAGAGAGATCTTATTAATAAAGATGTTTGC
>CSG15_0177_02 [organism=Pheidole flavens] rDNA, 16S
GAATTTTATATAAATTTATTAAAATTAATTAGTTATATTATAATAATATATTTATATTTTGTTGGGAGGATAGTTAAATTAAAAAAACTTTAATAATAATTAGAACATTAATTTATGAATAATAAAAATGAGTGATTAATAGAATTAGTTAGAATTAATTACCTTAGGGATAACAGCGTAATATCTTTAGAGAGATCTTATTAATAAAGATGATTGT
>CSG15_0177_03 [organism=Solenopsis sp.15] rDNA, 16S
GAATTTTATATATTTTTATTTAGTAAAATTTATGTTGAAATAAATAAGAAGATATTTTATTGGGAGGATAGTTAAATATTAAAAACTTTAATTAAAATAAAAATATAAATTAATAAATTTAAGAATGATTAAATAAATTAATTAAGAATTAATTACCTTAGGGATAACAGCGTAATATTTTTGGAGAGTTCATATTAATAAGAATGTTTGC
>CSG15_0178_01 [organism=Pachycondyla harpax] rDNA, 16S
GAATTTTATATAAATTATTAATAAAATAAATTAGTAATTTATATTTTATTGGGAGGATAATTAAATTTAAATAACTTTAATATAGAGAAACTTTGATTAATGAAAAGAAAAAGATGATTAATAAAAAATTATTGGAGATTAAATTACCTTAGGGATAACAGCATTATATTTTTTTTTAGATCATATATAAAAAAATGTTTAT
>CSG15_0178_02 [organism=Ochetomyrmex neopolitus] rDNA, 16S
GAATTTTATATAATTATTATTTGATTTTTTAATTTTTATATTTGTTTAAATTATGATTATATTTAGTTGGGAGGATTGTTAAATTTTTTAAACTTTAATTAATAAATTACATAAATTAATGTATTAGAGAATGATTATTTTAATTAATTAAGAATTAATTACCTTAGGGATAACAGCGTGATATTTTTGGTGAGATCATATTAATAAAAATGTTTGC
>CSG15_0178_03 [organism=Solenopsis sp.11] rDNA, 16S
GAATTTTATATTATTTTATTATATAATTTGTACATTTATAAGTTTGTTTTAATAATAAAATGGATATTTAATTGGGAGGATTGTTAAATTAAAAGAACTTTAATTAGAGTAAAATATAAATTAATAAGTTAAAGAGTGGCTTTTAAGTTAAAAAAGAATTAATTACCTTAGGGATAACAGCGTAATATTTTTAGAGAGTTCTTATTGATAAAAGTGATTGC
>CSG15_0179_02 [organism=Pheidole aripoensis] rDNA, 16S
GAATTTTATATAAATTTGTTATTAAATTTAGTAAAATAATATTAATAAGTTTATATTTTATTGGGAGGATAATTAAATTATGAAAACTTTAATAAATAGGTAAGTCATTAATGAATGAGTTAATATAGAAAGAATGAGTAGTAAATTTAAGTAGAATTAATTACCTTAGGGATAACAGCGTAATATTTTTGGAGAGATCTTATTAATAAAAATGATTGC
>CSG15_0179_05 [organism=Solenopsis sp.03] rDNA, 16S
GAATTTTATATAATTTTATTGGGTTGAGTTTATATGAAGATAATATTAATAGTAATAAAATTATATTTAGTTGGGAGGATTGTTAAATTTAATAAACTTTAATTAAAAAAATATAATATAAATTAATAAATTTTAGAGTGATTAATAAATTAAGTAAGAATTAATTACCTTAGGGATAACAGCGTAATATTTTTGGAGAGTTCATATTGATAAGAATGTTTGC
>CSG15_0180_01 [organism=Neoponera commutata] rDNA, 16S
GAATTTTATATAAATTATTTAATAAAATTAAGTGATTATATTTTATTGGGAGGATAATTAAATTAATTGAACTTTAATTTTGAAAAACTAAAATAATAGAATTTTTTAATTAATTAATAATTTAAAGTTAATATAGAATTAATTACCTTAGGGATAACAGCATAATATTTTTTTTTAGATCATATATAAAAAGATGTTTAT
>CSG15_0180_03 [organism=Sericomyrmex mayri] rDNA, 16S
GAATTTTATATATAAAATTTATTAGTAAATTAATTTTTATTTGGATAAGGTTGTATATTTAATTGGGAGGATTATTAAATTAATTGAACTTTAATTAATAGGAGGATATTAATAAATAATTTGTAATTTTAATTATAAAGGAGGATTAATTAATTGATTTAGAATTAATTACCTTAGGGATAACAGCGTAATAATTTTGGAAAGAACATATTAATAAAATTGATTGC
>CSG15_0180_05 [organism=Pheidole meinertopsis] rDNA, 16S
GAATTTTATATAATTTTATTAAGTGAGATTAATTTTAATTAATTGATTAATAGATTTATATTTTATTGGGAGGATAGTTAAATTGAATGAACTTTAATAGTTATTAATAAATCATAAATTTATGAATTAAGAATGAAGAATGGTTGATTAATTTAAATAGAATTAATTACCTTAGGGATAACAGCGTAATATTTTTAGAGAGATCTTATTAATAAAGATGATTGC
>CSG15_0180_06 [organism=Pheidole nitella] rDNA, 16S
GAATTTTATATAAATTTGAAAGTAAAAGTTTTAGGGGTAATATTTTTTAAATTTATATTTTGTTGGGAGGATAGTTAAATTAATAAAACTTTAATAAAATTAAAAGTCATTGATTTATGATAAATAGTGGATGGTTAATAAATTTACTTAGAATTAATTACCTTAGGGATAACAGCATAATATCTTTGGAGAGATCTTATTAATAAAGATGATTGT
>CSG15_0180_07 [organism=Pheidole gp.tristis.sp.C] rDNA, 16S
GAATTTTATATAAATTTGTTATGTTTAATATTATGAATAGATATGTGATAATTTTATATTTTATTGGGAGGATAAATAAATTAAAAAAACTTTAATAAATAAAAATCCATTAATTTATGAATTTAAGTTAAATGAGTGATTAAGTAAGTTTTAGAAGAATTAATTACCTTAGGGATAACAGCGTAATATTTTTAGAGAGATCTTATTAATAAAAATGATTGC
>CSG15_0180_08 [organism=Solenopsis sp.03] rDNA, 16S
GAATTTTATATAATTTTATTGGATTGAGTTTATTGAAGATAATATTAATAGTAATAAAATTATATTTAGTTGGGAGGATTGTTAAATTTAATAAACTTTAATTAAAAAAATATAATATAAATTAATAAATTTTAGAGTGATTAATAAATTAAGTAAGAATTAATTACCTTAGGGATAACAGCGTAATATTTTTGGAGAGTTCATATTGATAAGAATGTTTGC
>CSG15_0181_02 [organism=Sericomyrmex mayri] rDNA, 16S
GAATTTTATATATAAAATTTATTAGTAAATTAATTTTTATTTGGATAAGGTTGTATATTTAATTGGGAGGATTATTAAATTAATTGAACTTTAATTAATAGGAGGATATTAATAAATAATTTGTAATTTTAATTATAAAGGAGGATTAATTAATTGATTTAGAATTAATTACCTTAGGGATAACAGCGTAATAATTTTGGAAAGAACATATTAATAAAATTGATTGC
>CSG15_0181_03 [organism=Mayaponera arhuaca] rDNA, 16S
GAATTTTATAGCCTAAATTATTAAAAAATAGTTAGGGGTATTTGATTGGGAGGATGATTAAATTAATAAAACTTTAATAAAAAAAAATAAACTAAAGTTATAGGAATTAAATAATTGAATGATAATAATTATAAAAGAATTAATTACCTTAGGGATAACAGCATAATATTTTTTTATAGTCCATATAAAAAAAAATGTTTAT
>CSG15_0181_04 [organism=Azteca sp.SL13.01] rDNA, 16S
GAATTTAATATTGTATTAGTTAATTAATTAATTTATTATGATAAAATAAGTTAATATAATATTTTATTGGGAGGATAGTTAAATTTGAAGAACTTAAATAATAAAATAACATGAATTAATGAATTTTTAATTATGAGTTAGTAAAGTAAAATTAATTACCTTAGGGATAACAGCGTAATATTTTTAGTGAGATCATATTTATAAAAGTGTTTGC
>CSG15_0181_05 [organism=Dolichoderus imitator] rDNA, 16S
GAATTTAATATTGACCTAAAAGAATTAATTAATTATAATTAATTTTAGAATAATATTTAGTTGGGAGGATAGTTGAATTATTATAACTTTAATAATAATAAATACATTGATTTATGAATTAAAGATTAATATTTTTTATAATAGAATTAATTACCTTAGGGATAACAGCGTAATATTTTTGGAGAGATCATATTGATAAAAATGTTTGC
>CSG15_0181_06 [organism=Pheidole fissiceps] rDNA, 16S
GAATTTTATATAAGTTTAATAGAAAATTTAATTTAAAGTTTATTAAATTTATATTTCATTGGGAGGATGATTAAATTAAATAAACTTTAGAATATATAAGCCATTGATTTATGAATTAATGATTAAGAATGATTGGAATAAATTTAAGTAGAATTAATTACCTTAGGGATAACAGCGTTATATTTTTAGAGAGATCTTATTAATAAAAATGGTTGC
>CSG15_0181_07 [organism=Pheidole biconstricta] rDNA, 16S
GAATTTTATATAAATTTTGTAAAAAATTTAATATGTATTTTATTAAATTTATATTTTATTGGGAGGATGATTAAATTAAATAAACTTTAAAATTAAAAAAAATCCATTAATTTATGAGTTATAGTATATAGAATGGCTAAATAAAGTTTAATTAGAATTAATTACCTTAGGGATAACAGCGTTATATTTTTAGAGAGATCTTATTAATAAAAATGTTTGC
>CSG15_0182_01 [organism=Pheidole cataractae] rDNA, 16S
GAATTTTATATAAATTTATTATTTGATTTAGTTAAAAAGATTAGTAATAGGTTAATATTTTATTGGGAGGATAGTTAAATTAAGGAAACTTTAATATTTGTTAAATCATTAATTTATGAATTATGATTAAAAGGAATGGTTATTAAATTTAAGTAGAATTAATTACCTTAGGGATAACAGCGTAATTTCTTTAGAGAGATCTTATTAATAAAGATGTTTGC
>CSG15_0182_02 [organism=Azteca sp.SL13.01] rDNA, 16S
GAATTTAATATTGTATTAGTTAATTGATTAGTTATATATTATAAGTTGATATAATATTTTATTGGGAGGATAGTTAAATTTGATGAACTTAAATAATAAAATAACATAAATTAATGAATTTTGAATTATGAGTTAGTAAAGTAAAATTAATTACCTTAGGGATAACAGCGTAATATTTTTAGTGAGATCATATTTATAAAAGTGTTTGC
>CSG15_0182_03 [organism=Solenopsis sp.24] rDNA, 16S
GAATTTAATATAATTTTGTTAAATTAAATTAATTGTAAATTATAATAAAAATATATATTTAATTGGGAGGATTGTTAAATATAATTAACTTTAATTAGATAAAAATATAAATTAATAAATAAAAAGGATGGTTAATAAATTAAATAAGAATTAATTACCTTAGGGATAACAGCGTAATATTTTTGGAGAGTTCTTATCGATAAAAATGATTGC
>CSG15_0183_01 [organism=Pheidole gp.tristis.sp.C] rDNA, 16S
GAATTTTATATAAATTTGTTATGTTTAATATTATGAATAGATATGTGATAATTTTATATTTTATTGGGAGGATAAATAAATTAAAAAAACTTTAATAAATAAAAATCCATTAATTTATGAATTTAAGTTAAATGAGTGATTAAGTAAGTTTTAGAAGAATTAATTACCTTAGGGATAACAGCGTAATATTTTTAGAGAGATCTTATTAATAAAAATGATTGC
>CSG15_0183_02 [organism=Solenopsis sp.15] rDNA, 16S
GAATTTTATATATTTTTATTTAGTAAAATTTATGTTGAAATAAATAAGAAGATATTTTATTGGGAGGATAGTTAAATATTAAAAACTTTAATTAAAATAAAAATATAAATTAATAAATTTAAGAATGATTAAATAAATTAATTAAGAATTAATTACCTTAGGGATAACAGCGTAATATTTTTGGAGAGTTCATATTAATAAGAATGTTTGC
>CSG15_0184_01 [organism=Nomamyrmex esenbeckii] rDNA, 16S
GAATTTTATTAATATTAAATTATTAAAGAAGGTTGATAAATTTAATATTTATTTGATTGGGGGGATATTTAAATTAATAAAACTTTAAATTAATTAATGACATTGATTAATGGATTAGTTTAATATATTAAATGATTTAAATTATGTTAATAAAAGAATAAATTACCTTAGGGATAACAGCATAATATTTTTAGAGAGTTCATATTGATAAAAATGTTTGT
>CSG15_0184_02 [organism=Neoponera verenae] rDNA, 16S
GAATTTAATATAATTTTTTTATTAATATAATGAATTAATTATATTTGATTGGGGGGATTATTAAATTTAAAAAACTTTAATGTAAAAAACTTAAATTAAAGAAAAAAAAATAAATAATTGAATAATTTAAATTATTTAAGAATTAATTACCTTAGGGATAACAGCATAATAATTTTTTTTAGATCTTATATAAAAAATTGTTTAT
>CSG15_0184_04 [organism=Pheidole meinertopsis] rDNA, 16S
GAATTTTATATAATTTTATTAAGTGAGATTAATTTTAATTAATTGATTAATAGATTTATATTTTATTGGGAGGATAGTTAAATTGAATGAACTTTAATAGTTATTAATAAATCATAAATTTATGAATTAAGAATGAAGAATGGTTGATTAATTTAAATAGAATTAATTACCTTAGGGATAACAGCGTAATATTTTTAGAGAGATCTTATTAATAAAGATGATTGC
>CSG15_0184_05 [organism=Pheidole nitella] rDNA, 16S
GAATTTTATATAAATTTGAAAGTAAAAGTTTTAGGGGTAATATTTTTTAAATTTATATTTTGTTGGGAGGATAGCTAAATTAATAAAACTTTAATAAAATTAAAAGTCATTGATTTATGATAAATAGTGGATGGTTAATAAATTTACTTAGAATTAATTACCTTAGGGATAACAGCATAATATCTTTGGAGAGATCTTATTAATAAAGATGATTGT
>CSG15_0185_03 [organism=Pheidole guajirana] rDNA, 16S
GAATTTTATATAGATTTATTATGTATATTATAATAAAAATATTAATAAATCTATATTTTATTGGGAGGATAATTAAATTATATAAACTTTAATAATGTAATAAAACATTAATGTATGAGTTAAATAATAAAAGAATGGTTAAATTAGTTTAAGTAGAATTAATTACCTTAGGGATAACAGCGTAATATTTTTAGAGAGATCTTATTAATAAAAATGATTGC
>CSG15_0186_01 [organism=Strumigenys subedentata] rDNA, 16S
GAATTTAATATAATTATAAAAATATATTTATTAAAATTAATATATATGATTAATATTTAATTGGGAGGATTATTAAATTTAAGAAACTTTAAGATTATTTAAATTATAAATTAATATATAGAATTTTTTTGAGTGGTTAATAAATTAAAGTAAAATTAATTACCTTAGGGATAACAGCGTAATATTTTTATGGAGATCTTATTGATAAAAATGATTGC
>CSG15_0186_02 [organism=Pheidole biconstricta] rDNA, 16S
GAATTTTATATAAATTTTGTAAAAAATTTAATATGTATTTTATTAAATTTATATTTTATTGGGAGGATGATTAAATTAAATAAACTTTAAAATTAAAAAAAATCCATTAATTTATGAGTTATAGTATATAGAATGGCTAAATAAAGTTTAATTAGAATTAATTACCTTAGGGATAACAGCGTTATATTTTTAGAGAGATCTTATTAATAAAAATGTTTGC
>CSG15_0186_03 [organism=Pheidole guajirana] rDNA, 16S
GAATTTTATATAGATTTATTATGTATATTATAATAAAAATATTAATAAATCTATATTTTATTGGGAGGATAATTAAATTATATAAACTTTAATAATGTAATAAAACATTAATGTATGAGTTAAATAATAAAAGAATGGTTAAATTAGTTTAAGTAGAATTAATTACCTTAGGGATAACAGCGTAATATTTTTAGAGAGATCTTATTAATAAAAATGATTGC
>CSG15_0186_04 [organism=Pheidole sagax] rDNA, 16S
GAATTTTATATAAATTTAAGATAAAGTTTAATAGAATATTTATTAAATTTATATTTTATTGGGAGGATAATTAAATTAAATAAACTTTAAAAGTAAGAATCCATTAATTTATGAATTTTAAATTATAGAATGATAAAAATTTTAAGTAGAATTAATTACCTTAGGGATAACAGCGTTATATTTTTAGAGAGATCTTATTGATAAAAATGATTGC
>CSG15_0187_01 [organism=Pachycondyla harpax] rDNA, 16S
GAATTTTATATAAATTATTAATAAAATAAATTAGTAATTTATATTTTATTGGGAGGATAATTAAATTTAAATAACTTTAATGTAGAGAAACTTTGATTAATGGAAAGAAAAAGATGACTAATAAAAAATTATTGGAGATTAAATTACCTTAGGGATAACAGCATTATATTTTTTTTTAGATCATATATAAAAAAATGTTTAT
>CSG15_0187_03 [organism=Pheidole pedana] rDNA, 16S
GAATTTTATATAAATTTATTAAAAAAGTTTAGTTAATGTTAGTAATTTTATATTTTGTTGGGAGGATAATTAAATTATAAAAACTTTAAAAGTATTTAGACATTAATTTATGAATGTAGTAATAATGATTGGTTAATTTAGTTTGAGTAGAATTAATTACCTTAGGGATAACAGCGTAATATCTTTAGAGAGATCTTATTAATAAAGATGATTGC
>CSG15_0188_01 [organism=Pheidole cursor] rDNA, 16S
GAATTTTATAGAAAGTTAATAAAAGTTTTAGTATAAAAATTTATTAAGTTTTTATTTTATTGGGAGGATAATTAAATTAGAGAAACTTTAAAAAAATAAAAAATCATTGATGTATGAATTAGAGTGCAATAGAATGATGAAAAAATTTAAATAGAATTAATTACCTTAGGGATAACAGCGTTATATTTTTAGAGAGATCTTATTAATAAAAATGTTTGC
>CSG15_0188_02 [organism=Pheidole aripoensis] rDNA, 16S
GAATTTTATATAAATTTGTTATTAAATTTAGTAAAATAATATTAATAAGTTTATATTTTATTGGGAGGATAATTAAATTATGAAAACTTTAATAAATAGGTAAGTCATTAATGAATGAGTTAATATAGAAAGAATGAGTAGTAAATTTAAGTAGAATTAATTACCTTAGGGATAACAGCGTAATATTTTTGGAGAGATCTTATTAATAAAAATGATTGC
>CSG15_0188_03 [organism=Pheidole guajirana] rDNA, 16S
GAATTTTATATAGATTTATTATGTATATTATAATAAAAATATTAATAAATCTATATTTTATTGGGAGGATAATTAAATTATATAAACTTTAATAATGTAATAAAACATTAATGTATGAGTTAAATAATAAAAGAATGGTTAAATTAGTTTAAGTAGAATTAATTACCTTAGGGATAACAGCGTAATATTTTTAGAGAGATCTTATTAATAAAAATGATTGC
>CSG15_0188_04 [organism=Solenopsis sp.15] rDNA, 16S
GAATTTTATATATTTTTATTTAGTAAAATTTATGTTGAAATAAATAAGAAGATATTTTATTGGGAGGATAGTTAAATATTAAAAACTTTAATTAAAATAAAAATATAAATTAATAAATTTAAGAATGATTAAATAAATTAATTAAGAATTAATTACCTTAGGGATAACAGCGTAATATTTTTGGAGAGTTCATATTAATAAGAATGTTTGC
>CSG15_0189_01 [organism=Sericomyrmex mayri] rDNA, 16S
GAATTTTATATATAAAATTTATTAGTAAATTAATTTTTATTTGGATAAGGTTGTATATTTAATTGGGAGGATTATTAAATTAATTGAACTTTAATTAATAGGAGGATATTAATAAATAATTTGTAATTTTAATTATAAAGGAGGATTAATTAATTGATTTAGAATTAATTACCTTAGGGATAACAGCGTAATAATTTTGGAAAGAACATATTAATAAAATTGATTGC
>CSG15_0189_03 [organism=Pheidole pedana] rDNA, 16S
GAATTTTATATAAATTTATTAAAAAAGTTTAGTTAATGTTAGTAATTTTATATTTTGTTGGGAGGATAATTAAATTATAAAAACTTTAAAAGTATTTAGACATTAATTTATGAATGTAGTAATAATGATTGGTTAATTTAGTTTGAGTAGAATTAATTACCTTAGGGATAACAGCGTAATATCTTTAGAGAGATCTTATTAATAAAGATGATTGC
>CSG15_0190_01 [organism=Atta cephalotes] rDNA, 16S
GAATTTTATATATGATTTCATAAAAATTATAAATTTTAAAGTTGTATGAAATTATATATTTAGTTGGGAGGATTGTTAAATTTAATAAACTTTAATTGGAAAAAGATATAAATGAATAGTAAAATTAGAATTTGATGGATTTACTGGAAATTAGGAAAGAAATAATTACCTTAGGGATAACAGCGTAATATTTTTGGAAAGATCATATTGATAAAAATGATTGC
>CSG15_0190_02 [organism=Neoponera verenae] rDNA, 16S
GAATTTAATATAATTTTTTTATTAATATAATGAATTAATTATATTTGATTGGGGGGATTATTAAATTTAAAAAACTTTAATGTAAAAAACTTAAATTAAAGAAAAAAAAATAAATAATTGAATAATTTAAATTATTTAAGAATTAATTACCTTAGGGATAACAGCATAATAATTTTTTTTAGATCTTATATAAAAAATTGTTTAT
>CSG15_0190_03 [organism=Pheidole cataractae] rDNA, 16S
GAATTTTATATAAATTTATTATTTGATTTAGTTAAAAAGATTAGTAATAGGTTAATATTTTATTGGGAGGATAGTTAAATTAAGGAAACTTTAATATTTGTTAAATCATTAATTTATGAATTATGATTAAAAGGAATGGTTATTAAATTTAAGTAGAATTAATTACCTTAGGGATAACAGCGTAATTTCTTTAGAGAGATCTTATTAATAAAGATGTTTGC
>CSG15_0190_04 [organism=Pheidole guajirana] rDNA, 16S
GAATTTTATATAGATTTATTATGTATATTATAATAAAAATATTAATAAATCTATATTTTATTGGGAGGATAATTAAATTATATAAACTTTAATAATGTAATAAAACATTAATGTATGAGTTAAATAATAAAAGAATGGTTAAATTAGTTTAAGTAGAATTAATTACCTTAGGGATAACAGCGTAATATTTTTAGAGAGATCTTATTAATAAAAATGATTGC
>CSG15_0191_01 [organism=Hypoponera sp.IT14.01] rDNA, 16S
GAATTTAATATTTTTATGTGAATATTTATAAAAAATTTATATAAAAAATATTTTATTGGGAGGATAATTAAATTTAAATAACTTTAATATGAGAATAACATGGATTATTGATAATTTAATGAATAAGTAAAATTTAATAGAGAATTAATTACCTTAGGGATAACAGCATAATATTTTTTAGTAGTTCATATATAAAAAAATGTTTAT
>CSG15_0191_02 [organism=Pheidole cataractae] rDNA, 16S
GAATTTTATATAAATTTATTATTTGATTTAGTTAAAAAGATTAGTAATAGGTTAATATTTTATTGGGAGGATAGTTAAATTAAGGAAACTTTAATATTTGTTAAATCATTAATTTATGAATTATGATTAAAAGGAATGGTTATTAAATTTAAGTAGAATTAATTACCTTAGGGATAACAGCGTAATTTCTTTAGAGAGATCTTATTAATAAAGATGTTTGC
>CSG15_0191_03 [organism=Neocerapachys splendens] rDNA, 16S
GAATTTTATAGATAATGTGGGTTTTGTTTATATGAGAATTTGCTTATCTGTTTGGTTGGGAGGACGGTTAAATTATTTAAACTTTAATAAGTGTGTTTATCATTGATTAATGGAATGTTTTGTTACGGTTTATTTTTTTATTATTAGTTAAATTACCTCAGGGATAACAGCGTAATATTTTAGGAAAGTTCATATTGATTAAAATGTTTGC
>CSG15_0192_01 [organism=Pachycondyla harpax] rDNA, 16S
GAATTTTATATAAATTATTAATAAAATAAATTAGTAATTTATATTTTATTGGGAGGATAATTAAATTTAAATAACTTTAATGTAGAGAAACTTTGATTAATGGAAAGAAAAAGATGACTAATAAAAAATTATTGGAGATTAAATTACCTTAGGGATAACAGCATTATATTTTTTTTTAGATCATATATAAAAAAATGTTTAT
>CSG15_0192_02 [organism=Solenopsis sp.15] rDNA, 16S
GACGAGAAGACCCTATAGAATTTTATATATTTTTATTTAGTAAAATTTATGTTGAAATAAATAAGAAGATATTTTATTGGGAGGATAGTTAAATATTAAAAACTTTAATTAAAATAAAAATATAAATTAATAAATTTAAGAATGATTAAATAAATTAATTAAGAATTAATTACCTTAGGGATAACAGCGTAATATTTTTGGAGAGTTCATATTAATAAGAATGTTTGC
>CSG15_0193_01 [organism=Camponotus atriceps] rDNA, 16S
GAATTTTATATAAATTTTGATTGAAGGCTTGTAAAAATTAGAATTTATATTTGGTTGGGAGGATTGTTAAATTTAATAAACTTTAATAATAAAAAACATTAATTTATGATTTAAATTTAATTAAATGATTAGGATTATATAATTCTATGAAAGAAGTAATTACCTCAGGGATAACAGCGTAATATTTTTAAAAAGATCTTATTGATAAAAGTGATTGC
>CSG15_0193_02 [organism=Pheidole midas] rDNA, 16S
GAATTTTATATAAATTTGATAATAAATTTAGAATAAAATTTGTTAAATTTATATTTTATTGGGAGGATAATTAAATTATAAAAACTTTAAAAAATAAAAATCCATTAATTTATGAATTGAAAATAGAGAATGATATAAAGAAAATTAAAATAAAATTAATTACCTTAGGGATAACAGCGTTATATTTTTAGAGAGATCTTATTAATAAAAATGTTTGC
>CSG15_0193_03 [organism=Solenopsis sp.15] rDNA, 16S
GAATTTTATATATTTTTATTTAGTAAAATTTATGTTGAAATAAATAAGAAGATATTTTATTGGGAGGATAGTTAAATATTAAAAACTTTAATTAAAATAAAAATATAAATTAATAAATTTAAGAATGATTAAATAAATTAATTAAGAATTAATTACCTTAGGGATAACAGCGTAATATTTTTGGAGAGTTCATATTAATAAGAATGTTTGC
>CSG15_0194_01 [organism=Pheidole biconstricta] rDNA, 16S
GAATTTTATATAAATTTTGTAAAAAATTTAATATGTATTTTATTAAATTTATATTTTATTGGGAGGATGATTAAATTAAATAAACTTTAAAATTAAAAAAAATCCATTAATTTATGAGTTATAGTATATAGAATGGCTAAATAAAGTTTAATTAGAATTAATTACCTTAGGGATAACAGCGTTATATTTTTAGAGAGATCTTATTAATAAAAATGTTTGC
>CSG15_0194_02 [organism=Pheidole embolopyx] rDNA, 16S
GAATTTTATATAAGTTTGATAAAGAAGTTTATTATTGAGGTTATTAAATTTATATTTTATTGGGAGGATAGTTAAATTAGTTAAACTTTAAAAATAAAAATCCATTAATTTATGAGGTATAATTTATATAGTGTGATAAAAAATTTAAGTAGAATTAATTACCTTAGGGATAACAGCGTTATATTTTTAGAGAGATCTTATTGATAAAAATGATTGC
>CSG15_0194_03 [organism=Pheidole guajirana] rDNA, 16S
GAATTTTATATAGATTTATTATGTATATTATAATAAAAATATTAATAAATCTATATTTTATTGGGAGGATAATTAAATTATATAAACTTTAATAATGTAATAAAACATTAATGTATGAGTTAAATAATAAAAGAATGGTTAAATTAGTTTAAGTAGAATTAATTACCTTAGGGATAACAGCGTAATATTTTTAGAGAGATCTTATTAATAAAAATGATTGC
>CSG15_0195_01 [organism=Ectatomma lugens] rDNA, 16S
GAATTTTATATAAAAGTTTATAAATAAAATATGTTTTAATTATGGATTATAAATATTTATATTTTATTGGGGAGATAATTAAATTAATAAAACTTTATAAGAAATTGTACATTAATTTATGAAAATTTAGAATTAAATTTATATTATTAGAATTAATTACCTTAGGGATAACAGCGTTAAATTTTTAGAGAGATCATATTGATAAAAATTATTGC
>CSG15_0195_03 [organism=Pheidole guajirana] rDNA, 16S
GAATTTTATATAGATTTATTATGTATATTATAATAAAAATATTAATAAATCTATATTTTATTGGGAGGATAATTAAATTATATAAACTTTAATAATGTAATAAAACATTAATGTATGAGTTAAATAATAAAAGAATGGTTAAATTAGTTTAAGTAGAATTAATTACCTTAGGGATAACAGCGTAATATTTTTAGAGAGATCTTATTAATAAAAATGATTGC
>CSG15_0195_05 [organism=Pheidole meinertopsis] rDNA, 16S
GAATTTTATATAATTTTATTAAGTGAGATTAATTTTAATTAATTGATTAATAGATTTATATTTTATTGGGAGGATAGTTAAATTGAATGAACTTTAATAGTTATTAATAAATCATAAATTTATGAATTAAGAATGAAGAATGGTTGATTAATTTAAATAGAATTAATTACCTTAGGGATAACAGCGTAATATTTTTAGAGAGATCTTATTAATAAAGATGATTGC
>CSG15_0195_06 [organism=Pheidole midas] rDNA, 16S
GAATTTTATATAAATTTGATAATAAATTTAGAATAAAATTTGTTAAATTTATATTTTATTGGGAGGATAATTAAATTATAAAAACTTTAAAAAATAAAAATCCATTAATTTATGAATTGAAAATAGAGAATGATATAAAGAAAATTAAAATAAAATTAATTACCTTAGGGATAACAGCGTTATATTTTTAGAGAGATCTTATTAATAAAAATGTTTGC
>CSG15_0199_02 [organism=Solenopsis sp.15] rDNA, 16S
GAATTTTATATATTTTTATTTAGTAAAATTTATGTTGAAATAAATAAGAAGATATTTTATTGGGAGGATAGTTAAATATTAAAAACTTTAATTAAAATAAAAATATAAATTAATAAATTTAAGAATGATTAAATAAATTAATTAAGAATTAATTACCTTAGGGATAACAGCGTAATATTTTTGGAGAGTTCATATTAATAAGAATGTTTGC
>CSG15_0199_03 [organism=Solenopsis bicolor] rDNA, 16S
GAATTTAATATATGTTTTATTAGATTGATTGATTTATGTGAATTAAGTTATAGTAAAAATATATTTAGTTGGGAGGATTGTTAAATTTAATAAACTTTAATTTTTATAAAAATATAAATTAGTAGGATAAAGTGAGTGATTAATAAATTAAATAAGAATTAATTACCTTAGGGATAACAGCATAATATTTTTAGAGAGTTCATATTAATAGGAGTGTTTGT
>CSG15_0199_04 [organism=Ochetomyrmex neopolitus] rDNA, 16S
GAATTTTATATAATTATTATTTGATTTTTTAATTTTTATATTTGTTTAAATTATGATTATATTTAGTTGGGAGGATTGTTAAATTTTTTAAACTTTAATTAATAAATTACATAAATTAATGTATTAGAGAATGATTATTTTAATTAATTAAGAATTAATTACCTTAGGGATAACAGCGTGATATTTTTGGTGAGATCATATTAATAAAAATGTTTGC
>CSG15_0199_06 [organism=Pheidole meinertopsis] rDNA, 16S
GAATTTTATATAATTTTATTAAGTGAGATTAATTTTAATTAATTGATTAATAGATTTATATTTTATTGGGAGGATAGTTAAATTGAATGAACTTTAATAGTTATTAATAAATCATAAATTTATGAATTAAGAATGAAGAATGGTTGATTAATTTAAATAGAATTAATTACCTTAGGGATAACAGCGTAATATTTTTAGAGAGATCTTATTAATAAAGATGATTGC
>CSG15_0199_08 [organism=Myrmicocrypta sp.MI15.05] rDNA, 16S
GAATTTTATATATTATAAAATATATGATGGTATAGTTGGAAGAGTTTAAATTAATTTTATGAATATATTTAGTTGGGGGGATTGTTAAATTATATAAACTTTAATTGTGAGTTAAGACATAGATTAATGGTGTTAAAAGAATAGTGGTAAAATTAAATAAGAATTAATTACCTTAGGGATAACAGCGTAATATTATTGAAGAGATCATATTGATAATAATGATTGC
>CSG15_0200_01 [organism=Ectatomma tuberculatum] rDNA, 16S
GAATTTTATATATAATATTATAAATATAAATATATTTATAAATAGTGAAATTTTTATTATAATTTTATATATTTTATTGGGAGGATAATTAAATTAATAAAACTTTATATTAATAATACATTAATTTATGAAATATTATGAATATTATTTTATATTATTAGAATTAATTACCTTAGGGATAACAGCGTTATATTTTTAGAAAGATCATATTGATAAAAATTATTGC
>CSG15_0200_05 [organism=Pheidole cataractae] rDNA, 16S
GAATTTTATATAAATTTATTATTTGATTTAGTTAAAAAGATTAGTAATAGGTTAATATTTTATTGGGAGGATAGTTAAATTAAGGAAACTTTAATATTTGTTAAATCATTAATTTATGAATTATGATTAAAAGGAATGGTTATTAAATTTAAGTAGAATTAATTACCTTAGGGATAACAGCGTAATTTCTTTAGAGAGATCTTATTAATAAAGATGTTTGC
>CSG15_0200_06 [organism=Pheidole cataractae] rDNA, 16S
GAATTTTATATAAATTTATTATTTGATTTAGTTAAAAAGATTAGTAATAGGTTAATATTTTATTGGGAGGATAGTTAAATTAAGGAAACTTTAATATTTGTTAAATCATTAATTTATGAATTATGATTAAAAGGAATGGTTATTAAATTTAAGTAGAATTAATTACCTTAGGGATAACAGCGTAATTTCTTTAGAGAGATCTTATTAATAAAGATGTTTGC
>CSG15_0200_08 [organism=Pheidole guajirana] rDNA, 16S
GAATTTTATATAGATTTATTATGTATATTATAATAAAAATATTAATAAATCTATATTTTATTGGGAGGATAATTAAATTATATAAACTTTAATAATGTAATAAAACATTAATGTATGAGTTAAATAATAAAAGAATGGTTAAATTAGTTTAAGTAGAATTAATTACCTTAGGGATAACAGCGTAATATTTTTAGAGAGATCTTATTAATAAAAATGATTGC
>CSG15_0200_10 [organism=Rogeria lirata] rDNA, 16S
GAATTTTATATTAATAATAAAAAAGTATTTATAAAAATATAATAAAAGTAATTATTATTAATATTTTATTGGGAGGATGATTAAATTTTATAAACTTTAATTGAAATAATAATATTAATGAATAGAATAAAATTAGAGTATATTATAATTTTAATATAAGAAGAATTAATTACCTTAGGGATAACAGCATAAAATTTTTAGAAAGATCTTATTAATAAAAATATTTGT
>CSG15_0201_01 [organism=Sericomyrmex mayri] rDNA, 16S
GAATTTTATATATAAAATTTATTAGTAAATTAATTTTTATTTGGATAAGGTTGTATATTTAATTGGGAGGATTATTAAATTAATTGAACTTTAATTAATAGGAGGATATTAATAAATAATTTGTAATTTTAATTATAAAGGAGGATTAATTAATTGATTTAGAATTAATTACCTTAGGGATAACAGCGTAATAATTTTGGAAAGAACATATTAATAAAATTGATTGC
>CSG15_0202_01 [organism=Neoponera apicalis] rDNA, 16S
GAATTTAATATAATTTTTTTATAAATTAGTATAATTATTATATTTAATTGGGGGGATTATTAAATTTAAAAAACTTTAATATAAAAAAAACTTTGATTAAAGAAAATATTTTTTTAATAATGAGTAATTTTAATTATTTAAGAATTAATTACCTTAGGGATAACAGCATAATAATTTTTTTTAGATCTTATATAAAAAATTGTTTAT
>CSG15_0205_01 [organism=Camponotus atriceps] rDNA, 16S
GAATTTTATATAAATTTTGATTGAAGGCTTGTAAAAATTAGAATTTATATTTGGTTGGGAGGATTGTTAAATTTAATAAACTTTAATAATAAAAAACATTAATTTATGATTTAAATTTAATTAAATGATTAGGATTATATAATTCTATGAAAGAAGTAATTACCTCAGGGATAACAGCGTAATATTTTTAAAAAGATCTTATTGATAAAAGTGATTGC
>CSG15_0205_03 [organism=Pheidole cursor] rDNA, 16S
GAATTTTATAGAAAGTTAATAAAAGTTTTAGTATAAAAATTTATTAAGTTTTTATTTTATTGGGAGGATAATTAAATTAGAGAAACTTTAAAAAAATAAAAAATCATTGATGTATGAATTAGAGTGTAATAGAATGATGAAAAAATTTAAATAGAATTAATTACCTTAGGGATAACAGCGTTATATTTTTAGAGAGATCTTATTAATAAAAATGTTTGC
>CSG15_0206_01 [organism=Pachycondyla crassinoda] rDNA, 16S
GAATTTTATATAATTTTGTATAAATTTAATATATTAGATTATATTTGATTGGGAGGATAATTAAATTTAGTAAACTTTAATAAGAAAATAACTTTAATTAATGGAAAAGTTAATATTGATTAATTAATAATTATAATAAAGTAAATTACCTTAGGGATAACAGCATAATATTTTTTTTTAGTTCATATATAAAATAATGTTTAT
>CSG15_0206_02 [organism=Neoponera apicalis] rDNA, 16S
GAATTTAATATAATTTTTTTATAAATTAGTATAATTATTATATTTAATTGGGGGGATTATTAAATTTAAAAAACTTTAATATAAAAAAAACTTTGATTAAAGAAAATATTTTTTTAATAATGAGTAATTTTAATTATTTAAGAATTAATTACCTTAGGGATAACAGCATAATAATTTTTTTTAGATCTTATATAAAAAATTGTTTAT
>CSG15_0206_03 [organism=Sericomyrmex mayri] rDNA, 16S
GAATTTTATATATAAAATTTATTAGTAAATTAATTTTTATTTGGATAAGGTTGTATATTTAATTGGGAGGATTATTAAATTAATTGAACTTTAATTAATAGGAGGATATTAATAAATAATTTGTAATTTTAATTATAAAGGAGGATTAATTAATTGATTTAGAATTAATTACCTTAGGGATAACAGCGTAATAATTTTGGAAAGAACATATTAATAAAATTGATTGC
>CSG15_0207_03 [organism=Sericomyrmex mayri] rDNA, 16S
GAATTTTATATATAAAATTTATTAGTAAATTAATTTTTATTTGGATAAGGTTGTATATTTAATTGGGAGGATTATTAAATTAATTGAACTTTAATTAATAGGAGGATATTAATAAATAATTTGTAATTTTAATTATAAAGGAGGATTAATTAATTGATTTAGAATTAATTACCTTAGGGATAACAGCGTAATAATTTTGGAAAGAACATATTAATAAAATTGATTGC
>CSG15_0207_04 [organism=Pachycondyla harpax] rDNA, 16S
GAATTTTATATAAATTATTAATAAAATAAATTAGTAATTTATATTTTATTGGGAGGATAATTAAATTTAAATAACTTTAATATAGAGAAACTTTGATTAATGAAAAGAAAAAGATGATTAATAAAAAATTATTGGAGATTAAATTACCTTAGGGATAACAGCATTATATTTTTTTTTAGATCATATATAAAAAAATGTTTAT
>CSG15_0208_01 [organism=Pheidole astur] rDNA, 16S
GAATTTTATATAAATTGAGAAAGAATTTTAGTAAAAGTATTAATTAATTTATATTTAGTTGGGAGGATGATTAAATTATAAAAACTTTAAATAATTGGAATCATAAATTTATGAAATTATTAATAAGAATGATTTTAAAATTAAAATAGAATTAATTACCTTAGGGATAACAGCGTTATATTTTTAGAGAGATCTTATTAATAAAAGTGATTGC
>CSG15_0208_02 [organism=Sericomyrmex mayri] rDNA, 16S
GAATTTTATATATAAAATTTATTAGTAAATTAATTTTTATTTGGATAAGGTTGTATATTTAATTGGGAGGATTATTAAATTAATTGAACTTTAATTAATAGGAGGATATTAATAAATAATTTGTAATTTTAATTATAAAGGAGGATTAATTAATTGATTTAGAATTAATTACCTTAGGGATAACAGCGTAATAATTTTGGAAAGAACATATTAATAAAATTGATTGC
>CSG15_0208_03 [organism=Anochetus targionii] rDNA, 16S
GAATTTTATAAAAAAAATAATTTAATAAATTTAATTTTTATTTAATTGGGAGGATTATTAAATTTATTTAACTTTAATATATTATAAATCATAAATTAATGAATATTTTTTATAAAATAATTATAATAAATTAATATAAAATTAATTACCTTAGGGATAACAGCATAAAATTATTTCTTAGTTCATATATAAAATAATATTTGT
>CSG15_0208_04 [organism=Neivamyrmex diana] rDNA, 16S
GAATTTTATTAATGTTAACTTGAAATAATTTAATTTTACATTAATTTTGTTGGGGGGATGTTTAAATTATTTAAACTTTAATTTTTTTTTTACTTTTATTAATGGTATAATAAATTTGAATGATATAATTTTGTTTGTATTAGATTAAATTACCTTAGGGATAACAGCATAATATCTTTGGAGAGTTCATATTGATAAAGATGATTGT
>CSG15_0209_01 [organism=Sericomyrmex mayri] rDNA, 16S
GAATTTTATATATAAAATTTATTAGTAAATTAATTTTTATTTGGATAAGGTTGTATATTTAATTGGGAGGATTATTAAATTAATTGAACTTTAATTAATAGGAGGATATTAATAAATAATTTGTAATTTTAATTATAAAGGAGGATTAATTAATTGATTTAGAATTAATTACCTTAGGGATAACAGCGTAATAATTTTGGAAAGAACATATTAATAAAATTGATTGC
>CSG15_0209_02 [organism=Wasmannia auropunctata] rDNA, 16S
GAATTTTATAAAAATTTAAATAAAAATTAAGTAAGAAGTGAATTTAGATTTTTATTTGGTTGGGAGGATAATTAAATTTTGTAAACTTTAATTTTAAAAAGACATGGATGAATGGTTAGTTGGGAAAGAATGGTTGATAAATTTAGAAAGAATTAATTACCTTAGGGATAACAGCGTGATATTTTTAGAGAGATCTTATTGATAAAAGTGATTGC
>CSG15_0209_04 [organism=Pheidole aripoensis] rDNA, 16S
GAATTTTATATAAATTTGTTATTAAATTTAGTAAAATAATATTAATAAGTTTATATTTTATTGGGAGGATAATTAAATTATGAAAACTTTAATAAATAGGTAAGTCATTAATGAATGAGTTAATATAGAAAGAATGAGTAGTAAATTTAAGTAGAATTAATTACCTTAGGGATAACAGCGTAATATTTTTGGAGAGATCTTATTAATAAAAATGATTGC
>CSG15_0209_05 [organism=Pheidole flavens] rDNA, 16S
GAATTTTATATAATTTTGTTAAAATTGATTAATTTAAATAAATAATAAATTTATATTTTGTTGGGAGGATAATTAAATTAAATAAACTTTAATAATGTAAAAATCATTAATTTATGGTTATTAAAAAATGAGTGATTATTATAATTAAATAGAATTAATTACCTTAGGGATAACAGCGTAATATCTTTAGAGAGATCTTATTAATAAAGATGTTTGT
>CSG15_0210_01 [organism=Sericomyrmex mayri] rDNA, 16S
GAATTTTATATATAAAATTTATTAGTAAATTAATTTTTATTTGGATAAGGTTGTATATTTAATTGGGAGGATTATTAAATTAATTGAACTTTAATTAATAGGAGGATATTAATAAATAATTTGTAATTTTAATTATAAAGGAGGATTAATTAATTGATTTAGAATTAATTACCTTAGGGATAACAGCGTAATAATTTTGGAAAGAACATATTAATAAAATTGATTGC
>CSG15_0210_02 [organism=Pheidole astur] rDNA, 16S
GAATTTTATATAAATTGAGAAAGAATTTTAGTAAAAGTATTAATTAATTTATATTTAGTTGGGAGGATGATTAAATTATAAAAACTTTAAATAATTGGAATCATAAATTTATGAAATTATTAATAAGAATGATTTTAAAATTAAAATAGAATTAATTACCTTAGGGATAACAGCGTTATATTTTTAGAGAGATCTTATTAATAAAAGTGATTGC
>CSG15_0211_01 [organism=Sericomyrmex mayri] rDNA, 16S
GAATTTTATATATAAAATTTATTAGTAAATTAATTTTTATTTGGATAAGGTTGTATATTTAATTGGGAGGATTATTAAATTAATTGAACTTTAATTAATAGGAGGATATTAATAAATAATTTGTAATTTTAATTATAAAGGAGGATTAATTAATTGATTTAGAATTAATTACCTTAGGGATAACAGCGTAATAATTTTGGAAAGAACATATTAATAAAATTGATTGC
>CSG15_0211_02 [organism=Crematogaster limata] rDNA, 16S
GAATTTTATATAGTTAATTGATTTGAATAAGTTTGTAGGATTAGATTAGTTATATTTGATTGGGAGGATTATTAAATTAAAAAAACTTTAATTAAGTTAGAATATAAATTAATAGATTTAGGAATGGTTATTAAATTAAAAAAGAATTAATTACCTTAGGGATAACAGCGTAATATTTTTAGAGAGTTCTTATTAATAAAAATGTTTGC
>CSG15_0211_03 [organism=Odontomachus haematodus] rDNA, 16S
GAATTTTATAAAATTATTTTAAAATTATTAAAATAATTTTATTTAATTGGGAGGATTTTTAAATTTAAATAACTTTAAAATTTATTAAACATTAATTTATGATATTTATAAATAAATAAATATTATTTAAATAAAAATTAATTACCTTAGGGATAACAGCATAAAATTTTTTTGTAGATCTTATATATAAAAATATTTGT
>CSG15_0211_04 [organism=Strumigenys elongata] rDNA, 16S
GAATTTAATTATAATTTTATTTATGGTATGTTTATTTAGGTATTATAGGTAAATATAATTTAATTGGGAGGATTATTAAATTTAATTAACTTTAAGTTGAAATAAACTATAAATTAATATTAATAAATATTTTAGAATGATTAATTAATTAATAAAGAATTAATTACCTTAGGGATAACAGCGTAATATTTTTATAGAGATCTTATTAGTAAAAATGATTGC
>CSG15_0212_02 [organism=Pheidole guajirana] rDNA, 16S
GAATTTTATATAAATTTATTATATATTTTATAATAAGGAGATATTAATAAGTTTATATTTTATTGGGAGGATAATTAAATTATAATAACTTTAATAGTATTAATAAAACATTAATTTATGAGTTATAAGATAAAAGAATGGTTAAGTTAGTTTAAATAGAATTAATTACCTTAGGGATAACAGCGTAATATTTTTAGAGAGATCTTATTAATAAAGATGATTGC
>CSG15_0212_03 [organism=Pheidole meinertopsis] rDNA, 16S
GAATTTTATATAATTTTATTAAGTGAGATTAATTTTAATTAATTGATTAATAGATTTATATTTTATTGGGAGGATAGTTAAATTGAATGAACTTTAATAGTTATTAATAAATCATAAATTTATGAATTAAGAATGAAGAATGGTTGATTAATTTAAATAGAATTAATTACCTTAGGGATAACAGCGTAATATTTTTAGAGAGATCTTATTAATAAAGATGATTGC
>CSG15_0212_04 [organism=Pheidole flavens] rDNA, 16S
GAATTTTATATAATTTTGTTAAAATTGATTAATTTAAATAAATAATAAATTTATATTTTGTTGGGAGGATAATTAAATTAAATAAACTTTAATAATGTAAAAATCATTAATTTATGGTTATTAAAAAATGAGTGATTATTATAATTAAATAGAATTAATTACCTTAGGGATAACAGCGTAATATCTTTAGAGAGATCTTATTAATAAAGATGTTTGT
>CSG15_0213_05 [organism=Ochetomyrmex neopolitus] rDNA, 16S
GAATTTTATATAATTATTATTTGATTTTTTAATTTTTATATTTGTTTAAATTATGATTATATTTAGTTGGGAGGATTGTTAAATTTTTTAAACTTTAATTAATAAATTACATAAATTAATGTATTAGAGAATGATTATTTTAATTAATTAAGAATTAATTACCTTAGGGATAACAGCGTGATATTTTTGGTGAGATCATATTAATAAAAATGTTTGC
>CSG15_0214_01 [organism=Gigantiops destructor] rDNA, 16S
GAATTTAATATAAATATTAATTATTTAATTTAATTTTTAAAAAAAGTAATATTTATATTTTATTGGGAGGATAATTTAATTTAATTAACTTAAAGTATAAAAAAATCATTAATTAATGGATTAATTAAAATAAAAATTAATAATAAATTTTTTTATTTTTAATATTAATAATTAATAAATAGTATTTTAAAAATTAATTATATATTTATATTTAAATAAGAAAATTTAAAAAAAAATTAATTACCTTAGGGATAACAGCATAATATTTTTTGAAAGATCATATTAAAAAAAATGTTTGT
>CSG15_0214_02 [organism=Sericomyrmex mayri] rDNA, 16S
GAATTTTATATATAAAATTTATTAGTAAATTAATTTTTATTTGGATAAGGTTGTATATTTAATTGGGAGGATTATTAAATTAATTGAACTTTAATTAATAGGAGGATATTAATAAATAATTTGTAATTTTAATTATAAAGGAGGATTAATTAATTGATTTAGAATTAATTACCTTAGGGATAACAGCGTAATAATTTTGGAAAGAACATATTAATAAAATTGATTGC
>CSG15_0214_03 [organism=Solenopsis altinodis] rDNA, 16S
GAATTTGATATAGTTTTATTAGGTAAAGGAAGTTTATGTTAGTAAAAATAAATAATAAAATTAATATTTAGTTGGGAGGATTGTTAAATTTAGGAAACTTTAGTTTTATAAAAATATTGATTAATAAAATAAAGATTGGTTTGTAAATTAAATAAGAATTAATTACCTTAGGGATAACAGCATAATATTTTTAGAGAGTTCTTATTAATAGAAGTGATTGT
>CSG15_0215_01 [organism=Sericomyrmex mayri] rDNA, 16S
GAATTTTATATATAAAATTTATTAGTAAATTAATTTTTATTTGGATAAGGTTGTATATTTAATTGGGAGGATTATTAAATTAATTGAACTTTAATTAATAGGAGGATATTAATAAATAATTTGTAATTTTAATTATAAAGGAGGATTAATTAATTGATTTAGAATTAATTACCTTAGGGATAACAGCGTAATAATTTTGGAAAGAACATATTAATAAAATTGATTGC
>CSG15_0215_03 [organism=Pheidole lovejoyi] rDNA, 16S
GAATTTTATATAAATTTGATAATAATTATTTAATATAAGATTTGTTGAGTTTATATTTTATTGGGAGGATATTTAAATTTAATAAACTTTAAAAGTAAAAAGTCATTAATTTATGAAGTAGAGGATTTAAGAATGATAAAGAAATTTAAATAGAATTAATTACCTTAGGGATAACAGCGTTATATTTTTAGAGAGATCTTATTAATAAAAATGGTTGC
>CSG15_0215_04 [organism=Pheidole cataractae] rDNA, 16S
GAATTTTATATAAATTTATTATTTGATTTAGTTAAAAAGATTAGTAATAGGTTAATATTTTATTGGGAGGATAGTTAAATTAAGGAAACTTTAATATTTGTTAAATCATTAATTTATGAATTATGATTAAAAGGAATGGTTATTAAATTTAAGTAGAATTAATTACCTTAGGGATAACAGCGTAATTTCTTTAGAGAGATCTTATTAATAAAGATGTTTGC
>CSG15_0215_05 [organism=Pheidole aripoensis] rDNA, 16S
GAATTTTATATAAATTTGTTATTAAATTTAGTAAAATAATATTAATAAGTTTATATTTTATTGGGAGGATAATTAAATTATGAAAACTTTAATAAATAGGTAAGTCATTAATGAATGAGTTAATATAGAAAGAATGAGTAGTAAATTTAAGTAGAATTAATTACCTTAGGGATAACAGCGTAATATTTTTGGAGAGATCTTATTAATAAAAATGATTGC
>CSG15_0216_01 [organism=Sericomyrmex mayri] rDNA, 16S
GAATTTTATATATAAAATTTATTAGTAAATTAATTTTTATTTGGATAAGGTTGTATATTTAATTGGGAGGATTATTAAATTAATTGAACTTTAATTAATAGGAGGATATTAATAAATAATTTGTAATTTTAATTATAAAGGAGGATTAATTAATTGATTTAGAATTAATTACCTTAGGGATAACAGCGTAATAATTTTGGAAAGAACATATTAATAAAATTGATTGC
>CSG15_0216_02 [organism=Pheidole aripoensis] rDNA, 16S
GAATTTTATATAAATTTGTTATTAAATTTAGTAAAATAATATTAATAAGTTTATATTTTATTGGGAGGATAATTAAATTATGAAAACTTTAATAAATAGGTAAGTCATTAATGAATGAGTTAATATAGAAAGAATGAGTAGTAAATTTAAGTAGAATTAATTACCTTAGGGATAACAGCGTAATATTTTTGGAGAGATCTTATTAATAAAAATGATTGC
>CSG15_0217_01 [organism=Sericomyrmex mayri] rDNA, 16S
GAATTTTATATATAAAATTTATTAGTAAATTAATTTTTATTTGGATAAGGTTGTATATTTAATTGGGAGGATTATTAAATTAATTGAACTTTAATTAATAGGAGGATATTAATAAATAATTTGTAATTTTAATTATAAAGGAGGATTAATTAATTGATTTAGAATTAATTACCTTAGGGATAACAGCGTAATAATTTTGGAAAGAACATATTAATAAAATTGATTGC
>CSG15_0217_04 [organism=Pheidole cataractae] rDNA, 16S
GAATTTTATATAAATTTATTATTTGATTTAGTTAAAAAGATTAGTAATAGGTTAATATTTTATTGGGAGGATAGTTAAATTAAGGAAACTTTAATATTTGTTAAATCATTAATTTATGAATTATGATTAAAAGGAATGGTTATTAAATTTAAGTAGAATTAATTACCTTAGGGATAACAGCGTAATTTCTTTAGAGAGATCTTATTAATAAAGATGTTTGC
>CSG15_0218_01 [organism=Sericomyrmex mayri] rDNA, 16S
GAATTTTATATATAAAATTTATTAGTAAATTAATTTTTATTTGGATAAGGTTGTATATTTAATTGGGAGGATTATTAAATTAATTGAACTTTAATTAATAGGAGGATATTAATAAATAATTTGTAATTTTAATTATAAAGGAGGATTAATTAATTGATTTAGAATTAATTACCTTAGGGATAACAGCGTAATAATTTTGGAAAGAACATATTAATAAAATTGATTGC
>CSG15_0218_02 [organism=Pheidole sagax] rDNA, 16S
GAATTTTATATAAATTTGATAATAGATTTAATAGAATATTTATTGAATTTATATTTTATTGGGAGGATAGTTAAATTAGATAAACTTTAATAGTATAAATCCATTTATTTATGAATTGTAAATTATAGGATGATAAAAGTTTTAAGTAGAATTAATTACCTTAGGGATAACAGCGTTATATTTTTAGAGAGATCTTATTGATAAAAATGATTGC
>CSG15_0219_01 [organism=Sericomyrmex mayri] rDNA, 16S
GAATTTTATATATAAAATTTATTAGTAAATTAATTTTTATTTGGATAAGGTTGTATATTTAATTGGGAGGATTATTAAATTAATTGAACTTTAATTAATAGGAGGATATTAATAAATAATTTGTAATTTTAATTATAAAGGAGGATTAATTAATTGATTTAGAATTAATTACCTTAGGGATAACAGCGTAATAATTTTGGAAAGAACATATTAATAAAATTGATTGC
>CSG15_0219_02 [organism=Ectatomma edentatum] rDNA, 16S
GAATTTTATATAAATTATATATGTTTTTGATAATAAAAAAATAAATAATATAAATTTATATTTTGTTGGGAGGATAATTAAATTTTTTTAACTTTATATTAATAAATACATTGATTTATGAAAATATTTTGAATTAAATTTTTATTATTAGAATTAATTACCTTAGGGATAACAGCGTTATATTTTTAGAAAGATCATATTGATAAAAATTATTGC
>CSG15_0220_03 [organism=Wasmannia auropunctata] rDNA, 16S
GAATTTTATAAAAATTTAAATAAAAATTAAGTAAGAAGTGAATTTAGATTTTTATTTGGTTGGGAGGATAATTAAATTTTGTAAACTTTAATTTTAAAAAGACATGGATGAATGGTTAGTTGGGAAAGAATGGTTGGTAAATTTAGAAAGAATTAATTACCTTAGGGATAACAGCGTGATATTTTTAGAGAGATCTTATTGATAAAAGTGATTGC
>CSG15_0220_04 [organism=Ectatomma edentatum] rDNA, 16S
GAATTTTATATAAATTATATATGTTTTTGATAATAAAAAAATAAATAATATAAATTTATATTTTGTTGGGAGGATAATTAAATTTTTTTAACTTTATATTAATAAATACATTGATTTATGAAAATATTTTGAATTAAATTTTTATTATTAGAATTAATTACCTTAGGGATAACAGCGTTATATTTTTAGAAAGATCATATTGATAAAAATTATTGC
>CSG15_0220_06 [organism=Carebara sp.KW14.01] rDNA, 16S
GAATTTAATATAAAGTAGTTTTAATTAGTTAGATAAGAGGATTCTATTTTATTTTTAGTTGGGATAATTATTAAATTTAAGAAATTTTAATTAGATAAAATATAAATTAGTGAATTTAAATGAATGGTAGATAAATTTAAGTAGAATAAATTACCTTAGGGATAACAGCGTTATATTTTTGGTGAGATCTTATCTATAAAAATGTTTGC
>CSG15_0221_01 [organism=Cyphomyrmex rimosus] rDNA, 16S
GAATTTTATATAAATTTATTTAAAGATTTAATAGTAATATTATATATATATATATAATAAAAAAGTTAAATTTAATTATAAATAAAGTTTATATTTAATTGGGAGGATTTTTAAAATAAATAAACTTTAAAGTTAAAATTATTACATAGATAAATGAATTAATTAAATAAAAAGAATGATTAATAGATTAATAGAGAAATAATTACCTTAGGGATAACAGCGTAATATTTTTGGATAGATCATATAAATAAAAATGATTGC
>CSG15_0221_02 [organism=Gnamptogenys horni] rDNA, 16S
GAATTTTATATAATAATTAAGATTGATTTTTAATTTTTAAAATAAGTTAATTTTGATTTATATTTGATTGGGAGGATTATTAAATTTTAGGAACTTTAATTTTTAATTTACATTAGTTTATGGAATTAGATAAATTAGGTTAAATTATAGTAAAAAAATTAATTACCTTAGGGATAACAGCGTAAAATTTTTAGAGAGATCATATTGATAAAAGTGTTTGC
>CSG15_0221_03 [organism=Pheidole pedana] rDNA, 16S
GAATTTTATATAAATTTATTAAAAAAGTTTAGTTAATGTTAGTAATTTTATATTTTGTTGGGAGGATAATTAAATTATAAAAACTTTAAAAGTATTTAGACATTAATTTATGAATGTAGTAATAATGATTGGTTAATTTAGTTTGAGTAGAATTAATTACCTTAGGGATAACAGCGTAATATCTTTAGAGAGATCTTATTAATAAAGATGATTGC
>CSG15_0221_04 [organism=Odontomachus laticeps] rDNA, 16S
GAATTTTATAAAATTAATAAATTTTTTTTTTATATATATTTTATTTAATTGGGAGGATTTTTAAATTTAATAAACTTTAAATTTTAATTTGATACATTAATATATGATATTTATAAAAATTAATAAAAATTATTTAAATAAAAATTAATTACCTTAGGGATAACAGCATAAAATTTTTTTATAGATCTTATATATAAAAATATTTGT
>CSG15_0221_05 [organism=Solenopsis virulens] rDNA, 16S
GAATTTTATATATAATTTTATTAAGTAATTTTGTGTTATAATATAATTATATATTTTGTTGGGAGGATAGTTAAATATAGAGAACTTTAATTAAAATGTTAAATATAAATTAGTGAATTTTAGAGTGGTTAATAAATTAATAAAGAATTAATTACCTTAGGGATAACAGCGTAATATTTTTAGAGAGTTCATATTAATAAAAGTGTTTGC
>CSG15_0221_08 [organism=Solenopsis sp.03] rDNA, 16S
GAATTTTATATAATTTTATTGGATTGAGTTTATTGAAGATAATATTAATAGTAATAAAATTATATTTAGTTGGGAGGATTGTTAAATTTAATAAACTTTAATTAAAAAAATATAATATAAATTAATAAATTTTAGAGTGATTAATAAATTAAGTAAGAATTAATTACCTTAGGGATAACAGCGTAATATTTTTGGAGAGTTCATATTGATAAGAATGTTTGC
>CSG15_0222_03 [organism=Gnamptogenys acuminata] rDNA, 16S
GAATTTTATATAATTATTGAAGTTAAGATAATTTAATTTTAATTTATATTTGGTTGGGAGGATTATTAAATAATAAAAACTTTAATTTTATTGATAACATTTATTTATGATATTTTATATAAATTAAGTTAATTAAAGATATAAAAATTAATTACCTTAGGGATAACAGCGTTATATTTTTAGAGAGATCATATTGATAAAAATGTTTGC
>CSG15_0222_04 [organism=Pheidole biconstricta] rDNA, 16S
GAATTTTATATAAATTTTGTAAAAAATTTAATATGTATTTTATTAAATTTATATTTTATTGGGAGGATGATTAAATTAAATAAACTTTAAAATTAAAAAAAATCCATTAATTTATGAGTTATAGTATATAGAATGGCTAAATTAAGTTTAATTAGAATTAATTACCTTAGGGATAACAGCGTTATATTTTTAGAGAGACCTTATTAATAAAAATGTTTGC
>CSG15_0222_06 [organism=Pheidole neoschultzi] rDNA, 16S
GAATTTTATATAAATTTATTAGATGATATATTAATAAAAAATATTAATAGGTTTATATTTTATTGGGAGGATAATTAAATTAAATAAACTTTAATAATATGATAAATCATTAATTAATGAAGTAAATAATTATTGAATGGCAGTTTAGTTTAAATAAAATTAATTACCTTAGGGATAACAGCGTAATATTTTTAGAGAGATCTTATTAATAGAGATGATTGC
>CSG15_0222_07 [organism=Ochetomyrmex semipolitus] rDNA, 16S
GAATTTTATATAATTATTTTTTTTAGTAGTAATTTTTAAGTGGTAAAGAATTAATGGTTATATTTAGTTGGGAGGATTGTTAAATTTGAAAAACTTTAATTTGATTAAAACATTAATTAATGGTATTAGGAATGGTTTATTTAATTAAGTAAGAATTAATTACCTTCGGGATAACAGCGTAATATTTTTGGTGAGATCATATTAATAAAAATGTTTGC
>CSG15_0222_08 [organism=Solenopsis virulens] rDNA, 16S
GAATTTTATATATAATTTTATTAAGTAATTTTGTGTTATAATATAATTATATATTTTGTTGGGAGGATAGTTAAATATAGAGAACTTTAATTAAAATGTTAAATATAAATTAGTGAATTTTAGAGTGGTTAATAAATTAATAAAGAATTAATTACCTTAGGGATAACAGCGTAATATTTTTAGAGAGTTCATATTAATAAAAGTGTTTGC
>CSG15_0222_09 [organism=Solenopsis sp.11] rDNA, 16S
GAATTTTATATTATTTTATTATATAATTTGTACATTTATAAGTTTGTTTTAATAATAAAATGGATATTTAATTGGGAGGATTGTTAAATTAAAAGAACTTTAATTAGAGTAAAATATAAATTAATAAGTTAAAGAGTGGCTTTTAAGTTAAAAAAGAATTAATTACCTTAGGGATAACAGCGTAATATTTTTAGAGAGTTCTTATTGATAAAAGTGATTGC
>CSG15_0222_10 [organism=Solenopsis sp.15] rDNA, 16S
GAATTTTATATAATTTTATTTAATTAAATTATTTAGTTAAATATAATAAAATTATATTTTATTGGGAGGATAGTTAAATATATTTAACTTTAATTAAAATTTAAAAGATAAATTAATAAATTATTTGGGAATGGTTTATAAATTAAATAAGAATTAATTACCTTAGGGATAACAGCGTAATATTTTTGGTGAGTTCATATCAATAAAAATGTTTGC
>CSG15_0222_11 [organism=Solenopsis sp.24] rDNA, 16S
GAATTTAATATAATTTTATTAGATGAGAATTTATTAGAAAAAATAATAAATATATATTTAATTGGGAGGATTGTTAAATTTAAGTAACTTTAATTAAATTAAAATATAAATTAATAAAATAAAAGAATGGTTAATAAATTAAAAAAGAATTAATTACCTTAGGGATAACAGCGTAATACTTTTGGAGAGTTCATATTAATATAAGTGATTGC
>CSG15_0223_03 [organism=Crematogaster limata] rDNA, 16S
GAATTTTATATAGTTAATTGATTTGATTAAGTTTGTAGAATTAGATTAGTTATATTTGATTGGGAGGATTATTAAATTAAAAAAACTTTAATTAAGTTAGAATATAAATTAATAGATTTAGGAATGGTTATTAAATTAAAAAAGAATTAATTACCTTAGGGATAACAGCGTAATATTTTTAGAGAGTTCTTATTAATAAAAATGTTTGC
>CSG15_0223_04 [organism=Crematogaster raptor] rDNA, 16S
GAATTTTATATAGATTTAATTATTTAGATTTAGTTAATAAAATAATTAAAATATATTTAGTTGGGAGGATGATTAAATTAAAAAAACTTTAATTATTTTATAATATAAATTAATAGATTTAAAGAATGGTTAATAAATTGAATAAGAATTAATTACCTTAGGGATAACAGCGTAATATTTTTGGAGAGTTCATATTAATAAAAATGTTTGC
>CSG15_0223_05 [organism=Anochetus targionii] rDNA, 16S
GAATTTTATAAAAAAAATAATTTAATAAATTTAATTTTTATTTAATTGGGAGGATTATTAAATTTATTTAACTTTAATATATTATAAATCATAAATTAATGAATATTTTTTATAAAATAATTATAATAAATTAATATAAAATTAATTACCTTAGGGATAACAGCATAAAATTATTTCTTAGTTCATATATAAAATAATATTTGT
>CSG15_0223_06 [organism=Paratrachymyrmex cornetzi] rDNA, 16S
GAATTTTATATATAGTTTATTTTTTAATCATTAAATAATAATTTAGTTTAGAGTAGAATATATATTTAGTTGGGAGGATTGTTAAATTTTATAAACTTTAATTGAAGATAAAAAAATAAATATTGATTAATAAGATTAATGAATGATTGTGAAAGTTGATAAAAAGAATTAATTACCTTAGGGATAACAGCGTAATAATTTTGGAAAGGTCTTATTGATAAAATTGATTGC
>CSG15_0223_07 [organism=Strumigenys denticulata] rDNA, 16S
GAATTTAATATAATTTAATATATAAATTTGTGTATAAATAATATAGTTAATAATATTTAGTTGGGAGGATTATTAAATTTAATAAACTTTAAATATGAATTAGGTTGTGGATTGATATATAGAATTTTTTTGAATGATTAATAAATTAAAATAGAATTAATTACCTTAGGGATAACAGCGTGATATTTTTATGAAGATCTTATTGATAAAAGTGATTGC
>CSG15_0223_08 [organism=Strumigenys auctidens] rDNA, 16S
GAATTTAATTTTAATTATTATAAGGAATATATTAGTATTTAGATAAATATTAAAATTTAATTGGGAGGATTGTTAAATTTAATTAACTTAAATGAAAAAGGGAATATATAAATTAATAAATAAAATTTTTTCGAATGATTAATAGAAATTAAAGGAAAATTAATTACCTTAGGGATAACAGCGTAATATTTTTATAGAGATCTTATTGATAAAAATGATTGC
>CSG15_0223_09 [organism=Pheidole lovejoyi] rDNA, 16S
GAATTTTATATAAATTTGATAATAATTATTTAATATAAGATTTGTTGAGTTTATATTTTATTGGGAGGATATTTAAATTTAATAAACTTTAAAAGGAAAAATTCATTAATTTATGAAGTAGAAAATTTAAGAATGATAAAGAAGTTTGAATAGAATTAATTACCTTAGGGATAACAGCGTTATATTTTTAGAGAGATCTTATTAATAAAAATGGTTGC
>CSG15_0223_10 [organism=Pheidole lovejoyi] rDNA, 16S
GAATTTTATATAAGTTTAATAAAAAATTTAGTTTTGAATTTATTAAATTTATATTTCATTGGGAGGATGATTAAATTATATAAACTTTAAAATATGTAAACCATTGATTTATGAAATAGAAATTTAGAGTGATTAAAATAAATTAAAGTAGAATTAATTACCTTAGGGATAACAGCGTTATATTTTTAGAGAGATCTTATTAATAAAAATGATTGC
>CSG15_0223_11 [organism=Pheidole meinertopsis] rDNA, 16S
GAATTTTATATAATTTTATTAAGTGAGATTAATTTTAATTAATTGATTAATAGATTTATATTTTATTGGGAGGATAGTTAAATTGAATGAACTTTAATAGTTATTAATAAATCATAAATTTATGAATTAAGAATGAAGAATGGTTGATTAATTTAAATAGAATTAATTACCTTAGGGATAACAGCGTAATATTTTTAGAGAGATCTTATTAATAAAGATGATTGC
>CSG15_0223_12 [organism=Pheidole guajirana] rDNA, 16S
GAATTTTATATAGATTTATTATGTATATTATAATAAAAATATTAATAAATCTATATTTTATTGGGAGGATAATTAAATTATATAAACTTTAATAATGTAATAAAACATTAATGTATGAGTTAAATAATAAAAGAATGGTTAAATTAGTTTAAGTAGAATTAATTACCTTAGGGATAACAGCGTAATATTTTTAGAGAGATCTTATTAATAAAAATGATTGC
>CSG15_0223_14 [organism=Pheidole nitella] rDNA, 16S
GAATTTTATATAAATTTGAAAGTAAAAGTTTTAGGGGTAATATTTTTTAAATTTATATTTTGTTGGGAGGATAGTTAAATTAATAAAACTTTAATAAAATTAAAAGTCATTGATTTATGATAAATAGTGGATGGTTAATAAATTTACTTAGAATTAATTACCTTAGGGATAACAGCATAATATCTTTGGAGAGATCTTATTAATAAAGATGATTGT
>CSG15_0223_16 [organism=Pheidole neoschultzi] rDNA, 16S
GAATTTTATATAAATTTATTAGATGATATATTAATAAAAAATATTAATAGGTTTATATTTTATTGGGAGGATAATTAAATTAAATAAACTTTAATAATATGATAAATCATTAATTAATGAAGTAAATAATTATTGAATGGCAGTTTAGTTTAAATAAAATTAATTACCTTAGGGATAACAGCGTAATATTTTTAGAGAGATCTTATTAATAGAGATGATTGC
>CSG15_0223_17 [organism=Pheidole nitella] rDNA, 16S
GAATTTTATATAAATTTGAAAGTAAAAGTTTTAGGGGTAATATTTTTTAAATTTATATTTTGTTGGGAGGATAGTTAAATTAATAAAACTTTAATAAAATTAAAAGTCATTGATTTATGATAAATAGTGGATGGTTAATAAATTTACTTAGAATTAATTACCTTAGGGATAACAGCATAATATCTTTGGAGAGATCTTATTAATAAAGATGATTGT
>CSG15_0223_18 [organism=Solenopsis sp.15] rDNA, 16S
GAATTTTATATATTTTTATTTAGTAAAATTTATGTTGAAATAAATAAGAAGATATTTTATTGGGAGGATAGTTAAATATTAAAAACTTTAATTAAAATAAAAATATAAATTAATAAATTTAAGAATGATTAAATAAATTAATTAAGAATTAATTACCTTAGGGATAACAGCGTAATATTTTTGGAGAGTTCATATTAATAAGAATGTTTGC
>CSG15_0223_19 [organism=Solenopsis sp.11] rDNA, 16S
GAATTTTATATTATTTTATTATATAATTTGTACATTTATAAGTTTGTTTTAATAATAAAATGGATATTTAATTGGGAGGATTGTTAAATTAAAAGAACTTTAATTAGAATAAAATATAAATTAATAAGTTAAAGAGTGGCTTTTAAGTTAAAAAAGAATTAATTACCTTAGGGATAACAGCGTAATATTTTTAGAGAGTTCTTATTGATAAAAGTGATTGC
>CSG15_0224_01 [organism=Solenopsis virulens] rDNA, 16S
GAATTTTATATATAATTTTATTAAGTAATTTTGTGTTATAATATAATTATATATTTTGTTGGGAGGATAGTTAAATATAGAGAACTTTAATTAAAATGTTAAATATAAATTAGTGAATTTTAGAGTGGTTAATAAATTAATAAAGAATTAATTACCTTAGGGATAACAGCGTAATATTTTTAGAGAGTTCATATTAATAAAAGTGTTTGC
>CSG15_0224_02 [organism=Ochetomyrmex neopolitus] rDNA, 16S
GAATTTTATATAATTATTATTTGATTTTTTAATTTTTATATTTGTTTAAATTATGATTATATTTAGTTGGGAGGATTGTTAAATTTTTTAAACTTTAATTAATAAATTACATAAATTAATGTATTAGAGAATGATTATTTTAATTAATTAAGAATTAATTACCTTAGGGATAACAGCGTGATATTTTTGGTGAGATCATATTAATAAAAATGTTTGC
>CSG15_0224_03 [organism=Gnamptogenys horni] rDNA, 16S
GAATTTTATATAATAATTAAGATTGATTTTTAATTTTTAAAATAAGTTAATTTTGATTTATATTTGATTGGGAGGATTATTAAATTTTAGGAACTTTAATTTTTAATTTACATTAGTTTATGGAATTAGATAAATTAGGTTAAATTATAGTAAAAAAATTAATTACCTTAGGGATAACAGCGTAAAATTTTTAGAGAGATCATATTGATAAAAGTGTTTGC
>CSG15_0224_04 [organism=Sericomyrmex mayri] rDNA, 16S
GAATTTTATATATAAAATTTATTAGTAAATTAATTTTTATTTGGATAAGGTTGTATATTTAATTGGGAGGATTATTAAATTAATTGAACTTTAATTAATAGGAGGATATTAATAAATAATTTGTAATTTTAATTATAAAGGAGGATTAATTAATTGATTTAGAATTAATTACCTTAGGGATAACAGCGTAATAATTTTGGAAAGAACATATTAATAAAATTGATTGC
>CSG15_0225_02 [organism=Strumigenys auctidens] rDNA, 16S
GAATTTAATTTTAATTATTATAAGGAATATGTTGGTATTTAGATAAATATTAAAATTTAATTGGGAGGATTGTTAAATTTAATTAACTTTAAATGAAAAAAGGAATATAAATTAATAGATAAAATTTTTTTGAATGGTTAGTAAAAATTAAAGGAAAATTAATTACCTTAGGGATAACAGCGTAATATTTTTATAGAGATCTTATTGATAAAAATGATTGC
>CSG15_0225_04 [organism=Cyphomyrmex rimosus] rDNA, 16S
GAATTTTATATAAATTTATTTAAATATTTAATATATAAATTATATTAGTATAATCTGTATTTTATTTGGAATAAAAACTTATATTTAATTGGGAGGATTATTAAATTAAATAAACTTTAAATTGAAATTATTACATTAATAAATGAAGTAAAAATAATTAGAGGAATGATTAATAAATTAATAAAGAAATAATTACCTTAGGGATAACAGCGTAATATTTTTGGATAGATCATATAAATAAGAATGATTGC
>CSG15_0225_05 [organism=Hypoponera sp.B] rDNA, 16S
GAATTTTATGAATTAAAATAAATAAATATTAAATTAAATTCATTTTATTGGGAGGATATTTAAATTAATAAAACTTTAATTATAATTTATACATTAATTAATGGTAAAAGATGAATAAATATTATTTAAATGAGAATAAATTACCTTAGGGATAACAGCATAATATTATTTTGTAGTTCCTATATAAAAAAATGATTAT
>CSG15_0225_06 [organism=Rogeria lirata] rDNA, 16S
GAATTTTATATTAATAATAAAAAAGTATTTATAAAAATATAATAAAAGTAATTATTATTAATATTTTATTGGGAGGATGATTAAATTTTATAAACTTTAATTGAAATAATAATATTAATGAATAGAATAAAATTAGAGTATATTATAATTTTAATATAAGAAGAATTAATTACCTTAGGGATAACAGCATAAAATTTTTAGAAAGATCTTATTAATAAAAATATTTGT
>CSG15_0225_07 [organism=Pheidole fissiceps] rDNA, 16S
GAATTTTATATAAGTTTAATAGAAAATTTAATTTAAAGTTTATTAAATTTATATTTCATTGGGAGGATGATTAAATTAAATAAACTTTAGAATATATAAGCCATTGATTTATGAATTAATGATTAAGAATGATTGGAATAAATTTAAGTAGAATTAATTACCTTAGGGATAACAGCGTTATATTTTTAGAGAGATCTTATTAATAAAAATGGTTGC
>CSG15_0225_09 [organism=Pheidole aripoensis] rDNA, 16S
GAATTTTATATAAATTTGTTATTAAATTTAGTAAAATAATATTAATAAGTTTATATTTTATTGGGAGGATAATTAAATTATGAAAACTTTAATAAATAGGTAAGTCATTAATGAATGAGTTAATATAGAAAGAATGAGTAGTAAATTTAAGTAGAATTAATTACCTTAGGGATAACAGCGTAATATTTTTGGAGAGATCTTATTAATAAAAATGATTGC
>CSG15_0225_10 [organism=Pheidole meinertopsis] rDNA, 16S
GAATTTTATATAATTTTATTAAGTGAGATTAATTTTAATTAATTGATTAATAGATTTATATTTTATTGGGAGGATAGTTAAATTGAATGAACTTTAATAGTTATTAATAAATCATAAATTTATGAATTAAGAATGAAGAATGGTTGATTAATTTAAATAGAATTAATTACCTTAGGGATAACAGCGTAATATTTTTAGAGAGATCTTATTAATAAAGATGATTGC
>CSG15_0225_11 [organism=Pheidole neoschultzi] rDNA, 16S
GAATTTTATATAAATTTATTAGATGATATATTAATAAAAAATATTAATAGGTTTATATTTTATTGGGAGGATAATTAAATTAAATAAACTTTAATAATATGATAAATCATTAATTAATGAAGTAAATAATTATTGAATGGCAGTTTAGTTTAAATAAAATTAATTACCTTAGGGATAACAGCGTAATATCTTTAGAGAGATCTTATTAATAGAGATGATTGC
>CSG15_0225_15 [organism=Solenopsis sp.11] rDNA, 16S
GAATTTTATATTATTTTATTATATAATTTTTACATTTATAAGTTTGTTTTAATAATAAAATGGATATTTAATTGGGAGGATTGTTAAATTAAAAGAACTTTAATTAGAGTAAAATATAAATTAATAAGTTAAAGAGTGGCTTTTAAGTTAAAAAAGAATTAATTACCTTAGGGATAACAGCGTAATATTTTTAGAGAGTTCTTATTGATAAAAGTGATTGC
>CSG15_0225_16 [organism=Solenopsis sp.15] rDNA, 16S
GAATTTTATATAATTTTATTTAATTAAATTATTTAGTTAAATATAATAAAATTATATTTTATTGGGAGGATAGTTAAATATATTTAACTTTAATTAAAATTTAAAAGATAAATTAATAAATTATTTGGGAATGGTTTATAAATTAAATAAGAATTAATTACCTTAGGGATAACAGCGTAATATTTTTGGTGAGTTCATATCAATAAAAATGTTTGC
>CSG15_0225_17 [organism=Solenopsis sp.13] rDNA, 16S
GAATTTAATATAATTTTATTAAATTAATTTATTAAATAATAATAATAAAATAAGTATTTAGTTGGGAGGATTGTTAAATATAAATAACTTTAATTAAATTATAATATAGATTAATAAAATAAAGGAATGATTAATAAATTAAAAATGAATTAATTACCTTAGGGATAACAGCGTAATATTTTTAGAAAGTTCATATTAATATAAATGATTGC
>CSG15_0226_04 [organism=Strumigenys auctidens] rDNA, 16S
GAATTTAATTTTAATTATTATAAGGAATATATTAGTATTTAGATAAATATTAAAATTTAATTGGGAGGATTGTTAAATTTAATTAACTTAAATGAAAAAGGGAATATATAAATTAATAAATAAAATTTTTTTGAATGATTAATAGAAATTAAAGGAAAATTAATTACCTTAGGGATAACAGCGTAATATTTTTATAGAGATCTTATTGATAAAAATGATTGC
>CSG15_0226_05 [organism=Acanthognathus brevicornis] rDNA, 16S
GAATTTTATATGAGGGGAATTATAATTAAGAATTGGATTTTTAGATTAATTTTTTAATATTTAATTGGGAGGATTGTTAAATTTTTGTAACTTTGACTTATAAATATACAGATGAGTGGGAGTAAATTATTGAATGATAGTTATATATTTTAGTAGAATTAATTACCTTAGGGATAACAGCATAATATTTTTAGATAGTTCATATATATAAAAATGATTGT
>CSG15_0226_06 [organism=Pheidole longiseta] rDNA, 16S
GAATTTTATATAAGTTTATTAGAAAAATTTAGTTTGGTAGTTATTAAATTTATATTTTATTGGGAGGATAGTTAAATTAAAAAAACTTTAAATATTAAAATCCATTAATTTATGAATTAAAAAATAAAGAATGATTGAATAGGTTAAAATAGAATTAATTACCTTAGGGATAACAGCGTTATATTTTTAGAGAGATCATATTAATAAAAATGTTTGC
>CSG15_0226_07 [organism=Pheidole cataractae] rDNA, 16S
GAATTTTATATAAATTTATTATTTGATTTAGTTAAAAAGATTAGTAATAGGTTAATATTTTATTGGGAGGATAGTTAAATTAAGGAAACTTTAATATTTGTTAAATCATTAATTTATGAATTATGATTAAAAGGAATGGTTATTAAATTTAAGTAGAATTAATTACCTTAGGGATAACAGCGTAATTTCTTTAGAGAGATCTTATTAATAAAGATGTTTGC
>CSG15_0226_10 [organism=Solenopsis sp.15] rDNA, 16S
GAATTTTATATATTTTTATTTAGTAAAATTTATGTTGAAATAAATAAGAAGATATTTTATTGGGAGGATAGTTAAATATTAAAAACTTTAATTAAAATAAAAATATAAATTAATAAATTTAAGAATGATTAAATAAATTAATTAAGAATTAATTACCTTAGGGATAACAGCGTAATATTTTTGGAGAGTTCATATTAATAAGAATGTTTGC
>CSG15_0226_11 [organism=Solenopsis sp.24] rDNA, 16S
GAATTTAATATAATTTTATTAGATGAGAATTTATTAGAAAAAATAATAAATATATATTTAATTGGGAGGATTGTTAAATTTAAGTAACTTTAATTAAATTAAAATATAAATTAATAAAATAAAAGAATGGTTAATAAATTAAAAAAGAATTAATTACCTTAGGGATAACAGCGTAATACTTTTGGAGAGTTCATATTAATATAAGTGATTGC
>CSG15_0227_02 [organism=Odontomachus haematodus] rDNA, 16S
GAATTTTATAAAATTATTTTAAAATTATTAAAATAATTTTATTTAATTGGGAGGATTTTTAAATTTAAATAACTTTAAAATTTATTAAACATTAATTTATGATATTTATAAATAAATAAATATTATTTAAATAAAAATTAATTACCTTAGGGATAACAGCATAAAATTTTTTTGTAGATCTTATATATAAAAATATTTGT
>CSG15_0227_04 [organism=Crematogaster flavosensitiva] rDNA, 16S
GAATTTTATACAAGTTAAGTTATTAAGATTTAGTTAGAATATATAATTAAAATGTATTTAATTGGGAGGATTGTTAAATTAAAAAAACTTTAATGGATCTTATAAATATAAATTAATGGATTAAGGAGTGGCTATTAAGTTAAATAAGAATTAATTACCTTAGGGATAACAGCGTAATATTTTTGGAGAGTCCATATTAATAAAAATGTTTGC
>CSG15_0227_05 [organism=Pheidole meinertopsis] rDNA, 16S
GAATTTTATATAATTTTATTAAGTGAGATTAATTTTAATTAATTGATTAATAGATTTATATTTTATTGGGAGGATAGTTAAATTGAATGAACTTTAATAGTTATTAATAAATCATAAATTTATGAATTAAGAATGAAGAATGGTTGATTAATTTAAATAGAATTAATTACCTTAGGGATAACAGCGTAATATTTTTAGAGAGATCTTATTAATAAAGATGATTGC
>CSG15_0227_06 [organism=Pheidole flavens] rDNA, 16S
GAATTTTATATAAATGTGTTAAGTAGATTAATTTAGGTGATATTAATAAATTTATATTTGGTTGGGAGGATAGTTAAATTAAAGAAACTTTAATATATTAAAGTCATTAATTTATGAGAGTTTATGAGTGATTAATAGCATTAAATAGAATTAATTACCTTAGGGATAACAGCGTAATATCTTTGGAGAGATCTTATTAATAAAGATGATTGT
>CSG15_0227_09 [organism=Solenopsis sp.15] rDNA, 16S
GAATTTTATATATTTTTATTTAGTAAAATTTATGTTGAAATAAATAAGAAGATATTTTATTGGGAGGATAGTTAAATATTAAAAACTTTAATTAAAATAAAAATATAAATTAATAAATTTAAGAATGATTAAATAAATTAATTAAGAATTAATTACCTTAGGGATAACAGCGTAATATTTTTGGAGAGTTCATATTAATAAGAATGTTTGC
>CSG15_0227_11 [organism=Solenopsis sp.11] rDNA, 16S
GAATTTTATATTATTTTATTATATAATTTGTACATTTATAAGTTTGTTTTAATAATAAAATGGATATTTAATTGGGAGGATTGTTAAATTAAAAGAACTTTAATTAGAGTAAAATATAAATTAATAAGTTAAAGAGTGGCTTTTAAGTTAAAAAAGAATTAATTACCTTAGGGATAACAGCGTAATATTTTTAGAGAGTTCTTATTGATAAAAGTGATTGC
>CSG15_0228_01 [organism=Cyphomyrmex rimosus] rDNA, 16S
GAATTTTATATAAATTTATTTAAATATTTAATGTACAAAATGTTAGATTAAAAAATTGAATTTATTTTGGAATAAAAAATTATATTTAATTGGGAGGATTATTAAATTAAATAAACTTTAAGTTTAAAATTATTACATAGATAAATGAATTAACTTAATAATAGAATGATTAATAAATTAAGAAAGTAATAATTACCTTAGGGATAACAGCGTAATATTTTTGGATAGATCATATAAATAAGAATGATTGC
>CSG15_0228_03 [organism=Hypoponera sp.B] rDNA, 16S
GAATTTTATGAATTAAAATAAATAAATATTAAATTAAATTCATTTTATTGGGAGGATATTTAAATTAATAAAACTTTAATTATAATTTATACATTAATTAATGGTAAAAGATGAATAAATATTATTTAAATGAGAATAAATTACCTTAGGGATAACAGCATAATATTATTTTGTAGTTCCTATATAAAAAAATGATTAT
>CSG15_0228_05 [organism=Strumigenys auctidens] rDNA, 16S
GAATTTAATTTTAATTATTATAAGGAATATATTAGTATTTAGATAAATATTAAAATTTAATTGGGAGGATTGTTAAATTTAATTAACTTAAATGAAAAAGGGAATATATAAATTAATAAATAAAATTTTTTCGAATGATTAATAGAAATTAAAGGAAAATTAATTACCTTAGGGATAACAGCGTAATATTTTTATAGAGATCTTATTGATAAAAATGATTGC
>CSG15_0228_06 [organism=Crematogaster levior] rDNA, 16S
GAATTTTATATAAGTTAGGTATTTTTGGATAGTTGGAATGGGTATCAAAGTTATATTTAGTTGGGAGGATAGTTAAATTAATGAAACTTTAATTTAGTTTAAAATATAAATTAATAGATTTAAGAATGGTTAGTAAATTAAGAAAGAATTAATTACCTTAGGGATAACAGCGTAATATTTTTAGAGAGTTCATATTAATAAAAATGTTTGC
>CSG15_0228_07 [organism=Pheidole meinertopsis] rDNA, 16S
GAATTTTATATAATTTTATTAAGTGAGATTAATTTTAATTAATTGATTAATAGATTTATATTTTATTGGGAGGATAGTTAAATTGAATGAACTTTAATAGTTATTAATAAATCATAAATTTATGAATTAAGAATGAAGAATGGTTGATTAATTTAAATAGAATTAATTACCTTAGGGATAACAGCGTAATATTTTTAGAGAGATCTTATTAATAAAGATGATTGC
>CSG15_0228_08 [organism=Pheidole flavens] rDNA, 16S
GAATTTTATATAAATGTGTTAAGTAGATTAATTTAGGTGATATTAATAAATTTATATTTGGTTGGGAGGATAGTTAAATTAAAGAAACTTTAATATATTAAAGTCATTAATTTATGAGAGTTTATGAGTGATTAATAGCATTAAATAGAATTAATTACCTTAGGGATAACAGCGTAATATCTTTGGAGAGATCTTATTAATAAAGATGATTGT
>CSG15_0228_10 [organism=Pheidole nitella] rDNA, 16S
GAATTTTATATAAATTTGAAAGTAAAAGTTTTAGGGGTAATATTTTTTAAATTTATATTTTGTTGGGAGGATAGTTAAATTAATAAAACTTTAATAAAATTAAAAGTCATTGATTTATGATAAATAGTGGATGGTTAATAAATTTACTTAGAATTAATTACCTTAGGGATAACAGCATAATATCTTTGGAGAGATCTTATTAATAAAGATGATTGT
>CSG15_0228_16 [organism=Ectatomma edentatum] rDNA, 16S
GAATTTTATATAAATTATATATGTTTTTGATAATAAAAAAATAAATAATATAAATTTATATTTTGTTGGGAGGATAATTAAATTTTTTTAACTTTATATTAATAAATACATTGATTTATGAAAATATTTTGAATTAAATTTTTATTATTAGAATTAATTACCTTAGGGATAACAGCGTTATATTTTTAGAAAGATCATATTGATAAAAATTATTGC
>CSG15_0229_01 [organism=Odontomachus scalptus] rDNA, 16S
GAATTTAATAAAATAATTTAAATAAGTATATTTAAATTATTTTATTTAATTGGGAGGATTTTTAAATTTATATAACTTTAAATAATAATTAAACATTAATTTATGAAATTTATTAAATAAATAAATATTATTTAAATAAAAATTAATTACCTTAGGGATAACAGCATAAAATTTTTTTGTAGATCTTATATATAAAAATATTTGT
>CSG15_0229_04 [organism=Strumigenys elongata] rDNA, 16S
GAATTTAATATAGTTTTATTTATATAAATATTTGTTGAAGTATTATAGGTAAATATAATTTAATTGGGAGGATTATTAAATTTGAGTAACTTTAATTAAAATAGACTATAAATTAATATTGATAAATATTTTTGAATGATTGATTAATTAATGGAAAATTAATTACCTTAGGGATAACAGCGTAATATTTTTATAGAGATCTTATTGATAAAAATGATTGC
>CSG15_0229_05 [organism=Cyphomyrmex rimosus] rDNA, 16S
GAATTTTATATAAATTTATTTAAATATTTAATGTACAAAATGTTAGATTAAAAAATTGAATTTATTTTGGAATAAAAAATTATATTTAATTGGGAGGATTATTAAATTAAATAAACTTTAAGTTTCAAATTATTACATAGATAAATGAATTAACTTAATAATAGAATGATTAATAAATTAAGAAAGAAATAATTAACTTAGGGATAACAGCGTAATATTTTTGGATAGATCATATAAATAAGAATGATTGC
>CSG15_0229_07 [organism=Wasmannia scrobifera] rDNA, 16S
GAATTTTATATAGATTTGGGTTATTGGTTGATTATAAGTTAGACTTAGGTTTATATTTGGTTGGGAGGATGTCTAAATTTAACAAACTTTAGTTGTATAAATACATTTATGTATGGGGTTAAATATATGAGTGATCATTAGAATATTGAAAAATTAATTACCTCAGGGATAACAGCGTAATATTTTTAGAGAGATCATATTAATAAAAATGATTGC
>CSG15_0229_08 [organism=Pheidole neoschultzi] rDNA, 16S
GAATTTTATATAAATTTATTAGATGATATATTAATAAAAAATATTAATAGGTTTATATTTTATTGGGAGGATAATTAAATTAAATAAACTTTAATAATATGATAAATCATTAATTAATGAAGTAAATAATTATTGAATGGCAGTTTAGTTTAAATAAAATTAATTACCTTAGGGATAACAGCGTAATATCTTTAGAGAGATCTTATTAATAGAGATGATTGC
>CSG15_0229_09 [organism=Pheidole flavens] rDNA, 16S
GAATTTTATATAAATTTATTAAAATTAATTAGTTATATTATAATAATATATTTATATTTTGTTGGGAGGATAGTTAAATTAAAAAAACTTTAATAATAATTAGAACATTAATTTATGAATAATAAAAATGAGTGATTAATAGAATTAGTTAGAATTAATTACCTTAGGGATAACAGCGTAATATCTTTAGAGAGATCTTATTAATAAAGATGATTGT
>CSG15_0229_10 [organism=Pheidole aripoensis] rDNA, 16S
GAATTTTATATAAATTTGTTATTAAATTTAGTAAAATAATATTAATAAGTTTATATTTTATTGGGAGGATAATTAAATTATGAAAACTTTAATAAATAGGTAAGTCATTAATGAATGAGTTAATATAGAAAGAATGAGTAGTAAATTTAAGTAGAATTAATTACCTTAGGGATAACAGCGTAATATTTTTGGAGAGATCTTATTAATAAAAATGATTGC
>CSG15_0229_12 [organism=Solenopsis sp.11] rDNA, 16S
GAATTTTATATTGTTTTATTATATAATATGTATATTTATAAATTTATTAATAATAATTTAGATATTTAATTGGGAGGATTGTTAAATTAAAAGAACTTTAATTAGAATAAAATATAAATTAGTGGATTAAAGAGTGGCTTTTAAGTTAAAAAAGAATTAATTACCTTAGGGATAACAGCGTAATATTTTTAGAGAGTTCTTATTAATAAAAATGATTGC
>CSG15_0229_13 [organism=Solenopsis sp.15] rDNA, 16S
GAATTTTATATATTTTTATTTAGTAAAATTTATGTTGAAATAAATAAGAAGATATTTTATTGGGAGGATAGTTAAATATTAAAAACTTTAATTAAAATAAAAATATAAATTAATAAATTTAAGAATGATTAAATAAATTAATTAAGAATTAATTACCTTAGGGATAACAGCGTAATATTTTTGGAGAGTTCATATTAATAAGAATGTTTGC
>CSG15_0230_01 [organism=Sericomyrmex mayri] rDNA, 16S
GAATTTTATATATAAAATTTATTAGTAAATTAATTTTTATTTGGATAAGGTTGTATATTTAATTGGGAGGATTATTAAATTAATTGAACTTTAATTAATAGGAGGATATTAATAAATAATTTGTAATTTTAATTATAAAGGAGGATTAATTAATTGATTTAGAATTAATTACCTTAGGGATAACAGCGTAATAATTTTGGAAAGAACATATTAATAAAATTGATTGC
>CSG15_0230_03 [organism=Odontomachus laticeps] rDNA, 16S
GAATTTTATAAAATTCATAAATTTTTTTTTTATATATATTTTATTTAATTGGGAGGATTTTTAAATTTAATAAACTTTAAATTTTAATTTGATACATTAATATATGATATTTATAAAAATTAATAAAAATTATTTAAATAAAAATTAATTACCTTAGGGATAACAGCATAAAATTTTTTTATAGATCTTATATATAAAAATATTTGT
>CSG15_0230_05 [organism=Strumigenys trinidadensis] rDNA, 16S
GAATTTAATATAATTATTTATAAGTATTTAGAGGGTTAGATAAATAAAGTATATTTAATTGGGAGGATTTTTAAATTTAATAAACTTTAAATTTTTAAAAATTATTAATTAGTAGTTAAAAGTTTTTAGAATGGTTTAATAAATTAATTAAAAATTAATTACCTTAGGGATAACAGCGTGATATTTTTGTAGAGATCTTATTAATAAAAATGATTGC
>CSG15_0230_07 [organism=Carebara urichi] rDNA, 16S
GAATTTTATATAAAGATTTTAATAACTTAGATTGGGTTAAAGCTTTTATATTTGGTTGGGATAATTGTTAAATTTAAGGAATTTTAATTTTTAAGAATAGAGATTAGAGGGTATTAGGAGTGACTTTTAAGTTAAGGAAGAATTAATTACCTTAGGGATAACAGCGTAATATTTTTGGTGAGATCATATCTATAAAGATGTTTGC
>CSG15_0230_09 [organism=Pheidole gp.tristis.sp.C] rDNA, 16S
GAATTTTATATAAATTTGTTATGTTTAATATTATGAATAGATATGTGATAATTTTATATTTTATTGGGAGGATAAATAAATTAAAAAAACTTTAATAAATAAAAATCCATTAATTTATGAATTTAAGTTAAATGAGTGATTAAGTAAGTTTTAGAAGAATTAATTACCTTAGGGATAACAGCGTAATATTTTTAGAGAGATCTTATTAATAAAAATGATTGC
>CSG15_0230_10 [organism=Pheidole scolioceps] rDNA, 16S
GAATTTTATATAAATTTATTAAGTAGGTTAAAAATAAATTATTGATAGGTTTATATTTTATTGGGAGGATAATTAAATTAAAGAAACTTTAGTAGTAAAAATTCATTGATTTATGAATTAGAGAGTGACTTTTGAGTTTAAGTAGAATTAATTACCTTGGGGATAACAGCGTAATATCTTTAGAGAGATCTTATTAATAAAGATGATTGC
>CSG15_0230_11 [organism=Pheidole meinertopsis] rDNA, 16S
GAATTTTATATAATTTTATTAAGTGAGATTAATTTTAATTAATTGATTAATAGATTTATATTTTATTGGGAGGATAGTTAAATTGAATGAACTTTAATAGTTATTAATAAATCATAAATTTATGAATTAAGAATGAAGAATGGTTGATTAATTTAAATAGAATTAATTACCTTAGGGATAACAGCGTAATATTTTTAGAGAGATCTTATTAATAAAGATGATTGC
>CSG15_0230_14 [organism=Pheidole scolioceps] rDNA, 16S
GAATTTTATATAAATTTATTAAGTAGGTTAAAAATAAATTATTGATAGGTTTATATTTTATTGGGAGGATAATTAAATTAAAGAAACTTTAGTAGTAAAAATTCATTGATTTATGAATTAGAGAGTGACTTTTGAGTTTAAGTAGAATTAATTACCTTGGGGATAACAGCGTAATATCTTTAGAGAGATCTTATTAATAAAGATGATTGC
>CSG15_0230_15 [organism=Pheidole flavens] rDNA, 16S
GAATTTTATATAAATTTATTAAAATTAATTAGTTATATTATAATAATATATTTATATTTTGTTGGGAGGATAGTTAAATTAAAAAAACTTTAATAATAATTAGAACATTAATTTATGAATAATAAAAATGAGTGATTAATAGAATTAGTTAGAATTAATTACCTTAGGGATAACAGCGTAATATCTTTAGAGAGATCTTATTAATAAAGATGATTGT
>CSG15_0230_18 [organism=Solenopsis sp.15] rDNA, 16S
GAATTTTATATATTTTTATTTAGTAAAATTTATGTTGAAATAAATAAGAAGATATTTTATTGGGAGGATAGTTAAATATTAAAAACTTTAATTAAAATAAAAATATAAATTAATAAATTTAAGAATGATTAAATAAATTAATTAAGAATTAATTACCTTAGGGATAACAGCGTAATATTTTTGGAGAGTTCATATTAATAAGAATGTTTGC
>CSG15_0231_04 [organism=Pheidole meinertopsis] rDNA, 16S
GAATTTTATATAATTTTATTAAGTGAGATTAATTTTAATTAATTGATTAATAGATTTATATTTTATTGGGAGGATAGTTAAATTGAATGAACTTTAATAGTTATTAATAAATCATAAATTTATGAATTAAGAATGAAGAATGGTTGATTAATTTAAATAGAATTAATTACCTTAGGGATAACAGCGTAATATTTTTAGAGAGATCTTATTAATAAAGATGATTGC
>CSG15_0231_05 [organism=Solenopsis sp.15] rDNA, 16S
GAATTTAATATAATTTTATTTAATTAAATTTATTAAAATAAATAGAATAGAATAAAATTATATTTTATTGGGACGATAATTAAATATTTATATCTTTAATTAAAAGTTTAAAGATAAATTAATAAATTATTAGGAATGGTTAGTAAATTAAATAAGAATTAATTATCTTAGGGATAACAACGTGATATTTTTGGAGAGTTCATATCAATAAGAATGTTTGC
>CSG15_0232_02 [organism=Azteca tonduzi] rDNA, 16S
GAATTTAATATTGTATTAGTTAATTGATTAGTTTATTATATTATAAATTGATATAATATTTTATTGGGAGGATAGTTAAATTTGATGAACTTAAATAATAAAATAACATAAATTAATGAATTTTGAATTATGAGTTAGTAAAGTAAAATTAATTACCTTAGGGATAACAGCGTAATATTTTTAGTGAGATCATATTTATAAAAGTGTTTGC
>CSG15_0232_05 [organism=Myrmicocrypta sp.TR17.01] rDNA, 16S
GAATTTTATAAATTAAAAATAAAAAATTTAGAGATTTAAAAAAATTTTATATTTATTTAGTTGGGGGGATTGTTAAATTAAATAAACTTTAATTATAAATAAAAGTCATATATTAATGATAATAAAGAATAATGTATAAATTAAATAAGAATTAATTACCTTAGGGATAACAGCGTAATATTATTGGAGAGATCTTATTGATAATAATGATTGC
>CSG15_0232_06 [organism=Pheidole pedana] rDNA, 16S
GAATTTTATATAAATTTATTAAAAAAGTTTAGTTAATGTTAGTAATTTTATATTTTGTTGGGAGGATAATTAAATTATAAAAACTTTAAAAGTATTTAGACATTAATTTATGAATGTAGTAATAATGATTGGTTAATTTAGTTTGAGTAGAATTAATTACCTTAGGGATAACAGCGTAATATCTTTAGAGAGATCTTATTAATAAAGATGATTGC
>CSG15_0232_09 [organism=Carebara sp.KW14.01] rDNA, 16S
GAATTTAATATAAAGTAGTTTTAATTAGTTAGATAAGAGGATTCTATTTTATTTTTAGTTGGGATAATTATTAAATTTAAGAAATTTTAATTAGATAAAATATAAATTAGTGAATTTAAATGAATGGTAGATAAATTTAAGTAGAATAAATTACCTTAGGGATAACAGCGTTATATTTTTGGTGAGATCTTATCTATAAAAATGTTTGC
>CSG15_0233_01 [organism=Carebara urichi] rDNA, 16S
GAATTTAATATAATATTATTATTGATGTAGGTTAGTTTAATAATTTTGTATTTAATTGGGATAATTTTTAAATTTTATTAATTTTAATATGAGATAATATATATTAGTGATTAAAAGAGTGATTAATAAATCTAAGTAGAATTAATTACCTTAGGGATAACAGCGTAATATTTTTTGTGAGATCTTATCTAAAAAAATGATTGC
>CSG15_0233_03 [organism=Myrmicocrypta sp.TR17.01] rDNA, 16S
GAATTTTATAAATTAAAAATAAAAAATTTAGAGATTTAAAAAAATTTTATATTTATTTAGTTGGGGGGATTGTTAAATTAAATAAACTTTAATTATAAATAAAAGTCATATATTAATGATAATAAAGAATAATGTATAAATTAAATAAGAATTAATTACCTTAGGGATAACAGCGTAATATTATTGGAGAGATCTTATTGATAATAATGATTGC
>CSG15_0233_05 [organism=Strumigenys subedentata] rDNA, 16S
GAATTTAATATAATTATAAAAATATATTTATTAAAATTAATATATATGATTAATATTTAATTGGGAGGATTATTAAATTTAAGAAACTTTAAGATTATTTAAATTATAAATTAATATATAGAATTTTTTTGAGTGGTTATTAAATTAAAGTAAAATTAATTACCTTAGGGATAACAGCGTAATATTTTTATGGAGATCTTATTGATAAAAATGATTGC
>CSG15_0233_06 [organism=Pheidole neoschultzi] rDNA, 16S
GAATTTTATATGAATTTATTAGATGATATATTAATAAAAAATATTAATAGGTTTATATTTTATTGGGAGGATAATTAAATTAAATAAACTTTAATAATATGATAAATCATTAATTAATGAAGTAAATAATTATTGAATGGCAGTTTAGTTTAAATAAAATTAATTACCTTAGGGATAACAGCGTAATATCTTTAGAGAGATCTTATTAATAGAGATGATTGC
>CSG15_0233_07 [organism=Solenopsis sp.24] rDNA, 16S
GAATTTAATATAATTTTGTTAAATTAAATTAATTGTAAATTATAATAAAAATATATATTTAATTGGGAGGATTGTTAAATATAATTAACTTTAATTAGATAAAAATATAAATTAATAAATAAAAAGGATGGTTAATAAATTAAATAAGAATTAATTACCTTAGGGATAACAGCGTAATATTTTTGGAGAGTTCTTATCGATAAAAATGATTGC
>CSG15_0233_08 [organism=Solenopsis sp.11] rDNA, 16S
GAATTTTATATTATTTTATTATATAATTTGTACATTTATAAGTTTGTTTTAATAATAAAATGGATATTTAATTGGGAGGATTGTTAAATTAAAAGAACTTTAATTAGAGTAAAATATAAATTAATAAGTTAAAGAGTGGCTTTTAAGTTAAAAAAGAATTAATTACCTTAGGGATAACAGCGTAATATTTTTAGAGAGTTCTTATTGATAAAAGTGATTGC
>CSG15_0234_02 [organism=Carebara urichi] rDNA, 16S
GAATTTAATATAATATTATTATTGATGTAGGTTAGTTTAATAATTTTGTATTTAATTGGGATAATTTTTAAATTTTATTAATTTTAATATGAGATAATATATATTAGTGATTAAAAGAGTGATTAATAAATCTAAGTAGAATTAATTACCTTAGGGATAACAGCGTAATATTTTTTGTGAGATCTTATCTAAAAAAATGATTGC
>CSG15_0234_05 [organism=Pheidole cataractae] rDNA, 16S
GAATTTTATATAAATTTATTATTTGATTTAGTTAAAAAGATTAGTAATAGGTTAATATTTTATTGGGAGGATAGTTAAATTAAGGAAACTTTAATATTTGTTAAATCATTAATTTATGAATTATGATTAAAAGGAATGGTTATTAAATTTAAGTAGAATTAATTACCTTAGGGATAACAGCGTAATTTCTTTAGAGAGATCTTATTAATAAAGATGTTTGC
>CSG15_0234_06 [organism=Pheidole gp.tristis.sp.C] rDNA, 16S
GAATTTTATATAAATTTGTTATGTTTAATATTATGAATAGATATGTGATAATTTTATATTTTATTGGGAGGATAAATAAATTAAAAAAACTTTAATAAATAAAAATCCATTAATTTATGAATTTAAGTTAAATGAGTGATTAAGTAAGTTTTAGAAGAATTAATTACCTTAGGGATAACAGCGTAATATTTTTAGAGAGATCTTATTAATAAAAATGATTGC
>CSG15_0234_07 [organism=Pheidole guajirana] rDNA, 16S
GAATTTTATATAGATTTATTATGTATATTATAATAAAAATATTAATAAATCTATATTTTATTGGGAGGATAATTAAATTATATAAACTTTAATAATGTAATAAAACATTAATGTATGAGTTAAATAATAAAAGAATGGTTAAATTAGTTTAAGTAGAATTAATTACCTTAGGGATAACAGCGTAATATTTTTAGAGAGATCTTATTAATAAAAATGATTGC
>CSG15_0234_08 [organism=Pheidole pedana] rDNA, 16S
GAATTTTATATAAATTTATTAAAAAAGTTTAGTTAATGTTAGTAATTTTATATTTTGTTGGGAGGATAATTAAATTATAAAAACTTTAAAAGTATTTAGACATTAATTTATGAATGTAGTAATAATGATTGGTTAATTTAGTTTGAGTAGAATTAATTACCTTAGGGATAACAGCGTAATATCTTTAGAGAGATCTTATTAATAAAGATGATTGC
>CSG15_0234_09 [organism=Solenopsis sp.11] rDNA, 16S
GAATTTTATATTATTTTATTATATAATTTGTACATTTATAAGTTTGTTTTAATAATAAAATGGATATTTAATTGGGAGGATTGTTAAATTAAAAGAACTTTAATTAGAGTAAAATATAAATTAATAAGTTAAAGAGTGGCTTTTAAGTTAAAAAAGAATTAATTACCTTAGGGATAACAGCGTAATATTTTTAGAGAGTTCTTATTGATAAAAGTGATTGC
>CSG15_0234_10 [organism=Solenopsis sp.15] rDNA, 16S
GAATTTTATATATTTTTATTTAGTAAAATTTATGTTGAAATAAATAAGAAGATATTTTATTGGGAGGATAGTTAAATATTAAAAACTTTAATTAAAATAAAAATATAAATTAATAAATTTAAGAATGATTAAATAAATTAATTAAGAATTAATTACCTTAGGGATAACAGCGTAATATTTTTGGAGAGTTCATATTAATAAGAATGTTTGC
>CSG15_0235_03 [organism=Hypoponera sp.13.FGSGt] rDNA, 16S
GAATTTTATATTTTAATTTTTATTTTTAGTATTATAATTTAAAATTAAAATATTTTATTGGGAGGATAATTAAATTTGATAAACTTTAAGAAAATAAATACATAAATTAATGATTTATAAAAAATTAATAAATAATATTTAATAAAAAATTAATTACCTTAGGGATAACAGCATAATATTTTTTTGTAGTTCATATATAAAAAAATGATTGT
>CSG15_0235_07 [organism=Pheidole meinertopsis] rDNA, 16S
GAATTTTATATAATTTTATTAAGTGAGATTAATTTTAATTAATTGATTAATAGATTTATATTTTATTGGGAGGATAGTTAAATTGAATGAACTTTAATAGTTATTAATAAATCATAAATTTATGAATTAAGAATGAAGAATGGTTGATTAATTTAAATAGAATTAATTACCTTAGGGATAACAGCGTAATATTTTTAGAGAGATCTTATTAATAAAGATGATTGC
>CSG15_0235_08 [organism=Pheidole flavens] rDNA, 16S
GAATTTTATATAAATTTGTTAAGTAAATTAATATTAAATTATAATGATAAATTTATATTTTGTTGGGAGGATGATTAAATTAAAAAAACTTTAATAAAATTATTAAGTCATTAATTTATGAAATAGTTTGGAATGGCATTTAAGTTTGACTAGAATTAATTACCTTAGGGATAACAGCGTAATATCTTTAGAGAGATCTTATTGATAAAGATGATTGT
>CSG15_0235_10 [organism=Solenopsis sp.11] rDNA, 16S
GAATTTTATATTATTTTATTATATAATTTGTACATTTATAAGTTTGTTTTAATAATAAAATGGATATTTAATTGGGAGGATTGTTAAATTAAAAGAACTTTAATTAGAGTAAAATATAAATTAATAAGTTAAAGAGTGGCTTTTAAGTTAAAAAAGAATTAATTACCTTAGGGATAACAGCGTAATATTTTTAGAGAGTTCTTATTGATAAAAGTGATTGC
>CSG15_0235_11 [organism=Solenopsis sp.24] rDNA, 16S
GAATTTAATATAATTTTGTTAAATTAAATTAATTGTAAATTATAATAAAAATATATATTTAATTGGGAGGATTGTTAAATATAATTAACTTTAATTAGATAAAAATATAAATTAATAAATAAAAAGGATGGTTAATAAATTAAATAAGAATTAATTACCTTAGGGATAACAGCGTAATATTTTTGGAGAGTTCTTATCGATAAAAATGATTGC
>CSG15_0236_01 [organism=Crematogaster levior] rDNA, 16S
GAATTTTATATAAGTTAGGTATTTTTGGATAGTTGGAATGGGTATCAAAGTTATATTTAGTTGGGAGGATAGTTAAATTAATGAAACTTTAATTTAGTTTAAAATATAAATTAATAGATTTAAGAATGGTTAGTAAATTAAGAAAGAATTAATTACCTTAGGGATAACAGCGTAATATTTTTAGAGAGTTCATATTAATAAAAATGTTTGC
>CSG15_0236_02 [organism=Octostruma iheringi] rDNA, 16S
GAATTTTATATAAATTTATTAAGTATTTATTAGTTTTATATGTTAAATAGTAAAAGTTTATATTTAGTTGGGAGGATTATTAAATTATTAAAACTTTAATTAAAAGTAAATAGACATAAATTAATGATAATATAATTAATGAAATATTATTAAATTAAAGAAGAATAAATTACCTTAGGGATAACAGCGTAATATTTTTAGAGAGTTCATATTAATAAAAATGTTTGC
>CSG15_0236_05 [organism=Pheidole jeannei] rDNA, 16S
GAATTTTATATAAATTTGTAGAAAATTTAGTTAAATAATTAATAAGTTTATATTTTATTGGGAGGATAGTTAAATTAAATGAACTTTAATGATTTTAGACATTCATTTATGAGTAGGTGTTTGAATGGTTAATAAATTTGAGAAGAATTAATTACCTTAGGGATAACAGCGTGATATCTTTAGAGAGATCTTATTAATAAAGATGATTGC
>CSG15_0237_04 [organism=Hypoponera sp.13.FGSGt] rDNA, 16S
GAATTTTATATTTTAATTTTTATTTTTAGTATTATAATTTAAAATTAAAATATTTTATTGGGAGGATAATTAAATTTGATAAACTTTAAGAAAATAAATACATAAATTAATGATTTATAAAAAATTAATAAATAATATTTAATAAAAAATTAATTACCTTAGGGATAACAGCATAATATTTTTTTGTAGTTCATATATAAAAAAATGATTGT
>CSG15_0237_06 [organism=Pheidole midas] rDNA, 16S
GAATTTTATATAAATTTGATAAGAAGTTTAGAATAAAGTTTATTAAATTTATATTTTATTGGGAGGATAGTTAAATTATAAAAACTTTAAGAAATAAAAATCCATTAATTTATGAATTAAAAATATAGAATGGCATAAAGAAGGTTAAAATAGAATTAATTACCTTAGGGATAACAGCGTTATATTTTTAGAGAGATCTTATTAATAAAAATGTTTGC
>CSG15_0237_07 [organism=Pheidole cataractae] rDNA, 16S
GAATTTTATATAAATTTATTATTTGATTTAGTTAAAAAGATTAGTAATAGGTTAATATTTTATTGGGAGGATAGTTAAATTAAGGAAACTTTAATATTTGTTAAATCATTAATTTATGAATTATGATTAAAAGGAATGGTTATTAAATTTAAGTAGAATTAATTACCTTAGGGATAACAGCGTAATTTCTTTAGAGAGATCTTATTAATAAAGATGTTTGC
>CSG15_0238_04 [organism=Carebara urichi] rDNA, 16S
GAATTTTATATAAAGATTTTAATAACTTAGATTGGGTTAAAGCTTTTATATTTGGTTGGGATAATTGTTAAATTTAAGGAATTTTAATTTTTAAGAATAGAGATTAGAGGGTGTTAGGAGTGACTTTTAAGTTAAGGAAGAATTAATTACCTTAGGGATAACAGCGTAATATTTTTGGTGAGATCATATCTATAAAGATGTTTGC
>CSG15_0238_06 [organism=Pheidole gp.tristis.sp.C] rDNA, 16S
GAATTTTATATAAATTTGTTATGTTTAATATTATGAATAGATATGTGATAATTTTATATTTTATTGGGAGGATAAATAAATTAAAAAAACTTTAATAAATAAAAATCCATTAATTTATGAATTTAAGTTAAATGAGTGATTAAGTAAGTTTTAGAAGAATTAATTACCTTAGGGATAACAGCGTAATATTTTTAGAGAGATCTTATTAATAAAAATGATTGC
>CSG15_0238_07 [organism=Solenopsis sp.11] rDNA, 16S
GAATTTTATATTATTTTATTATATAATTTGTACATTTATAAGTTTGTTTTAATAATAAAATGGATATTTAATTGGGAGGATTGTTAAATTAAAAGAACTTTAATTAGAGTAAAATATAAATTAATAAGTTAAAGAGTGGCTTTTAAGTTAAAAAAGAATTAATTACCTTAGGGATAACAGCGTAATATTTTTAGAGAGTTCTTATTGATAAAAGTGATTGC
>CSG15_0238_08 [organism=Solenopsis sp.15] rDNA, 16S
GAATTTTATATAATTTTATTTAATTAAATTATTTAGTTAAATATAATAAAATTATATTTTATTGGGAGGATAGTTAAATATATTTAACTTTAATTAAAATTTAAAAGATAAATTAATAAATTATTTGGGAATGGTTTATAAATTAAATAAGAATTAATTACCTTAGGGATAACAGCGTAATATTTTTGGTGAGTTCATATCAATAAAAATGTTTGC
>CSG15_0239_03 [organism=Hypoponera sp.IT14.01] rDNA, 16S
GAATTTAATATTTTTATGTGAATATTTATAAAAAATTTATATAAAAAATATTTTATTGGGAGGATAATTAAATTTAAATAACTTTAATATGAGAATAACATGGATTATTGATAATTTAATGAATAAGTAAAATTTAATAGAGAATTAATTACCTTAGGGATAACAGCATAATATTTTTTAGTAGTTCATATATAAAAAAATGTTTAT
>CSG15_0239_04 [organism=Cyphomyrmex rimosus] rDNA, 16S
GAATTTTATATAAATCTATTTAAATTTTTAATATTCATTTATATAATTTAAATAAATATTAAAAAAAGTTAAATTTGATTTAAAATATGAGATTATATTTAATTGGGAGGATTTTTAAGATAAATAAACTTTAAATTTAAAATTATTACATAAATAAATGGATTAATTTAAAAAAAAAGAATGGTTAGTAGATTAATAAAGAAATAATTACCTTAGGGATAACAGCGTAATATTTTTGGATAGATCATATAAATAAAAATGATTGC
>CSG15_0239_09 [organism=Pheidole astur] rDNA, 16S
GAATTTTATATAAATTGAGAAAGAATTTTAGTAAAAGTATTAATTAATTTATATTTAGTTGGGAGGATGATTAAATTATAAAAACTTTAAATAATTGGAATCATAAATTTATGAAATTATTAATAAGAATGATTTTAAAATTAAAATAGAATTAATTACCTTAGGGATAACAGCGTTATATTTTTAGAGAGATCTTATTAATAAAAGTGATTGC
>CSG15_0239_10 [organism=Pheidole aripoensis] rDNA, 16S
GAATTTTATATAAATTTGTTATTAAATTTAGTAAAATAATATTAATAAGTTTATATTTTATTGGGAGGATAATTAAATTATGAAAACTTTAATAAATAGGTAAGTCATTAATGAATGAGTTAATATAGAAAGAATGAGTAGTAAATTTAAGTAGAATTAATTACCTTAGGGATAACAGCGTAATATTTTTGGAGAGATCTTATTAATAAAAATGATTGC
>CSG15_0239_11 [organism=Pheidole aripoensis] rDNA, 16S
GAATTTTATATAAATTTGTTATTAAATTTAGTAAAATAATATTAATAAGTTTATATTTTATTGGGAGGATAATTAAATTATGAAAACTTTAATAAATAGGTAAGTCATTAATGAATGAGTTAATATAGAAAGAATGAGTAGTAAATTTAAGTAGAATTAATTACCTTAGGGATAACAGCGTAATATTTTTGGAGAGATCTTATTAATAAAAATGATTGC
>CSG15_0239_13 [organism=Solenopsis sp.24] rDNA, 16S
GAATTTAATATAATTTTATTAGATGAGAATTTATTAGAAAAAATAATAAATATATATTTAATTGGGAGGATTGTTAAATTTAAGTAACTTTAATTAAATTAAAATATAAATTAATAAAATAAAAGAATGGTTAATAAATTAAAAAAGAATTAATTACCTTAGGGATAACAGCGTAATACTTTTGGAGAGTTCATATTAATATAAGTGATTGC
>CSG15_0240_01 [organism=Carebara urichi] rDNA, 16S
GAATTTTATATAAAGATTTTAATAACTTAGATTGGGTTAAAGCTTTTATATTTGGTTGGGATAATTGTTAAATTTAAGGAATTTTAATTTTTAAGAATAGAGATTAGAGGGTGTTAGGAGTGACTTTTAAGTTAAGGAAGAATTAATTACCTTAGGGATAACAGCGTAATATTTTTGGTGAGATCATATCTATAAAGATGTTTGC
>CSG15_0240_03 [organism=Octostruma iheringi] rDNA, 16S
GAATTTTATATAAATTTATTAAGTATTTATTAGTTTTATATGTTAAATAGTAAAAGTTTATATTTAGTTGGGAGGATTATTAAATTATTAAAACTTTAATTAAAAGTAAATAGACATAAATTAATGATAATATAATTAATGAAATATTATTAAATTAAAGAAGAATAAATTACCTTAGGGATAACAGCGTAATATTTTTAGAGAGTTCATATTAATAAAAATGTTTGC
>CSG15_0240_04 [organism=Cyphomyrmex rimosus] rDNA, 16S
GAATTTTATATAAATCTATTTAAATTTTTAATATTCATTTATATAATTTAAATAAATATTAAAAAAAGTTAAATTTGATTTAAAATATGAGATTATATTTAATTGGGAGGATTTTTAAGATAAATAAACTTTAAATTTAAAATTATTACATAAATAAATGGATTAATTTAAAAAAAAAGAATGGTTAGTAGATTAATAAAGAAATAATTACCTTAGGGATAACAGCGTAATATTTTTGGATAGATCATATAAATAAAAATGATTGC
>CSG15_0240_07 [organism=Strumigenys auctidens] rDNA, 16S
GAATTTAATTTTAATTATTATAAGGAATATATTAGTATTTAGATAAATATTAAAATTTAATTGGGAGGATTGTTAAATTTAATTAACTTAAATGAAAAAGGGAATATATAAATTAATAAATAAAATTTTTTCGAATGATTAATAGAAATTAAAGGAAAATTAATTACCTTAGGGATAACAGCGTAATATTTTTATAGAGATCTTATTGATAAAAATGATTGC
>CSG15_0240_10 [organism=Pheidole meinertopsis] rDNA, 16S
GAATTTTATATAATTTTATTAAGTGAGATTAATTTTAATTAATTGATTAATAGATTTATATTTTATTGGGAGGATAGTTAAATTGAATGAACTTTAATAGTTATTAATAAATCATAAATTTATGAATTAAGAATGAAGAATGGTTGATTAATTTAAATAGAATTAATTACCTTAGGGATAACAGCGTAATATTTTTAGAGAGATCTTATTAATAAAGATGATTGC
>CSG15_0240_12 [organism=Solenopsis sp.15] rDNA, 16S
GAATTTTATATATTTTTATTTAGTAAAATTTATGTTGAAATAAATAAGAAGATATTTTATTGGGAGGATAGTTAAATATTAAAAACTTTAATTAAAATAAAAATATAAATTAATAAATTTAAGAATGATTAAATAAATTAATTAAGAATTAATTACCTTAGGGATAACAGCGTAATATTTTTGGAGAGTTCATATTAATAAGAATGTTTGC
>CSG15_0241_01 [organism=Cyphomyrmex peltatus] rDNA, 16S
GAATTTTATATAAAATTATTTAAATTAAGGGAGATTTTAATTGATTATATAATAAATTTTATATTTAGTTGGGAGGACTATTAAATTAAAAAAACTTTAATATTAATAAAAATATGGATAAGTAGATAAATTAAGGAATAATTATTAAATTTAAAAGAAAAAATTACCTTAGGGATAACAGCGTAATATTTTTAGATAGATCATATAGATAAAAATGATTGC
>CSG15_0241_02 [organism=Hypoponera sp.IT14.01] rDNA, 16S
GAATTTAATATTTTTATGTGAATATTTATAAAAAATTTATATAAAAAATATTTTATTGGGAGGATAATTAAATTTAAATAACTTTAATATGAGAATAACATGGATTATTGATAATTTAATGAATAAGTAAAATTTAATAGAGAATTAATTACCTTAGGGATAACAGCATAATATTTTTTAGTAGTTCATATATAAAAAAATGTTTAT
>CSG15_0241_05 [organism=Crematogaster sotobosque] rDNA, 16S
GAATTTTATATAAGTTAATTTAAATAATAAGTTGGAAGAAGAATTAAGTATATTTAATTGGGAGGATTGTTAAATTAAAAAAACTTTAATTATGTAAATAAAATATAAATTAATAAGTTTATGAATGGTTAATAAATTAATTAAGAATTAATTACCTTAGGGATAACAGCGTAATATTTTTGGAAAGATCATATTAATAAAAATGTTTGC
>CSG15_0241_06 [organism=Crematogaster levior] rDNA, 16S
GAATTTTATATAAGTTAGGTATCTATGGATAGTTTTAAGGGGTATCAAATTTATATTTAATTGGGAGGATAGTTAAATTAATGAAACTTTAATTTAGTTTAAAATATAAATTAATAGGTTTAAGAATGGTTAGTAAATTAAGAAAGAATTAATTACCTTAGGGATAACAGCGTAATATTTTTAGAGAGTTCATATTAATAAAAATGTTTGC
>CSG15_0241_07 [organism=Acropyga fuhrmanni] rDNA, 16S
GAATTTAATATAAATTTTTAATTTACAATTAAAAGTTTATATTTAAAAATTTATATTTTGTTGGGGGGATAATAAAATTTATTAAACTTTTTATTTATAGGAAGCTTTTGATTGGATAAAAAGATTTTATTAACATAGATTAATGGGATTAAAGAATAATAAATAGTTTTATTTTGTTAGTATTAATTACCTTAGGGATAACAGCGTAATAATTTTTAAAAGATCTTATTGAAAATAATGATTGC
>CSG15_0241_09 [organism=Sericomyrmex mayri] rDNA, 16S
GAATTTTATATATAAAATTTATTAGTAAATTAATTTTTATTTGGATAAGGTTGTATATTTAATTGGGAGGATTATTAAATTAATTGAACTTTAATTAATAGGAGGATATTAATAAATAATTTGTAATTTTAATTATAAAGGAGGATTAATTAATTGATTTAGAATTAATTACCTTAGGGATAACAGCGTAATAATTTTGGAAAGAACATATTAATAAAATTGATTGC
>CSG15_0241_10 [organism=Strumigenys denticulata] rDNA, 16S
GAATTTAATATATTTAGTTAAGTGAATTTATAAGATTAAGATAATTAATAGTATTTAATTGGGAGGATTATTAAATTTAATAAACTTTAAGTAAAAGTTTAGGTGTGAATTAACATATAAAATTTTTTTGAATGATTATTAGATTAAAATAGAATTAATTACCTTAGGGATAACAGCGTGATATTTTTATGAAGATCTTATTGATAAAAATGATTGC
>CSG15_0241_12 [organism=Strumigenys elongata] rDNA, 16S
GAATTTTATATAATTTTATTTATGGTACATTTATTGAAATATTATAAGTAAGTATAATTTAATTGGGAGGATTATTAAATTTAAATAACTTTAAGTTGAAATAAGCTATAAATTAATATTAATAAATATTTTTGAATGATTAATTAATTAATAAAGAATTAATTACCTTAGGGATAACAGCGTAATATTTTTATAGAGATCTTATTAGTAAAAATGATTGC
>CSG15_0241_13 [organism=Pheidole meinertopsis] rDNA, 16S
GAATTTTATATAATTTTATTAAGTGAGTTAGTTTTAGTGTAGTTAGTTGATAAGGTTATATTTTATTGGGAGGATAGTTAAATTAAATAAACTTTAATAATTATTAAGTCATAGATTTATGAAATGGAAAATAAAAATAAATGAATGGTTTTGGTTAATTTAAATAGAATTAATTACCTTAGGGATAACAGCGTAATATTTTTAGAGAGATCTTATTAATAAAGATGATTGC
>CSG15_0241_14 [organism=Pheidole pedana] rDNA, 16S
GAATTTTATATAAATTTATTAAAAAAGTTTAGTTAATGTTAGTAATTTTATATTTTGTTGGGAGGATAATTAAATTATAAAAACTTTAAAAGTATTTAGACATTAATTTATGAATGTAGTAATAATGATTGGTTAATTTAGTTTGAGTAGAATTAATTACCTTAGGGATAACAGCGTAATATCTTTAGAGAGATCTTATTAATAAAGATGATTGC
>CSG15_0241_15 [organism=Solenopsis sp.15] rDNA, 16S
GAATTTTATATAATTTTATTTAATTAAATTATTTAGGTAAATATAATAAAATTATATTTTATTGGGAGGATAGTTAAATATTTTTAACTTTAATTAAAAGTTAAAAGATAAATTAATAAATTATTAGGAATGGTTTATAAATTAAATAAGAATTAATTACCTTAGGGATAACAGCGTAATATTTTTGGTGAGTTCATATCAATAAAAATGTTTGC
>CSG15_0241_16 [organism=Solenopsis sp.24] rDNA, 16S
GAATTTAATATAATTTTATTAGATGAGAATTTATTAGAAAAAATAATAAATATATATTTAATTGGGAGGATTGTTAAATTTAAGTAACTTTAATTAAATTAAAATATAAATTAATAAAATAAAAGAATGGTTAATAAATTAAAAAAGAATTAATTACCTTAGGGATAACAGCGTAATACTTTTGGAGAGTTCATATTAATATAAGTGATTGC
>CSG15_0241_17 [organism=Carebara sp.KW14.01] rDNA, 16S
GAATTTAATATAAAGTAGTTTTAATTAGTTAGATAAGAGGATTCTATTTTATTTTTAGTTGGGATAATTATTAAATTTAAGAAATTTTAATTAGATAAAATATAAATTAGTGAATTTAAATGAATGGTAGATAAATTTAAGTAGAATAAATTACCTTAGGGATAACAGCGTTATATTTTTGGTGAGATCTTATCTATAAAAATGTTTGC
>CSG15_0242_01 [organism=Crematogaster levior] rDNA, 16S
GAATTTTATATAAGTTAGGTATCTATGGATAGTTTTAAGGGGTATCAAATTTATATTTAATTGGGAGGATAGTTAAATTAATGAAACTTTAATTTAGTTTAAAATATAAATTAATAGGTTTAAGAATGGTTAGTAAATTAAGAAAGAATTAATTACCTTAGGGATAACAGCGTAATATTTTTAGAGAGTTCATATTAATAAAAATGTTTGC
>CSG15_0242_04 [organism=Pheidole vorax] rDNA, 16S
GAATTTTATATAACTTTATTATTTGAATTTATTAATTATTAAGATGATAAATTTATATTTTATTGGGAGGATAAATAAATTTAAATAACTTTATAAAATAAAAAAAGACATTAATTAATGAATGTAGTTATGAATGGCTAAAGTTAGTTTAAGTAGAATTAATTACCTTAGGGATAACAGCGTAATATTTTTTGAAAGATCTGATTGATAAAAATGATTGC
>CSG15_0242_05 [organism=Pheidole aripoensis] rDNA, 16S
GAATTTTATATAAATTTGTTATTAAATTTAGTAAAATAATATTAATAAGTTTATATTTTATTGGGAGGATAATTAAATTATGAAAACTTTAATAAATAGGTAAGTCATTAATGAATGAGTTAATATAGAAAGAATGAGTAGTAAATTTAAGTAGAATTAATTACCTTAGGGATAACAGCGTAATATTTTTGGAGAGATCTTATTAATAAAAATGATTGC
>CSG15_0242_06 [organism=Pheidole neoschultzi] rDNA, 16S
GAATTTTATATAAATTTATTAGATGATATATTAATAAAAAATATTAATAGGTTTATATTTTATTGGGAGGATAATTAAATTAAATAAACTTTAATAATATGATAAATCATTAATTAATGAAGTAAATAATTATTGAATGGCAGTTTAGTTTAAATAAAATTAATTACCTTAGGGATAACAGCGTAATATCTTTAGAGAGATCTTATTAATAGAGATGATTGC
>CSG15_0242_07 [organism=Solenopsis sp.15] rDNA, 16S
GAATTTTATATAATTTTATTTAATTAAATTATTTAGTTAAATATAATAAAATTATATTTTATTGGGAGGATAGTTAAATATATTTAACTTTAATTAAAATTTAAAAGATAAATTAATAAATTATTTGGGAATGGTTTATAAATTAAATAAGAATTAATTACCTTAGGGATAACAGCGTAATATTTTTGGTGAGTTCATATCAATAAAAATGTTTGC
>CSG15_0242_08 [organism=Solenopsis sp.11] rDNA, 16S
GAATTTTATATTATTTTATTATATAATTTGTACATTTATAAGTTTGTTTTAATAATAAAATGGATATTTAATTGGGAGGATTGTTAAATTAAAAGAACTTTAATTAGAGTAAAATATAAATTAATAAGTTAAAGAGTGGCTTTTAAGTTAAAAAAGAATTAATTACCTTAGGGATAACAGCGTAATATTTTTAGAGAGTTCTTATTGATAAAAGTGATTGC
>CSG15_0243_03 [organism=Crematogaster brasiliensis] rDNA, 16S
GAATTTTATATAAGTAGATTATTTAATTAAGTTTTATAAATAGTTTAAATTATATTTAATTGGGAGGATTGTTAAATTAAAAGAACTTTAATTAAGTTTTAAAATATTAATTAATAGATTTTAGAATGGTTATTAAATTAAATAAGAATTAATTACCTTAGGGATAACAGCGTAATATTTTTAGAGAGTTCATATTAATAAAAGTGTTTGC
>CSG15_0243_04 [organism=Pheidole vorax] rDNA, 16S
GAATTTTATATAACTTTATTATTTGAATTTATTAATTATTAAGATGATAAATTTATATTTTATTGGGAGGATAAATAAATTTAAATAACTTTATAAAATAAAAAAAGACATTAATTAATGAATGTAGTTATGAATGGCTAAAGTTAGTTTAAGTAGAATTAATTACCTTAGGGATAACAGCGTAATATTTTTTGAAAGATCTGATTGATAAAAATGATTGC
>CSG15_0243_05 [organism=Pheidole biconstricta] rDNA, 16S
GAATTTTATATAAATTTTGTAAAAAATTTAATATGTATTTTATTAAATTTATATTTTATTGGGAGGATGATTAAATTAAATAAACTTTAAAATTAAAAAAAATCCATTAATTTATGAGTTATAGTATATAGAATGGCTAAATAAAGTTTAATTAGAATTAATTACCTCAGGGATAACAGCGTTATATTTTTAGAGAGATCTTATTAATAAAAATGTTTGC
>CSG15_0243_06 [organism=Pheidole flavens] rDNA, 16S
GAATTTTATATAAATTTATTAAAATTAATTAGTTATATTATAATAATATATTTATATTTTGTTGGGAGGATAGTTAAATTAAAAAAACTTTAATAATAATTAGAACATTAATTTATGAATAATAAAAATGAGTGATTAATAGAATTAGTTAGAATTAATTACCTTAGGGATAACAGCGTAATATCTTTAGAGAGATCTTATTAATAAAGATGATTGT
>CSG15_0243_07 [organism=Solenopsis sp.15] rDNA, 16S
GAATTTTATATAATTTTATTTAATTAAATTATTTAGTTAAATATAATAAAATTATATTTTATTGGGAGGATAGTTAAATATATTTAACTTTAATTAAAATTTAAAAGATAAATTAATAAATTATTTGGGAATGGTTTATAAATTAAATAAGAATTAATTACCTTAGGGATAACAGCGTAATATTTTTGGTGAGTTCATATCAATAAAAATGTTTGC
>CSG15_0244_03 [organism=Pheidole vorax] rDNA, 16S
GAATTTTATATAACTTTATTATTTGAATTTATTAATTATTAAGATGATAAATTTATATTTTATTGGGAGGATAAATAAATTTAAATAACTTTATAAAATAAAAAAAGACATTAATTAATGAATGTAGTTATGAATGGCTAAAGTTAGTTTAAGTAGAATTAATTACCTTAGGGATAACAGCGTAATATTTTTTGAAAGATCTGATTGATAAAAATGATTGC
>CSG15_0244_04 [organism=Pheidole mamore] rDNA, 16S
GAATTTTATATAAATTTATTATAGAGTATATTTATGAAAAATTTAATAAAGTTATCTTTTATTGGGAGGATAGATAAATTAAGAAAACTTTAATTTTGTAGAAACATTAATTTATGATACGTAAATGAGTGGCTTAGAAGTTTCAGGAGAATTAATTACCTTAGGGATAACAGCATTATATCTTTAGAGAGATCTTATTAATAAAGATGTTTGT
>CSG15_0244_05 [organism=Pheidole cataractae] rDNA, 16S
GAATTTTATATAAATTTATTATTTGATTTAGTTAAAAAGATTAGTAATAGGTTAATATTTTATTGGGAGGATAGTTAAATTAAGGAAACTTTAATATTTGTTAAATCATTAATTTATGAATTATGATTAAAAGGAATGGTTATTAAATTTAAGTAGAATTAATTACCTTAGGGATAACAGCGTAATTTCTTTAGAGAGATCTTATTAATAAAGATGTTTGC
>CSG15_0244_06 [organism=Pheidole nr.subarmata] rDNA, 16S
GAATTTTATATAAATTTATAATTTAAATTAATAATAAATTTTTATTAAATTTATATTTTATTGGGAGGATAGTTAAATTTGTGAAACTTTAATAATAAATATAATCATTAATTTATGAATAGTTAAGTTAAAGTATGGTTAATAAATTTAAATAGAATTAATTACCTTAGGGATAACAGCGTAATATTTTTAGAGAGATCTTATTAATAAAAATGATTGC
>CSG15_0244_07 [organism=Solenopsis sp.15] rDNA, 16S
GAATTTTATATAATTTTATTTAATTAAATTATTTAGTTAAATATAATAAAATTATATTTTATTGGGAGGATAGTTAAATATATTTAACTTTAATTAAAATTTAAAAGATAAATTAATAAATTATTTGGGAATGGTTTATAAATTAAATAAGAATTAATTACCTTAGGGATAACAGCGTAATATTTTTGGTGAGTTCATATCAATAAAAATGTTTGC
>CSG15_0245_03 [organism=Pheidole nr.subarmata] rDNA, 16S
GAATTTTATATAAATTTATAATTTAAATTAATAATAAATTTTTATTAAATTTATATTTTATTGGGAGGATAGTTAAATTTGTGAAACTTTAATAATAAATATAATCATTAATTTATGAATAGTTAAGTTAAAGTATGGTTAATAAATTTAAATAGAATTAATTACCTTAGGGATAACAGCGTAATATTTTTAGAGAGATCTTATTAATAAAAATGATTGC
>CSG15_0245_04 [organism=Solenopsis sp.15] rDNA, 16S
GAATTTTATATAATTTTATTTAATTAAATTATTTAGTTAAATATAATAAAATTATATTTTATTGGGAGGATAGTTAAATATATTTAACTTTAATTAAAATTTAAAAGATAAATTAATAAATTATTTGGGAATGGTTTATAAATTAAATAAGAATTAATTACCTTAGGGATAACAGCGTAATATTTTTGGTGAGTTCATATCAATAAAAATGTTTGC
>CSG15_0246_01 [organism=Odontomachus scalptus] rDNA, 16S
GAATTTAATAAAATAATTTAAATAAACTTATTTAAATTATTTTATTTAATTGGGAGGATTTTTAAATTTATATAACTTTAAATAATAATTAAACATTAATTTATGAAATTTATTAAATAAATAAATATTATTTAAATAAAAATTAATTACCTTAGGGATAACAGCATAAAATTTTTTTTTAGATCTTATATATAAAAATATTTGT
>CSG15_0246_04 [organism=Pheidole cataractae] rDNA, 16S
GAATTTTATATAAATTTATTATTTGATTTAGTTAAAAAGATTAGTAATAGGTTAATATTTTATTGGGAGGATAGTTAAATTAAGGAAACTTTAATATTTGTTAAATCATTAATTTATGAATTATGATTAAAAGGAATGGTTATTAAATTTAAGTAGAATTAATTACCTTAGGGATAACAGCGTAATTTCTTTAGAGAGATCTTATTAATAAAGATGTTTGC
>CSG15_0246_05 [organism=Solenopsis sp.15] rDNA, 16S
GAATTTTATATAATTTTATTTAATTAAATTATTTAGTTAAATATAATAAAATTATATTTTATTGGGAGGATAGTTAAATATATTTAACTTTAATTAAAATTTAAAAGATAAATTAATAAATTATTTGGGAATGGTTTATAAATTAAATAAGAATTAATTACCTTAGGGATAACAGCGTAATATTTTTGGTGAGTTCATATCAATAAAAATGTTTGC
>CSG15_0247_03 [organism=Hypoponera sp.IT14.01] rDNA, 16S
GAATTTAATATTTTTATGTGAATATTTATAAAAAATTTATATAAAAAATATTTTATTGGGAGGATAATTAAATTTAAATAACTTTAATATGAGAATAACATGGATTATTGATAATTTAATGAATAAGTAAAATTTAATAGAGAATTAATTACCTTAGGGATAACAGCATAATATTTTTTAGTAGTTCATATATAAAAAAATGTTTAT
>CSG15_0247_04 [organism=Paratrachymyrmex mandibularis] rDNA, 16S
GAATTTTATATCTAGCTTATTTATAGTATAGTTAATTTAGGAGGAGTGGCGGGGATATTTAGTTGGGAGGATTGTTAAATTTTATGAACTTTAATAGTGGAAAATATAGATTAATAGAATTAGAGAAGGATTGTAAAAATTGAATGAGAATTAATTACCTCAGGGATAACAGCGTAATATTTCTAGGGAGGCCATATTTATAGAAATGATTGC
>CSG15_0247_05 [organism=Pheidole neoschultzi] rDNA, 16S
GAATTTTATATAAATTTATTAGATGATATATTAATAAAAAATATTAATAGGTTTATATTTTATTGGGAGGATAATTAAATTAAATAAACTTTAATAATATGATAAATCATTAATTAATGAAGTAAATAATTATTGAATGGCAGTTTAGTTTAAATAAAATTAATTACCTTAGGGATAACAGCGTAATATCTTTAGAGAGATCTTATTAATAGAGATGATTGC
>CSG15_0247_06 [organism=Solenopsis sp.15] rDNA, 16S
GAATTTTATATATTTTTATTTAGTAAAATTTATATTGAAATAAATAAGAAGATATTTTATTGGGAGGATAGTTAAATATAAAAAACTTTAATTAAAATTGAAATATAAATTAATAAATTTAAGAATGATTAAATAAATTAATTAAAAATTAATTACCTTAGGGATAACAGCGTAATATTTTTGGAGAGTTCATATTAATAAAAATGTTTGC
>CSG15_0248_01 [organism=Paratrachymyrmex mandibularis] rDNA, 16S
GAATTTTATATCTAGCTTATTTATAGTATAGTTAATTTAGGAGGAGTGGCGGGGATATTTAGTTGGGAGGATTGTTAAATTTTATGAACTTTAATAGTGGAAAATATAGATTAATAGAATTAGAGAAGGATTGTAAAAATTGAATGAGAATTAATTACCTCAGGGATAACAGCGTAATATTTCTAGGGAGGCCATATTTATAGAAATGATTGC
>CSG15_0248_05 [organism=Pheidole mamore] rDNA, 16S
GAATTTTATATAAATTTATTATAGAGTATATTTATGAAAAATTTAATAAAGTTATCTTTTATTGGGAGGATAGATAAATTAAGAAAACTTTAATTTTGTAGAAACATTAATTTATGATACGTAAATGAGTGGCTTAGAAGTTTCAGGAGAATTAATTACCTTAGGGATAACAGCATTATATCTTTAGAGAGATCTTATTAATAAAGATGTTTGT
>CSG15_0248_07 [organism=Solenopsis sp.15] rDNA, 16S
GAATTTTATATAATTTTATTTAATTAAATTATTTAGTTAAATATAATAAAATTATATTTTATTGGGAGGATAGTTAAATATATTTAACTTTAATTAAAATTTAAAAGATAAATTAATAAATTATTTGGGAATGGTTTATAAATTAAATAAGAATTAATTACCTTAGGGATAACAGCGTAATATTTTTGGTGAGTTCATATCAATAAAAATGTTTGC
>CSG15_0249_01 [organism=Dolichoderus bispinosus] rDNA, 16S
GAATTTTATATATAGCTTATTTTAGTATATTAGTTTCTGTTAAATTAGGTTATATATTTTATTGGGAGGATAGTTAAATAATAAAAACTTTAATTATATATTACATTGATGTATGAAAGATTAATGATTAATGTTTATTAAGTTAGAATTAATTACCTTAGGGATAACAGCGTAATATTTTTAGAGAGATCATATTAATAAAAATGTTTGC
>CSG15_0251_02 [organism=Pheidole biconstricta] rDNA, 16S
GAATTTTATATAAATTTTGTAAAAAATTTAATATGTATTTTATTAAATTTATATTTTATTGGGAGGATGATTAAATTAAATAAACTTTAAAATTAAAAAAAATCCATTAATTTATGAGTTATAGTATATAGAATGGCTAAATAAAGTTTAATTAGAATTAATTACCTCAGGGATAACAGCGTTATATTTTTAGAGAGATCTTATTAATAAAAATGTTTGC
>CSG15_0251_03 [organism=Pheidole longiseta] rDNA, 16S
GAATTTTATATAAATTTAATGAATTTATTAAATTAAAAATTTATTAGATTTATATTTTGTTGGGAGGATAGTTAAATTATGAAAACTTTAAAAATATAATTCCATAGATAAATGAATTATGATATTATACGAATAGTTAAAAAGTTTAAATAGAATTAATTACCTTAGGGATAACAGCGTTATATCTTTAGAGAGATCATATTAATAAAGATGTTTGC
>CSG15_0251_04 [organism=Pheidole cataractae] rDNA, 16S
GAATTTTATATAAATTTATTATTTGATTTAGTTAAAAAGATTAGTAATAGGTTAATATTTTATTGGGAGGATAGTTAAATTAAGGAAACTTTAATATTTGTTAAATCATTAATTTATGAATTATGATTAAAAGGAATGGTTATTAAATTTAAGTAGAATTAATTACCTTAGGGATAACAGCGTAATTTCTTTAGAGAGATCTTATTAATAAAGATGTTTGC
>CSG15_0251_05 [organism=Acanthognathus ocellatus] rDNA, 16S
GAATTTTATATGAATGGAATTACAAGTAGTAAAAATTAAATTAATTTTTACATTAGTTTTTTAGTATTTGATTGGGAGGATTATTAAATTTTTATAACTTTAATTAATTATTATACGAATGGGTGGATAATATTTATTGAATGATAATTATATATTTTATTAGAATTAATTACCTTAGGGATAACAGCATAATGTTTTTAGATAGTTCATATATATAAAAATGATTGT
>CSG15_0251_06 [organism=Prionopelta dubia] rDNA, 16S
GAATTTTATAAATAAATTAAATTTTTAATATTTATAAAAATTTTTTTATTTATTTTATTGGGAGGATAATTAAATTATAATAACTTTAATTGATAAAAATCATTAATTAATGAAAATTTGAATATGATTTTGTATAATAAGAATAAATTACCTTAGGGATAACAGCGTAATATTTTTATTAAGATCATATTTAAAAAAGTGTTTGC
>CSG15_0251_07 [organism=Solenopsis sp.15] rDNA, 16S
GAATTTTATATAATTTTATTTAATTAAATTATTTAGTTAAATATAATAAAATTATATTTTATTGGGAGGATAGTTAAATATATTTAACTTTAATTAAAATTTAAAAGATAAATTAATAAATTATTTGGGAATGGTTTATAAATTAAATAAGAATTAATTACCTTAGGGATAACAGCGTAATATTTTTGGTGAGTTCATATCAATAAAAATGTTTGC
>CSG15_0252_02 [organism=Anochetus inermis] rDNA, 16S
GAATTTTATAAATTTAATATTTAATTTTAATATTTAAAATTATTTAATTGGGAGGATTATTAAATTTAATTAACTTTAATATTACTAATACCATTAATTTATGAAAAATAATAAATAATAAATTTTTATTAAAATAAAATTAATTACCTTAGGGATAACAGCATAAAATTATTTTATAGCTCATATAAAAAATAATATTTGT
>CSG15_0253_02 [organism=Cyphomyrmex rimosus] rDNA, 16S
GAATTTTATATAAATTTATTTGGTTTAAGTTATGTTTGTTTGGAATAAAAAATTATATTTAATTGGGAGGATTTTTAAATTATAAAAACTTTAGAATTTAAATTACATTAATTAATGGATAAATAATTTAATGAGGGATAAATTAAGTTAATAAAGAAATAATTACCTTAGGGATAACAGCGTAATATTTTTAAATAGATCATATAGATAAAAATGATTGC
>CSG15_0253_03 [organism=Solenopsis virulens] rDNA, 16S
GAATTTTATATATAATTTTATTAAGTAATTTTGTGTTATAATATAATTATATATTTTGTTGGGAGGATAGTTAAATATAGAGAACTTTAATTAAAATGTTAAATATAAATTAGTGAATTTTAGAGTGGTTGATAAATTAATAAAGAATTAATTACCTTAGGGATAACAGCGTAATATTTTTAGAGAGTTCATATTAATAAAAGTGTTTGC
>CSG15_0253_05 [organism=Pheidole flavens] rDNA, 16S
GAATTTTATATATATTTGTGATTGGTATTAAATGTATAATTATAGGTGTATATTTTATTGGGAGGATAGTTAAATTAATAAAACTTTAATAAAAATAATAAGTCATTAATTTATGAGTTAGAATAAGAGTGGCTAATTGAAGTTTAAATAGAATTAATTACCTTAGGGATAACAGCATAATATTTTTAGAAAGATCTTATTAATAAAAATGATTGT
>CSG15_0254_01 [organism=Cyphomyrmex rimosus] rDNA, 16S
GAATTTTATATAAATTTATTTGGTTTAAGTTATGTTTGTTTGGAATAAAAAATTATATTTAATTGGGAGGATTTTTAAATTATAAAAACTTTAGAATTTAAATTACATTAATTAATGGATAAATAATTTAATGAGGGATAAATTAAGTTAATAAAGAAATAATTACCTTAGGGATAACAGCGTAATATTTTTAAATAGATCATATAGATAAAAATGATTGC
>CSG15_0254_02 [organism=Acropyga fuhrmanni] rDNA, 16S
GAATTTAATATAAATTTTTAATTTTTATTTAATTTTTTTTTAATAATTTATATTTTATTGGGAGGATAATAAAATTTAATTAACTTTTTATTATAATAAATTTATTATATTTGATTACATTGATTAATGAGTAATAGAATAAATATAGTTTTTATTTTAAGTTAGTATTAATTACCTTAGGGATAACAGCGTAATAATTTTTTAAAGATCTTATTGAGAATAATGATTGC
>CSG15_0254_04 [organism=Gnamptogenys horni] rDNA, 16S
GAATTTTATATAATAATTAAGATTGATTTTTAATTTTTAAAATAAGTTAATTTTGATTTATATTTGATTGGGAGGATTATTAAATTTTAGGAACTTTAATTTTTAATTTACATTAGTTTATGGAATTAGATAAATTAGGTTAAATTATAGTAAAAAAATTAATTACCTTAGGGATAACAGCGTAAAATTTTTAGAGAGATCATATTGATAAAAGTGTTTGC
>CSG15_0254_05 [organism=Pheidole vorax] rDNA, 16S
GAATTTTATATAACTTTATTATTTGAATTTATTAATTATTAAGATGATAAATTTATATTTTATTGGGAGGATAAATAAATTTAAATAACTTTATAAAATAAAAAAAGACATTAATTAATGAATGTAGTTATGAATGGCTAAAGTTAGTTTAAGTAGAATTAATTACCTTAGGGATAACAGCGTAATATTTTTTGAAAGATCTGATTGATAAAAATGATTGC
>CSG15_0254_06 [organism=Solenopsis virulens] rDNA, 16S
GAATTTTATATATAATTTTATTAAGTAATTTTGTGTTATAATATAATTATATATTTTGTTGGGAGGATAGTTAAATATAGAGAACTTTAATTAAAATGTTAAATATAAATTAGTGAATTTTAGAGTGGTTGATAAATTAATAAAGAATTAATTACCTTAGGGATAACAGCGTAATATTTTTAGAGAGTTCATATTAATAAAAGTGTTTGC
>CSG15_0254_07 [organism=Solenopsis sp.15] rDNA, 16S
GAATTTTATATAATTTTATTTAATTAAATTATTTAGTTAAATATAATAAAATTATATTTTATTGGGAGGATAGTTAAATATATTTAACTTTAATTAAAATTTAAAAGATAAATTAATAAATTATTTGGGAATGGTTTATAAATTAAATAAGAATTAATTACCTTAGGGATAACAGCGTAATATTTTTGGTGAGTTCATATCAATAAAAATGTTTGC
>CSG15_0255_01 [organism=Pheidole vorax] rDNA, 16S
GAATTTTATATAACTTTATTATTTGAATTTATTAATTATTAAGATGATAAATTTATATTTTATTGGGAGGATAAATAAATTTAAATAACTTTATAAAATAAAAAAAGACATTAATTAATGAATGTAGTTATGAATGGCTAAAGTTAGTTTAAGTAGAATTAATTACCTTAGGGATAACAGCGTAATATTTTTTGAAAGATCTGATTGATAAAAATGATTGC
>CSG15_0256_01 [organism=Pheidole flavens] rDNA, 16S
GAATTTTATATATATTTGTGATTGGTATTAAATGTATAATTATAGGTGTATATTTTATTGGGAGGATAGTTAAATTAATAAAACTTTAATAAAAATAATAAGTCATTAATTTATGAGTTAGAATAAGAGTGGCTAATTGAAGTTTAAATAGAATTAATTACCTTAGGGATAACAGCATAATATTTTTAGAAAGATCTTATTAATAAAAATGATTGT
>CSG15_0257_02 [organism=Pheidole meinertopsis] rDNA, 16S
GAATTTTATATAATTTTATTAAGTGAGTTAGTTTTAGTGTAGTTAGTTGATAAGGTTATATTTTATTGGGAGGATAGTTAAATTAAATAAACTTTAATAATTATTAAGTCATAGATTTATGAAATGGAAAATAAAAATAAATGAATGGTTTTGGTTAATTTAAATAGAATTAATTACCTTAGGGATAACAGCGTAATATTTTTAGAGAGATCTTATTAATAAAGATGATTGC
>CSG15_0257_03 [organism=Pheidole neoschultzi] rDNA, 16S
GAATTTTATATAAATTTATTAGATGATATATTAATAAAAAATATTAATAGGTTTATATTTTATTGGGAGGATAATTAAATTAAATAAACTTTAATAATATGATAAATCATTAATTAATGAAGTAAATAATTATTGAATGGCAGTTTAGTTTAAATAAAATTAATTACCTTAGGGATAACAGCGTAATATCTTTAGAGAGATCTTATTAATAGAGATGATTGC
>CSG15_0258_04 [organism=Pheidole flavens] rDNA, 16S
GAATTTTATATATATTTGTGATTGGTATTAAATGTATAATTATAGGTGTATATTTTATTGGGAGGATAGTTAAATTAATAAAACTTTAATAAAAATAATAAGTCATTAATTTATGAGTTAGAATAAGAGTGGCTAATTGAAGTTTAAATAGAATTAATTACCTTAGGGATAACAGCATAATATTTTTAGAAAGATCTTATTAATAAAAATGATTGT
>CSG15_0260_05 [organism=Camponotus femoratus] rDNA, 16S
GAATTTTATATAAGTTTTAGTTGATTTATATATAATAAATTAGAGTTTATATTTGGTTGGGAGGATTATTAAATTTAATGAACTTTAATAAAAAGAAACATTAATTTATGATTTAGATTTTATAGTGATAGATGATTAAGGTTTTATATAATCTTATGGTAGAATTAATTACCTTAGGGATAACAGCGTAATATTTTTAAAAAGATCTTATTGATAAGAATGATTGC
>CSG15_0260_07 [organism=Pheidole meinertopsis] rDNA, 16S
GAATTTTATATAATTTTATTAAGTGAGTTAGTTTTAGTGTAGTTAGTTGATAAGGTTATATTTTATTGGGAGGATAGTTAAATTAAATAAACTTTAATAATTATTAAGTCATAGATTTATGAAATGGAAAATAAAAATAAATGAATGGTTTTGGTTAATTTAAATAGAATTAATTACCTTAGGGATAACAGCGTAATATTTTTAGAGAGATCTTATTAATAAAGATGATTGC
>CSG15_0260_08 [organism=Pheidole nitella] rDNA, 16S
GAATTTTATATAAATTTGAAAGTAAAAGTTAGGGGTAATATTTTTTAAATTTATATTTTGTTGGGAGGATAGTTAAATTAATAAAACTTTAATAAAATTAAAAGTCATTGATTTATGATAAATAGTGGATGGTTAATAAATTTACTTAGAATTAATTACCTTAGGGATAACAGCATAATATCTTTGGAGAGATCTTATTAATAAAGATGATTGT
>CSG15_0260_09 [organism=Pheidole pedana] rDNA, 16S
GAATTTTATATAAATTTATTAAAAAAGTTTAGTTAATGTTAGTAATTTTATATTTTGTTGGGAGGATAATTAAATTATAAAAACTTTAAAAGTATTTAGACATTAATTTATGAATGTAGTAATAATGATTGGTTAATTTAGTTTGAGTAGAATTAATTACCTTAGGGATAACAGCGTAATATCTTTAGAGAGATCTTATTAATAAAGATGATTGC
>CSG15_0260_10 [organism=Pheidole aripoensis] rDNA, 16S
GAATTTTATATAAATTTGTTATTAAATTTAGTAAAATAATATTAATAAGTTTATATTTTATTGGGAGGATAATTAAATTATGAAAACTTTAATAAATAGGTAAGTCATTAATGAATGAGTTAATATAGAAAGAATGAGTAGTAAATTTAAGTAGAATTAATTACCTTAGGGATAACAGCGTAATATTTTTGGAGAGATCTTATTAATAAAAATGATTGC
>CSG15_0260_12 [organism=Solenopsis sp.11] rDNA, 16S
GAATTTTATATTGTTTTATTATATAATATGTATATTTATAAATTTATTAATAATAATTTAGATATTTAATTGGGAGGATTGTTAAATTAAAAGAACTTTAATTAGAATAAAATATAAATTAGTGGATTAAAGAGTGGCTTTTAAGTTAAAAAAGAATTAATTACCTTAGGGATAACAGCGTAATATTTTTAGAGAGTTCTTATTAATAAAAATGATTGC
>CSG15_0261_01 [organism=Strumigenys denticulata] rDNA, 16S
GAATTTAATATAATTTAATATATAAATTTGTGTATAAATAATATAGTTAATAATATTTAGTTGGGAGGATTATTAAATTTAATAAACTTTAAATATGAATTAGGTTGTGGATTGATATATAGAATTTTTTTGAATGATTAATAAATTAAAATAGAATTAATTACCTTAGGGATAACAGCGTGATATTTTTATGAAGATCTTATTGATAAAAGTGATTGC
>CSG15_0261_02 [organism=Wasmannia auropunctata] rDNA, 16S
GAATTTTATAAAAATTTAAATAAAAATTAAGTAAGAAGTGAATTTAGATTTTTATTTGGTTGGGAGGATAATTAAATTTTGTAAACTTTAATTTTAAAAAGACATGGATGAATGGTTAGTTGGGAAAGAATGGTTGATAAATTTAGAAAGAATTAATTACCTTAGGGATAACAGCGTGATATTTTTAGAGAGATCTTATTGATAAAAGTGATTGC
>CSG15_0261_03 [organism=Hypoponera sp.13.FGSGt] rDNA, 16S
GAATTTTATATTTTAATTTTTATTTTTAATATATAAGTTTAAAATATTTTATTGGGAGGATAAATAAATTTAATGAACTTTAAAAAAATTAATACATAAATTAATGATTTATGAAAAATTAATAAATAATATTTAATAAAAAATTAATTACCTTAGGGATAACAGCATAATATTTTTTTGTAGTTCATATATAAAAAAGTGATTGT
>CSG15_0261_04 [organism=Crematogaster sotobosque] rDNA, 16S
GAATTTTATATAAGTTAATTTAAATAATAAGTTGGAAGAAGAATTAAGTATATTTAATTGGGAGGATTGTTAAATTAAAAAAACTTTAATTATGTAAATAAAATATAAATTAATAAGTTTATGAATGGTTAATAAATTAATTAAGAATTAATTACCTTAGGGATAACAGCGTAATATTTTTGGAAAGATCATATTAATAAAAATGTTTGC
>CSG15_0261_07 [organism=Pheidole nitella] rDNA, 16S
GAATTTTATATAAATTTGAAAGTAAAAGTTTTAGGGGTAATATTTTTTAAATTTATATTTTGTTGGGAGGATAGTTAAATTAATAAAACTTTAATAAAATTAAAAGTCATTGATTTATGATAAATAGTGGATGGTTAATAAATTTACTTAGAATTAATTACCTTAGGGATAACAGCATAATATCTTTGGAGAGATCTTATTAATAAAGATGATTGT
>CSG15_0261_08 [organism=Megalomyrmex drifti] rDNA, 16S
GAATTTAATATAAAAATTTATAATTAATTTAATTAATTAAAATTAGTATAAGTATTTATATTTAATTGGGAGGATTGTTAAATTTGAATAACTTTAATTAAAATATATAATATAAATTAATGATTTTAAGATGGATTATAAAAAATTAAATAAGAATTAATTACCTTAGGGATAACAGCATAATATTTTTGGAGAGATCTTATCGATAAAAATGTTTGT
>CSG15_0262_02 [organism=Octostruma betschi] rDNA, 16S
GAATTTTATATAAATTTATTATAAGAATTGATTGATTAATTTTAATAAAATTTTATATTTGGTTGGGAGGATAATTAAATTATAATAACTTTAATTAATAATAAAGTCATAGATAAGTGAATATTAATAAAAAAAGAATTATTTATAAATTATATAAGAATTAATTACCTTAGGGATAACAGCGTAATATTTTTAGAGAGTTCATATTGATAAAAGTGTTTGC
>CSG15_0262_04 [organism=Hypoponera sp.IT14.01] rDNA, 16S
GAATTTAATATTTTTATGTGAATATTTATAAAAAATTTATATAAAAAATATTTTATTGGGAGGATAATTAAATTTAAATAACTTTAATATGAGAATAACATGGATTATTGATAATTTAATGAATAAGTAAAATTTAATAGAGAATTAATTACCTTAGGGATAACAGCATAATATTTTTTAGTAGTTCATATATAAAAAAATGTTTAT
>CSG15_0262_05 [organism=Anochetus horridus] rDNA, 16S
GAATTTAATAATAAAATTTTTTAAAGATAAAAAATTAATTATTTAATTGGGAGGATTATTAAATTAAAATAACTTTAATAAAAAAATTAAATCATTTATTTATGAATTTTATTTAATAAAATTTATTTAAATTAAAATTAATTACCTTAGGGATAACAGCATAAAATTATTTATTAGATCATATATAAAATAATATTTGT
>CSG15_0262_08 [organism=Hylomyrma reginae] rDNA, 16S
GAATTTTATATATTTAGATTAATAATTAATTAAATTTTTTTTGTTAATTAAGTATATTTAGTTGGGAGAATTATTAGATTATAATAATTTTAATTTTTTAAAAATATTGATTTATAGATAAAAGAATGATATTTTTATGGTTGAAAAATTAATTACCTTAGGGATAACAGCGTAATATTTTTGGAGAGTTCTTATTGATAAAAATGATTGC
>CSG15_0262_09 [organism=Pheidole terribilis] rDNA, 16S
GAATTTTATATAAATTTATTATAAAATATTAATTAAAGATTTGTTAAGTTTATATTTTATTGGGAGGATGAGTAAATTTTAAAAACTTTAAATGTAATGAGATCATTAATTTATGATGTAAAAAATTAAAAAGAGTGACTTGTGTTAAGTTTAATAAGAATTAATTACCTTAGGGATAACAGCATAATATTTTTAGAAAGATCTTATTAATAAAGATGATTGT
>CSG15_0262_10 [organism=Pheidole nitella] rDNA, 16S
GAATTTTATATAAATTTGAAAGTAAAAGTTTTAGGGGTAATATTTTTTAAATTTATATTTTGTTGGGAGGATAGCTAAATTAATAAAACTTTAATAAAATTAAAAGTCATTGATTTATGATAAATAGTGGATGGTTAATAAATTTACTTAGAATTAATTACCTTAGGGATAACAGCATAATATCTTTGGAGAGATCTTATTAATAAAGATGATTGT
>CSG15_0262_11 [organism=Solenopsis sp.24] rDNA, 16S
GAATTTAATATAATTTTATTAGATGAGAATTTATTAGAAAAAATAATAAATATATATTTAATTGGGAGGATTGTTAAATTTAAGTAACTTTAATTAAATTAAAATATAAATTAATAAAATAAAAGAATGGTTAATAAATTAAAAAAGAATTAATTACCTTAGGGATAACAGCGTAATACTTTTGGAGAGTTCATATTAATATAAGTGATTGC
>CSG15_0262_12 [organism=Solenopsis sp.15] rDNA, 16S
GAATTTTATATAATTTTATTTAATTAAATTATTTAGTTAAATATAATAAAATTATATTTTATTGGGAGGATAGTTAAATATATTTAACTTTAATTAAAATTTAAAAGATAAATTAATAAATTATTTGGGAATGGTTTATAAATTAAATAAGAATTAATTACCTTAGGGATAACAGCGTAATATTTTTGGTGAGTTCATATCAATAAAAATGTTTGC
>CSG15_0263_05 [organism=Ochetomyrmex neopolitus] rDNA, 16S
GAGTTTTATATAATTATTATTATAGTTTTTTGGTAATTTGTATATGAAGATAATATTGGTTATAGTTAGTTGGGAGGATTGTTAAATTTTTTAAACTTTAATTAATAAATTTACATAGATGAATGAGTTAGGGAATGATTAAATAATTAGAAAATAATTTAATTAAATAAGAATTAATTACCTTAGGGATAACAGCGTAATATTTTTGGTGAGATCATATTAATAAAAATGTTTGC
>CSG15_0263_06 [organism=Cyphomyrmex rimosus] rDNA, 16S
GAATTTTATATAAATTTATTCTATTATTAGTAAGTAAAAAATTGGATTTAGTTTAAGAATAAAATATTTATATTTAATTGGGAGGATTGTTAAATTATATAAACTTTGGATTTAGAATTACATAAATGAATGGAATGAATTAATTTAAGAAGAAGAATCAATAAATTAAAAAAGAAATAATTACCTTAGGGATAACAACGTAATATTATTAGATAGATTATGTAAATTAAAATGATTGC
>CSG15_0263_09 [organism=Solenopsis sp.15] rDNA, 16S
GAATTTTATATATTTTTATTTAGTAAAATTTATGTTGAAATAAATAAGAAGATATTTTATTGGGAGGATAGTTAAATATTAAAAACTTTAATTAAAATAAAAATATAAATTAATAAATTTAAGAATGATTAAATAAATTAATTAAGAATTAATTACCTTAGGGATAACAGCGTAATATTTTTGGAGAGTTCATATTAATAAGAATGTTTGC
>CSG15_0263_10 [organism=Solenopsis sp.11] rDNA, 16S
GAATTTTATATTATTTTATTATATAATTTGTATATTTATAAGTTTGTTTTAATAATAAAATGGATATTTAATTGGGAGGATTGTTAAATTAAAAGAACTTTAATTAGAGTAAAATATAAATTAATAAGTTAAAGAGTGGCTTTTAAGTTAAAAAAGAATTAATTACCTTAGGGATAACAGCGTAATATTTTTAGAGAGTTCTTATTGATAAAAGTGATTGC
>CSG15_0264_05 [organism=Strumigenys elongata] rDNA, 16S
GAATTTTATATAATTTTATTTATGGTACATTTATTGAAATATTATAAGTAAGTATAATTTAATTGGGAGGATTATTAAATTTAAATAACTTTAAGTTGAAATAAGCTATAAATTAATATTAATAAATATTTTTGAATGATTAATTAATTAATAAAGAATTAATTACCTTAGGGATAACAGCGTAATATTTTTATAGAGATCTTATTAGTAAAAATGATTGC
>CSG15_0264_07 [organism=Sericomyrmex mayri] rDNA, 16S
GAATTTTATATATAAAATTTATTAGTAAATTAATTTTTATTTGGATAAGGTTGTATATTTAATTGGGAGGATTATTAAATTAATTGAACTTTAATTAATAGGAGGATATTAATAAATAATTTGTAATTTTAATTATAAAGGAGGATTAATTAATTGATTTAGAATTAATTACCTTAGGGATAACAGCGTAATAATTTTGGAAAGAACATATTAATAAAATTGATTGC
>CSG15_0264_08 [organism=Pheidole meinertopsis] rDNA, 16S
GAATTTTATATAATTTTATTAAGTGAGTTAGTTTTAGTGTAGTTAGTTGAGAAGGTTATATTTTATTGGGAGGATAGTTAAATTAAATAAACTTTAATAATTATTAAGTCATAGATTAATGAAATGGAAAATAAAAATAAATGAATGGTTTTGGTTAATTTAAATAGAATTAATTACCTTAGGGATAACAGCGTAATATTTTTAGAGAGATCCTATTAATAAAGATGATTGC
>CSG15_0264_09 [organism=Pheidole flavens] rDNA, 16S
GAATTTTATATAAATTTGTTAAGTAAATTAATATTAAATTATAATGATAAATTTATATTTTGTTGGGAGGATGATTAAATTAAAAAAACTTTAATAAAATTATTAAGTCATTAATTTATGAAATAGTTTGGAATGGCATTTAAGTTTGACTAGAATTAATTACCTTAGGGATAACAGCGTAATATCTTTAGAGAGATCTTATTGATAAAGATGATTGT
>CSG15_0264_12 [organism=Solenopsis sp.03] rDNA, 16S
GAATTTTATATAATTTTATTGGGTTGAGTTTATATGAAGATAATATTAATAGTAATAAAATTATATTTAGTTGGGAGGATTGTTAAATTTAATAAACTTTAATTAAAAAAATATAATATAAATTAATAAATTTTAGAGTGATTAATAAATTAAGTAAGAATTAATTACCTTAGGGATAACAGCGTAATATTTTTGGAGAGTTCATATTGATAAGAATGTTTGC
>CSG15_0265_03 [organism=Hypoponera sp.13.FGSGt] rDNA, 16S
GAATTTTATATTTTAATTTTTATTTTTAGTATTATAATTTAAAATTAAAATATTTTATTGGGAGGATAATTAAATTTGATAAACTTTAAGAAAATAAATACATAAATTAATGATTTATAAAAAATTAATAAATAATATTTAATAAAAAATTAATTACCTTAGGGATAACAGCATAATATTTTTTTGTAGTTCATATATAAAAAAATGATTGT
>CSG15_0265_04 [organism=Anochetus inermis] rDNA, 16S
GAATTTTATAAATTTAATATTTAATTTTAATATTCAAAATTATTTAATTGGGAGGATTATTAAATTTAATTAACTTTAATATTATTAATACCATTAATTTATGAAAAATTATAAATAATAAATTTTTATTAAAATAAAATTAATTACCTTAGGGATAACAGCATAAAATTATTTTATAGCTCATATAAAAAATAATATTTGT
>CSG15_0265_05 [organism=Octostruma iheringi] rDNA, 16S
GAATTTTATATAAATTTATTAAGTATTTATTAGTTTTATATGTTAAATAGTAAAAGTTTATATTTAGTTGGGAGGATTATTAAATTATTAAAACTTTAATTAAAAGTAAATAGACATAAATTAATGATAATATAATTAATGAAATATTATTAAATTAAAGAAGAATAAATTACCTTAGGGATAACAGCGTAATATTTTTAGAGAGTTCATATTAATAAAAATGTTTGC
>CSG15_0265_06 [organism=Myrmicocrypta sp.TR17.01] rDNA, 16S
GAATTTTATAAATTAAAAATAAAAAATTTAGAGATTTAAAAAAATTTTATATTTATTTAGTTGGGGGGATTGTTAAATTAAATAAACTTTAATTATAAATAAAAGTCATATATTAATGATAATAAAGAATAATGTATAAATTAAATAAGAATTAATTACCTTAGGGATAACAGCGTAATATTATTGGAGAGATCTTATTGATAATAATGATTGC
>CSG15_0265_07 [organism=Crematogaster flavosensitiva] rDNA, 16S
GAATTTTATACAAGTTAAGTTATTAAGATTTAGTTAGAATATATAATTAAAATGTATTTAATTGGGAGGATTGTTAAATTAAAAAAACTTTAATGGATCTTATAAATATAAATTAATGGATTAAGGAGTGGCTATTAAGTTAAATAAGAATTAATTACCTTAGGGATAACAGCGTAATATTTTTGGAGAGCCCATATTAATAAAAATGTTTGC
>CSG15_0265_08 [organism=Crematogaster levior] rDNA, 16S
GAATTTTATATAAGTTAGGTATTTTTGGATAGTTGGAATGGGTATCAAAGTTATATTTAGTTGGGAGGATAGTTAAATTAATGAAACTTTAATTTAGTTTAAAATATAAATTAATAGATTTAAGAATGGTTAGTAAATTAAGAAAGAATTAATTACCTTAGGGATAACAGCGTAATATTTTTAGAGAGTTCATATTAATAAAAATGTTTGC
>CSG15_0265_09 [organism=Pheidole midas] rDNA, 16S
GAATTTTATATAAATTTGATAATAAATTTAGAATAAAATTTGTTAAATTTATATTTTATTGGGAGGATAATTAAATTATAAAAACTTTAAAAAATAAAAATCCATTAATTTATGAATTGAAAATAGAGAATGATATAAAGAAAATTAAAATAAAATTAATTACCTTAGGGATAACAGCGTTATATTTTTAGAGAGATCTTATTAATAAAAATGTTTGC
>CSG15_0265_10 [organism=Pheidole nr.fimbriata.sp.D] rDNA, 16S
GAATTTTATATAAATTTATTATTTGATTTATTATATAATATATTATTAAATTTATATTTTATTGGGAGGATAATTAAATTATATAAACTTTAATATTATAAAATCATTAATTTATGAATTAAGTGTTTAAGGAATGGTTAAATTAATTTAAATAGAATTAATTACCTTAGGGATAACAGCGTAATATTTTTAGAGAGATCTTATTAATAAAAATGATTGC
>CSG15_0265_11 [organism=Pheidole nitella] rDNA, 16S
GAATTTTATATAAATTTGAAAGTAAAAGTTTTAGGGGTAATATTTTTTAAATTTATATTTTGTTGGGAGGATAGCTAAATTAATAAAACTTTAATAAAATTAAAAGTCATTGATTTATGATAAATAGTGGATGGTTAATAAATTTACTTAGAATTAATTACCTTAGGGATAACAGCATAATATCTTTGGAGAGATCTTATTAATAAAGATGATTGT
>CSG15_0265_13 [organism=Pheidole flavens] rDNA, 16S
GAATTTTATATAATTTTGTTAAAATTGATTAATTTAAATAAATAATAAATTTATATTTTGTTGGGAGGATAATTAAATTAAATAAACTTTAATAATGTAAAAATCATTAATTTATGGTTATTAAAAAATGAGTGATTATTATAATTAAATAGAATTAATTACCTTAGGGATAACAGCGTAATATCTTTAGAGAGATCTTATTAATAAAGATGTTTGT
>CSG15_0265_15 [organism=Rogeria micromma] rDNA, 16S
GAATTTTATATAATAAATATATATAAATATAAATATTATTAATAAATTTTTGAGAGTATATTTTTATATTTTATTGGGAGGATAATTAAATTATATAAACTTTAATTAAAATAAAGATATTAATTAATAATAATAAAAGAAAATTAAATTAATTAAATTAGAATTAATTACCTTAGGGATAACAGCACAAAATTTTTAGAGAGATCATATTAATAAAAATATTTGT
>CSG15_0265_16 [organism=Solenopsis sp.15] rDNA, 16S
GAATTTTATATATTTTTATTTAGTAAAATTTATGTTGAAATAAATAAGAAGATATTTTATTGGGAGGATAGTTAAATATTAAAAACTTTAATTAAAATAAAAATATAAATTAATAAATTTAAGAATGATTAAATAAATTAATTAAGAATTAATTACCTTAGGGATAACAGCGTAATATTTTTGGAGAGTTCATATTAATAAGAATGTTTGC
>CSG15_0265_17 [organism=Solenopsis sp.24] rDNA, 16S
GAATTTAATATAATTTTATTAGATGAGAATTTATTAGAAAAAATAATAAATATTATATTTAATTGGGAGGATTGTTAAATTTAAGTAACTTTAATTAAATTAAAATATAAATTAATAAAATAAAAGAATGGTTAATAAATTAAAAAAGAATTAATTACCTTAGGGATAACAGCGTAATACTTTTGGAGAGTTCATATTAATATAAGTGATTGC
>CSG15_0265_18 [organism=Solenopsis sp.11] rDNA, 16S
GAATTTTATATTATTTTATTATATAATTTGTACATTTATAAGTTTGTTTTAATAATAAAATGGATATTTAATTGGGAGGATTGTTAAATTAAAAGAACTTTAATTAGAGTAAAATATAAATTAATAAGTTAAAGAGTGGCTTTTAAGTTAAAAAAGAATTAATTACCTTAGGGATAACAGCGTAATATTTTTAGAGAGTTCTTATTGATAAAAGTGATTGC
>CSG15_0266_04 [organism=Solenopsis sp.24] rDNA, 16S
GAATTTAATATAATTTTATTAGATGAGAATTTATTAGAAAAAATAATAAATATATATTTAATTGGGAGGATTGTTAAATTTAAGTAACTTTAATTAAATTAAAATATAAATTAATAAAATAAAAGAATGGTTAATAAATTAAAAAAGAATTAATTACCTTAGGGATAACAGCGTAATACTTTTGGAGAGTTCATATTAATATAAGTGATTGC
>CSG15_0266_05 [organism=Solenopsis sp.11] rDNA, 16S
GAATTTTATATTATTTTATTATATAATTTGTATATTTATAAGTTTGTTTTAATAATAAAATGGATATTTAATTGGGAGGATTGTTAAATTAAAAGAACTTTAATTAGAGTAAAATATAAATTAATAAGTTAAAGAGTGGCTTTTAAGTTAAAAAAGAATTAATTACCTTAGGGATAACAGCGTAATATTTTTAGAGAGTTCTTATTGATAAAAGTGATTGC
>CSG15_0267_01 [organism=Hypoponera sp.13.FGSGt] rDNA, 16S
GAATTTTATATTTTAATTTTTATTTTTAATATATAAGTTTAAAATATTTTATTGGGAGGATAAATAAATTTAATGAACTTTAAAAAAATTAATACATAAATTAATGATTTATGAAAAATTAATAAATAATATTTAATAAAAAATTAATTACCTTAGGGATAACAGCATAATATTTTTTTGTAGTTCATATATAAAAAAGTGATTGT
>CSG15_0267_07 [organism=Crematogaster limata] rDNA, 16S
GAATTTTATATAGTTAATTGATTTGATTAAGTTGTAGGATTAGATTAGTTATATTTGATTGGGAGGATTATTAAATTAAAAAAACTTTAATTAAGTTATAATATAAATTAATAGATTTAGGAATGGTTATTAAATTAAAAAAGAATTAATTACCTTAGGGATAACAGCGTAATATTTTTAGAGAGTTCTTATTAATAAAAATGTTTGC
>CSG15_0267_08 [organism=Pheidole longiseta] rDNA, 16S
GAATTTTATATAAGTTTATTAGAAAGATTTAGTTTGGTAATTATTAAACTTATATTTTATTGGGAGGATAGTTAAATTAAAAAAACTTTAAATATGAAAATCCATTAATTTATGATTTAATAAAATAAAGAATGATTGAATAAATTAAAATAGAATTAATTACCTTAGGGATAACAGCGTTATATTTTTAGAGAGATCATATTAATAAGAATGTTTGC
>CSG15_0267_10 [organism=Pheidole midas] rDNA, 16S
GAATTTTATATAAATTTGATAATAAATTTAGAATAAAATTTGTTAAATTTATATTTTATTGGGAGGATAATTAAATTATAAAAACTTTAAAAAATAAAAATCCATTAATTTATGAATTGAAAATAGAGAATGATATAAAGAAAATTAAAATAAAATTAATTACCTTAGGGATAACAGCGTTATATTTTTAGAGAGATCTTATTAATAAAAATGTTTGC
>CSG15_0267_11 [organism=Pheidole pedana] rDNA, 16S
GAATTTTATATAAATTTATTAAAAAAGTTTAGTTAATGTTAGTAATTTTATATTTTGTTGGGAGGATAATTAAATTATAAAAACTTTAAAAGTATTTAGACATTAATTTATGAATGTAGTAATAATGATTGGTTAATTTAGTTTGAGTAGAATTAATTACCTTAGGGATAACAGCGTAATATCTTTAGAGAGATCTTATTAATAAAGATGATTGC
>CSG15_0267_12 [organism=Pheidole nr.fimbriata.sp.D] rDNA, 16S
GAATTTTATATAAATTTATTATTTGATTTATTATATAATATATTATTAAATTTATATTTTATTGGGAGGATAATTAAATTATATAAACTTTAATATTATAAAATCATTAATTTATGAATTAAGTGTTTAAGGAATGGTTAAATTAATTTAAATAGAATTAATTACCTTAGGGATAACAGCGTAATATTTTTAGAGAGATCTTATTAATAAAAATGATTGC
>CSG15_0267_13 [organism=Pheidole nitella] rDNA, 16S
GAATTTTATATAAATTTGAAAGTAAAAGTTTTAGGGGTAATATTTTTTAAATTTATATTTTGTTGGGAGGATAGTTAAATTAATAAAACTTTAATAAAATTAAAAGTCATTGATTTATGATAAATAGTGGATGGTTAATAAATTTACTTAGAATTAATTACCTTAGGGATAACAGCATAATATCTTTGGAGAGATCTTATTAATAAAGATGATTGT
>CSG15_0267_14 [organism=Solenopsis sp.15] rDNA, 16S
GAATTTTATATATTTTTATTTAGTAAAATTTATGTTGAAATAAATAAGAAGATATTTTATTGGGAGGATAGTTAAATATTAAAAACTTTAATTAAAATAAAAATATAAATTAATAAATTTAAGAATGATTAAATAAATTAATTAAGAATTAATTACCTTAGGGATAACAGCGTAATATTTTTGGAGAGTTCATATTAATAAGAATGTTTGC
>CSG15_0267_16 [organism=Solenopsis sp.24] rDNA, 16S
GAATTTAATATAATTTTATTAGATGAGAATTTATTAGAAAAAATAATAAATATATATTTAATTGGGAGGATTGTTAAATTTAAGTAACTTTAATTAAATTAAAATATAAATTAATAAAATAAAAGAATGGTTAATAAATTAAAAAAGAATTAATTACCTTAGGGATAACAGCGTAATACTTTTGGAGAGTTCATATTAATATAAGTGATTGC
>CSG15_0268_01 [organism=Apterostigma pilosum] rDNA, 16S
GAATTTTATATTAAAATATTTTAGGTTAGTTTAATTTAAATATATATAGTATTTAGTTGGGAGGATTATTAAATTTAAAAAACTTTAATATTTAATTACATAGATTAATGAATTATATAAATAAAGATTGATTTTAAAATGAATAAAGAGTAAATTACCTTAGGGATAACAGCGTAATATTTTTAGAGAGATCATATTAATAAAAATTATTGC
>CSG15_0268_02 [organism=Cyphomyrmex peltatus] rDNA, 16S
GAATTTTATATAAAATTATTTAAATTAAGGGAGATTTTAATTGATTATATAATAAATTTTATATTTAGTTGGGAGGACTATTAAATTAAAAAAACTTTAATATTAATAAAAATATGGATAAGTAGATAAATTAAGGAATAATTATTAAATTTAAAAGAAAAAATTACCTTAGGGATAACAGCGTAATATTTTTAGATAGATCATATAGATAAAAATGATTGC
>CSG15_0268_04 [organism=Hypoponera foreli] rDNA, 16S
GAATTTTATATTTTAATATGTAATAATACATAATTAAAATATTTTATTGGGAGGATATTTAAATTTAATAAACTTTAATTATTAATAACATGGATGAATGAAAATTAAAAAAAATATTAATATTTAAGAATAAATGAATAATTATGTAGTAATTATTAAAGAATTAATTACCTTAGGGATAACAGCATAATATTTTTTTGTAGTTCATATATAAAAAAATGCTTGT
>CSG15_0268_06 [organism=Crematogaster limata] rDNA, 16S
GAATTTTATATAGTTAATTGATTTGATTAAGTTTGTAGAATTAGATTAGTTATATTTGATTGGGAGGATTATTAAATTAAAAAAACTTTAATTAAGTTAGAATATAAATTAATAGATTTAGGAATGGTTATTAAATTAAAAAAGAATTAATTACCTTAGGGATAACAGCGTAATATTTTTAGAGAGTTCTTATTAATAAAAATGTTTGC
>CSG15_0268_08 [organism=Pheidole cataractae] rDNA, 16S
GAATTTTATATAAATTTATTATTTGATTTAGTTAAAAAGATTAGTAATAGGTTAATATTTTATTGGGAGGATAGTTAAATTAAGGAAACTTTAATATTTGTTAAATCATTAATTTATGAATTATGATTAAAAGGAATGGTTATTAAATTTAAGTAGAATTAATTACCTTAGGGATAACAGCGTAATTTCTTTAGAGAGATCTTATTAATAAAGATGTTTGC
>CSG15_0268_09 [organism=Pheidole meinertopsis] rDNA, 16S
GAATTTTATATAATTTTATTAAGTGAGTTAGTTTTAGTGTAGTTAGTTGATAAGGTTATATTTTATTGGGAGGATAGTTAAATTAAATAAACTTTAATAATTATTAAGTCATAGATTTATGAAATGGAAAATAAAAATAAATGAATGGTTTTGGTTAATTTAAATAGAATTAATTACCTTAGGGATAACAGCGTAATATTTTTAGAGAGATCTTATTAATAAAGATGATTGC
>CSG15_0268_10 [organism=Solenopsis sp.15] rDNA, 16S
GAATTTTATATAATTTTATTTAATTAAATTATTTAGTTAAATATAATAAAATTATATTTTATTGGGAGGATAGTTAAATATATTTAACTTTAATTAAAATTTAAAAGATAAATTAATAAATTATTTGGGAATGGTTTATAAATTAAATAAGAATTAATTACCTTAGGGATAACAGCGTAATATTTTTGGTGAGTTCATATCAATAAAAATGTTTGC
>CSG15_0268_11 [organism=Solenopsis sp.02] rDNA, 16S
GAATTTGATATATTTTTATTTATAAAATTTATGAAATAAAATAAAAATAAAAGTATATTTTATTGGGAGGATAGTTAAATATTAATAACTTTAAATAAAAATATTTAATATAAATTAGTAAATTAAAGAGTGGTTAATAAATTAATTAAGAATTAATTACCTTAGGGATAACAGCGTAATATTTTTGGAGAGTTCATATTGATAAAAATGATTGC
>CSG15_0269_03 [organism=Cyphomyrmex rimosus] rDNA, 16S
GAAAATTTTATATAAATTTATTCTATTATTAGTAAGTAAAAAATTGGATTTAGTTTAAGAATAAAATATTTATATTTAATTGGGAGGATTGTTAAATTATATAAACTTTGGATTTAGAATTACATAAATGAATGGAATGAATTAATTTAAGAAGAAGAATCAATAAATTAAAAAAGAAATAATTACCTTAGGGATAACAACGTAATATTTTTAGATAGATCATGTAAATTAAAATGATTGC
>CSG15_0269_07 [organism=Pheidole neoschultzi] rDNA, 16S
GAATTTTATATAAATTTATTAGATGATATATTAATAAAAAATATTAATAGGTTTATATTTTATTGGGAGGATAATTAAATTAAATAAACTTTAATAATATGATAAATCATTAATTAATGAAGTAAATAATTATTGAATGGCAGTTTAGTTTAAATAAAATTAATTACCTTAGGGATAACAGCGTAATATCTTTAGAGAGATCTTATTAATAGAGATGATTGC
>CSG15_0269_08 [organism=Solenopsis sp.11] rDNA, 16S
GAATTTTATATTATTTTATTATATAATTTGTATATTTATAAGTTTGTTTTAATAATAAAATGGATATTTAATTGGGAGGATTGTTAAATTAAAAGAACTTTAATTAGAGTAAAATATAAATTAATAAGTTAAAGAGTGGCTTTTAAGTTAAAAAAGAATTAATTACCTTAGGGATAACAGCGTAATATTTTTAGAGAGTTCTTATTGATAAAAGTGATTGC
>CSG15_0269_09 [organism=Solenopsis sp.15] rDNA, 16S
GAATTTTATATGATTTTATTTGAAATTATTTTAAAAGGATAGTAAAATTGTATTTAATTGGGAGGATAATTAAATATTAATAACTTTAATTATAATGTAAATATAAATGAATAGATTTTGGGATGGTTAGTAAATTATTGAAGAATTAATTACCTTAGGGATAACAGCGTAATATTTTTGGAGAGTTCATATTGATAATAATGTTTGC
>CSG15_0269_10 [organism=Neocerapachys splendens] rDNA, 16S
GAATTTTATAGATAATGTGGGTTTTGTTTATATGAGAATTTGCTTATCTGTTTGGTTGGGAGGACGGTTAAATTATTTAAACTTTAATAAGTGTGTTTATCATTGATTAATGGAATGTTTTGTTACGGTTTATTTTTTTATTATTAGTTAAATTACCTCAGGGATAACAGCGTAATATTTTAGGAAAGTTCATATTGATTAAAATGTTTGC
>CSG15_0270_03 [organism=Gnamptogenys horni] rDNA, 16S
GAATTTTATATAATAATTAAGATTGATTTTTAATTTTTAAAATAAGTTAATTTTGATTTATATTTGATTGGGAGGATTATTAAATTTTAGGAACTTTAATTTTTAATTTACATTAGTTTATGGAATTAGATAAATTAGGTTAAATTATAGTAAAAAAATTAATTACCTTAGGGATAACAGCGTAAAATTTTTAGAGAGATCATATTGATAAAAGTGTTTGC
>CSG15_0270_04 [organism=Crematogaster brasiliensis] rDNA, 16S
GAATTTTATATAAGTAGATTATTTAATTAAGTTTTATAAATAGTTTAAATTATATTTAATTGGGAGGATTGTTAAATTAAAAGAACTTTAATTAAGTTTTAAAATATTAATTAATAGATTTTAGAATGGTTACTAAATTAAATAAGAATTAATTACCTTAGGGATAACAGCGTAATATTTTTAGAGAGTTCATATTAATAAAAGTGTTTGC
>CSG15_0270_05 [organism=Crematogaster limata] rDNA, 16S
GAATTTTATATAGTTAATTTGTTTGATTAAGTTAGTAGGATGGAGTTAATTATATTTGGTTGGGAGGATTGTTAAATTAAAAAAACTTTAGTTAAGTTAGAATATAAATTAATAGATTAAGGAATGGTTAATAAATTAAAAAAGAATTAATTACCTTAGGGATAACAGCGTAATATTTTTAGAGAGTTCATATTAATAAAAATGTTTGC
>CSG15_0270_06 [organism=Pheidole fissiceps] rDNA, 16S
GAATTTTATATAAGTTTAATAGAAAATTTAATTTAAAGTTTATTAAATTTATATTTCATTGGGAGGATGATTAAATTAAATAAACTTTAGAATATATAAGCCATTGATTTATGAATTAATGATTAAGAATGATTGGAATAAATTTAAGTAGAATTAATTACCTTAGGGATAACAGCGTTATATTTTTAGAGAGATCTTATTAATAAAAATGGTTGC
>CSG15_0270_07 [organism=Pheidole nr.fimbriata.sp.D] rDNA, 16S
GAATTTTATATAAATTTATTATTTGATTTATTATATAATATATTATTAAATTTATATTTTATTGGGAGGATAATTAAATTATATAAACTTTAATATTATAAAATCATTAATTTATGAATTAAGTGTTTAAGGAATGGTTAAATTAATTTAAATAGAATTAATTACCTTAGGGATAACAGCGTAATATTTTTAGAGAGATCTTATTAATAAAAATGATTGC
>CSG15_0270_08 [organism=Pheidole meinertopsis] rDNA, 16S
GAATTTTATATAATTTTATTAAGTGAGTTAGTTTTAGTGTAGTTAGTTGAGAAGGTTATATTTTATTGGGAGGATAGTTAAATTAAATAAACTTTAATAATTATTAAGTCATAGATTAATGAAATGGAAAATAAAAATAAATGAATGGTTTTGGTTAATTTAAATAGAATTAATTACCTTAGGGATAACAGCGTAATATTTTTAGAGAGATCCTATTAATAAAGATGATTGC
>CSG15_0270_09 [organism=Pheidole meinertopsis] rDNA, 16S
GAATTTTATATAATTTTATTAAGTGAGTTAGTTTTAGTGTAGTTAGTTGAGAAGGTTATATTTTATTGGGAGGATAGTTAAATTAAATAAACTTTAATAATTATTAAGTCATAGATTAATGAAATGGAAAATAAAAATAAATGAATGGTTTTGGTTAATTTAAATAGAATTAATTACCTTAGGGATAACAGCGTAATATTTTTAGAGAGATCCTATTAATAAAGATGATTGC
>CSG15_0270_12 [organism=Solenopsis sp.15] rDNA, 16S
GAATTTTATATAATTTTATTTAATTAAATTATTTAGTTAAATATAATAAAATTATATTTTATTGGGAGGATAGTTAAATATATTTAACTTTAATTAAAATTTAAAAGATAAATTAATAAATTATTTGGGAATGGTTTATAAATTAAATAAGAATTAATTACCTTAGGGATAACAGCGTAATATTTTTGGTGAGTTCATATCAATAAAAATGTTTGC
>CSG15_0271_02 [organism=Apterostigma pilosum] rDNA, 16S
GAATTTTATATTAAAATATTTTAGGTTAGTTTAATTTAAATATATATAGTATTTAGTTGGGAGGATTATTAAATTTAAAAAACTTTAATATTTAATTACATAGATTAATGAATTATATAAATAAAGATTGATTTTAAAATGAATAAAGAGTAAATTACCTTAGGGATAACAGCGTAATATTTTTAGAGAGATCATATTAATAAAAATTATTGC
>CSG15_0271_04 [organism=Hypoponera sp.IT14.01] rDNA, 16S
GAATTTAATATTTTTATGTGAATATTTATAAAAAATTTATATAAAAAATATTTTATTGGGAGGATAATTAAATTTAAATAACTTTAATATGAGAATAACATGGATTATTGATAATTTAATGAATAAGTAAAATTTAATAGAGAATTAATTACCTTAGGGATAACAGCATAATATTTTTTAGTAGTTCATATATAAAAAAATGTTTAT
>CSG15_0271_05 [organism=Hypoponera sp.13.FGSGt] rDNA, 16S
GAATTTTATATTTTAATTTTTATTTTTAATATTATAAATTTAAAATATTTTATTGGGAGGATAAATAAATTTAATGAACTTTAAAAAAATTAATACATAAATTAATGATTTATGAAAAATTAATAAATAATATTTAATAAAAAATTAATTACCTTAGGGATAACAGCATAATATTTTTTTGTAGTTCATATATAAAAAAGTGATTGT
>CSG15_0271_06 [organism=Mycetomoellerius sp.B] rDNA, 16S
GAATTTTATATGTGATGTATTTGGGAAGGTTAATGTTGATTTAGAAGGAGAAGTATAGGTGCATATTTAGTTGGGAGGATTGTTAAATTATTTAAACTTTAATTATAATAATAAAATATAAATTAATAGTATTTGATTAGGAATGAGTTTTAAGTTAAAAAGGAATTAATTACCTTAGGGATAACAGCGTAATAGTTTTGGAAAGATCGTATTGATAAAATTGATTGC
>CSG15_0271_07 [organism=Solenopsis sp.15] rDNA, 16S
GAATTTTATATGATTTTATTTGAAATTATTTTAAAAGGATAGTAAAATTGTATTTAATTGGGAGGATAATTAAATATTAATAACTTTAATTATAATGTAAATATAAATGAATAGATTTTGGGATGGTTAGTAAATTATTGAAGAATTAATTACCTTAGGGATAACAGCGTAATATTTTTGGAGAGTTCATATTGATAATAATGTTTGC
>CSG15_0272_01 [organism=Hypoponera sp.13.FGSGt] rDNA, 16S
GAATTTTATATTTTAATTTTTATTTTTAATATATAAGTTTAAAATATTTTATTGGGAGGATAAATAAATTTAATGAACTTTAAAAAAATTAATACATAAATTAATGATTTATGAAAAATTAATAAATAATATTTAATAAAAAATTAATTACCTTAGGGATAACAGCATAATATTTTTTTGTAGTTCATATATAAAAAAGTGATTGT
>CSG15_0272_03 [organism=Hypoponera sp.IT14.01] rDNA, 16S
GAATTTAATATTTTTATGTGAATATTTATAAAAAATTTATATAAAAAATATTTTATTGGGAGGATAATTAAATTTAAATAACTTTAATATGAGAATAACATGGATTATTGATAATTTAATGAATAAGTAAAATTTAATAGAGAATTAATTACCTTAGGGATAACAGCATAATATTTTTTAGTAGTTCATATATAAAAAAATGTTTAT
>CSG15_0272_04 [organism=Cyphomyrmex peltatus] rDNA, 16S
GAATTTTATATAAAATTATTTAAATTAAGGGAGATTTTAATTGATTATATAATAAATTTTATATTTAGTTGGGAGGACTATTAAATTAAAAAAACTTTAATATTAATAAAAATATGGATAAGTAGATAAATTAAGGAATAATTATTAAATTTAAAAGAAAAAATTACCTTAGGGATAACAGCGTAATATTTTTAGATAGATCATATAGATAAAAATGATTGC
>CSG15_0272_06 [organism=Pheidole midas] rDNA, 16S
GAATTTTATATAAATTTGATAATAAATTTAGAATAAAATTTGTTAAATTTATATTTTATTGGGAGGATAATTAAATTATAAAAACTTTAAAAAATAAAAATCCATTAATTTATGAATTGAAAATAGAGAATGATATAAAGAAAATTAAAATAAAATTAATTACCTTAGGGATAACAGCGTTATATTTTTAGAGAGATCTTATTAATAAAAATGTTTGC
>CSG15_0272_07 [organism=Pheidole meinertopsis] rDNA, 16S
GAATTTTATATAATTTTATTAAGTGAGTTAGTTTTAGTGTAGTTAGTTGATAAGGTTATATTTTATTGGGAGGATAGTTAAATTAAATAAACTTTAATAATTATTAAGTCATAGATTTATGAAATGGAAAATAAAAATAAATGAATGGTTTTGGTTAATTTAAATAGAATTAATTACCTTAGGGATAACAGCGTAATATTTTTAGAGAGATCTTATTAATAAAGATGATTGC
>CSG15_0272_08 [organism=Solenopsis sp.24] rDNA, 16S
GAATTTAATATAATTTTATTAGATGAGAATTTATTAGAAAAAATAATAAATATTATATTTAATTGGGAGGATTGTTAAATTTAAGTAACTTTAATTAAATTAAAATATAAATTAATAAAATAAAAGAATGGTTAATAAATTAAAAAAGAATTAATTACCTTAGGGATAACAGCGTAATACTTTTGGAGAGTTCATATTAATATAAGTGATTGC
>CSG15_0272_09 [organism=Hylomyrma immanis] rDNA, 16S
GAGTTTTATATATTTTAGATTAATTAAGAGTTAAGTTTTTTTTGATTAGTTTAGTATATTTAGTTGGGAGAATTATTAGATTATATTAATTTTAATTTTTATAAAATATTAATTTATAGGTGAGAGAATGGTAATTTTATGATTAAAGAATTAATTACCTTAGGGATAACAGCGTAATATTTTTGGAGAGTTCTTATTGATAAAAATGATTGC
>CSG15_0272_10 [organism=Myrmicocrypta sp.07.FGSGt] rDNA, 16S
GAATTTTATATATTGTAAGTTAATAATAGAGTTTTATATATAATTTAGAGTATATTTAGTTGGGGGGATTGTTAAATTAAATAAACTTAAATTAGAATATAGATATAGATTAATAGAGTAAAAAAGAATGATTAATAAGTTAAATAAGAATTAATTACCTTAGGGATAACAGCGTAATATTATTGGAGAGATCTTATTGATAATAGTGATTGC
>CSG15_0272_11 [organism=Paratrachymyrmex cornetzi] rDNA, 16S
GAATTTAATATAATAATTTATTAATATAGGTGTGGTGATAATTTAATTAGAATAAAATAAGTTAATTATATTTAATTGGGAGGATTATTAAATTTATTTAACTTTAATAAAATATATGTAAAATTTAATAATATAAATTAGTAAATTTTATGAATAATAGGTATATATTAATGTAAAATTAATTACCTTAGGGATAACAGCGTAATAGTTTTGGAAAGATCATATTAATAAAATTGATTGC
>CSG15_0273_05 [organism=Pheidole meinertopsis] rDNA, 16S
GAATTTTATATAATTTTATTAAGTGAGTTAGTTTTAGTGTAGTTAGTTGATAAGGTTATATTTTATTGGGAGGATAGTTAAATTAAATAAACTTTAATAATTATTAAGTCATAGATTTATGAAATGGAAAATAAAAATAAATGAATGGTTTTGGTTAATTTAAATAGAATTAATTACCTTAGGGATAACAGCGTAATATTTTTAGAGAGATCTTATTAATAAAGATGATTGC
>CSG15_0273_06 [organism=Solenopsis sp.13] rDNA, 16S
GAATTTAATATAATTTTATTAAATTAATTTATTAAATAATAATAATAAAATAAGTATTTAGTTGGGAGGATTGTTAAATATAAATAACTTTAATTAAATTATAATATAGATTAATAAAATAAAGGAATGATTAATAAATTAAAAATGAATTAATTACCTTAGGGATAACAGCGTAATATTTTTAGAAAGTTCATATTAATATAAATGATTGC
>CSG15_0273_07 [organism=Solenopsis sp.15] rDNA, 16S
GAATTTTATATGATTTTATTTGAAATTATTTTAAAAGGATAGTAAAATTGTATTTAATTGGGAGGATAATTAAATATTAATAACTTTAATTATAATGTAAATATAAATGAATAGATTTTGGGATGGTTAGTAAATTATTGAAGAATTAATTACCTTAGGGATAACAGCGTAATATTTTTGGAGAGTTCATATTGATAATAATGTTTGC
>CSG15_0274_02 [organism=Hypoponera foreli] rDNA, 16S
GAATTTTATATTTTAATATGTAATAATATATAATTAAAATATTTTATTGGGAGGATATTTAAATTTAATAAACTTTAATTATTAATAACATTGATGAATGAAAATTTTAAAAAATATTAATATTTAAGAATAAATGAATAATTATGAATTATTAAAGAATTAATTACCTTAGGGATAACAGCATAATATTTTTTTGTAGTTCATATATAAAAAAATGCTTGT
>CSG15_0274_08 [organism=Pheidole nitella] rDNA, 16S
GAATTTTATATAAATTTGAAAGTAAAAGTTTTAGGGGTAATATTTTTTAAATTTATATTTTGTTGGGAGGATAGTTAAATTAATAAAACTTTAATAAAATTAAAAGTCATTGATTTATGATAAATAGTGGATGGTTAATAAATTTACTTAGAATTAATTACCTTAGGGATAACAGCATAATATCTTTGGAGAGATCTTATTAATAAAGATGATTGT
>CSG15_0274_10 [organism=Solenopsis sp.28] rDNA, 16S
GAATTTGATATATATTTGTATTAGAAGGTTAGAATAATTTTAAATATATAATATATATTTTATTGGGAGGATAATTAAATATTTGTAACTTTAATTAGATTAAAATATAAATTGATGAAATTTGGATTGGTTAGTAAATTAATGAAGAATTAATTACCTTAGGGATAACAGCGTGATATTCTTGGAGAGTTCATATTAATAAGAGTGATTGC
>CSG15_0274_11 [organism=Solenopsis sp.15] rDNA, 16S
GAATTTTATATATTTTTATTTAGTAAAATTTATATTGAAATAAATAAGAAGATATTTTATTGGGAGGATAGTTAAATATTAAAAACTTTAATTAAAATAAAAATATAAATTAATAAATTTAAGAATGATTAAATAAATTAATTAAGAATTAATTACCTTAGGGATAACAGCGTAATATTTTTGGAGAGTTCATATTAATAAGAATGTTTGC
>CSG15_0275_04 [organism=Cyphomyrmex rimosus] rDNA, 16S
GAATTTTATATAAATTTATTCTATTATTAGTAAGTAAAAAATTGGATTTAGTTTAAGAATAAAATATTTATATTTAATTGGGAGGATTGTTAAATTATATAAACTTTGGATTTAGAATTACATAAATGAATGGAATGAATTAATTTAAGAAGAAGAATCAATAAATTAAAAAAGAAATAATTACCTTAGGGATAACAACGTAATATTATTAGATAGATTATGTAAATTAAAATGATTGT
>CSG15_0275_09 [organism=Hypoponera foreli] rDNA, 16S
GAATTTTATATTTTAATATGTAATAATATATAATTAAAATATTTTATTGGGAGGATATTTAAATTTAATAAACTTTAATTATTAATAACATTGATGAATGAAAATTTTAAAAAATATTAATATTTAAGAATAAATGAATAATTATGAATTATTAAAGAATTAATTACCTTAGGGATAACAGCATAATATTTTTTTGTAGTTCATATATAAAAAAATGCTTGT
>CSG15_0275_11 [organism=Pheidole vorax] rDNA, 16S
GAATTTTATATAACTTTATTATTTGAATTTATTAATTATTAAGATGATAAATTTATATTTTATTGGGAGGATAAATAAATTTAAATAACTTTATAAAATAAAAAAAGACATTAATTAATGAATGTAGTTATGAATGGCTAAAGTTAGTTTAAGTAGAATTAATTACCTTAGGGATAACAGCGTAATATTTTTTGAAAGATCTGATTGATAAAAATGATTGC
>CSG15_0275_12 [organism=Pheidole midas] rDNA, 16S
GAATTTTATATAAATTTGATAATAAATTTAGAATAAAATTTGTTAAATTTATATTTTATTGGGAGGATAATTAAATTATAAAAACTTTAAAAAATAAAAATCCATTAATTTATGAATTGAAAATAGAGAATGATATAAAGAAAATTAAAATAAAATTAATTACCTTAGGGATAACAGCGTTATATTTTTAGAGAGATCTTATTAATAAAAATGTTTGC
>CSG15_0275_14 [organism=Pheidole nitella] rDNA, 16S
GAATTTTATATAAATTTGAAAGTAAAAGTTTTAGGGGTAATATTTTTTAAATTTATATTTTGTTGGGAGGATAGTTAAATTAATAAAACTTTAATAAAATTAAAAGTCATTGATTTATGATAAATAGTGGATGGTTAATAAATTTACTTAGAATTAATTACCTTAGGGATAACAGCATAATATCTTTGGAGAGATCTTATTAATAAAGATGATTGT
>CSG15_0276_02 [organism=Hypoponera sp.13.FGSGt] rDNA, 16S
GAATTTTATATTTTAATTTTTATTTTTAATATATAAGTTTAAAATATTTTATTGGGAGGATAAATAAATTTAATGAACTTTAAAAAAATTAATACATAAATTAATGATTTATGAAAAATTAATAAATAATATTTAATAAAAAATTAATTACCTTAGGGATAACAGCATAATATTTTTTTGTAGTTCATATATAAAAAAGTGATTGT
>CSG15_0276_03 [organism=Mayaponera constricta] rDNA, 16S
GAATTTTATAATCTTAATTAAATTAATTTAATTAAGATTATTTAATTGGGAGGATAATTAAATTTATTTAACTTTAATAAAAATTTTATAACTTTAATTAAAGAAATAAAATTAAAGAATAATTTTTAATTATATTAGAATTAATTACCTTAGGGATAACAGCATAATATTTTTTTTTAGTTCATATATAAAAAAATGTTTAT
>CSG15_0276_05 [organism=Octostruma iheringi] rDNA, 16S
GAATTTTATATAAATTTATTAAGTATTTATTAGTTTTATATGTTAAATAGTAAAAGTTTATATTTAGTTGGGAGGATTATTAAATTATTAAAACTTTAATTAAAAGTAAATAGACATAAATTAATGATAATATAATTAATGAAATATTATTAAATTAAAGAAGAATAAATTACCTTAGGGATAACAGCGTAATATTTTTAGAGAGTTCATATTAATAAAAATGTTTGC
>CSG15_0276_08 [organism=Pheidole nitella] rDNA, 16S
GAATTTTATATAAATTTGAAAGTAAAAGTTTTAGGGGTAATATTTTTTAAATTTATATTTTGTTGGGAGGATAGTTAAATTAATAAAACTTTAATAAAATTAAAAGTCATTGATTTATGATAAATAGTGGATGGTTAATAAATTTACTTAGAATTAATTACCTTAGGGATAACAGCATAATATCTTTGGAGAGATCTTATTAATAAAGATGATTGT
>CSG15_0276_09 [organism=Solenopsis sp.15] rDNA, 16S
GAATTTTATATATTTTTATTTAGTAAAATTTATGTTGAAATAAATAAGAAGATATTTTATTGGGAGGATAGTTAAATATTAAAAACTTTAATTAAAATAAAAATATAAATTAATAAATTTAAGAATGATTAAATAAATTAATTAAGAATTAATTACCTTAGGGATAACAGCGTAATATTTTTGGAGAGTTCATATTAATAAGAATGTTTGC
>CSG15_0276_10 [organism=Solenopsis sp.11] rDNA, 16S
GAATTTTATATTATTTTATTATATAATTTGTACATTTATAAGTTTGTTTTAATAATAAAATGGATATTTAATTGGGAGGATTGTTAAATTAAAAGAACTTTAATTAGAGTAAAATATAAATTAATAAGTTAAAGAGTGGCTTTTAAGTTAAAAAAGAATTAATTACCTTAGGGATAACAGCGTAATATTTTTAGAGAGTTCTTATTGATAAAAGTGATTGC
>CSG15_0277_01 [organism=Hypoponera sp.IT14.01] rDNA, 16S
GAATTTAATATTTTTATGTGAATATTTATAAAAAATTTATATAAAAAATATTTTATTGGGAGGATAATTAAATTTAAATAACTTTAATATGAGAATAACATGGATTATTGATAATTTAATGAATAAGTAAAATTTAATAGAGAATTAATTACCTTAGGGATAACAGCATAATATTTTTTAGTAGTTCATATATAAAAAAATGTTTAT
>CSG15_0277_02 [organism=Holcoponera relicta] rDNA, 16S
GAATTTTATATAATTTTTTATAAAAAAAATAAATTATTTGATATAGAAATTAAGAAATTATATTTTATTGGGAGGATAAAAAAATTAATAAAACTTTTTTATATAGATAAAAACATAGATATATGGAATAATAATAGATTAATTTTTTAAAATATAAAAATTAAATTAGAATTAATTACCTTAGGGATAACAGCGTAAAATTTTTAGAGAGATCATATTTATAAAAATGTTTGC
>CSG15_0277_03 [organism=Octostruma iheringi] rDNA, 16S
GAATTTTATATAAATTTATTAAGTATTTATTAGTTTTATATGTTAAATAGTAAAAGTTTATATTTAGTTGGGAGGATTATTAAATTATTAAAACTTTAATTAAAAGTAAATAGACATAAATTAATGATAATATAATTAATGAAATATTATTAAATTAAAGAAGAATAAATTACCTTAGGGATAACAGCGTAATATTTTTAGAGAGTTCATATTAATAAAAATGTTTGC
>CSG15_0277_08 [organism=Solenopsis sp.15] rDNA, 16S
GAATTTTATATGATTTTATTTGAAATTATTTTAAAAGGATACTAAAATTGTATTTAATTGGGAGGATAATTAAATATTAATAACTTTAATTATAATGTAAATATAAATGAATAGATTTTGGGATGGTTAATAAATTATTGAAGAATTAATTACCTTAGGGATAACAGCGTAATATTTTTGGAGAGTTCATATTGATAATAATGTTTGC
>CSG15_0277_09 [organism=Paratrachymyrmex mandibularis] rDNA, 16S
GAATTTTATATCTAGCTTATTTATAGTATAGTTAATTTAGGAGGAGTGGCGGGGATATTTAGTTGGGAGGATTGTTAAATTTTATGAACTTTAATAGTGGAAAATATAGATTAATAGAATTAGAGAAGGATTGTAAAAATTGAATGAGAATTAATTACCTCAGGGATAACAGCGTAATATTTCTAGGGAGGCCATATTTATAGAAATGATTGC
>CSG15_0278_01 [organism=Hylomyrma reginae] rDNA, 16S
GAATTTTATATATTTAGATTAATAATTAATTAAATTTTTTTTGTTAATTAAGTATATTTAGTTGGGAGAATTATTAGATTATAATAATTTTAATTTTTTAAAAATATTGATTTATAGATAAAAGAATGATATTTTTATGGTTGAAAAATTAATTACCTTAGGGATAACAGCGTAATATTTTTGGAGAGTTCTTATTGATAAAAATGATTGC
>CSG15_0278_04 [organism=Pheidole midas] rDNA, 16S
GAATTTTATATAAATTTGATAATAAATTTAGAATAAAATTTGTTAAATTTATATTTTATTGGGAGGATAATTAAATTATAAAAACTTTAAAAAATAAAAATCCATTAATTTATGAATTGCAAATAGAGAATGATATAAAGAAAATTAAAATAAAATTAATTACCTTAGGGATAACAGCGTTATATTTTTAGAGAGATCTTATTAATAAAAATGTTTGC
>CSG15_0278_08 [organism=Solenopsis sp.15] rDNA, 16S
GAATTTTATATATTTTTATTTAGTAAAATTTATATTGAAATAAATAAGAAGATATTTTATTGGGAGGATAGTTAAATATAAAAAACTTTAATTAAAATTGAAATATAAATTAATAAATTTAAGAATGATTAAATAAATTAATTAAAAATTAATTACCTTAGGGATAACAGCGTAATATTTTTGGAGAGTTCATATTAATAAAAATGTTTGC
>CSG15_0279_02 [organism=Gnamptogenys interrupta] rDNA, 16S
GAATTTAATAAAATTTTTTTTAATTTTTAAAATAATTTTAAAAATATTTTAAGAAATTTATATTTAATTGGGAGGATTGTTAAATTAACTAAACTTTATTTATTAATTAATACAAAAATGTTTGAATTTATGATTTAATGATAAATATAAGAATTAATTACCTTAGGGATAACAGCGTAAAATTTTTGGAAAGTTCATATTAATAAAAGTGTTTGC
>CSG15_0279_04 [organism=Pheidole meinertopsis] rDNA, 16S
GAATTTTATATAATTTTATTAAGTGAGTTAGTTTTAGTGTAGTTAGTTGATAAGGTTATATTTTATTGGGAGGATAGTTAAATTAAATAAACTTTAATAATTATTAAGTCATAGATTTATGAAATGGAAAATAAAAATAAATGAATGGTTTTGGTTAATTTAAATAGAATTAATTACCTTAGGGATAACAGCGTAATATTTTTAGAGAGATCTTATTAATAAAGATGATTGC
>CSG15_0279_05 [organism=Pheidole flavens] rDNA, 16S
GAATTTTATATAAATTTGTTAAGTAAATTAATATTAAATTATAATGATAAATTTATATTTTGTTGGGAGGATGATTAAATTAAAAAAACTTTAATAAAATTATTAAGTCATTAATTTATGAAATAGTTTGGAATGGCATTTAAGTTTGACTAGAATTAATTACCTTAGGGATAACAGCGTAATATCTTTAGAGAGATCTTATTGATAAAGATGATTGT
>CSG15_0279_06 [organism=Solenopsis sp.15] rDNA, 16S
GAATTTTATATAATTTTATTTAATTAAATTATTTAGTTAAATATAATAAAATTATATTTTATTGGGAGGATAGTTAAATATATTTAACTTTAATTAAAATTTAAAAGATAAATTAATAAATTATTTGGGAATGGTTTATAAATTAAATAAGAATTAATTACCTTAGGGATAACAGCGTAATATTTTTGGTGAGTTCATATCAATAAAAATGTTTGC
>CSG15_0279_08 [organism=Solenopsis sp.11] rDNA, 16S
GAATTTTATATTATTTTATTATATAATTTGTACATTTATAAGTTTGTTTTAATAATAAAATGGATATTTAATTGGGAGGATTGTTAAATTAAAAGAACTTTAATTAGAGTAAAATATAAATTAATAAGTTAAAGAGTGGCTTTTAAGTTAAAAAAGAATTAATTACCTTAGGGATAACAGCGTAATATTTTTAGAGAGTTCTTATTGATAAAAGTGATTGC
>CSG15_0280_01 [organism=Hypoponera foreli] rDNA, 16S
GAATTTTATATTTTAATATGTAATAATATATAATTAAAATATTTTATTGGGAGGATATTTAAATTTAATAAACTTTAATTATTAATAACATTGATGAATGAAAATTTTAAAAAATATTAATATTTAAGAATAAATGAATAATTATGAATTATTAAAGAATTAATTACCTTAGGGATAACAGCATAATATTTTTTTGTAGTTCATATATAAAAAAATGCTTGT
>CSG15_0280_02 [organism=Hypoponera sp.13.FGSGt] rDNA, 16S
GAATTTTATATTTTAATTTTTATTTTTAATATTATAAATTTAAAATATTTTATTGGGAGGATAAATAAATTTAATGAACTTTAAAAAAATTAATACATAAATTAATGATTTATGAAAAATTAATAAATAATATTTAATAAAAAATTAATTACCTTAGGGATAACAGCATAATATTTTTTTGTAGTTCATATATAAAAAAGTGATTGT
>CSG15_0280_04 [organism=Strumigenys inusitata] rDNA, 16S
GAATTTAATATAATTGAATATAATGATAATTTTTATATAAATTTATGAGCAATTATAATTTAGTTGGGAGGATTATTAAATTTAATAAACTTTAAAAAAATAAAATATAGATTAGTATATAAAATTTTGTAGAATGATTAGTAAATTAAGTGATAATTAATTACCTTAGGGATAACAGCGTAATATTTTTATAGAGATCTTATTGATAAAAATGATTGC
>CSG15_0280_06 [organism=Pheidole jeannei] rDNA, 16S
GAATTTTATATAAATTTGTAGAAAATTTAGTTAAATAATTAATAAGTTTATATTTTATTGGGAGGATAGTTAAATTAAATGAACTTTAATGATTTTAGACATTCATTTATGAGTAGGTGTTTGAATGGTTAATAAATTTGAGAAGAATTAATTACCTTAGGGATAACAGCGTGATATCTTTAGAGAGATCTTATTAATAAAGATGATTGC
>CSG15_0280_09 [organism=Pheidole neoschultzi] rDNA, 16S
GAATTTTATATAAATTTATTAGATGATATATTAATAAAAAATATTAATAGGTTTATATTTTATTGGGAGGATAATTAAATTAAATAAACTTTAATAATATGATAAATCATTAATTAATGAAGTAAATAATTATTGAATGGCAGTTTAGTTTAAATAAAATTAATTACCTTAGGGATAACAGCGTAATATCTTTAGAGAGATCTTATTAATAGAGATGATTGC
>CSG15_0280_10 [organism=Solenopsis sp.15] rDNA, 16S
GAATTTTATATATTTTTATTTAGTAAAATTTATATTGAAATAAATAAGAAGATATTTTATTGGGAGGATAGTTAAATATTAAAAACTTTAATTAAAATAAAAATATAAATTAATAAATTTAAGAATGATTAAATAAATTAATTAAGAATTAATTACCTTAGGGATAACAGCGTAATATTTTTGGAGAGTTCATATTAATAAGAATGTTTGC
>CSG15_0281_02 [organism=Solenopsis sp.24] rDNA, 16S
GAATTTAATATAATTTTATTAGATGAGAATTTATTAGAAAAAATAATAAATATATATTTAATTGGGAGGATTGTTAAATTTAAGTAACTTTAATTAAATTAAAATATAAATTAATAAAATAAAAGAATGGTTAATAAATTAAAAAAGAATTAATTACCTTAGGGATAACAGCGTAATACTTTTGGAGAGTTCATATTAATATAAGTGATTGC
>CSG15_0281_04 [organism=Crematogaster limata] rDNA, 16S
GAATTTTATATAGTTAATTGATTTGATTAAGTTGTAGGATTAGATTAGTTATATTTGATTGGGAGGATTATTAAATTAAAAAAACTTTAATTAAGTTATAATATAAATTAATAGATTTAGGAATGGTTATTAAATTAAAAAAGAATTAATTACCTTAGGGATAACAGCGTAATATTTTTAGAGAGTTCTTATTAATAAAAATGTTTGC
>CSG15_0281_05 [organism=Crematogaster sotobosque] rDNA, 16S
GAATTTTATATAAGTTAATTTAAATAATAAGTTGGAAGAAGAATTAAGTATATTTAATTGGGAGGATTGTTAAATTAAAAAAACTTTAATTATGTAAATAAAATATAAATTAATAAGTTTATGAATGGTTAATAAATTAATTAAGAATTAATTACCTTAGGGATAACAGCGTAATATTTTTGGAAAGATCATATTAATAAAAATGTTTGC
>CSG15_0281_06 [organism=Pheidole biconstricta] rDNA, 16S
GAATTTTATATAAATTTTGTAAAAAATTTAATATGTATTTTATTAAATTTATATTTTATTGGGAGGATGATTAAATTAAATAAACTTTAAAATTAAAAAAAATCCATTAATTTATGAGTTATAGTATATAGAATGGCTAAATAAAGTTTAATTAGAATTAATTACCTCAGGGATAACAGCGTTATATTTTTAGAGAGATCTTATTAATAAAAATGTTTGC
>CSG15_0281_07 [organism=Pheidole lovejoyi] rDNA, 16S
GAATTTTATATAAGTTTAATAAAAAATTTAGTTTTGAATTTATTAAATTTATATTTCATTGGGAGGATGATTAAATTATATAAACTTTAAAATATGTAAACCATTGATTTATGAAATAGAAATTTAGAGTGATTAAAATAAATTAAAGTAGAATTAATTACCTTAGGGATAACAGCGTTATATTTTTAGAGAGATCTTATTAATAAAAATGATTGC
>CSG15_0281_08 [organism=Pheidole cataractae] rDNA, 16S
GAATTTTATATAAATTTATTATTTGATTTAGTTAAAAAGATTAGTAATAGGTTAATATTTTATTGGGAGGATAGTTAAATTAAGGAAACTTTAATATTTGTTAAATCATTAATTTATGAATTATGATTAAAAGGAATGGTTATTAAATTTAAGTAGAATTAATTACCTTAGGGATAACAGCGTAATTTCTTTAGAGAGATCTTATTAATAAAGATGTTTGC
>CSG15_0281_09 [organism=Pheidole meinertopsis] rDNA, 16S
GAATTTTATATAATTTTATTAAGTGAGTTAGTTTTAGTGTAGTTAGTTGATAAGGTTATATTTTATTGGGAGGATAGTTAAATTAAATAAACTTTAATAATTATTAAGTCATAGATTTATGAAATGGAAAATAAAAATAAATGAATGGTTTTGGTTAATTTAAATAGAATTAATTACCTTAGGGATAACAGCGTAATATTTTTAGAGAGATCTTATTAATAAAGATGATTGC
>CSG15_0281_10 [organism=Pheidole neoschultzi] rDNA, 16S
GAATTTTATATAAATTTATTAGATGATATATTAATAAAAAATATTAATAGGTTTATATTTTATTGGGAGGATAATTAAATTAAATAAACTTTAATAATATGATAAATCATTAATTAATGAAGTAAATAATTATTGAATGGCAGTTTAGTTTAAATAAAATTAATTACCTTAGGGATAACAGCGTAATATCTTTAGAGAGATCTTATTAATAGAGATGATTGC
>CSG15_0282_01 [organism=Gnamptogenys horni] rDNA, 16S
GAATTTTATATAATAATTAAGATTGATTTTTAATTTTTAAAATAAGTTAATTTTGATTTATATTTGATTGGGAGGATTATTAAATTTTAGGAACTTTAATTTTTAATTTACATTAGTTTATGGAATTAGATAAATTAGGTTAAATTATAGTAAAAAAATTAATTACCTTAGGGATAACAGCGTAAAATTTTTAGAGAGATCATATTGATAAAAGTGTTTGC
>CSG15_0282_04 [organism=Pheidole pedana] rDNA, 16S
GAATTTTATATAAATTTATTAAAAAAGTTTAGTTAATGTTAGTAATTTTATATTTTGTTGGGAGGATAATTAAATTATAAAAACTTTAAAAGTATTTAGACATTAATTTATGAATGTAGTAATAATGATTGGTTAATTTAGTTTGAGTAGAATTAATTACCTTAGGGATAACAGCGTAATATCTTTAGAGAGATCTTATTAATAAAGATGATTGC
>CSG15_0283_01 [organism=Anochetus horridus] rDNA, 16S
GAATTTAATAATAAAATTTTTTAAAGATAAAAAATTAATTATTTAATTGGGAGGATTATTAAATTAAAATAACTTTAATAAAAAAATTAAATCATTTATTTATGAATTTTATTTAATAAAATTTATTTAAATTAAAATTAATTACCTTAGGGATAACAGCATAAAATTATTTATTAGATCATATATAAAATAATATTTGT
>CSG15_0283_02 [organism=Gnamptogenys horni] rDNA, 16S
GAATTTTATATAATAATTAAGATTGATTTTTAATTTTTAAAATAAGTTAATTTTGATTTATATTTGATTGGGAGGATTATTAAATTTTAGGAACTTTAATTTTTAATTTACATTAGTTTATGGAATTAGATAAATTAGGTTAAATTATAGTAAAAAAATTAATTACCTTAGGGATAACAGCGTAAAATTTTTAGAGAGATCATATTGATAAAAGTGTTTGC
>CSG15_0283_04 [organism=Crematogaster limata] rDNA, 16S
GAATTTTATATAGTTAATTGATTTGATTAAGTTTGTAGAATTAGATTAGTTATATTTGATTGGGAGGATTATTAAATTAAAAAAACTTTAATTAAGTTAGAATATAAATTAATAGATTTAGGAATGGTTATTAAATTAAAAAAGAATTAATTACCTTAGGGATAACAGCGTAATATTTTTAGAGAGTTCTTATTAATAAAAATGTTTGC
>CSG15_0283_06 [organism=Pheidole meinertopsis] rDNA, 16S
GAATTTTATATAATTTTATTAAGTGAGTTAGTTTTAGTGTAGTTAGTTGATAAGGTTATATTTTATTGGGAGGATAGTTAAATTAAATAAACTTTAATAATTATTAAGTCATAGATTTATGAAATGGAAAATAAAAATAAATGAATGGTTTTGGTTAATTTAAATAGAATTAATTACCTTAGGGATAACAGCGTAATATTTTTAGAGAGATCTTATTAATAAAGATGATTGC
>CSG15_0283_07 [organism=Pheidole neoschultzi] rDNA, 16S
GAATTTTATATAAATTTATTAGATGATATATTAATAAAAAATATTAATAGGTTTATATTTTATTGGGAGGATAATTAAATTAAATAAACTTTAATAATATGATAAATCATTAATTAATGAAGTAAATAATTATTGAATGGCAGTTTAGTTTAAATAAAATTAATTACCTTAGGGATAACAGCGTAATATCTTTAGAGAGATCTTATTAATAGAGATGATTGC
>CSG15_0283_08 [organism=Solenopsis sp.11] rDNA, 16S
GAATTTTATATTATTTTATTATATAATTTGTACATTTATAAGTTTGTTTTAATAATAAAATGGATATTTAATTGGGAGGATTGTTAAATTAAAAGAACTTTAATTAGAGTAAAATATAAATTAATAAGTTAAAGAGTGGCTTTTAAGTTAAAAAAGAATTAATTACCTTAGGGATAACAGCGTAATATTTTTAGAGAGTTCTTATTGATAAAAGTGATTGC
>CSG15_0283_09 [organism=Solenopsis sp.15] rDNA, 16S
GAATTTTATATATTTTTATTTAGCAAAATTTATATTGAAATAAATAAGAAGATATTTTATTGGGAGGATAGTTAAATATAAAAAACTTTAATTAAAATTGAAATATAAATTAATAAATTTAAGAATGATTAAATAAATTAATTAAAAATTAATTACCTTAGGGATAACAGCGTAATATTTTTGGAGAGTTCATATTAATAAAAATGTTTGC
>CSG15_0284_01 [organism=Hypoponera sp.IT14.05] rDNA, 16S
GAATTTTATATACTAAGTAAATGAAATAAAATTTATTTTATTATATTTTATTGGGAGGATATTTAAATTAAGAAAACTTTAATTGTAAAGTTTACATAGGTTAATGATAAGAATAATGAATAAGTATTATTTTTTTAAGAATTAATTACCTTAGGGATAACAGCATAATATTTTTTTGTAGTTCATATATAAAGAAATGATTAT
>CSG15_0284_02 [organism=Cyphomyrmex peltatus] rDNA, 16S
GAATTTTATATAAAATTATTTAAATTAAGGGAGATTTTAATTGATTATATAATAAATTTTATATTTAGTTGGGAGGACTATTAAATTAAAAAAACTTTAATATTAATAAAAATATGGATAAGTAGATAAATTAAGGAATAATTATTAAATTTAAAAGAAAAAATTACCTTAGGGATAACAGCGTAATATTTTTAGATAGATCATATAGATAAAAATGATTGC
>CSG15_0284_04 [organism=Pheidole pedana] rDNA, 16S
GAATTTTATATAAATTTATTAAAAAAGTTTAGTTAATGTTAGTAATTTTATATTTTGTTGGGAGGATAATTAAATTATAAAAACTTTAAAAGTATTTAGACATTAATTTATGAATGTAGTAATAATGATTGGTTAATTTAGTTTGAGTAGAATTAATTACCTTAGGGATAACAGCGTAATATCTTTAGAGAGATCTTATTAATAAAGATGATTGC
>CSG15_0285_02 [organism=Hypoponera sp.IT14.05] rDNA, 16S
GAATTTTATATACTAAGTAAATGAAATAAAATTTATTTTATTATATTTTATTGGGAGGATATTTAAATTAAGAAAACTTTAATTGTAAAGTTTACATAGGTTAATGATAAGAATAATGAATAAGTATTATTTTTTTAAGAATTAATTACCTTAGGGATAACAGCATAATATTTTTTTGTAGTTCATATATAAAGAAATGATTAT
>CSG15_0285_03 [organism=Cyphomyrmex peltatus] rDNA, 16S
GAATTTTATATAAAATTATTTAAATTAAGGGAGATTTTAATTGATTATATAATAAATTTTATATTTAGTTGGGAGGACTATTAAATTAAAAAAACTTTAATATTAATAAAAATATGGATAAGTAGATAAATTAAGGAATAATTATTAAATTTAAAAGAAAAAATTACCTTAGGGATAACAGCGTAATATTTTTAGATAGATCATATAGATAAAAATGATTGC
>CSG15_0285_05 [organism=Strumigenys auctidens] rDNA, 16S
GAATTTAATTTTAATTATTATAAGGAATATATTAGTATTTAGATAAATATTAAAATTTAATTGGGAGGATTGTTAAATTTAATTAACTTAAATGAAAAAGGGAATATATAAATTAATAAATAAAATTTTTTTGAATGATTAATAGAAATTAAAGGAAAATTAATTACCTTAGGGATAACAGCGTAATATTTTTATAGAGATCTTATTGATAAAAATGATTGC
>CSG15_0285_06 [organism=Pheidole mamore] rDNA, 16S
GAATTTTATATAAATTTATTATAGAGTATATTTATGAAAAATTTAATAAAGTTATCTTTTATTGGGAGGATAGATAAATTAAGAAAACTTTAATTTTGTAGAAACATTAATTTATGATACGTAAATGAGTGGCTTAGAAGTTTCAGGAGAATTAATTACCTTAGGGATAACAGCATTATATCTTTAGAGAGATCTTATTAATAAAGATGTTTGT
>CSG15_0285_07 [organism=Pheidole meinertopsis] rDNA, 16S
GAATTTTATATAATTTTATTAAGTGAGTTAGTTTTAGTGTAGTTAGTTGATAAGGTTATATTTTATTGGGAGGATAGTTAAATTAAATAAACTTTAATAATTATTAAGTCATAGATTTATGAAATGGAAAATAAAAATAAATGAATGGTTTTGGTTAATTTAAATAGAATTAATTACCTTAGGGATAACAGCGTAATATTTTTAGAGAGATCTTATTAATAAAGATGATTGC
>CSG15_0285_08 [organism=Pheidole pedana] rDNA, 16S
GAATTTTATATAAATTTATTAAAAAAGTTTAGTTAATGTTAGTAATTTTATATTTTGTTGGGAGGATAATTAAATTATAAAAACTTTAAAAGTATTTAGACATTAATTTATGAATGTAGTAATAATGATTGGTTAATTTAGTTTGAGTAGAATTAATTACCTTAGGGATAACAGCGTAATATCTTTAGAGAGATCTTATTAATAAAGATGATTGC
>CSG15_0285_09 [organism=Carebara reina] rDNA, 16S
GAATTTAATAAGAGGATGTATAGAGATTTAGGTGGAAAGAGGTTATATATAATTTTATTTAGTTGGGATAATTATTAAATTTAATAAATTTTAATATTTTAAAGGATATGGATAAGTGAATGTATGAGTTTGAGAATGGTTAGTAAATTTAAATAGAATTAATTACCTTAGGGATAACAGCGTAATATCTTTGGAGAGATCCTATTAATAAAGATGATTGC
>CSG15_0285_10 [organism=Solenopsis sp.24] rDNA, 16S
GAATTTAATATAATTTTATTAGATGAGAATTTATTAGAAAAAATAATAAATATATATTTAATTGGGAGGATTGTTAAATTTAAGTAACTTTAATTAAATTAAAATATAAATTAATAAAATAAAAGAATGGTTAATAAATTAAAAAAGAATTAATTACCTTAGGGATAACAGCGTAATACTTTTGGAGAGTTCATATTAATATAAGTGATTGC
>CSG15_0286_04 [organism=Solenopsis sp.15] rDNA, 16S
GAATTTTATATAATTTTATTTAATTAAATTATTTAGTTAAATATAATAAAATTATATTTTATTGGGAGGATAGTTAAATATATTTAACTTTAATTAAAATTTAAAAGATAAATTAATAAATTATTTGGGAATGGTTTATAAATTAAATAAGAATTAATTACCTTAGGGATAACAGCGTAATATTTTTGGTGAGTTCATATCAATAAAAATGTTTGC
>CSG15_0287_02 [organism=Nylanderia steinheili] rDNA, 16S
GAATTTAATATAATTTTTAAATTTATTTAAGGAAATAAATTTTATTTTAATAATTATATTTTATTGGGAGGATAATTAAATAAGATGAACTTTAATTTTAATATATAGTTTTAACATTAATTAATGAAATTTAATAAAGGATTGATTATTAAATTAGGAAAAAAATTTTTTTATAATAATTATTAAAAAAATTAATTACCTTAGGGATAACAGCGTAATATTTTTAGAAAGATCATATTAATAAAAATGATTGC
>CSG15_0287_03 [organism=Solenopsis sp.13] rDNA, 16S
GAATTTAATATAATTTTATTAAATTAATTTATTAAATAATAATAATAAAATAAGTATTTAGTTGGGAGGATTGTTAAATATAAATAACTTTAATTAAATTATAATATAGATTAATAAAATAAAGGAATGATTAATAAATTAAAAATGAATTAATTACCTTAGGGATAACAGCGTAATATTTTTAGAAAGTTCATATTAATATAAATGATTGC
>CSG15_0288_02 [organism=Pheidole meinertopsis] rDNA, 16S
[truncated: 673,916 more chars]
