# Supplementary material for: Ants of French Guiana: 16S rRNA sequence dataset
Source: Biodivers Data J. 2023 Feb 7;11:e91577. doi: 10.3897/BDJ.11.e91577 (PMC10848834; doi:10.3897/BDJ.11.e91577)
Supplement: Supplementary material 2 — Aligned sequences dataset [file bdj-11-e91577-s002.fasta]

>GAL18_0099_02 [organism=Camponotus rapax] rDNA, 16S
------------------------------------------------------------------------------GA
ATTTTATATAAAATTTTTATTTTATTTATC------ATTTGT---------------------------ATAAGATATAA
AATTGAAATT-----------------------TATATTT-----GATTGGGAGGATTATTAAATTTT-----ATAAAC-
---TTTAATA-------------AAAAATAAAGAACATT---AATTTATGATATTTTT--------------ATTGATTA
AAATTTT--------------------------------------------------ATGATTA-ATTTTATTATAGA--
ATTAATTACCTTAGGGATAACA------GCGTAATATTTCTAGAAAGATCTTATTG--ATAGGGAT--GTTTGC------
------------------------------------------------------
>IT14_0444_15 [organism=Camponotus rapax] rDNA, 16S
------------------------------------------------------------------------------GA
ATTTTATATAAAATTTTTATTTTATTTATC------ATTTGT---------------------------ATAAGATATAA
AATTGAAATT-----------------------TATATTT-----GATTGGGAGGATTATTAAATTTT-----ATAAAC-
---TTTAATA-------------AAAAATAAAGAACATT---AATTTATGATATTTTT--------------ATTGATTA
AAATTTT--------------------------------------------------ATGATTA-ATTTTATTATAGA--
ATTAATTACCTTAGGGATAACA------GCGTAATATTTCTAGAAAGATCTTATTG--ATAGGGAT--GTTTGC------
------------------------------------------------------
>LA15_0310_33 [organism=Camponotus rapax] rDNA, 16S
------------------------------------------------------------------------------GA
ATTTTATATAAAATTTTTATTTTATTTATC------ATTTGT---------------------------ATAAGATATAA
AATTGAAATT-----------------------TATATTT-----GATTGGGAGGATTATTAAATTTT-----ATAAAC-
---TTTAATA-------------AAAAATAAAGAACATT---AATTTATGATATTTTT--------------ATTGATTA
AAATTTT--------------------------------------------------ATGATTA-ATTTTATTATAGA--
ATTAATTACCTTAGGGATAACA------GCGTAATATTTCTAGAAAGATCTTATTG--ATAGGGAT--GTTTGC------
------------------------------------------------------
>LA15_0318_30 [organism=Camponotus rapax] rDNA, 16S
------------------------------------------------------------------------------GA
ATTTTATATAAAATTTTTATTTTATTTATC------ATTTGT---------------------------ATAAGATATAA
AATTGAAATT-----------------------TATATTT-----GATTGGGAGGATTATTAAATTTT-----ATAAAC-
---TTTAATA-------------AAAAATAAAGAACATT---AATTTATGATATTTTT--------------ATTGATTA
AAATTTT--------------------------------------------------ATGATTA-ATTTTATTATAGA--
ATTAATTACCTTAGGGATAACA------GCGTAATATTTCTAGAAAGATCTTATTG--ATAGGGAT--GTTTGC------
------------------------------------------------------
>MAI19_0077_05 [organism=Camponotus rapax] rDNA, 16S
TAAGACGAGAAGACCCTATAGAATTTTATATAAAATTCTATAGGGTCTTCGCGTCAGCTGAGACGAGAAGACCCTATAGA
ATTTTATATAAAATTTTTATTTTATTTATC------ATTTGT---------------------------ATAAGATATAA
AATTGAAATT-----------------------TATATTT-----GATTGGGAGGATTATTAAATTTT-----ATAAAC-
---TTTAATA-------------AAAAATAAAGAACATT---AATTTATGATATTTTT--------------ATTGATTA
AAATTTT--------------------------------------------------ATGATTA-ATTTTATTATAGA--
ATTAATTACCTTAGGGATAACA------GCGTAATATTT-----------------------------------------
------------------------------------------------------
>SL13_1223_13 [organism=Camponotus balzani] rDNA, 16S
------------------------------------------------------------------------------GA
ATTTTATATAAATTTT-------ATTCTAA------AA-AGA---------------------------AATTA------
CATTAAAATT-----------------------TATATTT-----GATTGGGAGGATTATTAAATTTA-----TAAAAC-
---TTTAA-A-------------TTGAATA-AAA-CATT---AATTTATGATTAA-----------------ATTGATTA
AAATTT---------------------------------------------------ATGAATA-ATTTTATAATAGA--
ATTAATTACCTTAGGGATAACA------GCGTAATATTTTTATAAAGATCTTATTA--GTAGAAAT--GTTTGC------
------------------------------------------------------
>ECOFOG_HC_0029 [organism=Camponotus] rDNA, 16S
------------------------------------------------------------------------------GA
ATTTTATATAAATTATTA-----ATTTTTA------TA-GAT---------------------------AAATA------
TATTAAAATT-----------------------TATATTT-----GATTGGGAGGATTATTAAATTTT-----ATGAAC-
---TTTAA-A-------------TTAAATA-AA--CATT---GATTTATGATTTAT----------------ATTGATTA
AGATTT---------------------------------------------------ATTAAAA-ATTTTATAATAGA--
ATTAATTACCTTAGGGATAACA------GCGTAATATTTTTATAAAGATCTTATTA--GTAGAAAT--GTTTGC------
------------------------------------------------------
>TR17_0260_02 [organism=Camponotus mocsaryi] rDNA, 16S
------------------------------------------------------------------------------GA
ATTTTATATAAATTTT-------ATTAATA------AA-AAT---------------------------AATATGAAAAT
TATTAGAATT-----------------------TATATTT-----GATTGGGAGGATTATTAAATTTT-----AGGAAC-
---TTTAA---------------TAAAATA-AGA-CATT---GATTTATGATTTTTTAAA--------TTTAATTGATTA
AGATTT---------------------------------------------------ATGAATA-ATTTTATTAAAAA--
ATTAATTACCTTAGGGATAACA------GCGTAATATTTTTAGAAAGATCTTATTG--ATAAGAAT--GATTGC------
------------------------------------------------------
>SAV18_0197_03 [organism=Camponotus coloratus] rDNA, 16S
------------------------------------------------------------------------------GA
ATTTTATATAAATTTT-------ATTTTTA------TTTAGT---------------------------AAAATTAAAAA
AAATAGAATT-----------------------TATATTT-----GATTGGGAGGATTATTAAATTTT-----ATAAAC-
---TTTAA-T-------------ATAAATAGAGA-CATT---AATTTATGATTATTT-----------TTAAATTGATTA
AGATTTT--------------------------------------------------ATGGTTA-ATTTTATGTTAAA--
ATTAATTACCTTAGGGATAACA------GCGTAATATTTTTAGAAAGATCTTATTG--ATAAGAAT--GTTTGC------
------------------------------------------------------
>KR18_0044_05 [organism=Camponotus coloratus] rDNA, 16S
------------------------------------------------------------------------------GA
ATTTTATATAAATTTTAT-TTGTGTGCAAT------ATATAT--------------------------TATAGATTGTAG
AAGTATGATT-----------------------TGTATTT-----GATTGGGAGGATTATTAAATTTT-----ATAAAC-
---TTTAATAT------------AAAAATATAGA-CATT---AATTTATGATATTGAG--------------ATTGATTA
AAATTT---------------------------------------------------ATAATTAGATTTTATAATAGA--
ATTAATTACCTCAGGGATAACA------GCGTAATATTTTTAGAAAGATCTTATTG--ATAAAAAT--GTTTGC------
------------------------------------------------------
>KR18_0045_02 [organism=Camponotus coloratus] rDNA, 16S
------------------------------------------------------------------------------GA
ATTTTATATAAATTTTAT-TTGTGTGCAAT------ATATAT--------------------------TATAGATTGTAG
AAGTATGATT-----------------------TGTATTT-----GATTGGGAGGATTATTAAATTTT-----ATAAAC-
---TTTAATAT------------AAAAATATAGA-CATT---AATTTATGATATTGAG--------------ATTGATTA
AAATTT---------------------------------------------------ATAATTAGATTTTATAATAGA--
ATTAATTACCTCAGGGATAACA------GCGTAATATTTTTAGAAAGATCTTATTG--ATAAAAAT--GTTTGC------
------------------------------------------------------
>OI17_0163_03 [organism=Camponotus coloratus] rDNA, 16S
------------------------------------------------------------------------------GA
ATTTTATATAAATTTTAT-TTGTGTGCAAT------ATATAT--------------------------TATAGATTGTAG
AAGTATGATT-----------------------TGTATTT-----GATTGGGAGGATTATTAAATTTT-----ATAAAC-
---TTTAATAT------------AAAAATATAGA-CATT---AATTTATGATATTGAG--------------ATTGATTA
AAATTT---------------------------------------------------ATAATTAGATTTTATAATAGA--
ATTAATTACCTCAGGGATAACA------GCGTAATATTTTTAGAAAGATCTTATTG--ATAAAAAT--GTTTGC------
------------------------------------------------------
>OI17_0224_01 [organism=Camponotus fastigatus] rDNA, 16S
------------------------------------------------------------------------------GA
ATTTTATATAAATTTTAT-TTGTGTGCAAT------ATATAT--------------------------TATAGATTGTAG
AAGTATGATT-----------------------TGTATTT-----GATTGGGAGGATTATTAAATTTT-----ATAAAC-
---TTTAATAT------------AAAAATATAGA-CATT---AATTTATGATATTGAG--------------ATTGATTA
AAATTT---------------------------------------------------ATAATTAGATTTTATAATAGA--
ATTAATTACCTCAGGGATAACA------GCGTAATATTTTTAGAAAGATCTTATTG--ATAAAAAT--GTTTGC------
------------------------------------------------------
>OI17_0144_05 [organism=Camponotus coloratus] rDNA, 16S
------------------------------------------------------------------------------GA
ATTTTATATAAATTTTAT-TTGTGTGCAAT------ATATATAT------------------------TATAGATTGTAG
AAGTATGATT-----------------------TGTATTT-----GATTGGGAGGATTATTAAATTTT-----ATAAAC-
---TTTAATAT------------AAAAATATAGA-CATT---AATTTATGATATTGAG--------------ATTGATTA
AAATTT---------------------------------------------------ATAATTAGATTTTATAATAGA--
ATTAATTACCTCAGGGATAACA------GCGTAATATTTTTAGAAAGATCTTATTG--ATAAAAAT--GTTTGC------
------------------------------------------------------
>GAL18_0006_14 [organism=Prionopelta dubia] rDNA, 16S
------------------------------------------------------------------------------GA
ATTTTATAAATA--AATTAATTTTTAAA-------TATTAAT---------------------------------ATAGA
AATTTTT-TAT-----------------------TTATTT-----TATTCGGAGGATAATTAAATTAAA-----GTAAA-
---TTTAATTAAA---------TAAAAA------TCATT---AATTAATGA------AT------------AATTTGA--
-----ATGTAATT-------------------------------------------------TTATATAAT---AAGA--
ATAAATTACCTTAGGGATAACA------GCGTAATATTTTTATTAAGATCATATTT--AAAAAAAT--GTTTGC------
------------------------------------------------------
>GAL18_0024_28 [organism=Prionopelta dubia] rDNA, 16S
------------------------------------------------------------------------------GA
ATTTTATAAATA--AATTAATTTTTAAA-------TATTAAT---------------------------------ATAGA
AATTTTT-TAT-----------------------TTATTT-----TATTCGGAGGATAATTAAATTAAA-----GTAAA-
---TTTAATTAAA---------TAAAAA------TCATT---AATTAATGA------AT------------AATTTGA--
-----ATGTAATT-------------------------------------------------TTATATAAT---AAGA--
ATAAATTACCTTAGGGATAACA------GCGTAATATTTTTATTAAGATCATATTT--AAAAAAAT--GTTTGC------
------------------------------------------------------
>GAL18_0027_12 [organism=Prionopelta dubia] rDNA, 16S
------------------------------------------------------------------------------GA
ATTTTATAAATA--AATTAATTTTTAAA-------TATTAAT---------------------------------ATAGA
AATTTTT-TAT-----------------------TTATTT-----TATTCGGAGGATAATTAAATTAAA-----GTAAA-
---TTTAATTAAA---------TAAAAA------TCATT---AATTAATGA------AT------------AATTTGA--
-----ATGTAATT-------------------------------------------------TTATATAAT---AAGA--
ATAAATTACCTTAGGGATAACA------GCGTAATATTTTTATTAAGATCATATTT--AAAAAAAT--GTTTGC------
------------------------------------------------------
>GAL18_0028_13 [organism=Prionopelta amabilis] rDNA, 16S
------------------------------------------------------------------------------GA
ATTTTATAAATA--AATTAATTTTTAAA-------TATTAAT---------------------------------ATAGA
AATTTTT-TAT-----------------------TTATTT-----TATTCGGAGGATAATTAAATTAAA-----GTAAA-
---TTTAATTAAA---------TAAAAA------TCATT---AATTAATGA------AT------------AATTTGA--
-----ATGTAATT-------------------------------------------------TTATATAAT---AAGA--
ATAAATTACCTTAGGGATAACA------GCGTAATATTTTTATTAAGATCATATTT--AAAAAAAT--GTTTGC------
------------------------------------------------------
>GAL18_0240_31 [organism=Prionopelta dubia] rDNA, 16S
------------------------------------------------------------------------------GA
ATTTTATAAATA--AATTAATTTTTAAA-------TATTAAT---------------------------------ATAGA
AATTTTT-TAT-----------------------TTATTT-----TATTCGGAGGATAATTAAATTAAA-----GTAAA-
---TTTAATTAAA---------TAAAAA------TCATT---AATTAATGA------AT------------AATTTGA--
-----ATGTAATT-------------------------------------------------TTATATAAT---AAGA--
ATAAATTACCTTAGGGATAACA------GCGTAATATTTTTATTAAGATCATATTT--AAAAAAAT--GTTTGC------
------------------------------------------------------
>SGr_VK3W47_09 [organism=Prionopelta modesta] rDNA, 16S
------------------------------------------------------------------------------GA
ATTTTATAAATA--AATTAATTTTTAAA-------TATTAAT---------------------------------ATAGA
AATTTTT-TAT-----------------------TTATTT-----TATTCGGAGGATAATTAAATTAAA-----GTAAA-
---TTTAATTAAA---------TAAAAA------TCATT---AATTAATGA------AT------------AATTTGA--
-----ATGTAATT-------------------------------------------------TTATATAAT---AAGA--
ATAAATTACCTTAGGGATAACA------GCGTAATATTTTTATTAAGATCATATTT--AAAAAAAT--GTTTGC------
------------------------------------------------------
>IT14_0116_57 [organism=Prionopelta dubia] rDNA, 16S
------------------------------------------------------------------------------GA
ATTTTATAAATA--AATTAAATTTTTAA-------TATTTA----------------------------------TAAAA
ATTTTTT-TAT-----------------------TTATTT-----TATTGGGAGGATAATTAAATTATA-----ATAAC-
---TTTAATTTG----------TAAAAA------TCATT---AATTAATGA------A-------------AATTTGA--
-----ATATAATT-------------------------------------------------TTGTATAAT---AAGA--
ATAAATTACCTTAGGGATAACA------GCGTAATATTTTTATTAAGATCATATTT--AAAAAAAT--GTTTGC------
------------------------------------------------------
>IT14_0258_19 [organism=Prionopelta dubia] rDNA, 16S
------------------------------------------------------------------------------GA
ATTTTATAAATA--AATTAAATTTTTAA-------TATTTA----------------------------------TAAAA
ATTTTTT-TAT-----------------------TTATTT-----TATTGGGAGGATAATTAAATTATA-----ATAAC-
---TTTAATTTG----------TAAAAA------TCATT---AATTAATGA------A-------------AATTTGA--
-----ATATAATT-------------------------------------------------TTGTATAAT---AAGA--
ATAAATTACCTTAGGGATAACA------GCGTAATATTTTTATTAAGATCATATTT--AAAAAAAT--GTTTGC------
------------------------------------------------------
>IT14_0782_38 [organism=Prionopelta dubia] rDNA, 16S
------------------------------------------------------------------------------GA
ATTTTATAAATA--AATTAAATTTTTAA-------TATTTA----------------------------------TAAAA
ATTTTTT-TAT-----------------------TTATTT-----TATTGGGAGGATAATTAAATTATA-----ATAAC-
---TTTAATTTG----------TAAAAA------TCATT---AATTAATGA------A-------------AATTTGA--
-----ATATAATT-------------------------------------------------TTGTATAAT---AAGA--
ATAAATTACCTTAGGGATAACA------GCGTAATATTTTTATTAAGATCATATTT--AAAAAAAT--GTTTGC------
------------------------------------------------------
>SL13_0992_06 [organism=Prionopelta dubia] rDNA, 16S
------------------------------------------------------------------------------GA
ATTTTATAAATA--AATTAAATTTT-AA-------TATTTA----------------------------------TAAAA
ATTTTTT-TAT-----------------------TTATTT-----TATTGGGAGGATAATTAAATTATA-----ATAAC-
---TTTAATTTG----------TAAAAA------TCATT---AATTAATGA------A-------------AATTTGA--
-----ATATAATT-------------------------------------------------TTGTATAAT---AAGA--
ATAAATTACCTTAGGGATAACA------GCGTAATATTTTTATTAAGATCATATTT--AAAAAAAT--GTTTGC------
------------------------------------------------------
>SL13_1022_11 [organism=Prionopelta dubia] rDNA, 16S
------------------------------------------------------------------------------GA
ATTTTATAAATA--AATTAAATTTT-AA-------TATTTA----------------------------------TAAAA
ATTTTTT-TAT-----------------------TTATTT-----TATTGGGAGGATAATTAAATTATA-----ATAAC-
---TTTAATTTG----------TAAAAA------TCATT---AATTAATGA------A-------------AATTTGA--
-----ATATAATT-------------------------------------------------TTGTATAAT---AAGA--
ATAAATTACCTTAGGGATAACA------GCGTAATATTTTTATTAAGATCATATTT--AAAAAAAT--GTTTGC------
------------------------------------------------------
>GAL18_0026_05 [organism=Prionopelta dubia] rDNA, 16S
------------------------------------------------------------------------------GA
ATTTTATAAATA--AATTAAATTTT-AA-------TATTTA----------------------------------TAAAA
ATTTTTT-TAT-----------------------TTATTT-----TATTGGGAGGATAATTAAATTATA-----ATAAC-
---TTTAATTTG----------TAAAAA------TCATT---AATTAATGA------A-------------AATTTGA--
-----ATATAATT-------------------------------------------------TTGTATAAT---AAGA--
ATAAATTACCTTAGGGATAACA------GCGTAATATTTTTATTAAGATCATATTT--AAAAAAAT--GTTTGC------
------------------------------------------------------
>GAL18_0022_17 [organism=Prionopelta dubia] rDNA, 16S
------------------------------------------------------------------------------GA
ATTTTATAAATA--AATTAAATTTT-AA-------TATTTA----------------------------------TGAAA
ATTTTTT-TAT-----------------------TTATTT-----TATTGGGAGGATAATTAAATTATA-----ATAAC-
---TTTAATTTG----------TAAAAA------TCATT---AATTAATGA------A-------------AATTTGA--
-----ATATAATT-------------------------------------------------TTGTATAAT---AAGA--
ATAAATTACCTTAGGGATAACA------GCGTAATATTTTTATTAAGATCATATTT--AAAAAAAT--GTTTGC------
------------------------------------------------------
>CSG15_0251_06 [organism=Prionopelta dubia] rDNA, 16S
------------------------------------------------------------------------------GA
ATTTTATAAATA--AATTAAATTTTTAA-------TATTTA----------------------------------TAAAA
ATTTTTT-TAT-----------------------TTATTT-----TATTGGGAGGATAATTAAATTATA-----ATAAC-
---TTTAATTGA----------TAAAAA------TCATT---AATTAATGA------A-------------AATTTGA--
-----ATATGATT-------------------------------------------------TTGTATAAT---AAGA--
ATAAATTACCTTAGGGATAACA------GCGTAATATTTTTATTAAGATCATATTT--AAAAAAGT--GTTTGC------
------------------------------------------------------
>GAL18_0279_14 [organism=Prionopelta dubia] rDNA, 16S
------------------------------------------------------------------------------GA
ATTTTATAAATA--AATTAAATTTTTAAGT-----TATTAAA---------------------------------TAAAA
ATTTTTT-TAT-----------------------TTATTT-----TATTGGGAGGATAATTAAATTATA-----ATAAC-
---TTTAATTAA----------TATAAA------TCATT---AATTAATGA------A-------------AATTTGA--
-----ATATAATT-------------------------------------------------TTGTATAAT---AAGA--
ATAAATTACCTTAGGGATAACA------GCGTAATATTTTTATTAAGATCATATTT--AAAAAAAT--GTTTGC------
------------------------------------------------------
>GAL18_0186_49 [organism=Camponotus sp.04.FGSGt] rDNA, 16S
------------------------------------------------------------------------------GA
ATTTAATATAAA--TTTTAATTAAATAATT-----TTATAAA------------------------------ATGGTATG
GTTAGAA-TTT-----------------------ATATTT-----GGTTGGGAGGATTATTAAATTAAG-----TGAAC-
---TTTAATATG----------AAAAAA-------CATT---GATTTATG-------A-------------ATTTTT-TG
ATTAAGATTTTTT-------------------------AATTGATAATTAATTAA------ATTTTATAA----AAGA--
ATTAATTACCTTAGGGATAACA------GCGTAATATTTTTAAAAAGATCTTATTG--ATAAAAGT--GATTGC------
------------------------------------------------------
>MI15_0165_14 [organism=Camponotus fastigatus] rDNA, 16S
------------------------------------------------------------------------------GA
ATTTAATATAAA--TTTTAATTAAATAATT------------------------------------------ATGGTATG
GTTAGAA-TTT-----------------------ATATTT-----GGTTGGGAGGATTATTAAATTAAG-----TGAAC-
---TTTAATATG----------AAAAAA-------CATT---GATTTATG-------A-------------ATTTTT-TG
ATTAAGATTTTTT-------------------------AATTGATAATTAATTAA------ATTTTATAA----AAGA--
ATTAATTACCTTAGGGATAACA------GCGTAATATTTTTAAAAAGATCTTATTG--ATAAAAGT--GATTGC------
------------------------------------------------------
>GAL18_0186_50 [organism=Camponotus nr.fastigatus] rDNA, 16S
------------------------------------------------------------------------------GA
ATTTAATATAAA--TTTTAATTAAATAATT-----TTATAAA------------------------------ATGGTATG
GTTAGAA-TTT-----------------------ATATTT-----GGTTGGGAGGATTATTAAATTAAG-----TGAAC-
---TTTAATATG----------AAAAAA-------CATT---GATTTATG-------A-------------ATTTTT-TG
ATTAAGATTTTTT-------------------------AATTGATAATTAATTAA------ATTTTATAA----AAGA--
ATTAATTACCTTAGGGATAACA------GCGTAATATTTTTAAAAAGATCTTATTG--ATAAAAGT--GATTGC------
------------------------------------------------------
>CSG15_0289_04 [organism=Camponotus nr.fastigatus] rDNA, 16S
------------------------------------------------------------------------------GA
ATTTAATATAAA--TTTTAATTAAATAATT-----TTATAAA------------------------------ATGGTATG
GTTAGAA-TTT-----------------------ATATTT-----GGTTGGGAGGATTATTAAATTAAG-----TGAAC-
---TTTAATATG----------AAAAAA-------CATT---GATTTATG-------A-------------GTTTTT-TG
ATTAAGATTTTTTT------------------------AATTGATAATTAATTAA------ATTTTATAA----AAGA--
ATTAATTACCTTAGGGATAACA------GCGTAATATTTTTAAAAAGATCTTATTG--ATAAAAGT--GATTGC------
------------------------------------------------------
>SL13_1210_16 [organism=Camponotus fastigatus] rDNA, 16S
------------------------------------------------------------------------------GA
ATTTAATATAAA--TTTTAATTAAATAATT-----TTATAAA------------------------------ATGGTATG
GTTAGAA-TTT-----------------------ATATTT-----GGTTGGGAGGATTATTAAATTAAG-----TGAAC-
---TTTAATATG----------AAAAAA-------CATT---GATTTATG-------A-------------GTTTTT-TG
ATTAAGATTTTTTT-----------------------TAATTGATAATTAATTAA------ATTTTATAA----AAGA--
ATTAATTACCTTAGGGATAACA------GCGTAATATTTTTAAAAAGATCTTATTG--ATAAAAGT--GATTGC------
------------------------------------------------------
>CSG15_0292_01 [organism=Camponotus nr.fastigatus] rDNA, 16S
------------------------------------------------------------------------------GA
ATTTAATATAAA--TTTTAATTAAATAATT-----TTATAAA------------------------------ATGGTATG
GTTAGAA-TTT-----------------------ATATTT-----GGTTGGGAGGATTATTAAATTAAG-----TGAAC-
---TTTAATATG----------AAAAAA-------CATT---GATTTATG-------A-------------GTTTTT-TG
ATTAAGATTTTTTT------------------------AATTGATAATTAATTAA------ATTTTATAA----AAGA--
ATTAATTACCTTAGGGATAACA------GCGTAATATTTTTAAAAAGATCTTATTG--ATAAAAGT--GATTGC------
------------------------------------------------------
>IT14_0801_33 [organism=Camponotus linnaei] rDNA, 16S
------------------------------------------------------------------------------GA
ATTTAATATAAG--TTTTAATTAGAAAATT-----TTATAAAA-----------------------------ATGATATA
TTTATAA-TTT-----------------------ATATTT-----GGTTGGGAGGATTATTAAATTATA-----TTAAC-
---TTTAGGGTT----------AAAAAA-------CATT---GATTTATG-------A-------------ATTTTAATG
ATTAATATTTTTT-------------------------AATTGATAATTAAT-AA------ATTTTATTA----AAGA--
ATTAATTACCTTAGGGATAACA------GCGTAATATTTTTAAAAAGATCTTATTG--ATAAAAGT--GATTGC------
------------------------------------------------------
>MI15_0110_20 [organism=Camponotus linnaei] rDNA, 16S
------------------------------------------------------------------------------GA
ATTTAATATAAA--TTTTAATTGAAGGTTT-----GTAGATAA-----------------------------AATATA-A
ATTAGAA-TTT-----------------------ATATTT-----GGTTGGGAGGATTGTTAAATTAAA-----TGAAC-
---TTTAAAGTA----------AAAAAA-------CATT---GATTTATG-------AT---------TAAATTTTAGTG
ATTAAGATTTTTG-----------------------------------TGATGAA------GTTTTATAA----AAGA--
ATTAATTACCTTAGGGATAACA------GCGTAATATTTTTAAAAAGATCTTATTG--ATAAAAGT--GATTGC------
------------------------------------------------------
>CSG15_0193_01 [organism=Camponotus atriceps] rDNA, 16S
------------------------------------------------------------------------------GA
ATTTTATATAAA--TTTTGATTGAAGGCTT-----GTAA---------------------------------------AA
ATTAGAA-TTT-----------------------ATATTT-----GGTTGGGAGGATTGTTAAATTTAA-----TAAAC-
---TTTAATAAT----------AAAAAA-------CATT---AATTTATG-------AT---------TTAAATTTAAT-
-T---AAATGATT-----------------------------AGGATTATATA--------ATTCTATGA----AAGA--
AGTAATTACCTCAGGGATAACA------GCGTAATATTTTTAAAAAGATCTTATTG--ATAAAAGT--GATTGC------
------------------------------------------------------
>CSG15_0205_01 [organism=Camponotus atriceps] rDNA, 16S
------------------------------------------------------------------------------GA
ATTTTATATAAA--TTTTGATTGAAGGCTT-----GTAA---------------------------------------AA
ATTAGAA-TTT-----------------------ATATTT-----GGTTGGGAGGATTGTTAAATTTAA-----TAAAC-
---TTTAATAAT----------AAAAAA-------CATT---AATTTATG-------AT---------TTAAATTTAAT-
-T---AAATGATT-----------------------------AGGATTATATA--------ATTCTATGA----AAGA--
AGTAATTACCTCAGGGATAACA------GCGTAATATTTTTAAAAAGATCTTATTG--ATAAAAGT--GATTGC------
------------------------------------------------------
>CSG15_0308_01 [organism=Camponotus atriceps] rDNA, 16S
------------------------------------------------------------------------------GA
ATTTTATATAAA--TTTTGATTGAAGGCTT-----GTAA---------------------------------------AA
ATTAGAA-TTT-----------------------ATATTT-----GGTTGGGAGGATTGTTAAATTTAA-----TAAAC-
---TTTAATAAT----------AAAAAA-------CATT---AATTTATG-------AT---------TTAAATTTAAT-
-T---AAATGATT-----------------------------AGGATTATATA--------ATTCTATGA----AAGA--
AGTAATTACCTCAGGGATAACA------GCGTAATATTTTTAAAAAGATCTTATTG--ATAAAAGT--GATTGC------
------------------------------------------------------
>TR13_0016_13 [organism=Camponotus atriceps] rDNA, 16S
------------------------------------------------------------------------------GA
ATTTTATATAAA--TTTTGATTGAAGGCAT-----GTAA---------------------------------------AA
ATTAGAA-TTT-----------------------ATATTT-----GGTTGGGAGGATTGTTAAATTTAA-----TAAAC-
---TTTAATAAT----------AAAAAA-------CATT---AATTTATG-------AT---------TTAAATTTAAT-
-T---AAATGATT-----------------------------AGGATTATATA--------ATTCTATGA----AAGA--
AGTAATTACCTCAGGGATAACA------GCGTGATATTTTTAAAAAGATCTTATTG--ATAAAAGT--GATTGC------
------------------------------------------------------
>SGr_VK4W27_03 [organism=Camponotus atriceps] rDNA, 16S
------------------------------------------------------------------------------GA
ATTTTATATAAA--TTTTGATTGAAGGCTT-----GTAA---------------------------------------AA
ATTAGAA-TTT-----------------------ATATTT-----GGTTGGGAGGATTGTTAAATTTAA-----TAAAC-
---TTTAATAAT----------AAAAAA-------CATT---AATTTATG-------AT---------TTAAATTTAAT-
-T---AAATGATT-----------------------------AGGATTATATA--------ATTCTATTA----AAGA--
AGTAATTACCTCAGGGATAACA------GCGTAATATTTTTAAAAAGATCTTATTG--ATAAAAGT--GATTGC------
------------------------------------------------------
>OI17_0230_07 [organism=Camponotus fastigatus] rDNA, 16S
------------------------------------------------------------------------------GA
ATTTTATATGGG--CTTTAATTGGGAGTTT-----TTTAT-------------------------------------AAA
ATTAGAG-CTT-----------------------ATATTT-----GGTTGGGAGGATTATTAAATTTGA-----TAAAC-
---TTTAATAAA----------AAAAAA------ACATT---AATTTATG-------ATGA-------TTAAACTTAGT-
-A---AAATGATT-----------------------------AAGATTTTATA--------ATTTTATGA----AAGA--
AGTAATTACCTCAGGGATAACA------GCGTAATATTTTTAAAAAGATCTTATTG--ATAAAAGT--GATTGC------
------------------------------------------------------
>TR17_0301_01 [organism=Camponotus simillimus] rDNA, 16S
------------------------------------------------------------------------------GA
ATTTTATATAAA--TTTTAATT-ATAGTTA-----GAAAG-------------------------------------AAG
ATTATAG-TTT-----------------------ATATTT-----GGTTGGGAGGATCTTTAAATTTGA-----TAAAC-
---TTTAATAAT----------AAAAAA-------CATT---AATATATG-------AA---------TTAGATTTATT-
-TGTAAAGTGAAT-----------------------------AAAATTTTATA--------GTTTTATTG----AAGA--
ATTAATTACCTTAGGGATAACA------GCGTAATATTTTTAAAAAGATCTTATTG--ATAAAAGT--GATTGC------
------------------------------------------------------
>TR17_0270_03 [organism=Camponotus simillimus] rDNA, 16S
------------------------------------------------------------------------------GA
ATTTTATATAAA--TTTTAATT-ATAGTTA-----GAAAG-------------------------------------AAG
ATTATAG-TTT-----------------------ATATTT-----GGTTGGGAGGATCTTTAAATTTGA-----TAAAC-
---TTTAATAAT----------AAAAAA-------CATT---AATATATG-------AA---------TTAGATTTATT-
-TGTAAAGTGAAT-----------------------------AAAATTTTATA--------GTTTTATTG----AAGA--
ATTAATTACCTTAGGGATAACA------GCGTAATATTTTTAAAAAGATCTTATTG--ATAAAAGT--GATTGC------
------------------------------------------------------
>MI15_0366_18 [organism=Camponotus femoratus] rDNA, 16S
------------------------------------------------------------------------------GA
ATTTTATATAAG--TTTTAATTGATTTATA-----TGTAA-------------------------------------TAA
ATTAGAG-TTT-----------------------ATATTT-----GGTTGGGAGGATTATTAAATTTAA-----TGAAC-
---TTTAATAAA----------AAGAAA-------CATT---AATTTATG-------AT---------TTAGATTTTATA
GTGATAGATGATT-----------------------------AAGGTTTTATA--------ATCTTATGG----TAGA--
ATTAATTACCTTAGGGATAACA------GCGTAATATTTTTAAAAAGATCTTATTG--ATAAGAAT--GATTGC------
------------------------------------------------------
>SL13_0002_25 [organism=Camponotus femoratus] rDNA, 16S
------------------------------------------------------------------------------GA
ATTTTATATAAG--TTTTAATTGATTTATA-----TGTAA-------------------------------------TAA
ATTAGAG-TTT-----------------------ATATTT-----GGTTGGGAGGATTATTAAATTTAA-----TGAAC-
---TTTAATAAA----------AAGAAA-------CATT---AATTTATG-------AT---------TTAGATTTTATA
GTGATAGATGATT-----------------------------AAGGTTTTATA--------ATCTTATGG----TAGA--
ATTAATTACCTTAGGGATAACA------GCGTAATATTTTTAAAAAGATCTTATTG--ATAAGAAT--GATTGC------
------------------------------------------------------
>SL13_0003_17 [organism=Camponotus femoratus] rDNA, 16S
------------------------------------------------------------------------------GA
ATTTTATATAAG--TTTTAATTGATTTATA-----TGTAA-------------------------------------TAA
ATTAGAG-TTT-----------------------ATATTT-----GGTTGGGAGGATTATTAAATTTAA-----TGAAC-
---TTTAATAAA----------AAGAAA-------CATT---AATTTATG-------AT---------TTAGATTTTATA
GTGATAGATGATT-----------------------------AAGGTTTTATA--------ATCTTATGG----TAGA--
ATTAATTACCTTAGGGATAACA------GCGTAATATTTTTAAAAAGATCTTATTG--ATAAGAAT--GATTGC------
------------------------------------------------------
>SL13_0955_11 [organism=Camponotus femoratus] rDNA, 16S
------------------------------------------------------------------------------GA
ATTTTATATAAG--TTTTAATTGATTTATA-----TGTAA-------------------------------------TAA
ATTAGAG-TTT-----------------------ATATTT-----GGTTGGGAGGATTATTAAATTTAA-----TGAAC-
---TTTAATAAA----------AAGAAA-------CATT---AATTTATG-------AT---------TTAGATTTTATA
GTGATAGATGATT-----------------------------AAGGTTTTATA--------ATCTTATGG----TAGA--
ATTAATTACCTTAGGGATAACA------GCGTAATATTTTTAAAAAGATCTTATTG--ATAAGAAT--GATTGC------
------------------------------------------------------
>CSG15_0260_05 [organism=Camponotus femoratus] rDNA, 16S
------------------------------------------------------------------------------GA
ATTTTATATAAG--TTTTAGTTGATTTATA-----TATAA-------------------------------------TAA
ATTAGAG-TTT-----------------------ATATTT-----GGTTGGGAGGATTATTAAATTTAA-----TGAAC-
---TTTAATAAA----------AAGAAA-------CATT---AATTTATG-------AT---------TTAGATTTTATA
GTGATAGATGATT-----------------------------AAGGTTTTATATA------ATCTTATGG----TAGA--
ATTAATTACCTTAGGGATAACA------GCGTAATATTTTTAAAAAGATCTTATTG--ATAAGAAT--GATTGC------
------------------------------------------------------
>SL13_1110_05 [organism=Camponotus novogranadensis] rDNA, 16S
------------------------------------------------------------------------------GA
ATTTAATATGAA--TTTTAATTAATAAATT-----ATTTGTGA-----------------------------ATAAATGA
ATTAAAA-TTT-----------------------ATATTT-----GATTGGGAGGATTATTAAATTAAA-----TTAAC-
---TTTAATAAA----------AAAAAA-------CATT---AATTTATG-------ATT--------TAAAATTTTATG
ATTA-AAATATTT----------------------------------TTTATAAT------ATTTTATTA----AAGA--
ATTAATTACCTTAGGGATAACA------GCGTAATATTTTTAAAAAGATCTTATTG--ATAAGAGT--GATTGC------
------------------------------------------------------
>SL13_1149_26 [organism=Camponotus novogranadensis] rDNA, 16S
------------------------------------------------------------------------------GA
ATTTAATATGAA--TTTTAATTAATAAATT-----ATTTGTGA-----------------------------ATAAATGA
ATTAAAA-TTT-----------------------ATATTT-----GATTGGGAGGATTATTAAATTAAA-----TTAAC-
---TTTAATAAA----------AAAAAA-------CATT---AATTTATG-------ATT--------TAAAATTTTATG
ATTA-AAATATTT----------------------------------TTTATAAT------ATTTTATTA----AAGA--
ATTAATTACCTTAGGGATAACA------GCGTAATATTTTTAAAAAGATCTTATTG--ATAAGAGT--GATTGC------
------------------------------------------------------
>SL13_1150_14 [organism=Camponotus novogranadensis] rDNA, 16S
------------------------------------------------------------------------------GA
ATTTAATATGAA--TTTTAATTAATAAATT-----ATTTGTGA-----------------------------ATAAATGA
ATTAAAA-TTT-----------------------ATATTT-----GATTGGGAGGATTATTAAATTAAA-----TTAAC-
---TTTAATAAA----------AAAAAA-------CATT---AATTTATG-------ATT--------TAAAATTTTATG
ATTA-AAATATTT----------------------------------TTTATAAT------ATTTTATTA----AAGA--
ATTAATTACCTTAGGGATAACA------GCGTAATATTTTTAAAAAGATCTTATTG--ATAAGAGT--GATTGC------
------------------------------------------------------
>SL13_1211_35 [organism=Camponotus heathi] rDNA, 16S
------------------------------------------------------------------------------GA
ATTTAATATAAA--TTTTAATTTAGATATT-----TATAAAAATTAT-------------------------AAATAAAA
ATTAAAAATTT-----------------------ATATTT-----AGTTGGGAGGATTATTAAATTAAA-----TTAAC-
---TTTAATATA----------TAAAAA-------CATT---AATTTATGGATATTTATTT-------ATAAGTTTAATG
ATTAAAATTTATTA------------------------ATTATATATTATATATACGTTAAATTTTATGA----AAGA--
ATCAATTACCTTAGGGATAACA------GCGTAATATTTTTAAAAAGATCATATTA--ATAAAAAT--G-----------
------------------------------------------------------
>GAL18_0223_12 [organism=Camponotus sp.04.FGSGt] rDNA, 16S
------------------------------------------------------------------------------GA
ATTTTATATAAA--TTTTAATTAGTTATTT-----TGATTATAAAGA--------------------------TTTAATT
GATTAGGGTTT-----------------------ATATTT-----GATTGGGAGGATAGTTAAATTAAA-----TGAAC-
---TTTAAT--TG---------AAGAAA------ACATT---GATTTATGA------AA------------TTATAAGA-
----GATTAATAT---------------------------------TTTTTTGAAAAAAAAATATTATAA----AAGA--
ATTAATTACCTTAGGGATAACA------GCGTAATATTTTTAAAAAGATCTTATTA--ATAAAAAT--GATTGC------
------------------------------------------------------
>CSG15_0169_01 [organism=Camponotus novogranadensis] rDNA, 16S
------------------------------------------------------------------------------GA
ATTTTATATAAA--TTTTAATTAGTTATTT-----TGATTATAAAGA--------------------------TTTAATT
GATTAGGGTTT-----------------------ATATTT-----GATTGGGAGGATAGTTAAATTAAA-----TGAAC-
---TTTAAT--TG---------AAGAAA------ACATT---GATTTATGA------AA------------TTATAAGA-
----GATTAATAT---------------------------------TTTTTTGAAAAAAAAATATTATAA----AAGA--
ATTAATTACCTTAGGGATAACA------GCGTAATATTTTTAAAAAGATCTTATTA--ATAAAAAT--GATTGC------
------------------------------------------------------
>SGr_PaAW48_07 [organism=Camponotus sp.04.FGSGt] rDNA, 16S
------------------------------------------------------------------------------GA
ATTTTATATAAA--TTTTAATTAATTATCT-----TGATTATAAAGA--------------------------TTT---T
AATTAGGTTTT-----------------------ATATTT-----GATTGGGAGGATAGTTAAATTAAA-----AGAAC-
---TTTAAT--TG---------AAAAAA------ACATT---GATTTATGA------AAA----------TTTATAAAAA
AAAAGATTAAGAT---------------------------------TTTTTTTGAAAAAAG-TCTTATAA----AAGA--
ATTAATTACCTTAGGGATAACA------GCGTAATATTTTTATAAAGATCTTATTG--ATAAAAAT--GATTGC------
------------------------------------------------------
>CSG15_0107_02 [organism=Dolichoderus imitator] rDNA, 16S
------------------------------------------------------------------------------GA
ATTTAATATTGA--TCTAAAAGAATTAA-T-----TAATTATAATTA--------------------------ATT----
--TTAGAATA------------------------ATATTT-----AGTTGGGAGGATAGTTGAATTATT-----ATAAC-
---TTTAATAATA---------ATAAAT------ACATT---GATTTATGA------AT---------------TAAAG-
-----ATTAATAT---------------------------------TTTTT---------------ATAA----TAGA--
ATTAATTACCTTAGGGATAACA------GCGTAATATTTTTGGAGAGATCATATTG--ATAAAAAT--GTTTGC------
------------------------------------------------------
>CSG15_0181_05 [organism=Dolichoderus imitator] rDNA, 16S
------------------------------------------------------------------------------GA
ATTTAATATTGA--CCTAAAAGAATTAA-T-----TAATTATAATTA--------------------------ATT----
--TTAGAATA------------------------ATATTT-----AGTTGGGAGGATAGTTGAATTATT-----ATAAC-
---TTTAATAATA---------ATAAAT------ACATT---GATTTATGA------AT---------------TAAAG-
-----ATTAATAT---------------------------------TTTTT---------------ATAA----TAGA--
ATTAATTACCTTAGGGATAACA------GCGTAATATTTTTGGAGAGATCATATTG--ATAAAAAT--GTTTGC------
------------------------------------------------------
>MI15_0334_18 [organism=Dolichoderus imitator] rDNA, 16S
------------------------------------------------------------------------------GA
ATTTAATATTGA--TCTAAAAGAATTAA-T-----TAATTATAATTA--------------------------ATT----
--TTAGAATA------------------------ATATTT-----AGTTGGGAGGATAGTTGAATTATT-----ATAAC-
---TTTAATAATA---------ATAAAT------ACATT---GATTTATGA------AT---------------TAAAG-
-----ATTAATAT---------------------------------TTTTT---------------ATAA----TAGA--
ATTAATTACCTTAGGGATAACA------GCGTAATATTTTTGGAGAGATCATATTG--ATAAAAAT--GTTTGC------
------------------------------------------------------
>SGr_PaAW26_03 [organism=Dolichoderus imitator] rDNA, 16S
------------------------------------------------------------------------------GA
ATTTAATATTGA--TCTAAAAGAATTAA-T-----TAATTATAATTA--------------------------ATT----
--TTAGAATA------------------------ATATTT-----AGTTGGGAGGATAGTTGAATTATT-----ATAAC-
---TTTAATAATA---------ATAAAT------ACATT---GATTTATGA------AT---------------TAAAG-
-----ATTAATAT---------------------------------TTTTT---------------ATAA----TAGA--
ATTAATTACCTTAGGGATAACA------GCGTAATATTTTTGGAGAGATCATATTG--ATAAAAAT--GTTTGC------
------------------------------------------------------
>SGr_PaAW40_01 [organism=Dolichoderus imitator] rDNA, 16S
------------------------------------------------------------------------------GA
ATTTAATATTGA--TCTAAAAGAATTAA-T-----TAATTATAATTA--------------------------ATT----
--TTAGAATA------------------------ATATTT-----AGTTGGGAGGATAGTTGAATTATT-----ATAAC-
---TTTAATAATA---------ATAAAT------ACATT---GATTTATGA------AT---------------TAAAG-
-----ATTAATAT---------------------------------TTTTT---------------ATAA----TAGA--
ATTAATTACCTTAGGGATAACA------GCGTAATATTTTTGGAGAGATCATATTG--ATAAAAAT--GTTTGC------
------------------------------------------------------
>SGr_PaAW43_02 [organism=Dolichoderus imitator] rDNA, 16S
------------------------------------------------------------------------------GA
ATTTAATATTGA--TCTAAAAGAATTAA-T-----TAATTATAATTA--------------------------ATT----
--TTAGAATA------------------------ATATTT-----AGTTGGGAGGATAGTTGAATTATT-----ATAAC-
---TTTAATAATA---------ATAAAT------ACATT---GATTTATGA------AT---------------TAAAG-
-----ATTAATAT---------------------------------TTTTT---------------ATAA----TAGA--
ATTAATTACCTTAGGGATAACA------GCGTAATATTTTTGGAGAGATCATATTG--ATAAAAAT--GTTTGC------
------------------------------------------------------
>SGr_PaAW45_02 [organism=Dolichoderus imitator] rDNA, 16S
------------------------------------------------------------------------------GA
ATTTAATATTGA--TCTAAAAGAATTAA-T-----TAATTATAATTA--------------------------ATT----
--TTAGAATA------------------------ATATTT-----AGTTGGGAGGATAGTTGAATTATT-----ATAAC-
---TTTAATAATA---------ATAAAT------ACATT---GATTTATGA------AT---------------TAAAG-
-----ATTAATAT---------------------------------TTTTT---------------ATAA----TAGA--
ATTAATTACCTTAGGGATAACA------GCGTAATATTTTTGGAGAGATCATATTG--ATAAAAAT--GTTTGC------
------------------------------------------------------
>SGr_PaHW5_02 [organism=Dolichoderus imitator] rDNA, 16S
------------------------------------------------------------------------------GA
ATTTAATATTGA--TCTAAAAGAATTAA-T-----TAATTATAATTA--------------------------ATT----
--TTAGAATA------------------------ATATTT-----AGTTGGGAGGATAGTTGAATTATT-----ATAAC-
---TTTAATAATA---------ATAAAT------ACATT---GATTTATGA------AT---------------TAAAG-
-----ATTAATAT---------------------------------TTTTT---------------ATAA----TAGA--
ATTAATTACCTTAGGGATAACA------GCGTAATATTTTTGGAGAGATCATATTG--ATAAAAAT--GTTTGC------
------------------------------------------------------
>SGr_PaHW9_01 [organism=Dolichoderus imitator] rDNA, 16S
------------------------------------------------------------------------------GA
ATTTAATATTGA--TCTAAAAGAATTAA-T-----TAATTATAATTA--------------------------ATT----
--TTAGAATA------------------------ATATTT-----AGTTGGGAGGATAGTTGAATTATT-----ATAAC-
---TTTAATAATA---------ATAAAT------ACATT---GATTTATGA------AT---------------TAAAG-
-----ATTAATAT---------------------------------TTTTT---------------ATAA----TAGA--
ATTAATTACCTTAGGGATAACA------GCGTAATATTTTTGGAGAGATCATATTG--ATAAAAAT--GTTTGC------
------------------------------------------------------
>SGr_VK1W8_01 [organism=Dolichoderus imitator] rDNA, 16S
------------------------------------------------------------------------------GA
ATTTAATATTGA--TCTAAAAGAATTAA-T-----TAATTATAATTA--------------------------ATT----
--TTAGAATA------------------------ATATTT-----AGTTGGGAGGATAGTTGAATTATT-----ATAAC-
---TTTAATAATA---------ATAAAT------ACATT---GATTTATGA------AT---------------TAAAG-
-----ATTAATAT---------------------------------TTTTT---------------ATAA----TAGA--
ATTAATTACCTTAGGGATAACA------GCGTAATATTTTTGGAGAGATCATATTG--ATAAAAAT--GTTTGC------
------------------------------------------------------
>SGr_VK3W27_01 [organism=Dolichoderus imitator] rDNA, 16S
------------------------------------------------------------------------------GA
ATTTAATATTGA--TCTAAAAGAATTAA-T-----TAATTATAATTA--------------------------ATT----
--TTAGAATA------------------------ATATTT-----AGTTGGGAGGATAGTTGAATTATT-----ATAAC-
---TTTAATAATA---------ATAAAT------ACATT---GATTTATGA------AT---------------TAAAG-
-----ATTAATAT---------------------------------TTTTT---------------ATAA----TAGA--
ATTAATTACCTTAGGGATAACA------GCGTAATATTTTTGGAGAGATCATATTG--ATAAAAAT--GTTTGC------
------------------------------------------------------
>SGr_VK3W30_01 [organism=Dolichoderus imitator] rDNA, 16S
------------------------------------------------------------------------------GA
ATTTAATATTGA--TCTAAAAGAATTAA-T-----TAATTATAATTA--------------------------ATT----
--TTAGAATA------------------------ATATTT-----AGTTGGGAGGATAGTTGAATTATT-----ATAAC-
---TTTAATAATA---------ATAAAT------ACATT---GATTTATGA------AT---------------TAAAG-
-----ATTAATAT---------------------------------TTTTT---------------ATAA----TAGA--
ATTAATTACCTTAGGGATAACA------GCGTAATATTTTTGGAGAGATCATATTG--ATAAAAAT--GTTTGC------
------------------------------------------------------
>SL13_1214_10 [organism=Dolichoderus imitator] rDNA, 16S
------------------------------------------------------------------------------GA
ATTTAATATTGA--TCTAAAAGAATTAA-T-----TAATTATAATTA--------------------------ATT----
--TTAGAATA------------------------ATATTT-----AGTTGGGAGGATAGTTGAATTATT-----ATAAC-
---TTTAATAATA---------ATAAAT------ACATT---GATTTATGA------AT---------------TAAAG-
-----ATTAATAT---------------------------------TTTTT---------------ATAA----TAGA--
ATTAATTACCTTAGGGATAACA------GCGTAATATTTTTGGAGAGATCATATTG--ATAAAAAT--GTTTGC------
------------------------------------------------------
>SL13_1218_10 [organism=Dolichoderus imitator] rDNA, 16S
------------------------------------------------------------------------------GA
ATTTAATATTGA--TCTAAAAGAATTAA-T-----TAATTATAATTA--------------------------ATT----
--TTAGAATA------------------------ATATTT-----AGTTGGGAGGATAGTTGAATTATT-----ATAAC-
---TTTAATAATA---------ATAAAT------ACATT---GATTTATGA------AT---------------TAAAG-
-----ATTAATAT---------------------------------TTTTT---------------ATAA----TAGA--
ATTAATTACCTTAGGGATAACA------GCGTAATATTTTTGGAGAGATCATATTG--ATAAAAAT--GTTTGC------
------------------------------------------------------
>SGr_VK2W13_01 [organism=Dolichoderus imitator] rDNA, 16S
------------------------------------------------------------------------------GA
ATTTAATATTAA--CTTAAAAGAATTAA-T-----TAATTATAGTTA--------------------------ATT----
--TTAGGACA------------------------ATATTT-----AGTTGGGAGGATAGTTGAATTATT-----ATAAC-
---TTTAATAATA---------ATAAAT------ACATT---GATATATGA------AT---------------TAAAG-
-----ATTAATAT---------------------------------TTTTT---------------ATAA----TAGA--
ATTAATTACCTTAGGGATAACA------GCGTAATATTTTTGGAGAGATCATATTG--ATAAAAAT--GTTTGC------
------------------------------------------------------
>SGr_VK2W8_02 [organism=Dolichoderus imitator] rDNA, 16S
------------------------------------------------------------------------------GA
ATTTAATATTAA--CTTAAAAGAATTAA-T-----TAATTATAGTTA--------------------------ATT----
--TTAGGACA------------------------ATATTT-----AGTTGGGAGGATAGTTGAATTATT-----ATAAC-
---TTTAATAATA---------ATAAAT------ACATT---GATATATGA------AT---------------TAAAG-
-----ATTAATAT---------------------------------TTTTT---------------ATAA----TAGA--
ATTAATTACCTTAGGGATAACA------GCGTAATATTTTTGGAGAGATCATATTG--ATAAAAAT--GTTTGC------
------------------------------------------------------
>MI15_0238_10 [organism=Dolichoderus imitator] rDNA, 16S
------------------------------------------------------------------------------GA
ATTTAATATTAA--CTTAAAAGAATTAA-T-----TAATTATAATTA--------------------------ATT----
--TTAGGATA------------------------ATATTT-----AGTTGGGAGGATAGTTGAATTATT-----ATAAC-
---TTTAATAATA---------ATAAAT------ACATT---GATGTATGA------AT---------------TAAAG-
-----ATTAATAT---------------------------------TTTTT---------------ATAA----TAGA--
ATTAATTACCTTAGGGATAACA------GCGTAATATTTTTGGAGAGATCATATTG--ATAAAAAT--GTTTGC------
------------------------------------------------------
>SGr_VK2W44_01 [organism=Dolichoderus imitator] rDNA, 16S
------------------------------------------------------------------------------GA
ATTTAATATTAA--CTTAAAAGAATTAA-T-----TAGTTATAATTA--------------------------ATT----
--TTAGGGTA------------------------ATATTT-----AGTTGGGAGGATAGTTGAATTATT-----ATAAC-
---TTTAATAATA---------ATAAAT------ACATT---GATATATGA------AT---------------TAAAG-
-----ATTAATAT---------------------------------TTTTT---------------ATAA----TAGA--
ATTAATTACCTTAGGGATAACA------GCGTAATATTTTTGGAGAGATCATATTG--ATAAAAAT--GTTTGC------
------------------------------------------------------
>CSG15_0129_01 [organism=Dolichoderus imitator] rDNA, 16S
------------------------------------------------------------------------------GA
ATTTAATATTAG--TTTAAAAGAATTAA-T-----TAATTATAATTA--------------------------ATT----
--TTAGGGTA------------------------ATATTT-----AGTTGGGAGGATAGTTGAATTATT-----ATAAC-
---TTTAATAATA---------ATAAAT------ACATT---GATATGTGA------AT---------------TAAAG-
-----ATTAATAT---------------------------------TTTTT---------------ATAA----TAGA--
ATTAATTACCTTAGGGATAACA------GCGTAATATTTTTGGAGAGATCATATTG--ATAAAAAT--GTTTGC------
------------------------------------------------------
>MI15_0087_33 [organism=Dolichoderus imitator] rDNA, 16S
------------------------------------------------------------------------------GA
ATTTAATATTAA--TTTAAAAGAATTAA-T-----TAATTATAATTA--------------------------ATT----
--TTAGGATA------------------------ATATTT-----AGTTGGGAGGATAGTTGAATTATT-----ATAAC-
---TTTAATAATA---------ATAAAT------ACATT---GATATATGA------GT---------------TAAAG-
-----ATTAATAT---------------------------------TTTTT---------------ATAA----TAGA--
ATTAATTACCTTAGGGATAACA------GCGTAATATTTTTGGAGAGATCATATTG--ATAAAAAT--GTTTGC------
------------------------------------------------------
>MI15_0169_27 [organism=Dolichoderus imitator] rDNA, 16S
------------------------------------------------------------------------------GA
ATTTAATATTAA--TTTAAAAGAATTAA-T-----TAATTATAATTA--------------------------ATT----
--TTAGGATA------------------------ATATTT-----AGTTGGGAGGATAGTTGAATTATT-----ATAAC-
---TTTAATAATA---------ATAAAT------ACATT---GATATATGA------GT---------------TAAAG-
-----ATTAATAT---------------------------------TTTTT---------------ATAA----TAGA--
ATTAATTACCTTAGGGATAACA------GCGTAATATTTTTGGAGAGATCATATTG--ATAAAAAT--GTTTGC------
------------------------------------------------------
>MI15_0161_29 [organism=Dolichoderus imitator] rDNA, 16S
------------------------------------------------------------------------------GA
ATTTAATATTAA--TTTAAAAGGATTAG-T-----TAATTATAATTA--------------------------ATT----
--TTAGAGTA------------------------ATATTT-----AGTTGGGAGGATAGTTGAATTATT-----GTAAC-
---TTTAATAATA---------ATAAAT------ACATT---AATTTATGA------AT---------------TAAAG-
-----ATTAATAT---------------------------------TTTTT---------------ATAA----TAGA--
ATTAATTACCTTAGGGATAACA------GCGTAATATTTTTGGAGAGATCATATTG--ATAAAAAT--GTTTGC------
------------------------------------------------------
>MI15_0164_22 [organism=Dolichoderus imitator] rDNA, 16S
------------------------------------------------------------------------------GA
ATTTAATATTAA--TTTAAAAGGATTAG-T-----TAATTATAATTA--------------------------ATT----
--TTAGAGTA------------------------ATATTT-----AGTTGGGAGGATAGTTGAATTATT-----GTAAC-
---TTTAATAATA---------ATAAAT------ACATT---AATTTATGA------AT---------------TAAAG-
-----ATTAATAT---------------------------------TTTTT---------------ATAA----TAGA--
ATTAATTACCTTAGGGATAACA------GCGTAATATTTTTGGAGAGATCATATTG--ATAAAAAT--GTTTGC------
------------------------------------------------------
>TR13_0065_05 [organism=Dolichoderus imitator] rDNA, 16S
------------------------------------------------------------------------------GA
ATTTAATATTAA--TTTAAAAGGATTAG-T-----TAATTATAATTA--------------------------ATT----
--TTAGAGTA------------------------ATATTT-----AGTTGGGAGGATAGTTGAATTATT-----GTAAC-
---TTTAATAATA---------ATAAAT------ACATT---AATTTATGA------AT---------------TAAAG-
-----ATTAATAT---------------------------------TTTTT---------------ATAA----TAGA--
ATTAATTACCTTAGGGATAACA------GCGTAATATTTTTGGAGAGATCATATTG--ATAAAAAT--GTTTGC------
------------------------------------------------------
>OI17_0219_06 [organism=Camponotus coruscus] rDNA, 16S
------------------------------------------------------------------------------GA
ATTTTATATAAA-TTTTATATTATATTAAA-----ATTTATTAAATATAAAAAAT---------------TTTTTAAATA
GTTTAAAGTTT-----------------------ATATTT-----GATTGGGAGGATATTTAAATTAAA-----AGAAC-
---TTTA-AAATA---------ATAGA-------ACATT---AATTTATGA------ATA----------GTAATTTGG-
----GATTAAAAT---------------------------------TTTGAGAAAAAATTT----TATAA----AAAA--
ATTAATTACCTTAGGGATAACA------GCGTAATATTTTTATAAAGATCTTATTG--ATAATAAT--GATTGC------
------------------------------------------------------
>SG17_0004_07 [organism=Camponotus coruscus] rDNA, 16S
------------------------------------------------------------------------------GA
ATTTTATATAAA-TTTTATATTATATTAAA-----ATTTATTAAATATAAAAAAT---------------TTTTTAAATA
GTTTAAAGTTT-----------------------ATATTT-----GATTGGGAGGATATTTAAATTAAA-----AGAAC-
---TTTA-AAATA---------ATAGA-------ACATT---AATTTATGA------ATA----------GTAATTTGG-
----GATTAAAAT---------------------------------TTTGAGAAAAAATTT----TATAA----AAAA--
ATTAATTACCTTAGGGATAACA------GCGTAATATTTTTATAAAGATCTTATTG--ATAATAAT--GATTGC------
------------------------------------------------------
>SG17_0115_07 [organism=Camponotus coruscus] rDNA, 16S
------------------------------------------------------------------------------GA
ATTTTATATAAA-TTTTATATTATATTAAA-----ATTTATTAAATATAAAAAAT---------------TTTTTAAATA
GTTTAAAGTTT-----------------------ATATTT-----GATTGGGAGGATATTTAAATTAAA-----AGAAC-
---TTTA-AAATA---------ATAGA-------ACATT---AATTTATGA------ATA----------GTAATTTGG-
----GATTAAAAT---------------------------------TTTGAGAAAAAATTT----TATAA----AAAA--
ATTAATTACCTTAGGGATAACA------GCGTAATATTTTTATAAAGATCTTATTG--ATAATAAT--GATTGC------
------------------------------------------------------
>SGr_PaHW21_09 [organism=Camponotus leydigi] rDNA, 16S
------------------------------------------------------------------------------GA
ATTTTATATAAA-TTTTATATTATATTAAA-----ATTTATTAAATATAAAAAAT---------------TTTTTAAATA
GTTTAAAGTTT-----------------------ATATTT-----GATTGGGAGGATATTTAAATTAAA-----AGAAC-
---TTTA-AAATA---------ATAGA-------ACATT---AATTTATGA------ATA----------GTAATTTGG-
----GATTAAAAT---------------------------------TTTGAGAAAAAATTT----TATAA----AAAA--
ATTAATTACCTTAGGGATAACA------GCGTAATATTTTTATAAAGATCTTATTG--ATAATAAT--GATTGC------
------------------------------------------------------
>KW14_0082_18 [organism=Camponotus Tanaemyrmex.sp.2] rDNA, 16S
------------------------------------------------------------------------------GA
ATTTTATATAAA-TTTT----TATATTAA--------TAATTAAATTATAAATGT---------------TTATTAATTT
ATT---AGTTT-----------------------ATATTT-----AATTGGGAGGATTATTAAATTTGT-----AGAAC-
---TTTA-AAGTA---------ATAAA-------ACATT---GATGTATGG------A-A----------TT--TTTAT-
----GATTAAAAT---------------------------------TTTTATA----ATTT----TATAT----AAGA--
ATTAATTACCTTAGGGATAACA------GCGTAATATTTTTAGAAAGATCTTATTA--ATAAGAAT--GATTGC------
------------------------------------------------------
>CSG15_0041_02 [organism=Ectatomma edentatum] rDNA, 16S
------------------------------------------------------------------------------GA
ATTTTATATAAA---TTAT--------ATA-----TGTTTTTGATAATAAAAAA-------------------ATAAATA
ATATA-AATTT-----------------------ATATTT-----TGTTGGGAGGATAATTAAATTTTT-----TTAAC-
---TTTA-TATTA---------ATAAAT------ACATT---GATTTATGA------AAA----------TA--TTTTG-
----AAT-TAAAT---------------------------------TTTTAT---------------TAT----TAGA--
ATTAATTACCTTAGGGATAACA------GCGTTATATTTTTAGAAAGATCATATTG--ATAAAAAT--TATTGC------
------------------------------------------------------
>CSG15_0133_05 [organism=Ectatomma edentatum] rDNA, 16S
------------------------------------------------------------------------------GA
ATTTTATATAAA---TTAT--------ATA-----TGTTTTTGATAATAAAAAA-------------------ATAAATA
ATATA-AATTT-----------------------ATATTT-----TGTTGGGAGGATAATTAAATTTTT-----TTAAC-
---TTTA-TATTA---------ATAAAT------ACATT---GATTTATGA------AAA----------TA--TTTTG-
----AAT-TAAAT---------------------------------TTTTAT---------------TAT----TAGA--
ATTAATTACCTTAGGGATAACA------GCGTTATATTTTTAGAAAGATCATATTG--ATAAAAAT--TATTGC------
------------------------------------------------------
>CSG15_0219_02 [organism=Ectatomma edentatum] rDNA, 16S
------------------------------------------------------------------------------GA
ATTTTATATAAA---TTAT--------ATA-----TGTTTTTGATAATAAAAAA-------------------ATAAATA
ATATA-AATTT-----------------------ATATTT-----TGTTGGGAGGATAATTAAATTTTT-----TTAAC-
---TTTA-TATTA---------ATAAAT------ACATT---GATTTATGA------AAA----------TA--TTTTG-
----AAT-TAAAT---------------------------------TTTTAT---------------TAT----TAGA--
ATTAATTACCTTAGGGATAACA------GCGTTATATTTTTAGAAAGATCATATTG--ATAAAAAT--TATTGC------
------------------------------------------------------
>CSG15_0220_04 [organism=Ectatomma edentatum] rDNA, 16S
------------------------------------------------------------------------------GA
ATTTTATATAAA---TTAT--------ATA-----TGTTTTTGATAATAAAAAA-------------------ATAAATA
ATATA-AATTT-----------------------ATATTT-----TGTTGGGAGGATAATTAAATTTTT-----TTAAC-
---TTTA-TATTA---------ATAAAT------ACATT---GATTTATGA------AAA----------TA--TTTTG-
----AAT-TAAAT---------------------------------TTTTAT---------------TAT----TAGA--
ATTAATTACCTTAGGGATAACA------GCGTTATATTTTTAGAAAGATCATATTG--ATAAAAAT--TATTGC------
------------------------------------------------------
>CSG15_0228_16 [organism=Ectatomma edentatum] rDNA, 16S
------------------------------------------------------------------------------GA
ATTTTATATAAA---TTAT--------ATA-----TGTTTTTGATAATAAAAAA-------------------ATAAATA
ATATA-AATTT-----------------------ATATTT-----TGTTGGGAGGATAATTAAATTTTT-----TTAAC-
---TTTA-TATTA---------ATAAAT------ACATT---GATTTATGA------AAA----------TA--TTTTG-
----AAT-TAAAT---------------------------------TTTTAT---------------TAT----TAGA--
ATTAATTACCTTAGGGATAACA------GCGTTATATTTTTAGAAAGATCATATTG--ATAAAAAT--TATTGC------
------------------------------------------------------
>SGr_GP2W21_04 [organism=Ectatomma edentatum] rDNA, 16S
------------------------------------------------------------------------------GA
ATTTTATATAAA---TTAT--------ATA-----TGTTTTTGATAATAAAAAA-------------------ATAAATA
ATATA-AATTT-----------------------ATATTT-----TGTTGGGAGGATAATTAAATTTTT-----TTAAC-
---TTTA-TATTA---------ATAAAT------ACATT---GATTTATGA------AAA----------TA--TTTTG-
----AAT-TAAAT---------------------------------TTTTAT---------------TAT----TAGA--
ATTAATTACCTTAGGGATAACA------GCGTTATATTTTTAGAAAGATCATATTG--ATAAAAAT--TATTGC------
------------------------------------------------------
>SGr_IN2W16_07 [organism=Ectatomma edentatum] rDNA, 16S
------------------------------------------------------------------------------GA
ATTTTATATAAA---TTAT--------ATA-----TGTTTTTGATAATAAAAAA-------------------ATAAATA
ATATA-AATTT-----------------------ATATTT-----TGTTGGGAGGATAATTAAATTTTT-----TTAAC-
---TTTA-TATTA---------ATAAAT------ACATT---GATTTATGA------AAA----------TA--TTTTG-
----AAT-TAAAT---------------------------------TTTTAT---------------TAT----TAGA--
ATTAATTACCTTAGGGATAACA------GCGTTATATTTTTAGAAAGATCATATTG--ATAAAAAT--TATTGC------
------------------------------------------------------
>SGr_VK2W34_11 [organism=Ectatomma edentatum] rDNA, 16S
------------------------------------------------------------------------------GA
ATTTTATATAAA---TTAT--------ATA-----TGTTTTTGATAATAAAAAA-------------------ATAAATA
ATATA-AATTT-----------------------ATATTT-----TGTTGGGAGGATAATTAAATTTTT-----TTAAC-
---TTTA-TATTA---------ATAAAT------ACATT---GATTTATGA------AAA----------TA--TTTTG-
----AAT-TAAAT---------------------------------TTTTAT---------------TAT----TAGA--
ATTAATTACCTTAGGGATAACA------GCGTTATATTTTTAGAAAGATCATATTG--ATAAAAAT--TATTGC------
------------------------------------------------------
>SGr_VK3W33_08 [organism=Ectatomma edentatum] rDNA, 16S
------------------------------------------------------------------------------GA
ATTTTATATAAA---TTAT--------ATA-----TGTTTTTGATAATAAAAAA-------------------ATAAATA
ATATA-AATTT-----------------------ATATTT-----TGTTGGGAGGATAATTAAATTTTT-----TTAAC-
---TTTA-TATTA---------ATAAAT------ACATT---GATTTATGA------AAA----------TA--TTTTG-
----AAT-TAAAT---------------------------------TTTTAT---------------TAT----TAGA--
ATTAATTACCTTAGGGATAACA------GCGTTATATTTTTAGAAAGATCATATTG--ATAAAAAT--TATTGC------
------------------------------------------------------
>SGr_VK3W35_04 [organism=Ectatomma edentatum] rDNA, 16S
------------------------------------------------------------------------------GA
ATTTTATATAAA---TTAT--------ATA-----TGTTTTTGATAATAAAAAA-------------------ATAAATA
ATATA-AATTT-----------------------ATATTT-----TGTTGGGAGGATAATTAAATTTTT-----TTAAC-
---TTTA-TATTA---------ATAAAT------ACATT---GATTTATGA------AAA----------TA--TTTTG-
----AAT-TAAAT---------------------------------TTTTAT---------------TAT----TAGA--
ATTAATTACCTTAGGGATAACA------GCGTTATATTTTTAGAAAGATCATATTG--ATAAAAAT--TATTGC------
------------------------------------------------------
>SGr_VK3W43_07 [organism=Ectatomma edentatum] rDNA, 16S
------------------------------------------------------------------------------GA
ATTTTATATAAA---TTAT--------ATA-----TGTTTTTGATAATAAAAAA-------------------ATAAATA
ATATA-AATTT-----------------------ATATTT-----TGTTGGGAGGATAATTAAATTTTT-----TTAAC-
---TTTA-TATTA---------ATAAAT------ACATT---GATTTATGA------AAA----------TA--TTTTG-
----AAT-TAAAT---------------------------------TTTTAT---------------TAT----TAGA--
ATTAATTACCTTAGGGATAACA------GCGTTATATTTTTAGAAAGATCATATTG--ATAAAAAT--TATTGC------
------------------------------------------------------
>SGr_VK5W38_03 [organism=Ectatomma edentatum] rDNA, 16S
------------------------------------------------------------------------------GA
ATTTTATATAAA---TTAT--------ATA-----TGTTTTTGATAATAAAAAA-------------------ATAAATA
ATATA-AATTT-----------------------ATATTT-----TGTTGGGAGGATAATTAAATTTTT-----TTAAC-
---TTTA-TATTA---------ATAAAT------ACATT---GATTTATGA------AAA----------TA--TTTTG-
----AAT-TAAAT---------------------------------TTTTAT---------------TAT----TAGA--
ATTAATTACCTTAGGGATAACA------GCGTTATATTTTTAGAAAGATCATATTG--ATAAAAAT--TATTGC------
------------------------------------------------------
>SL13_1140_09 [organism=Ectatomma edentatum] rDNA, 16S
------------------------------------------------------------------------------GA
ATTTTATATAAA---TTAT--------ATA-----TGTTTTTGATAATAAAAAA-------------------ATAAATA
ATATA-AATTT-----------------------ATATTT-----TGTTGGGAGGATAATTAAATTTTT-----TTAAC-
---TTTA-TATTA---------ATAAAT------ACATT---GATTTATGA------AAA----------TA--TTTTG-
----AAT-TAAAT---------------------------------TTTTAT---------------TAT----TAGA--
ATTAATTACCTTAGGGATAACA------GCGTTATATTTTTAGAAAGATCATATTG--ATAAAAAT--TATTGC------
------------------------------------------------------
>SL13_1156_16 [organism=Ectatomma edentatum] rDNA, 16S
------------------------------------------------------------------------------GA
ATTTTATATAAA---TTAT--------ATA-----TGTTTTTGATAATAAAAAA-------------------ATAAATA
ATATA-AATTT-----------------------ATATTT-----TGTTGGGAGGATAATTAAATTTTT-----TTAAC-
---TTTA-TATTA---------ATAAAT------ACATT---GATTTATGA------AAA----------TA--TTTTG-
----AAT-TAAAT---------------------------------TTTTAT---------------TAT----TAGA--
ATTAATTACCTTAGGGATAACA------GCGTTATATTTTTAGAAAGATCATATTG--ATAAAAAT--TATTGC------
------------------------------------------------------
>CSG15_0072_09 [organism=Ectatomma edentatum] rDNA, 16S
------------------------------------------------------------------------------GA
ATTTTATATAAA---ATTT--------ATA-----TATATAT-ATAATAAAT---------------------ATAGAAA
GTATA-AATTT-----------------------ATATTT-----TATTGGGAGGATAATTAAATTTTT-----TTAAC-
---TTTA-TTTAA---------TTGAAT------ACATT---AATTAATGA------AAA--------------TTTTG-
----AAT-TAAAT---------------------------------TTATAT---------------TAA----TAGA--
ATTAATTACCTTAGGGATAACA------GCGTTATATTTTTAGAAAGATCATATTG--ATAAAAAT--TATTGC------
------------------------------------------------------
>CSG15_0085_01 [organism=Ectatomma edentatum] rDNA, 16S
------------------------------------------------------------------------------GA
ATTTTATATAAA---ATTT--------ATA-----TATATAT-ATAATAAAT---------------------ATAGAAA
GTATA-AATTT-----------------------ATATTT-----TATTGGGAGGATAATTAAATTTTT-----TTAAC-
---TTTA-TTTAA---------TTGAAT------ACATT---AATTAATGA------AAA--------------TTTTG-
----AAT-TAAAT---------------------------------TTATAT---------------TAA----TAGA--
ATTAATTACCTTAGGGATAACA------GCGTTATATTTTTAGAAAGATCATATTG--ATAAAAAT--TATTGC------
------------------------------------------------------
>CSG15_0043_05 [organism=Ectatomma tuberculatum] rDNA, 16S
------------------------------------------------------------------------------GA
ATTTTATATATAATATTATAGATTTAAATA-----AATTTATAAATAGTAAAAT-------------------TTTTAT-
ATAAT-TTTAT-----------------------ATATTT-----TATTGGGAGGATAATTAAATTAAT-----AAAAC-
---TTTA-TATTA---------A-TAAT------ACATT---AATTTATGA------AAT----------AT--TTATG-
----AATATTATT---------------------------------TTATAT---------------TAG----TAGA--
ATTAATTACCTTAGGGATAACA------GCGTTATATTTTTAGAAAGATCATATTG--ATAAAAAT--TATTGC------
------------------------------------------------------
>SL13_1057_32 [organism=Ectatomma tuberculatum] rDNA, 16S
------------------------------------------------------------------------------GA
ATTTTATATATAATATTATAGATTTAAATA-----AATTTATAAATAGTAAAAT-------------------TTTTAT-
ATAAT-TTTAT-----------------------ATATTT-----TATTGGGAGGATAATTAAATTAAT-----AAAAC-
---TTTA-TATTA---------A-TAAT------ACATT---AATTTATGA------AAT----------AT--TTATG-
----AATATTATT---------------------------------TTATAT---------------TAG----TAGA--
ATTAATTACCTTAGGGATAACA------GCGTTATATTTTTAGAAAGATCATATTG--ATAAAAAT--TATTGC------
------------------------------------------------------
>CSG15_0200_01 [organism=Ectatomma tuberculatum] rDNA, 16S
------------------------------------------------------------------------------GA
ATTTTATATATAATATTATAAATATAAATA-----TATTTATAAATAGTGAAAT-------------------TTTTATT
ATAAT-TTTAT-----------------------ATATTT-----TATTGGGAGGATAATTAAATTAAT-----AAAAC-
---TTTA-TATTA---------A-TAAT------ACATT---AATTTATGA------AAT----------AT--T-ATG-
----AATATTATT---------------------------------TTATAT---------------TAT----TAGA--
ATTAATTACCTTAGGGATAACA------GCGTTATATTTTTAGAAAGATCATATTG--ATAAAAAT--TATTGC------
------------------------------------------------------
>OI17_0181_03 [organism=Ectatomma tuberculatum] rDNA, 16S
------------------------------------------------------------------------------GA
ATTTTATATATAAGATTATGTTTATAAATA-----TATTTATATATAGTTTAAT-------------------TTT-ATT
ATAAT-TTTAT-----------------------ATATTT-----TATTGGGAGGATAATTAAATTAAT-----AAAAC-
---TTTA-TATTA---------A-TAAT------ACATT---AATTTATGA------AAA----------AT--T-ATG-
----AATGTAATT---------------------------------TTATAT---------------TAT----TAGA--
ATTAATTACCTTAGGGATAACA------GCGTTATATTTTTAGAAAGATCATATTG--ATAAAAAT--TATTGC------
------------------------------------------------------
>OI17_0207_01 [organism=Ectatomma tuberculatum] rDNA, 16S
------------------------------------------------------------------------------GA
ATTTTATATATAAGATTATGTTTATAAATA-----TATTTATATATAGTTTAAT-------------------TTT-ATT
ATAAT-TTTAT-----------------------ATATTT-----TATTGGGAGGATAATTAAATTAAT-----AAAAC-
---TTTA-TATTA---------A-TAAT------ACATT---AATTTATGA------AAA----------AT--T-ATG-
----AATGTAATT---------------------------------TTATAT---------------TAT----TAGA--
ATTAATTACCTTAGGGATAACA------GCGTTATATTTTTAGAAAGATCATATTG--ATAAAAAT--TATTGC------
------------------------------------------------------
>CSG15_0148_05 [organism=Ectatomma lugens] rDNA, 16S
------------------------------------------------------------------------------GA
ATTTTATATAAAAGTTTATAAATA-AAATA-----TGTTT-TAATTA---------------------------TGGATT
ATAAA-TATTT-----------------------ATATTT-----TATTGGGGAGATAATTAAATTAAT-----AAAAC-
---TTTA-TAAGA---------AATTGT------ACATT---AATTTATGA------AAA----------TT--T--AG-
----AAT-TAAAT---------------------------------TTATAT---------------TAT----TAGA--
ATTAATTACCTTAGGGATAACA------GCGTTAAATTTTTAGAGAGATCATATTG--ATAAAAAT--TATTGC------
------------------------------------------------------
>CSG15_0195_01 [organism=Ectatomma lugens] rDNA, 16S
------------------------------------------------------------------------------GA
ATTTTATATAAAAGTTTATAAATA-AAATA-----TGTTT-TAATTA---------------------------TGGATT
ATAAA-TATTT-----------------------ATATTT-----TATTGGGGAGATAATTAAATTAAT-----AAAAC-
---TTTA-TAAGA---------AATTGT------ACATT---AATTTATGA------AAA----------TT--T--AG-
----AAT-TAAAT---------------------------------TTATAT---------------TAT----TAGA--
ATTAATTACCTTAGGGATAACA------GCGTTAAATTTTTAGAGAGATCATATTG--ATAAAAAT--TATTGC------
------------------------------------------------------
>MI15_0114_12 [organism=Ectatomma lugens] rDNA, 16S
------------------------------------------------------------------------------GA
ATTTTATATAAAAGTTTATAAATA-AAATA-----TGTTT-TAATTA---------------------------TGGATT
ATAAA-TATTT-----------------------ATATTT-----TATTGGGGAGATAATTAAATTAAT-----AAAAC-
---TTTA-TAAGA---------AATTGT------ACATT---AATTTATGA------AAA----------TT--T--AG-
----AAT-TAAAT---------------------------------TTATAT---------------TAT----TAGA--
ATTAATTACCTTAGGGATAACA------GCGTTAAATTTTTAGAGAGATCATATTG--ATAAAAAT--TATTGC------
------------------------------------------------------
>SL13_1109_03 [organism=Ectatomma lugens] rDNA, 16S
------------------------------------------------------------------------------GA
ATTTTATATAAAAGTTTATAAATA-AAATA-----TGTTT-TAATTA---------------------------TGGATT
ATAAA-TATTT-----------------------ATATTT-----TATTGGGGAGATAATTAAATTAAT-----AAAAC-
---TTTA-TAAGA---------AATTGT------ACATT---AATTTATGA------AAA----------TT--T--AG-
----AAT-TAAAT---------------------------------TTATAT---------------TAT----TAGA--
ATTAATTACCTTAGGGATAACA------GCGTTAAATTTTTAGAGAGATCATATTG--ATAAAAAT--TATTGC------
------------------------------------------------------
>SL13_1121_03 [organism=Ectatomma lugens] rDNA, 16S
------------------------------------------------------------------------------GA
ATTTTATATAAAAGTTTATAAATA-AAATA-----TGTTT-TAATTA---------------------------TGGATT
ATAAA-TATTT-----------------------ATATTT-----TATTGGGGAGATAATTAAATTAAT-----AAAAC-
---TTTA-TAAGA---------AATTGT------ACATT---AATTTATGA------AAA----------TT--T--AG-
----AAT-TAAAT---------------------------------TTATAT---------------TAT----TAGA--
ATTAATTACCTTAGGGATAACA------GCGTTAAATTTTTAGAGAGATCATATTG--ATAAAAAT--TATTGC------
------------------------------------------------------
>SL13_1331_06 [organism=Ectatomma lugens] rDNA, 16S
------------------------------------------------------------------------------GA
ATTTTATATAAAAGTTTATAAATA-AAATA-----TGTTT-TAATTA---------------------------TGGATT
ATAAA-TATTT-----------------------ATATTT-----TATTGGGGAGATAATTAAATTAAT-----AAAAC-
---TTTA-TAAGA---------AATTGT------ACATT---AATTTATGA------AAA----------TT--T--AG-
----AAT-TAAAT---------------------------------TTATAT---------------TAT----TAGA--
ATTAATTACCTTAGGGATAACA------GCGTTAAATTTTTAGAGAGATCATATTG--ATAAAAAT--TATTGC------
------------------------------------------------------
>SGr_PaAW19_01 [organism=Ectatomma brunneum] rDNA, 16S
------------------------------------------------------------------------------GA
ATTTTATATAAAATCTTATGAATA-ACATA-----TGTTTGAATTTA---------------------------TTGTAT
ATAAG-GTTTT-----------------------ATATTT-----TGTTGGGAGGATAATTAAATTTGT-----AAAAC-
---TTTA-TATAA---------ATTATT------ACATT---AATTTATGA------AAA----------TT--T--AG-
----AAT-TAAAT---------------------------------TTATAT---------------TAT----TAGA--
ATTAATTACCTTAGGGATAACA------GCGTTATATTTTTGGAAAGATCATATTG--ATAAAAAT--TATTGC------
------------------------------------------------------
>SGr_PaHW23_03 [organism=Ectatomma brunneum] rDNA, 16S
------------------------------------------------------------------------------GA
ATTTTATATAAAATCTTATGAATA-ACATA-----TGTTTGAATTTA---------------------------TTGTAT
ATAAG-GTTTT-----------------------ATATTT-----TGTTGGGAGGATAATTAAATTTGT-----AAAAC-
---TTTA-TATAA---------ATTATT------ACATT---AATTTATGA------AAA----------TT--T--AG-
----AAT-TAAAT---------------------------------TTATAT---------------TAT----TAGA--
ATTAATTACCTTAGGGATAACA------GCGTTATATTTTTGGAAAGATCATATTG--ATAAAAAT--TATTGC------
------------------------------------------------------
>SGr_PaHW28_02 [organism=Ectatomma brunneum] rDNA, 16S
------------------------------------------------------------------------------GA
ATTTTATATAAAATCTTATGAATA-ACATA-----TGTTTGAATTTA---------------------------TTGTAT
ATAAG-GTTTT-----------------------ATATTT-----TGTTGGGAGGATAATTAAATTTGT-----AAAAC-
---TTTA-TATAA---------ATTATT------ACATT---AATTTATGA------AAA----------TT--T--AG-
----AAT-TAAAT---------------------------------TTATAT---------------TAT----TAGA--
ATTAATTACCTTAGGGATAACA------GCGTTATATTTTTGGAAAGATCATATTG--ATAAAAAT--TATTGC------
------------------------------------------------------
>SGr_PaHW8_01 [organism=Ectatomma brunneum] rDNA, 16S
------------------------------------------------------------------------------GA
ATTTTATATAAAATCTTATGAATA-ACATA-----TGTTTGAATTTA---------------------------TTGTAT
ATAAG-GTTTT-----------------------ATATTT-----TGTTGGGAGGATAATTAAATTTGT-----AAAAC-
---TTTA-TATAA---------ATTATT------ACATT---AATTTATGA------AAA----------TT--T--AG-
----AAT-TAAAT---------------------------------TTATAT---------------TAT----TAGA--
ATTAATTACCTTAGGGATAACA------GCGTTATATTTTTGGAAAGATCATATTG--ATAAAAAT--TATTGC------
------------------------------------------------------
>CSG15_0042_17 [organism=Hypoponera sp.MI15.03] rDNA, 16S
------------------------------------------------------------------------------GA
ATTTTAT--ATATTATA-TAAATAAATGATAGG-------------------------------------------TTTA
TTTTAG-T--------------------------ATATTT-----TATTGGGAGGATATTTAAATTAA-----TAAAAC-
---TTTAATTATAT-------AGTT---------ACATA---AATTAATGATT---------------------------
---------------AAAA-----------ATAATGAATAA-GTAT--------AATTT--------TTA--TTAAGA--
ATTAATTACCTTAGGGATAACA------GCATAATATTTTTTTGTAGTTCATATAT--AAAGAAAT--GATTAT------
------------------------------------------------------
>CSG15_0140_03 [organism=Hypoponera sp.IT14.05] rDNA, 16S
------------------------------------------------------------------------------GA
ATTTTAT--ATATTATA-TAAATAAATGATAGG-------------------------------------------TTTA
TTTTAG-T--------------------------ATATTT-----TATTGGGAGGATATTTAAATTAA-----TAAAAC-
---TTTAATTATAT-------AGTT---------ACATA---AATTAATGATT---------------------------
---------------AAAA-----------ATAATGAATAA-GTAT--------AATTT--------TTA--TTAAGA--
ATTAATTACCTTAGGGATAACA------GCATAATATTTTTTTGTAGTTCATATAT--AAAGAAAT--GATTAT------
------------------------------------------------------
>GAL18_0028_18 [organism=Hypoponera sp.MI15.03] rDNA, 16S
------------------------------------------------------------------------------GA
ATTTTAT--ATATTATA-TAAATAAATGATAGA-------------------------------------------TTTA
TTTTAG-T--------------------------ATATTT-----TATTGGGAGGATATTTAAATTAA-----TAAAAC-
---TTTAATTATAT-------AGTT---------ACATA---AATTAATGATT---------------------------
---------------AAAA-----------ATAATGAATAA-GTAT--------AATTT--------TTA--TTAAGA--
ATAAATTACCTTAGGGATAACA------GCATAATATTTTTTTGTAGTTCATATAT--AAAGAAAT--GATTAT------
------------------------------------------------------
>SGr_VK3W3_07 [organism=Hypoponera sp.IT14.05] rDNA, 16S
------------------------------------------------------------------------------GA
ATTTTAT--ATATTATA-TAAATAAATGATAGA-------------------------------------------TTTA
TTTTAG-T--------------------------ATATTT-----TATTGGGAGGATATTTAAATTAA-----TAAAAC-
---TTTAATTATAT-------AGTT---------ACATA---AATTAATGATT---------------------------
---------------AAAA-----------ATAATGAATAA-GTAT--------AATTT--------TTA--TTAAGA--
ATAAATTACCTTAGGGATAACA------GCATAATATTTTTTTGTAGTTCATATAT--AAAGAAAT--GATTAT------
------------------------------------------------------
>GAL18_0009_15 [organism=Hypoponera sp.IT14.05] rDNA, 16S
------------------------------------------------------------------------------GA
ATTTTAT--ATGTCGAA-TAAATAAA------G-------------------------------------------TTTA
TTTTGG-T--------------------------ATATTT-----TATTGGGAGGATATTTAAATTAA-----TAAAAC-
---TTTAATAATAG-------GTTTT--------ACATA---AATTAATGATT---------------------------
---------------AAAA------------TAATGAATGA-ATGT--------AATTT--------ATA--TAAAGA--
ATTAATTACCTTAGGGATAACA------GCATGATATTTTTTTGTAGTTCATATAT--AAAAAAAT--GTTTAT------
------------------------------------------------------
>GAL18_0074_47 [organism=Hypoponera sp.MI15.03] rDNA, 16S
------------------------------------------------------------------------------GA
ATTTTAT--ATGTCGAA-TAAATAAA------G-------------------------------------------TTTA
TTTTGG-T--------------------------ATATTT-----TATTGGGAGGATATTTAAATTAA-----TAAAAC-
---TTTAATAATAG-------GTTTT--------ACATA---AATTAATGATT---------------------------
---------------AAAA------------TAATGAATGA-ATGT--------AATTT--------ATA--TAAAGA--
ATTAATTACCTTAGGGATAACA------GCATGATATTTTTTTGTAGTTCATATAT--AAAAAAAT--GTTTAT------
------------------------------------------------------
>GAL18_0101_29 [organism=Hypoponera sp.IT14.05] rDNA, 16S
------------------------------------------------------------------------------GA
ATTTTAT--ATGTCGAA-TAAATAAA------G-------------------------------------------TTTA
TTTTGG-T--------------------------ATATTT-----TATTGGGAGGATATTTAAATTAA-----TAAAAC-
---TTTAATAATAG-------GTTTT--------ACATA---AATTAATGATT---------------------------
---------------AAAA------------TAATGAATGA-ATGT--------AATTT--------ATA--TAAAGA--
ATTAATTACCTTAGGGATAACA------GCATGATATTTTTTTGTAGTTCATATAT--AAAAAAAT--GTTTAT------
------------------------------------------------------
>GAL18_0103_26 [organism=Hypoponera sp.IT14.05] rDNA, 16S
------------------------------------------------------------------------------GA
ATTTTAT--ATGTCGAA-TAAATAAA------G-------------------------------------------TTTA
TTTTGG-T--------------------------ATATTT-----TATTGGGAGGATATTTAAATTAA-----TAAAAC-
---TTTAATAATAG-------GTTTT--------ACATA---AATTAATGATT---------------------------
---------------AAAA------------TAATGAATGA-ATGT--------AATTT--------ATA--TAAAGA--
ATTAATTACCTTAGGGATAACA------GCATGATATTTTTTTGTAGTTCATATAT--AAAAAAAT--GTTTAT------
------------------------------------------------------
>GAL18_0146_23 [organism=Hypoponera sp.IT14.05] rDNA, 16S
------------------------------------------------------------------------------GA
ATTTTAT--ATGTCGAA-TAAATAAA------G-------------------------------------------TTTA
TTTTGG-T--------------------------ATATTT-----TATTGGGAGGATATTTAAATTAA-----TAAAAC-
---TTTAATAATAG-------GTTTT--------ACATA---AATTAATGATT---------------------------
---------------AAAA------------TAATGAATGA-ATGT--------AATTT--------ATA--TAAAGA--
ATTAATTACCTTAGGGATAACA------GCATGATATTTTTTTGTAGTTCATATAT--AAAAAAAT--GTTTAT------
------------------------------------------------------
>GAL18_0183_52 [organism=Hypoponera sp.12.FGSGt] rDNA, 16S
------------------------------------------------------------------------------GA
ATTTTAT--ATGTCGAA-TAAATAAA------G-------------------------------------------TTTA
TTTTGG-T--------------------------ATATTT-----TATTGGGAGGATATTTAAATTAA-----TAAAAC-
---TTTAATAATAG-------GTTTT--------ACATA---AATTAATGATT---------------------------
---------------AAAA------------TAATGAATGA-ATGT--------AATTT--------ATA--TAAAGA--
ATTAATTACCTTAGGGATAACA------GCATGATATTTTTTTGTAGTTCATATAT--AAAAAAAT--GTTTAT------
------------------------------------------------------
>SGr_VK3W34_18 [organism=Hypoponera sp.IT14.05] rDNA, 16S
------------------------------------------------------------------------------GA
ATTTTAT--ATATCGAA-TAAATAAA------G-------------------------------------------TTTA
TTTTGG-T--------------------------ATATTT-----TATTGGGAGGATATTTAAATTAA-----TAAAAC-
---TTTAATAATAG-------GTTTTT-------ACATA---AATTAATGATT---------------------------
---------------AAAA------------TAATGAATGA-ATGT--------AATTT--------ATA--TAAAGA--
ATTAATTACCTTAGGGATAACA------GCATGATATTTTTTTGTAGTTCATATAT--AAAAAAAT--GTTTAT------
------------------------------------------------------
>SGr_VK5W18_15 [organism=Hypoponera sp.IT14.05] rDNA, 16S
------------------------------------------------------------------------------GA
ATTTTAT--ATATCGAA-TAAATAAA------G-------------------------------------------TTTA
TTTTGG-T--------------------------ATATTT-----TATTGGGAGGATATTTAAATTAA-----TAAAAC-
---TTTAATAATAG-------GTTTTT-------ACATA---AATTAATGATT---------------------------
---------------AAAA------------TAATGAATGA-ATGT--------AATTT--------ATA--TAAAGA--
ATTAATTACCTTAGGGATAACA------GCATGATATTTTTTTGTAGTTCATATAT--AAAAAAAT--GTTTAT------
------------------------------------------------------
>SGr_VK5W50_13 [organism=Hypoponera sp.IT14.05] rDNA, 16S
------------------------------------------------------------------------------GA
ATTTTAT--ATATCGAA-TAAATAAA------G-------------------------------------------TTTA
TTTTGG-T--------------------------ATATTT-----TATTGGGAGGATATTTAAATTAA-----TAAAAC-
---TTTAATAATAG-------GTTTTT-------ACATA---AATTAATGATT---------------------------
---------------AAAA------------TAATGAATGA-ATGT--------AATTT--------ATA--TAAAGA--
ATTAATTACCTTAGGGATAACA------GCATGATATTTTTTTGTAGTTCATATAT--AAAAAAAT--GTTTAT------
------------------------------------------------------
>TR17_0146_10 [organism=Hypoponera sp.IT14.05] rDNA, 16S
------------------------------------------------------------------------------GA
ATTTTAT--ATATCGAA-TAAATAAA------G-------------------------------------------TTTA
TTTTGG-T--------------------------ATATTT-----TATTGGGAGGATATTTAAATTAA-----TAAAAC-
---TTTAATAATAG-------GTTTTT-------ACATA---AATTAATGATT---------------------------
---------------AAAA------------TAATGAATGA-ATGT--------AATTT--------ATA--TAAAGA--
ATTAATTACCTTAGGGATAACA------GCATGATATTTTTTTGTAGTTCATATAT--AAAAAAAT--GTTTAT------
------------------------------------------------------
>SGr_VK1W15_11 [organism=Hypoponera sp.IT14.05] rDNA, 16S
------------------------------------------------------------------------------GA
ATTTTAT--ATATTGAA-TAAATAAA------G-------------------------------------------TTTA
TTTTGG-T--------------------------ATATTT-----TATTGGGAGGATATTTAAATTAA-----TAAAAC-
---TTTAATAATAG-------GTTTTT-------ACATA---AATTAATGATT---------------------------
---------------AAAA------------TAATGAATGA-ATGT--------AATTT--------ATA--TAAAGA--
ATTAATTACCTTAGGGATAACA------GCATGATATTTTTTTGTAGTTCATATAT--AAAAAAAT--GTTTAT------
------------------------------------------------------
>SGr_VK1W27_05 [organism=Hypoponera sp.IT14.05] rDNA, 16S
------------------------------------------------------------------------------GA
ATTTTAT--ATATTGAA-TAAATAAA------G-------------------------------------------TTTA
TTTTGG-T--------------------------ATATTT-----TATTGGGAGGATATTTAAATTAA-----TAAAAC-
---TTTAATAATAG-------GTTTTT-------ACATA---AATTAATGATT---------------------------
---------------AAAA------------TAATGAATGA-ATGT--------AATTT--------ATA--TAAAGA--
ATTAATTACCTTAGGGATAACA------GCATGATATTTTTTTGTAGTTCATATAT--AAAAAAAT--GTTTAT------
------------------------------------------------------
>SGr_VK2W33_11 [organism=Hypoponera sp.IT14.05] rDNA, 16S
------------------------------------------------------------------------------GA
ATTTTAT--ATATTGAA-TAAATAAA------G-------------------------------------------TTTA
TTTTGG-T--------------------------ATATTT-----TATTGGGAGGATATTTAAATTAA-----TAAAAC-
---TTTAATAATAG-------GTTTTT-------ACATA---AATTAATGATT---------------------------
---------------AAAA------------TAATGAATGA-ATGT--------AATTT--------ATA--TAAAGA--
ATTAATTACCTTAGGGATAACA------GCATGATATTTTTTTGTAGTTCATATAT--AAAAAAAT--GTTTAT------
------------------------------------------------------
>TR17_0197_09 [organism=Hypoponera sp.IT14.05] rDNA, 16S
------------------------------------------------------------------------------GA
ATTTTAT--ATATTGAA-TAAATAAA------G-------------------------------------------TTTA
TTTTGG-T--------------------------ATATTT-----TATTGGGAGGATATTTAAATTAA-----TAAAAC-
---TTTAATAATAG-------GTTTTT-------ACATA---AATTAATGATT---------------------------
---------------AAAA------------TAATGAATGA-ATGT--------AATTT--------ATA--TAAAGA--
ATTAATTACCTTAGGGATAACA------GCATGATATTTTTTTGTAGTTCATATAT--AAAAAAAT--GTTTAT------
------------------------------------------------------
>TR17_0170_15 [organism=Hypoponera sp.IT14.05] rDNA, 16S
------------------------------------------------------------------------------GA
ATTTTAT--ATATTGAA-TAAATAAA------G-------------------------------------------TTTA
TTTTGG-T--------------------------ATATTT-----TATTGGGAGGATATTTAAATTAA-----TAAAAC-
---TTTAATAATAG-------GTTTTT-------ACATA---AATTAATGATT---------------------------
---------------AAAA------------TAATGAATGA-ATGT--------AATTT--------ATA--TAAAGA--
ATTAATTACCTTAGGGATAACA------GCATGATATTTTTTTGTAGTTCATATAT--AAAAAAAT--GTTTAT------
------------------------------------------------------
>GAL18_0079_23 [organism=Hypoponera sp.12.FGSGt] rDNA, 16S
------------------------------------------------------------------------------GA
ATTTTAT--ATATTAAA-TAAATGATATA-AAA-------------------------------------------TTTA
TTTTAC-T--------------------------ATATTT-----TATTGGGAGGATATTTAAATTAA-----TAAAAC-
---TTTAATTATAA-------AGTT---------ACATG---TATTAATGATA---------------------------
---------------AAGA-----------ATAATGAATAA-GTAT--------AATTT--------TT---TTAAGA--
ATTAATTACCTTAGGGATAACA------GCATAATATTTTTTTGTAGTTCATATAT--AAAGAAAT--GATTAT------
------------------------------------------------------
>GAL18_0109_23 [organism=Hypoponera sp.IT14.05] rDNA, 16S
------------------------------------------------------------------------------GA
ATTTTAT--ATATTAAA-TAAATGATATA-AAA-------------------------------------------TTTA
TTTTAC-T--------------------------ATATTT-----TATTGGGAGGATATTTAAATTAA-----TAAAAC-
---TTTAATTATAA-------AGTT---------ACATG---TATTAATGATA---------------------------
---------------AAGA-----------ATAATGAATAA-GTAT--------AATTT--------TT---TTAAGA--
ATTAATTACCTTAGGGATAACA------GCATAATATTTTTTTGTAGTTCATATAT--AAAGAAAT--GATTAT------
------------------------------------------------------
>GAL18_0110_40 [organism=Hypoponera sp.IT14.05] rDNA, 16S
------------------------------------------------------------------------------GA
ATTTTAT--ATATTAAA-TAAATGATATA-AAA-------------------------------------------TTTA
TTTTAC-T--------------------------ATATTT-----TATTGGGAGGATATTTAAATTAA-----TAAAAC-
---TTTAATTATAA-------AGTT---------ACATG---TATTAATGATA---------------------------
---------------AAGA-----------ATAATGAATAA-GTAT--------AATTT--------TT---TTAAGA--
ATTAATTACCTTAGGGATAACA------GCATAATATTTTTTTGTAGTTCATATAT--AAAGAAAT--GATTAT------
------------------------------------------------------
>GAL18_0145_29 [organism=Hypoponera sp.12.FGSGt] rDNA, 16S
------------------------------------------------------------------------------GA
ATTTTAT--ATATTAAA-TAAATGATATA-AAA-------------------------------------------TTTA
TTTTAC-T--------------------------ATATTT-----TATTGGGAGGATATTTAAATTAA-----TAAAAC-
---TTTAATTATAA-------AGTT---------ACATG---TATTAATGATA---------------------------
---------------AAGA-----------ATAATGAATAA-GTAT--------AATTT--------TT---TTAAGA--
ATTAATTACCTTAGGGATAACA------GCATAATATTTTTTTGTAGTTCATATAT--AAAGAAAT--GATTAT------
------------------------------------------------------
>IT14_0794_36 [organism=Hypoponera sp.IT14.05] rDNA, 16S
------------------------------------------------------------------------------GA
ATTTTAT--ATATTAAA-TAAATGATATA-AAA-------------------------------------------TTTA
TTTTAT-T--------------------------ATATTT-----TATTGGGAGGATATTTAAATTAA-----TAAAAC-
---TTTAATTATAA-------AGTT---------ACATG---GATTAATGATA---------------------------
---------------AAGA-----------ATAATGAATAA-GTAT--------AATTT--------TT---TTAAGA--
ATTAATTACCTTAGGGATAACA------GCATAATATTTTTTTGTAGTTCATATAT--AAAGAAAT--GATTAT------
------------------------------------------------------
>IT14_0796_63 [organism=Hypoponera sp.IT14.05] rDNA, 16S
------------------------------------------------------------------------------GA
ATTTTAT--ATATTAAA-TAAATGATATA-AAA-------------------------------------------TTTA
TTTTAT-T--------------------------ATATTT-----TATTGGGAGGATATTTAAATTAA-----TAAAAC-
---TTTAATTATAA-------AGTT---------ACATG---GATTAATGATA---------------------------
---------------AAGA-----------ATAATGAATAA-GTAT--------AATTT--------TT---TTAAGA--
ATTAATTACCTTAGGGATAACA------GCATAATATTTTTTTGTAGTTCATATAT--AAAGAAAT--GATTAT------
------------------------------------------------------
>IT14_0969_115 [organism=Hypoponera sp.IT14.05] rDNA, 16S
------------------------------------------------------------------------------GA
ATTTTAT--ATATTAAA-TAAATGATATA-AAA-------------------------------------------TTTA
TTTTAT-T--------------------------ATATTT-----TATTGGGAGGATATTTAAATTAA-----TAAAAC-
---TTTAATTATAA-------AGTT---------ACATG---GATTAATGATA---------------------------
---------------AAGA-----------ATAATGAATAA-GTAT--------AATTT--------TT---TTAAGA--
ATTAATTACCTTAGGGATAACA------GCATAATATTTTTTTGTAGTTCATATAT--AAAGAAAT--GATTAT------
------------------------------------------------------
>SL13_1310_41 [organism=Hypoponera sp.IT14.05] rDNA, 16S
------------------------------------------------------------------------------GA
ATTTTAT--ATATTAAA-TAAATGATATA-AAA-------------------------------------------TTTA
TTTTAT-T--------------------------ATATTT-----TATTGGGAGGATATTTAAATTAA-----TAAAAC-
---TTTAATTATAA-------AGTT---------ACATG---GATTAATGATA---------------------------
---------------AAGA-----------ATAATGAATAA-GTAT--------AATTT--------TT---TTAAGA--
ATTAATTACCTTAGGGATAACA------GCATAATATTTTTTTGTAGTTCATATAT--AAATAAAT--GATTAT------
------------------------------------------------------
>MI15_0169_29 [organism=Hypoponera sp.IT14.05] rDNA, 16S
------------------------------------------------------------------------------GA
ATTTTAT--ATATTAAA-TAAATGATATA-AAA-------------------------------------------TTTA
TTTTAT-T--------------------------ATATTT-----TATTGGGAGGATATTTAAATTAA-----TAAAAC-
---TTTAATTATAA-------AGTT---------ACATG---GATTAATGATA---------------------------
---------------AAGA-----------ATAATGAATAA-ATAT--------AATTT--------TT---TTAAGA--
ATTAATTACCTTAGGGATAACA------GCATAATATTTTTTTGTAGTTCATATAT--AAAGAAAT--GATTAT------
------------------------------------------------------
>MI15_0235_15 [organism=Hypoponera sp.IT14.05] rDNA, 16S
------------------------------------------------------------------------------GA
ATTTTAT--ATATTAAA-TAAATGATATA-AAA-------------------------------------------TTTA
TTTTAT-T--------------------------ATATTT-----TATTGGGAGGATATTTAAATTAA-----TAAAAC-
---TTTAATTATAA-------AGTT---------ACATG---GATTAATGATA---------------------------
---------------AAGA-----------ATAATGAATAA-ATAT--------AATTT--------TT---TTAAGA--
ATTAATTACCTTAGGGATAACA------GCATAATATTTTTTTGTAGTTCATATAT--AAAGAAAT--GATTAT------
------------------------------------------------------
>MI15_0239_34 [organism=Hypoponera sp.IT14.05] rDNA, 16S
------------------------------------------------------------------------------GA
ATTTTAT--ATATTAAA-TAAATGATATA-AAA-------------------------------------------TTTA
TTTTAT-T--------------------------ATATTT-----TATTGGGAGGATATTTAAATTAA-----TAAAAC-
---TTTAATTATAA-------AGTT---------ACATG---GATTAATGATA---------------------------
---------------AAGA-----------ATAATGAATAA-ATAT--------AATTT--------TT---TTAAGA--
ATTAATTACCTTAGGGATAACA------GCATAATATTTTTTTGTAGTTCATATAT--AAAGAAAT--GATTAT------
------------------------------------------------------
>MI15_0246_10 [organism=Hypoponera sp.IT14.05] rDNA, 16S
------------------------------------------------------------------------------GA
ATTTTAT--ATATTAAA-TAAATGATATA-AAA-------------------------------------------TTTA
TTTTAT-T--------------------------ATATTT-----TATTGGGAGGATATTTAAATTAA-----TAAAAC-
---TTTAATTATAA-------AGTT---------ACATG---GATTAATGATA---------------------------
---------------AAGA-----------ATAATGAATAA-ATAT--------AATTT--------TT---TTAAGA--
ATTAATTACCTTAGGGATAACA------GCATAATATTTTTTTGTAGTTCATATAT--AAAGAAAT--GATTAT------
------------------------------------------------------
>CSG15_0138_07 [organism=Hypoponera sp.IT14.05] rDNA, 16S
------------------------------------------------------------------------------GA
ATTTTAT--ATATTAAG-TGAATGAAATA-GAA-------------------------------------------TTTA
T-TTAT-T--------------------------ATATTT-----TATTGGGAGGATATTTAAATTAA-----TGAAAC-
---TTTAATTGTAA-------AGTT---------ACATA---GGTTAATGAT---T------------------------
---------------AAGA-----------ATAATGAATAA-GTAT--------AATTT--------TT---T-AAGA--
ATTAATTACCTTAGGGATAACA------GCATAATATTTTTTTGTAGTTCATATAT--AAATAAAT--GATTAT------
------------------------------------------------------
>SGr_PaCaW21_05 [organism=Hypoponera sp.IT14.05] rDNA, 16S
------------------------------------------------------------------------------GA
ATTTTAT--ATATTAAG-TGAATGAAATA-GAA-------------------------------------------TTTA
T-TTAT-T--------------------------ATATTT-----TATTGGGAGGATATTTAAATTAA-----TGAAAC-
---TTTAATTGTAA-------AGTT---------ACATA---GGTTAATGAT---T------------------------
---------------AAGA-----------ATAATGAATAA-GTAT--------AATTT--------TT---T-AAGA--
ATTAATTACCTTAGGGATAACA------GCATAATATTTTTTTGTAGTTCATATAT--AAATAAAT--GATTAT------
------------------------------------------------------
>CSG15_0151_07 [organism=Hypoponera sp.IT14.05] rDNA, 16S
------------------------------------------------------------------------------GA
ATTTTAT--ATATTAAG-TGAATGAAATA-GAA-------------------------------------------TTTA
T-TTAT-T--------------------------ATATTT-----TATTGGGAGGATATTTAAATTAA-----TGAAAC-
---TTTAATTGTAA-------AGTT---------ACATA---GGTTAATGAT---T------------------------
---------------AAGA-----------ATAATGAATAA-GCAT--------AATTT--------TT---T-AAGA--
ATTAATTACCTTAGGGATAACA------GCATAATATTTTTTTGTAGTTCATATAT--AAATAAAT--GATTAT------
------------------------------------------------------
>SGr_PaCaW25_09 [organism=Hypoponera sp.IT14.05] rDNA, 16S
------------------------------------------------------------------------------GA
ATTTTAT--ATATTAAG-TGAATGAAATA-GAA-------------------------------------------TTTA
T-TTAT-T--------------------------ATATTT-----TATTGGGAGGATATTTAAATTAA-----TGAAAC-
---TTTAATTGTAA-------AGTT---------ACATA---GGTTAATGAT---T------------------------
---------------AAGA-----------ATAATGAATAA-GTAT--------AATTT--------TT---T-AAGA--
ATTAATTACCTTAGGGATAACA------GCATAATATTTTTTTGTAGTTCATATAT--AAAGAAAT--GATTAT------
------------------------------------------------------
>SGr_PaCaW29_11 [organism=Hypoponera sp.IT14.05] rDNA, 16S
------------------------------------------------------------------------------GA
ATTTTAT--ATATTAAG-TGAATGAAATA-GAA-------------------------------------------TTTA
T-TTAT-T--------------------------ATATTT-----TATTGGGAGGATATTTAAATTAA-----TGAAAC-
---TTTAATTGTAA-------AGTT---------ACATA---GGTTAATGAT---T------------------------
---------------AAGA-----------ATAATGAATAA-GTAT--------AATTT--------TT---T-AAGA--
ATTAATTACCTTAGGGATAACA------GCATAATATTTTTTTGTAGTTCATATAT--AAAGAAAT--GATTAT------
------------------------------------------------------
>SGr_PaCaW34_06 [organism=Hypoponera sp.IT14.05] rDNA, 16S
------------------------------------------------------------------------------GA
ATTTTAT--ATATTAAG-TGAATGAAATA-GAA-------------------------------------------TTTA
T-TTAT-T--------------------------ATATTT-----TATTGGGAGGATATTTAAATTAA-----TGAAAC-
---TTTAATTGTAA-------AGTT---------ACATA---GGTTAATGAT---T------------------------
---------------AAGA-----------ATAATGAATAA-GTAT--------AATTT--------TT---T-AAGA--
ATTAATTACCTTAGGGATAACA------GCATAATATTTTTTTGTAGTTCATATAT--AAAGAAAT--GATTAT------
------------------------------------------------------
>SGr_PaCaW36_07 [organism=Hypoponera sp.IT14.05] rDNA, 16S
------------------------------------------------------------------------------GA
ATTTTAT--ATATTAAG-TGAATGAAATA-GAA-------------------------------------------TTTA
T-TTAT-T--------------------------ATATTT-----TATTGGGAGGATATTTAAATTAA-----TGAAAC-
---TTTAATTGTAA-------AGTT---------ACATA---GGTTAATGAT---T------------------------
---------------AAGA-----------ATAATGAATAA-GTAT--------AATTT--------TT---T-AAGA--
ATTAATTACCTTAGGGATAACA------GCATAATATTTTTTTGTAGTTCATATAT--AAAGAAAT--GATTAT------
------------------------------------------------------
>SGr_PaCaW7_08 [organism=Hypoponera sp.IT14.05] rDNA, 16S
------------------------------------------------------------------------------GA
ATTTTAT--ATATTAAG-TGAATGAAATA-GAA-------------------------------------------TTTA
T-TTAT-T--------------------------ATATTT-----TATTGGGAGGATATTTAAATTAA-----TGAAAC-
---TTTAATTGTAA-------AGTT---------ACATA---GGTTAATGAT---T------------------------
---------------AAGA-----------ATAATGAATAA-GTAT--------AATTT--------TT---T-AAGA--
ATTAATTACCTTAGGGATAACA------GCATAATATTTTTTTGTAGTTCATATAT--AAAGAAAT--GATTAT------
------------------------------------------------------
>SGr_PaHW10_10 [organism=Hypoponera sp.IT14.05] rDNA, 16S
------------------------------------------------------------------------------GA
ATTTTAT--ATATTAAG-TGAATGAAATA-GAA-------------------------------------------TTTA
T-TTAT-T--------------------------ATATTT-----TATTGGGAGGATATTTAAATTAA-----TGAAAC-
---TTTAATTGTAA-------AGTT---------ACATA---GGTTAATGAT---T------------------------
---------------AAGA-----------ATAATGAATAA-GTAT--------AATTT--------TT---T-AAGA--
ATTAATTACCTTAGGGATAACA------GCATAATATTTTTTTGTAGTTCATATAT--AAAGAAAT--GATTAT------
------------------------------------------------------
>SGr_PaHW13_13 [organism=Hypoponera sp.IT14.05] rDNA, 16S
------------------------------------------------------------------------------GA
ATTTTAT--ATATTAAG-TGAATGAAATA-GAA-------------------------------------------TTTA
T-TTAT-T--------------------------ATATTT-----TATTGGGAGGATATTTAAATTAA-----TGAAAC-
---TTTAATTGTAA-------AGTT---------ACATA---GGTTAATGAT---T------------------------
---------------AAGA-----------ATAATGAATAA-GTAT--------AATTT--------TT---T-AAGA--
ATTAATTACCTTAGGGATAACA------GCATAATATTTTTTTGTAGTTCATATAT--AAAGAAAT--GATTAT------
------------------------------------------------------
>SGr_PaHW22_10 [organism=Hypoponera sp.IT14.05] rDNA, 16S
------------------------------------------------------------------------------GA
ATTTTAT--ATATTAAG-TGAATGAAATA-GAA-------------------------------------------TTTA
T-TTAT-T--------------------------ATATTT-----TATTGGGAGGATATTTAAATTAA-----TGAAAC-
---TTTAATTGTAA-------AGTT---------ACATA---GGTTAATGAT---T------------------------
---------------AAGA-----------ATAATGAATAA-GTAT--------AATTT--------TT---T-AAGA--
ATTAATTACCTTAGGGATAACA------GCATAATATTTTTTTGTAGTTCATATAT--AAAGAAAT--GATTAT------
------------------------------------------------------
>SGr_PaHW27_09 [organism=Hypoponera sp.IT14.05] rDNA, 16S
------------------------------------------------------------------------------GA
ATTTTAT--ATATTAAG-TGAATGAAATA-GAA-------------------------------------------TTTA
T-TTAT-T--------------------------ATATTT-----TATTGGGAGGATATTTAAATTAA-----TGAAAC-
---TTTAATTGTAA-------AGTT---------ACATA---GGTTAATGAT---T------------------------
---------------AAGA-----------ATAATGAATAA-GTAT--------AATTT--------TT---T-AAGA--
ATTAATTACCTTAGGGATAACA------GCATAATATTTTTTTGTAGTTCATATAT--AAAGAAAT--GATTAT------
------------------------------------------------------
>SGr_PaHW28_07 [organism=Hypoponera sp.IT14.05] rDNA, 16S
------------------------------------------------------------------------------GA
ATTTTAT--ATATTAAG-TGAATGAAATA-GAA-------------------------------------------TTTA
T-TTAT-T--------------------------ATATTT-----TATTGGGAGGATATTTAAATTAA-----TGAAAC-
---TTTAATTGTAA-------AGTT---------ACATA---GGTTAATGAT---T------------------------
---------------AAGA-----------ATAATGAATAA-GTAT--------AATTT--------TT---T-AAGA--
ATTAATTACCTTAGGGATAACA------GCATAATATTTTTTTGTAGTTCATATAT--AAAGAAAT--GATTAT------
------------------------------------------------------
>CSG15_0284_01 [organism=Hypoponera sp.IT14.05] rDNA, 16S
------------------------------------------------------------------------------GA
ATTTTAT--ATACTAAG-TAAATGAAATA-AAA-------------------------------------------TTTA
TTTTAT-T--------------------------ATATTT-----TATTGGGAGGATATTTAAATTAA-----GAAAAC-
---TTTAATTGTAA-------AGTTT--------ACATA---GGTTAATGAT----------------------------
---------------AAGA-----------ATAATGAATAA-GTAT--------TATTT--------TT---TTAAGA--
ATTAATTACCTTAGGGATAACA------GCATAATATTTTTTTGTAGTTCATATAT--AAAGAAAT--GATTAT------
------------------------------------------------------
>CSG15_0285_02 [organism=Hypoponera sp.IT14.05] rDNA, 16S
------------------------------------------------------------------------------GA
ATTTTAT--ATACTAAG-TAAATGAAATA-AAA-------------------------------------------TTTA
TTTTAT-T--------------------------ATATTT-----TATTGGGAGGATATTTAAATTAA-----GAAAAC-
---TTTAATTGTAA-------AGTTT--------ACATA---GGTTAATGAT----------------------------
---------------AAGA-----------ATAATGAATAA-GTAT--------TATTT--------TT---TTAAGA--
ATTAATTACCTTAGGGATAACA------GCATAATATTTTTTTGTAGTTCATATAT--AAAGAAAT--GATTAT------
------------------------------------------------------
>CSG15_0300_10 [organism=Hypoponera sp.IT14.05] rDNA, 16S
------------------------------------------------------------------------------GA
ATTTTAT--ATACTAAG-TAAATGAAATA-AAA-------------------------------------------TTTA
TTTTAT-T--------------------------ATATTT-----TATTGGGAGGATATTTAAATTAA-----GAAAAC-
---TTTAATTGTAA-------AGTTT--------ACATA---GGTTAATGAT----------------------------
---------------AAGA-----------ATAATGAATAA-GTAT--------TATTT--------TT---TTAAGA--
ATTAATTACCTTAGGGATAACA------GCATAATATTTTTTTGTAGTTCATATAT--AAAGAAAT--GATTAT------
------------------------------------------------------
>SGr_VK1W27_04 [organism=Hypoponera sp.IT14.05] rDNA, 16S
------------------------------------------------------------------------------GA
ATTTTAT--ATACTAAG-TAAATGAAATA-AAA-------------------------------------------TTTA
TCTTAT-T--------------------------ATATTT-----TATTGGGAGGATATTTAAATTAA-----GAAAAC-
---TTTAATTGTAA-------AGTTT--------ACATA---GGTTAATGAT---T------------------------
---------------AAGA-----------ATAATGAATAA-GTAT--------GATTT--------TT---TTAAGA--
ATTAATTACCTTAGGGATAACA------GCATAATATTTTTTTGTAGTTCATATAT--AAAGAAAT--GATTAT------
------------------------------------------------------
>MI15_0086_19 [organism=Hypoponera sp.IT14.05] rDNA, 16S
------------------------------------------------------------------------------GA
ATTTTAT--ATATTAAG-TAAATGATATA-AAA-------------------------------------------TTTA
T-TTAT-T--------------------------ATATTT-----TATTGGGAGGATATTTAAATTAA-----TAAAAC-
---TTTAATTATAA-------AGTT---------ACATA---TATTAATGATGATT------------------------
---------------AATA-----------ATAATGAATAA-GTAT--------AATTT--------TT---TTAAGA--
ATTAATTACCTTAGGGATAACA------GCATAATATTTTTTTGTAGTTCATATAT--AAAGAAAT--GATTAT------
------------------------------------------------------
>GAL18_0022_15 [organism=Hypoponera sp.MI15.03] rDNA, 16S
------------------------------------------------------------------------------GA
ATTTTAT--ATATTAAA-TAAATAATATA-GAA-------------------------------------------TTTA
TTT--A-T--------------------------ATATTT-----TGTTGGGAGGATGTTTAAATTAA-----TAAAAC-
---TTTAATTATAG-------AATT---------ACATT---AATTAATGATT---------------------------
------------------A-----------ATAATGAATGA-ATAA--------AATTT--------TA---TTAAGA--
ATTAATTACCTTAGGGATAACA------GCATAATATTTTTTTGTAGTTCATATAT--AAAAAAAT--GATTATG-----
------------------------------------------------------
>GAL18_0027_09 [organism=Hypoponera sp.MI15.03] rDNA, 16S
------------------------------------------------------------------------------GA
ATTTTAT--ATATTAAA-TAAATAATATA-GAA-------------------------------------------TTTA
TTT--A-T--------------------------ATATTT-----TGTTGGGAGGATGTTTAAATTAA-----TAAAAC-
---TTTAATTATAG-------AATT---------ACATT---AATTAATGATT---------------------------
------------------A-----------ATAATGAATGA-ATAA--------AATTT--------TA---TTAAGA--
ATTAATTACCTTAGGGATAACA------GCATAATATTTTTTTGTAGTTCATATAT--AAAAAAAT--GATTATG-----
------------------------------------------------------
>GAL18_0031_10 [organism=Hypoponera sp.MI15.03] rDNA, 16S
------------------------------------------------------------------------------GA
ATTTTAT--ATATTAAA-TAAATAATATA-GAA-------------------------------------------TTTA
TTT--A-T--------------------------ATATTT-----TGTTGGGAGGATGTTTAAATTAA-----TAAAAC-
---TTTAATTATAG-------AATT---------ACATT---AATTAATGATT---------------------------
------------------A-----------ATAATGAATGA-ATAA--------AATTT--------TA---TTAAGA--
ATTAATTACCTTAGGGATAACA------GCATAATATTTTTTTGTAGTTCATATAT--AAAAAAAT--GATTATG-----
------------------------------------------------------
>TR17_0180_15 [organism=Hypoponera sp.IT14.05] rDNA, 16S
------------------------------------------------------------------------------GA
ATTTTAT--ATATTAAA-TAAATAATATA-GAA-------------------------------------------TTTA
TTT--A-T--------------------------ATATTT-----TGTTGGGAGGATGTTTAAATTAA-----TAAAAC-
---TTTAATTATAG-------AATT---------ACATT---AATTAATGATT---------------------------
------------------A-----------ATAATGAATGA-ATAA--------AATTT--------TA---TTAAGA--
ATTAATTACCTTAGGGATAACA------GCATAATATTTTTTTGTAGTTCATATAT--AAAAAAAT--GATTATG-----
------------------------------------------------------
>MI15_0484_15 [organism=Hypoponera sp.MI15.03] rDNA, 16S
------------------------------------------------------------------------------GA
ATTTTAT--ATATTAAA-TAAATAATATA-GAA-------------------------------------------TTTA
TTT--A-T--------------------------ATATTT-----TGTTGGGAGGATGTTTAAATTAA-----TAAAAC-
---TTTAATTATAG-------AATT---------ACATT---AATTAATGATT---------------------------
------------------A-----------ATAATGAATGA-ATAA--------AATTT--------TA---TTAAGA--
ATTAATTACCTTAGGGATAACA------GCATAATATTTTTTTGTAGTTCATATAT--AAAAAAAT--GATTAT------
------------------------------------------------------
>GAL18_0007_12 [organism=Hypoponera sp.12.FGSGt] rDNA, 16S
------------------------------------------------------------------------------GA
ATTTTAT--ACATTAGT-ATA-AAATAAATT---------------------------------------------TATA
TATTGG-T--------------------------ATATTT-----TATTGGGAGGATATTTAAATTAG-----TGAAAC-
---TTTAATTGTAG-------CATTT--------ACATA---AATTAATGATTT--------------------------
------------------------------ATAATGAATGG-GTA---------AAATT--------TTA--TTAAGA--
ATTAATTACCTTAGGGATAACA------GCATGATATTTTTTTGTAGAACTTATAT--AAAAAAAT--GATTAT------
------------------------------------------------------
>SGr_VK4W2_15 [organism=Hypoponera sp.02.FGSGt] rDNA, 16S
------------------------------------------------------------------------------GA
ATTTTAT--ACATTAGT-ATA-AAATAAATT---------------------------------------------TATA
TATTGG-T--------------------------ATATTT-----TATTGGGAGGATATTTAAATTAG-----TGAAAC-
---TTTAATTGTAG-------CATTT--------ACATA---AATTAATGATTT--------------------------
------------------------------ATAATGAATGG-GTA---------AAATT--------TTA--TTAAGA--
ATTAATTACCTTAGGGATAACA------GCATGATATTTTTTTGTAGAACTTATAT--AAAAAAAT--GATTAT------
------------------------------------------------------
>GAL18_0019_14 [organism=Hypoponera sp.02.FGSGt] rDNA, 16S
------------------------------------------------------------------------------GA
ATTTTAT--ACATTAGT-ATA-AAATAAATT---------------------------------------------TATA
TATTGG-T--------------------------ATATTT-----TATTGGGAGGATATTTAAATTAG-----TGAAAC-
---TTTAATTGTAG-------CATTT--------ACATA---AATTAATGATTT--------------------------
------------------------------ATAATGAATGG-GTA---------AAATT--------TTA--TTAAGA--
ATTAATTACCTTAGGGATAACA------GCATGATATTTTTTTGTAGAACTTATAT--AAAAAAAT--GATTAT------
------------------------------------------------------
>GAL18_0190_29 [organism=Hypoponera sp.02.FGSGt] rDNA, 16S
------------------------------------------------------------------------------GA
ATTTTAT--ACATTAGT-ATA-AAATAAATT---------------------------------------------TATA
TATTGG-T--------------------------ATATTT-----TATTGGGAGGATATTTAAATTAG-----TGAAAC-
---TTTAATTGTAG-------CATTT--------ACATA---AATTAATGATTT--------------------------
------------------------------ATAATGAATGG-GTA---------AAATT--------TTA--TTAAGA--
ATTAATTACCTTAGGGATAACA------GCATGATATTTTTTTGTAGAACTTATAT--AAAAAAAT--GATTAT------
------------------------------------------------------
>SGr_VK3W3_08 [organism=Hypoponera sp.02.FGSGt] rDNA, 16S
------------------------------------------------------------------------------GA
ATTTTAT--ACATTAGT-ATA-AAATAAATT---------------------------------------------TATA
TATTGG-T--------------------------ATATTT-----TATTGGGAGGATATTTAAATTAG-----TGAAAC-
---TTTAATTGTAG-------CATTT--------ACATA---AATTAATGATTT--------------------------
------------------------------ATAATGAATGG-GTA---------AAATT--------TTA--TTAAGA--
ATTAATTACCTTAGAGATAACA------GCATGATATTTTTTTGTAGAACTTATAT--AAAAAAAT--GATTAT------
------------------------------------------------------
>GAL18_0105_36 [organism=Hypoponera sp.IT14.05] rDNA, 16S
------------------------------------------------------------------------------GA
ATTTTAT--ATATTAGT-ATA-GAATAAATTTT-------------------------------------------TATA
TATTAG-T--------------------------ATATTT-----TATTGGGAGGATATTTAAATTAG-----TAAAAC-
---TTTAATTGAAG-------CATT---------ACATA---AATTAATGATTT--------------------------
------------------------------ATAATGAATGA-GTA---------AAATT--------TTA--ATTAGA--
ATTAATTACCTTAGGGATAACA------GCATGATATTTTTTTGTAGAACTTATAT--AAAAAAAT--GATTAT------
------------------------------------------------------
>TR17_0161_12 [organism=Hypoponera sp.02.FGSGt] rDNA, 16S
------------------------------------------------------------------------------GA
ATTTTAT--ATATTAGT-ATA-GAATAAATTTT-------------------------------------------TATA
TATTAG-T--------------------------ATATTT-----TATTGGGAGGATATTTAAATTAG-----TAAAAC-
---TTTAATTGAAG-------CATT---------ACATA---AATTAATGATTT--------------------------
------------------------------ATAATGAATGA-GTA---------AAATT--------TTA--ATTAGA--
ATTAATTACCTTAGGGATAACA------GCATGATATTTTTTTGTAGAACTTATAT--AAAAAAAT--GATTAT------
------------------------------------------------------
>SGr_VK5W39_08 [organism=Hypoponera sp.02.FGSGt] rDNA, 16S
------------------------------------------------------------------------------GA
ATTTTAT--ATATTAGT-ATA-GAATAAATTTT-------------------------------------------TATA
TATTAG-T--------------------------ATATTT-----TATTGGGAGGATATTTAAATTAG-----TAAAAC-
---TTTAATTGAAG-------CATT---------ACATA---AATTAATGATTT--------------------------
------------------------------ATAATGAATGA-GTA---------AAATT--------TTA--ATTAGA--
ATTAATTACCTTAGGGATAACA------GCATGATATTTTTTTGTAGAACTTATAT--AAAAAAAT--GATTAT------
------------------------------------------------------
>GAL18_0120_25 [organism=Hypoponera sp.02.FGSGt] rDNA, 16S
------------------------------------------------------------------------------GA
ATTTTAT--ATATTAGT-ATA-GAATAAATTTT-------------------------------------------TATA
TATTAG-T--------------------------ATATTT-----TATTGGGAGGATATTTAAATTAG-----TAAAAC-
---TTTAATTGAAG-------CATT---------ACATA---AATTAATGATTT--------------------------
------------------------------ATAATGAATGA-GTA---------AAATT--------TTA--ATTAGA--
ATTAATTACCTTAGGGATAACA------GCATGATATTTTTTTGTAGAACTTATAT--AAAAAAAT--GATTAT------
------------------------------------------------------
>TR17_0178_16 [organism=Hypoponera sp.02.FGSGt] rDNA, 16S
------------------------------------------------------------------------------GA
ATTTTAT--ATATTAGT-ATA-GAATAAATTTT-------------------------------------------TATA
TATTAG-T--------------------------ATATTT-----TATTGGGAGGATATTTAAATTAG-----TAAAAC-
---TTTAATTGAAG-------CATT---------ACATA---AATTAATGATTT--------------------------
------------------------------ATAATGAATGA-GTA---------AAATT--------TTA--ATTAGA--
ATTAATTACCTTAGGGATAACA------GCATGATATTTTTTTGTAGAACTTATAT--AAAAAAAT--GATTAT------
------------------------------------------------------
>TR17_0184_06 [organism=Hypoponera sp.02.FGSGt] rDNA, 16S
------------------------------------------------------------------------------GA
ATTTTAT--ATATTAGT-ATA-GAATAAATTTT-------------------------------------------TATA
TATTAG-T--------------------------ATATTT-----TATTGGGAGGATATTTAAATTAG-----TAAAAC-
---TTTAATTGAAG-------CATT---------ACATA---AATTAATGATTT--------------------------
------------------------------ATAATGAATGA-GTA---------AAATT--------TTA--ATTAGA--
ATTAATTACCTTAGGGATAACA------GCATGATATTTTTTTGTAGAACTTATAT--AAAAAAAT--GATTAT------
------------------------------------------------------
>SGr_PaChaW36_08 [organism=Hypoponera sp.02.FGSGt] rDNA, 16S
------------------------------------------------------------------------------GA
ATTTTAT--ATATTAGT-ATA-GAATAAATTTT-------------------------------------------TATA
TATTAG-T--------------------------ATATTT-----TATTGGGAGGATATTTAAATTAG-----TAAAAC-
---TTTAATTGAAG-------CATT---------ACATA---AATTAATGATTT--------------------------
------------------------------ATAATGAATGA-GTA---------AAATT--------TTA--ATTAGA--
ATTAATTACCTTAGGGATAACA------GCATGATATTTTTTTGTAGAACTTATAT--AAAAAAGT--GATTAT------
------------------------------------------------------
>SGr_PaChaW39_08 [organism=Hypoponera sp.02.FGSGt] rDNA, 16S
------------------------------------------------------------------------------GA
ATTTTAT--ATATTAGT-ATA-GAATAAATTTT-------------------------------------------TATA
TATTAG-T--------------------------ATATTT-----TATTGGGAGGATATTTAAATTAG-----TAAAAC-
---TTTAATTGAAG-------CATT---------ACATA---AATTAATGATTT--------------------------
------------------------------ATAATGAATGA-GTA---------AAATT--------TTA--ATTAGA--
ATTAATTACCTTAGGGATAACA------GCATGATATTTTTTTGTAGAACTTATAT--AAAAAAGT--GATTAT------
------------------------------------------------------
>TR17_0197_12 [organism=Hypoponera sp.IT14.02] rDNA, 16S
------------------------------------------------------------------------------GA
ATTTTAT--ATATTAGT-ATA-AAATAAGTTT---------------------------------------------ATA
TATTAA-T--------------------------ATATTT-----TATTGGGAGGATATTTAAATTAG-----TAAAAC-
---TTTAATTGAAG-------CATT---------ACATA---AATTAATGATTT--------------------------
------------------------------AGAATGAATGA-GTA---------AAATT--------TTA--ATTAGA--
ATTAATTACCTTAGGGATAACA------GCATGATATTTTTTTGTAGAACTTATAT--AAAAAAAT--GATTATG-----
------------------------------------------------------
>TR17_0197_11 [organism=Hypoponera sp.02.FGSGt] rDNA, 16S
------------------------------------------------------------------------------GA
ATTTTAT--ATATTAGT-ATA-AAATAAGTTT---------------------------------------------ATA
TATTAA-T--------------------------ATATTT-----TATTGGGAGGATATTTAAATTAG-----TAAAAC-
---TTTAATTGAAG-------CATT---------ACATA---AATTAATGATTT--------------------------
------------------------------AGAATGAATGA-GTA---------AAATT--------TTA--ATTAGA--
ATTAATTACCTTAGGGATAACA------GCATGATATTTTTTTGTAGAACTTATAT--AAAAAAAT--GATTATG-----
------------------------------------------------------
>GAL18_0006_09 [organism=Hypoponera sp.02.FGSGt] rDNA, 16S
------------------------------------------------------------------------------GA
ATTTTAT--ATATTAGT-ATA-GAATAAGTTT---------------------------------------------ATA
TATTAA-T--------------------------ATATTT-----TATTGGGAGGATATTTAAATTAG-----TAAAAC-
---TTTAATTGAAG-------CATT---------ACATA---AATTAATGATTT--------------------------
------------------------------ATAATGAATGA-GTA---------AAATT--------TTA--ATTAGA--
ATTAATTACCTTAGGGATAACA------GCATAATATTTTTTTGTAGAACTTATAT--AAAAAAAT--GATTATG-----
------------------------------------------------------
>LA15_0073_06 [organism=Hypoponera sp.02.FGSGt] rDNA, 16S
------------------------------------------------------------------------------GA
ATTTTAT--ATATTAGT-ATA-GAATAAGTTT---------------------------------------------ATA
TATTAA-T--------------------------ATATTT-----TATTGGGAGGATATTTAAATTAG-----TAAAAC-
---TTTAATTGAAG-------CATT---------ACATA---AATTAATGATTT--------------------------
------------------------------ATAATGAATGA-GTA---------AAATT--------TTA--ATTAGA--
ATTAATTACCTTAGGGATAACA------GCATGATATTTTTTTGTAGAACTTATAT--AAAAAAAT--GATTATG-----
------------------------------------------------------
>SGr_VK2W42_13 [organism=Hypoponera sp.02.FGSGt] rDNA, 16S
------------------------------------------------------------------------------GA
ATTTTAT--ATATTAGT-ATA-GAATAAGTTT--------------------------------------------TATA
TATTAA-T--------------------------ATATTT-----TATTGGGAGGATATTTAAATTAG-----TAAAAC-
---TTTAATTGAAG-------TATT---------ACATA---AATTAATGATTT--------------------------
------------------------------ATAATGAATGA-GTA---------AAATT--------TTA--ATTAGA--
ATTAATTACCTTAGGGATAACA------GCATGATATTTTTTTGTAGAACTTATAT--AAAAAAAT--GATTAT------
------------------------------------------------------
>SGr_VK5W21_10 [organism=Hypoponera sp.02.FGSGt] rDNA, 16S
------------------------------------------------------------------------------GA
ATTTTAT--ATATTAGT-ATA-GAATAAGTTT--------------------------------------------TATA
TATTAA-T--------------------------ATATTT-----TATTGGGAGGATATTTAAATTAG-----TAAAAC-
---TTTAATTGAAG-------TATT---------ACATA---AATTAATGATTT--------------------------
------------------------------ATAATGAATGA-GTA---------AAATT--------TTA--ATTAGA--
ATTAATTACCTTAGGGATAACA------GCATGATATTTTTTTGTAGAACTTATAT--AAAAAAAT--GATTAT------
------------------------------------------------------
>SGr_VK5W31_12 [organism=Hypoponera sp.02.FGSGt] rDNA, 16S
------------------------------------------------------------------------------GA
ATTTTAT--ATATTAGT-ATA-GAATAAGTTT--------------------------------------------TATA
TATTAA-T--------------------------ATATTT-----TATTGGGAGGATATTTAAATTAG-----TAAAAC-
---TTTAATTGAAG-------TATT---------ACATA---AATTAATGATTT--------------------------
------------------------------ATAATGAATGA-GTA---------AAATT--------TTA--ATTAGA--
ATTAATTACCTTAGGGATAACA------GCATGATATTTTTTTGTAGAACTTATAT--AAAAAAAT--GATTAT------
------------------------------------------------------
>SGr_VK5W35_10 [organism=Hypoponera sp.02.FGSGt] rDNA, 16S
------------------------------------------------------------------------------GA
ATTTTAT--ATATTAGT-ATA-GAATAAGTTT--------------------------------------------TATA
TATTAA-T--------------------------ATATTT-----TATTGGGAGGATATTTAAATTAG-----TAAAAC-
---TTTAATTGAAG-------TATT---------ACATA---AATTAATGATTT--------------------------
------------------------------ATAATGAATGA-GTA---------AAATT--------TTA--ATTAGA--
ATTAATTACCTTAGGGATAACA------GCATGATATTTTTTTGTAGAACTTATAT--AAAAAAAT--GATTAT------
------------------------------------------------------
>MAI19_0030_23 [organism=Hypoponera sp.B] rDNA, 16S
----------------------------------------------------------TAGGACGAGAAGACCCTATAGA
ATTTTAT--ATATTAGT-GTATAAATAAGGGAT-------------------------------------------TATA
TTTTGGAT--------------------------ATATTT-----TATTGGGAGGATATTTAAATTAA-----GAAAAC-
---TTTAATTATAA-------GTTT---------ACATT---AATGAATGATTT--------------------------
------------------------------AGAATGAATAA-GAA---------TTATT--------TTA--ATGAGA--
ATTAATTACCTTAGGGATAACA------GCATAATATTTTTTTGTAGTTCTTATAT--AAAAAAAT--GATTATGACCTC
GATGTTGGATTAAGATCAGTAGACTATGTAGGACGAGAAGACCCTATAGAA---
>TR17_0153_05 [organism=Hypoponera sp.13.FGSGt] rDNA, 16S
--------------------------------------------------------------------------------
---------------------------GAATTT-------------------------------------------TATA
TATTAG-T--------------------------ATATTT-----TATTGGGAGGATATTTAAATTAG-----TAAAAC-
---TTTAATTGAAG-------CATT---------ACATA---AATTAATGATTT--------------------------
------------------------------ATAATGAATGA-GTA---------AAATT--------TTA--ATTAGA--
ATTAATTACCTTAGGGATAACA------GCATGATATTTTTTTGTAGAACTTATAT--AAAAAAAT--GATTATGACCTC
GATGTTGGATTAAGATGC------------------------------------
>SGr_PaCaW42_05 [organism=Hypoponera sp.02.FGSGt] rDNA, 16S
------------------------------------------------------------------------------GA
ATTTTAT--ATATTAGC-ATA-AAATAAATTT---------------------------------------------ATG
TGTTAA-T--------------------------ATATTT-----TATTGGGAGGATATTTAAATTAG-----TAAAAC-
---TTTAATTGTAA-------TATT---------ACATA---AATTAATGATTT--------------------------
------------------------------ATAATGAATGG-ATA---------AAATT--------TTA--TTAAGA--
ATTAATTACCTTAGGGATAACA------GCATGATATTTTTTTGTAGAACTTATAT--AAAAAAAT--GATTAT------
------------------------------------------------------
>SL13_0910_33 [organism=Hypoponera sp.02.FGSGt] rDNA, 16S
------------------------------------------------------------------------------GA
ATTTTAT--ATATTAGC-ATA-AAATAAATTT---------------------------------------------ATG
TGTTAA-T--------------------------ATATTT-----TATTGGGAGGATATTTAAATTAG-----TAAAAC-
---TTTAATTGTAA-------TATT---------ACATA---AATTAATGATTT--------------------------
------------------------------ATAATGAATGG-ATA---------AAATT--------TTA--TTAAGA--
ATTAATTACCTTAGGGATAACA------GCATGATATTTTTTTGTAGAACTTATAT--AAAAAAAT--GATTAT------
------------------------------------------------------
>GAL18_0276_31 [organism=Hypoponera sp.02.FGSGt] rDNA, 16S
------------------------------------------------------------------------------GA
ATTTTAT--ATATTAGT-GTA-AA-TGAGTTT---------------------------------------------ATA
TGTTAA-T--------------------------ATATTT-----TATTGGGAGGATATTTAAATTAG-----TAAAAC-
---TTTAATTGTAG-------TATT---------ACATA---AATTAATGATTT--------------------------
------------------------------ATAATGAATAG-GTA---------AAATT--------TTA--TTAAGA--
ATTAATTACCTTAGGGATAACA------GCATAATATTTTTTTGTAGAACTTATAT--AAAAAAAT--GATTATGA----
------------------------------------------------------
>MI15_0364_22 [organism=Hypoponera sp.02.FGSGt] rDNA, 16S
------------------------------------------------------------------------------GA
ATTTTAT--ATATTAAT-ATA-AAATAAATTT---------------------------------------------AT-
-GTTAG-T--------------------------ATATTT-----TATTGGGAGGATATTTAAATTGA-----TAAAAC-
---TTTAATTACAG-------AATT---------ACATA---AGTTAGTGATTT--------------------------
------------------------------ATAATGAATGA-GTAG--------AAATT--------TTA--TTAAGA--
ATTAATTACCTTAGGGATAACA------GCATAATATTTTTTTGTAGAACTTATAT--AAAAAAAT--GATTATGA----
------------------------------------------------------
>GAL18_0065_27 [organism=Hypoponera sp.IT14.05] rDNA, 16S
------------------------------------------------------------------------------GA
ATTTTAT--ATATTAAA-ATGAATGTTAATAT---------------------------------------------TTA
CGTTTA-T--------------------------ATATTT-----TATTGGGAGGATATTTAAATTGA-----GAAAAC-
---TTTAATTATAG-------TATT---------ACATA---AATTAGTGATTTT-------------------------
------------------------------AAAATGAATGA-ATA---------TAATT--------TTA--TGAAGA--
ATTAATTACCTTAGGGATAACA------GCATGATATTTTTTTGTAGTTTTTATAT--AAAAAAAT--GATTAT------
------------------------------------------------------
>GAL18_0102_28 [organism=Hypoponera sp.IT14.05] rDNA, 16S
------------------------------------------------------------------------------GA
ATTTTAT--ATATTAAA-ATGAATGTTAATAT---------------------------------------------TTA
CGTTTA-T--------------------------ATATTT-----TATTGGGAGGATATTTAAATTGA-----GAAAAC-
---TTTAATTATAG-------TATT---------ACATA---AATTAGTGATTTT-------------------------
------------------------------AAAATGAATGA-ATA---------TAATT--------TTA--TGAAGA--
ATTAATTACCTTAGGGATAACA------GCATGATATTTTTTTGTAGTTTTTATAT--AAAAAAAT--GATTAT------
------------------------------------------------------
>GAL18_0104_20 [organism=Hypoponera sp.MI15.03] rDNA, 16S
------------------------------------------------------------------------------GA
ATTTTAT--ATATTAAA-ATGAATGTTAATAT---------------------------------------------TTA
CGTTTA-T--------------------------ATATTT-----TATTGGGAGGATATTTAAATTGA-----GAAAAC-
---TTTAATTATAG-------TATT---------ACATA---AATTAGTGATTTT-------------------------
------------------------------AAAATGAATGA-ATA---------TAATT--------TTA--TGAAGA--
ATTAATTACCTTAGGGATAACA------GCATGATATTTTTTTGTAGTTTTTATAT--AAAAAAAT--GATTAT------
------------------------------------------------------
>GAL18_0117_15 [organism=Hypoponera sp.IT14.05] rDNA, 16S
------------------------------------------------------------------------------GA
ATTTTAT--ATATTAAA-ATGAATGTTAATAT---------------------------------------------TTA
CGTTTA-T--------------------------ATATTT-----TATTGGGAGGATATTTAAATTGA-----GAAAAC-
---TTTAATTATAG-------TATT---------ACATA---AATTAGTGATTTT-------------------------
------------------------------AAAATGAATGA-ATA---------TAATT--------TTA--TGAAGA--
ATTAATTACCTTAGGGATAACA------GCATGATATTTTTTTGTAGTTTTTATAT--AAAAAAAT--GATTAT------
------------------------------------------------------
>GAL18_0194_38 [organism=Hypoponera sp.IT14.05] rDNA, 16S
------------------------------------------------------------------------------GA
ATTTTAT--ATATTAAA-ATGAATGTTAATAT---------------------------------------------TTA
CGTTTA-T--------------------------ATATTT-----TATTGGGAGGATATTTAAATTGA-----GAAAAC-
---TTTAATTATAG-------TATT---------ACATA---AATTAGTGATTTT-------------------------
------------------------------AAAATGAATGA-ATA---------TAATT--------TTA--TGAAGA--
ATTAATTACCTTAGGGATAACA------GCATGATATTTTTTTGTAGTTTTTATAT--AAAAAAAT--GATTAT------
------------------------------------------------------
>GAL18_0185_05 [organism=Hypoponera sp.02.FGSGt] rDNA, 16S
------------------------------------------------------------------------------GA
ATTTTAT--ATATTAAA-ATGAATGTTAATAT---------------------------------------------TTA
CGTTTA-T--------------------------ATATTT-----TATTGGGAGGATATTTAAATTGA-----GAAAAC-
---TTTAATTATAG-------TATT---------ACATA---AATTAGTGATTTT-------------------------
------------------------------AAAATGAATGA-ATA---------TAATT--------TTA--TGAAGA--
ATTAATTACCTTAGGGATAACA------GCATGATATTTTTTTGTAGTTTTTATAT--AAAAAAAT--GATTAT------
------------------------------------------------------
>SGr_FL2W20_09 [organism=Hypoponera sp.02.FGSGt] rDNA, 16S
------------------------------------------------------------------------------GA
ATTTTAT--ATATTAAA-ATGAATGTTAATAC---------------------------------------------TTA
CGTTAA-T--------------------------ATATCT-----TATTGGGAGGATATTTAAATTGA-----GAAAAC-
---TTTAATTATAG-------TATT---------ACATA---AATTAGTGATTTT-------------------------
------------------------------AAAATGAATGA-ATA---------TAATT--------TTA--TTAAGA--
ATTAATTACCTTAGGGATAACA------GCATGATATTTTTTTGTAGTTCTTATAT--AAAGAAAT--GATTAT------
------------------------------------------------------
>SGr_GP2W48_11 [organism=Hypoponera sp.02.FGSGt] rDNA, 16S
------------------------------------------------------------------------------GA
ATTTTAT--ATATTAAA-ATGAATGTTAATAC---------------------------------------------TTA
CGTTAA-T--------------------------ATATCT-----TATTGGGAGGATATTTAAATTGA-----GAAAAC-
---TTTAATTATAG-------TATT---------ACATA---AATTAGTGATTTT-------------------------
------------------------------AAAATGAATGA-ATA---------TAATT--------TTA--TTAAGA--
ATTAATTACCTTAGGGATAACA------GCATGATATTTTTTTGTAGTTCTTATAT--AAAGAAAT--GATTAT------
------------------------------------------------------
>SGr_VK1W26_21 [organism=Hypoponera sp.02.FGSGt] rDNA, 16S
------------------------------------------------------------------------------GA
ATTTTAT--ATATTAAA-ATGAATGTTAATAT---------------------------------------------TTA
CGTTAA-T--------------------------ATATCT-----TATTGGGAGGATATTTAAATTGA-----GAAAAC-
---TTTAATTATAG-------TATT---------ACATA---AATTAGTGATTTT-------------------------
------------------------------AAAATGAATGA-ATA---------TAATT--------TTA--TTAAGA--
ATTAATTACCTTAGGGATAACA------GCATGATATTTTTTTGTAGTTCTTATAT--AAAGAAAT--GATTAT------
------------------------------------------------------
>SGr_VK1W45_16 [organism=Hypoponera sp.02.FGSGt] rDNA, 16S
------------------------------------------------------------------------------GA
ATTTTAT--ACATTACA-ATAAATGTTAATAT---------------------------------------------TTA
CGTTAA-T--------------------------ATATTT-----TATTGGGAGGATATTTAAATTGA-----GAAAAC-
---TTTAATTATAG-------TATT---------ACGTA---AATTAGTGATTTT-------------------------
------------------------------AAAATGAATGA-ATA---------TAATT--------TTA--TTAAGA--
ATTAATTACTTTAGGGATAATA------GCATGATATTTTTTTGTAGTTCTTATAT--AAAAAAAT--GATTAT------
------------------------------------------------------
>MAI19_0008_14 [organism=Hypoponera sp.MI15.05] rDNA, 16S
----------------------------------------------------------TAGGACGAGAAGACCCTATAGA
ATTTTAT--ATATTAAA-TAAATTATTAA--AA-------------------------------------------TTTA
TATTAA-A--------------------------ATATTT-----TATTGGGAGGATATTTAAATTAG-----AAAAAC-
---TTTAATTATAT-------AATT---------ACATT---GATTATTGATTT--------------------------
------------------------------AAAATGAATAA-ATAT--------AA-TT--------TTA--TTAAGA--
ATTAATTACCTTAGGGATAACA------GCATAATATTTTTTTGTAGTCCTTATAT--AAAATAAT--GATTATGACCTC
GATGTTGGATTAAGAGACTGATGGACTGATGTAGGACGAGAAGACCCTATAGAA
>MI15_0485_22 [organism=Hypoponera sp.MI15.05] rDNA, 16S
------------------------------------------------------------------------------GA
ATTTTAT--ATATTAAA-TAAATTATTAA--AA-------------------------------------------TTTA
TATTAA-A--------------------------ATATTT-----TATTGGGAGGATATTTAAATTAG-----AAAAAC-
---TTTAATTATAT-------AATT---------ACATT---GATTATTGATTT--------------------------
------------------------------AAAATGAATAA-ATAT--------AA-TT--------TTA--TTAAGA--
ATTAATTACCTTAGGGATAACA------GCATAATATTTTTTTGTAGTTCTTATAT--AAAATAAT--GATTAT------
------------------------------------------------------
>MI15_0490_06 [organism=Hypoponera sp.MI15.05] rDNA, 16S
------------------------------------------------------------------------------GA
ATTTTAT--ATATTAAA-TAAATTATTAA--AA-------------------------------------------TTTA
TATTAA-A--------------------------ATATTT-----TATTGGGAGGATATTTAAATTAG-----AAAAAC-
---TTTAATTATAT-------AATT---------ACATT---GATTATTGATTT--------------------------
------------------------------AAAATGAATAA-ATAT--------AA-TT--------TTA--TTAAGA--
ATTAATTACCTTAGGGATAACA------GCATAATATTTTTTTGTAGTTCTTATAT--AAAATAAT--GATTAT------
------------------------------------------------------
>MI15_0491_10 [organism=Hypoponera sp.MI15.05] rDNA, 16S
------------------------------------------------------------------------------GA
ATTTTAT--ATATTAAA-TAAATTATTAA--AA-------------------------------------------TTTA
TATTAA-A--------------------------ATATTT-----TATTGGGAGGATATTTAAATTAG-----AAAAAC-
---TTTAATTATAT-------AATT---------ACATT---GATTATTGATTT--------------------------
------------------------------AAAATGAATAA-ATAT--------AA-TT--------TTA--TTAAGA--
ATTAATTACCTTAGGGATAACA------GCATAATATTTTTTTGTAGTTCTTATAT--AAAATAAT--GATTAT------
------------------------------------------------------
>TR17_0218_10 [organism=Hypoponera sp.B] rDNA, 16S
------------------------------------------------------------------------------GA
ATTTTAT--ATATTAAGGTAAGTAATTTTATTA-------------------------------------------ATTA
TGTTAA-T--------------------------ATATTT-----TATTGGGAGGATATTTAAATTTA-----ATAAAC-
---TTTAATTAAAA-------TTTT---------ACATT---AATTAATGGTTT--------------------------
------------------------------AAAATGAATGA-ATAA--------TAATT--------TTA--TTAAGA--
ATTAATTACCTTAGGGATAACA------GCATAATATTTTTTTGTAGATCTTATAT--AAAGAAGT--GATTAT------
------------------------------------------------------
>TR17_0184_07 [organism=Hypoponera sp.B] rDNA, 16S
------------------------------------------------------------------------------GA
ATTTTAT--ATATTAAGGTAAGTAATTTTATTA-------------------------------------------ATTA
TGTTAA-T--------------------------ATATTT-----TATTGGGAGGATATTTAAATTTA-----ATAAAC-
---TTTAATTAAAA-------TTTT---------ACATT---AATTAATGGTTT--------------------------
------------------------------AAAATGAATGA-ATAA--------TAATT--------TTA--TTAAGA--
ATTAATTACCTTAGGGATAACA------GCATAATATTTTTTTGTAGATCTTATAT--AAAGAAGT--GATTAT------
------------------------------------------------------
>TR17_0183_09 [organism=Hypoponera sp.B] rDNA, 16S
------------------------------------------------------------------------------GA
ATTTTAT--ATATTAAGGTAAGTAATTTTATTA-------------------------------------------ATTA
TGTTAA-T--------------------------ATATTT-----TATTGGGAGGATATTTAAATTTA-----ATAAAC-
---TTTAATTAAAA-------TTTT---------ACATT---AATTAATGGTTT--------------------------
------------------------------AAAATGAATGA-ATAA--------TAATT--------TTA--TTAAGA--
ATTAATTACCTTAGGGATAACA------GCATAATATTTTTTTGTAGATCTTATAT--AAAGAAGT--GATTAT------
------------------------------------------------------
>TR17_0186_06 [organism=Hypoponera sp.B] rDNA, 16S
------------------------------------------------------------------------------GA
ATTTTAT--ATATTAAGGTAAGTAATTTTATTA-------------------------------------------ATTA
TGTTAA-T--------------------------ATATTT-----TATTGGGAGGATATTTAAATTTA-----ATAAAC-
---TTTAATTAAAA-------TTTT---------ACATT---AATTAATGGTTT--------------------------
------------------------------AAAATGAATGA-ATAA--------TAATT--------TTA--TTAAGA--
ATTAATTACCTTAGGGATAACA------GCATAATATTTTTTTGTAGATCTTATAT--AAAGAAGT--GATTAT------
------------------------------------------------------
>TR17_0190_03 [organism=Hypoponera sp.B] rDNA, 16S
------------------------------------------------------------------------------GA
ATTTTAT--ATATTAAGGTAAGTAATTTTATTA-------------------------------------------ATTA
TGTTAA-T--------------------------ATATTT-----TATTGGGAGGATATTTAAATTTA-----ATAAAC-
---TTTAATTAAAA-------TTTT---------ACATT---AATTAATGGTTT--------------------------
------------------------------AAAATGAATGA-ATAA--------TAATT--------TTA--TTAAGA--
ATTAATTACCTTAGGGATAACA------GCATAATATTTTTTTGTAGATCTTATAT--AAAGAAGT--GATTAT------
------------------------------------------------------
>TR17_0192_13 [organism=Hypoponera sp.B] rDNA, 16S
------------------------------------------------------------------------------GA
ATTTTAT--ATATTAAGGTAAGTAATTTTATTA-------------------------------------------ATTA
TGTTAA-T--------------------------ATATTT-----TATTGGGAGGATATTTAAATTTA-----ATAAAC-
---TTTAATTAAAA-------TTTT---------ACATT---AATTAATGGTTT--------------------------
------------------------------AAAATGAATGA-ATAA--------TAATT--------TTA--TTAAGA--
ATTAATTACCTTAGGGATAACA------GCATAATATTTTTTTGTAGATCTTATAT--AAAGAAGT--GATTAT------
------------------------------------------------------
>MI15_0077_26 [organism=Hypoponera sp.B] rDNA, 16S
------------------------------------------------------------------------------GA
ATTTTAT--ATATTAAGGTAAGTAATTATATTA-------------------------------------------ATTA
TGTTAA-T--------------------------ATATTT-----TATTGGGAGGATATTTAAATTTA-----ATAAAC-
---TTTAATTAAAA-------TTTT---------ACATT---AATTAATGGTTT--------------------------
------------------------------AAAATGAATGA-ATAA--------TAATT--------TTA--TTAAGA--
ATTAATTACCTTAGGGATAACA------GCATAATATTTTTTTGTAGATCTTATAT--AAAGAAGT--GATTAT------
------------------------------------------------------
>MI15_0078_33 [organism=Hypoponera sp.B] rDNA, 16S
------------------------------------------------------------------------------GA
ATTTTAT--ATATTAAGGTAAGTAATTATATTA-------------------------------------------ATTA
TGTTAA-T--------------------------ATATTT-----TATTGGGAGGATATTTAAATTTA-----ATAAAC-
---TTTAATTAAAA-------TTTT---------ACATT---AATTAATGGTTT--------------------------
------------------------------AAAATGAATGA-ATAA--------TAATT--------TTA--TTAAGA--
ATTAATTACCTTAGGGATAACA------GCATAATATTTTTTTGTAGATCTTATAT--AAAGAAGT--GATTAT------
------------------------------------------------------
>MI15_0079_13 [organism=Hypoponera sp.B] rDNA, 16S
------------------------------------------------------------------------------GA
ATTTTAT--ATATTAAGGTAAGTAATTATATTA-------------------------------------------ATTA
TGTTAA-T--------------------------ATATTT-----TATTGGGAGGATATTTAAATTTA-----ATAAAC-
---TTTAATTAAAA-------TTTT---------ACATT---AATTAATGGTTT--------------------------
------------------------------AAAATGAATGA-ATAA--------TAATT--------TTA--TTAAGA--
ATTAATTACCTTAGGGATAACA------GCATAATATTTTTTTGTAGATCTTATAT--AAAGAAGT--GATTAT------
------------------------------------------------------
>MI15_0083_32 [organism=Hypoponera sp.B] rDNA, 16S
------------------------------------------------------------------------------GA
ATTTTAT--ATATTAAGGTAAGTAATTATATTA-------------------------------------------ATTA
TGTTAA-T--------------------------ATATTT-----TATTGGGAGGATATTTAAATTTA-----ATAAAC-
---TTTAATTAAAA-------TTTT---------ACATT---AATTAATGGTTT--------------------------
------------------------------AAAATGAATGA-ATAA--------TAATT--------TTA--TTAAGA--
ATTAATTACCTTAGGGATAACA------GCATAATATTTTTTTGTAGATCTTATAT--AAAGAAGT--GATTAT------
------------------------------------------------------
>MI15_0088_26 [organism=Hypoponera sp.B] rDNA, 16S
------------------------------------------------------------------------------GA
ATTTTAT--ATATTAAGGTAAGTAATTATATTA-------------------------------------------ATTA
TGTTAA-T--------------------------ATATTT-----TATTGGGAGGATATTTAAATTTA-----ATAAAC-
---TTTAATTAAAA-------TTTT---------ACATT---AATTAATGGTTT--------------------------
------------------------------AAAATGAATGA-ATAA--------TAATT--------TTA--TTAAGA--
ATTAATTACCTTAGGGATAACA------GCATAATATTTTTTTGTAGATCTTATAT--AAAGAAGT--GATTAT------
------------------------------------------------------
>MI15_0091_24 [organism=Hypoponera sp.B] rDNA, 16S
------------------------------------------------------------------------------GA
ATTTTAT--ATATTAAGGTAAGTAATTATATTA-------------------------------------------ATTA
TGTTAA-T--------------------------ATATTT-----TATTGGGAGGATATTTAAATTTA-----ATAAAC-
---TTTAATTAAAA-------TTTT---------ACATT---AATTAATGGTTT--------------------------
------------------------------AAAATGAATGA-ATAA--------TAATT--------TTA--TTAAGA--
ATTAATTACCTTAGGGATAACA------GCATAATATTTTTTTGTAGATCTTATAT--AAAGAAGT--GATTAT------
------------------------------------------------------
>MI15_0092_18 [organism=Hypoponera sp.B] rDNA, 16S
------------------------------------------------------------------------------GA
ATTTTAT--ATATTAAGGTAAGTAATTATATTA-------------------------------------------ATTA
TGTTAA-T--------------------------ATATTT-----TATTGGGAGGATATTTAAATTTA-----ATAAAC-
---TTTAATTAAAA-------TTTT---------ACATT---AATTAATGGTTT--------------------------
------------------------------AAAATGAATGA-ATAA--------TAATT--------TTA--TTAAGA--
ATTAATTACCTTAGGGATAACA------GCATAATATTTTTTTGTAGATCTTATAT--AAAGAAGT--GATTAT------
------------------------------------------------------
>MI15_0093_33 [organism=Hypoponera sp.B] rDNA, 16S
------------------------------------------------------------------------------GA
ATTTTAT--ATATTAAGGTAAGTAATTATATTA-------------------------------------------ATTA
TGTTAA-T--------------------------ATATTT-----TATTGGGAGGATATTTAAATTTA-----ATAAAC-
---TTTAATTAAAA-------TTTT---------ACATT---AATTAATGGTTT--------------------------
------------------------------AAAATGAATGA-ATAA--------TAATT--------TTA--TTAAGA--
ATTAATTACCTTAGGGATAACA------GCATAATATTTTTTTGTAGATCTTATAT--AAAGAAGT--GATTAT------
------------------------------------------------------
>MI15_0374_17 [organism=Hypoponera sp.B] rDNA, 16S
------------------------------------------------------------------------------GA
ATTTTAT--ATATTAAGGTAAGTAATTATATTA-------------------------------------------ATTA
TGTTAA-T--------------------------ATATTT-----TATTGGGAGGATATTTAAATTTA-----ATAAAC-
---TTTAATTAAAA-------TTTT---------ACATT---AATTAATGGTTT--------------------------
------------------------------AAAATGAATGA-ATAA--------TAATT--------TTA--TTAAGA--
ATTAATTACCTTAGGGATAACA------GCATAATATTTTTTTGTAGATCTTATAT--AAAGAAGT--GATTAT------
------------------------------------------------------
>MI15_0383_43 [organism=Hypoponera sp.B] rDNA, 16S
------------------------------------------------------------------------------GA
ATTTTAT--ATATTAAGGTAAGTAATTATATTA-------------------------------------------ATTA
TGTTAA-T--------------------------ATATTT-----TATTGGGAGGATATTTAAATTTA-----ATAAAC-
---TTTAATTAAAA-------TTTT---------ACATT---AATTAATGGTTT--------------------------
------------------------------AAAATGAATGA-ATAA--------TAATT--------TTA--TTAAGA--
ATTAATTACCTTAGGGATAACA------GCATAATATTTTTTTGTAGATCTTATAT--AAAGAAGT--GATTAT------
------------------------------------------------------
>MI15_0383_44 [organism=Hypoponera sp.B] rDNA, 16S
------------------------------------------------------------------------------GA
ATTTTAT--ATATTAAGGTAAGTAATTATATTA-------------------------------------------ATTA
TGTTAA-T--------------------------ATATTT-----TATTGGGAGGATATTTAAATTTA-----ATAAAC-
---TTTAATTAAAA-------TTTT---------ACATT---AATTAATGGTTT--------------------------
------------------------------AAAATGAATGA-ATAA--------TAATT--------TTA--TTAAGA--
ATTAATTACCTTAGGGATAACA------GCATAATATTTTTTTGTAGATCTTATAT--AAAGAAGT--GATTAT------
------------------------------------------------------
>SL13_0001_65 [organism=Hypoponera sp.B] rDNA, 16S
------------------------------------------------------------------------------GA
ATTTTAT--ATATTAAGATAAGTAATTTTATTA-------------------------------------------ATTA
TGTTAA-T--------------------------ATATTT-----TATTGGGAGGATATTTAAATTTA-----ATAAAC-
---TTTAATTAAAA-------TTTT---------ACATT---AATTAATGGTTT--------------------------
------------------------------AAAATGAATGA-ATAA--------TAATT--------TTA--TTAAGA--
ATTAATTACCTTAGGGATAACA------GCATAATATTTTTTTGTAGATCTTATAT--AAAGAAGT--GATTAT------
------------------------------------------------------
>SL13_0006_57 [organism=Hypoponera sp.B] rDNA, 16S
------------------------------------------------------------------------------GA
ATTTTAT--ATATTAAGATAAGTAATTTTATTA-------------------------------------------ATTA
TGTTAA-T--------------------------ATATTT-----TATTGGGAGGATATTTAAATTTA-----ATAAAC-
---TTTAATTAAAA-------TTTT---------ACATT---AATTAATGGTTT--------------------------
------------------------------AAAATGAATGA-ATAA--------TAATT--------TTA--TTAAGA--
ATTAATTACCTTAGGGATAACA------GCATAATATTTTTTTGTAGATCTTATAT--AAAGAAGT--GATTAT------
------------------------------------------------------
>SL13_0013_24 [organism=Hypoponera sp.B] rDNA, 16S
------------------------------------------------------------------------------GA
ATTTTAT--ATATTAAGATAAGTAATTTTATTA-------------------------------------------ATTA
TGTTAA-T--------------------------ATATTT-----TATTGGGAGGATATTTAAATTTA-----ATAAAC-
---TTTAATTAAAA-------TTTT---------ACATT---AATTAATGGTTT--------------------------
------------------------------AAAATGAATGA-ATAA--------TAATT--------TTA--TTAAGA--
ATTAATTACCTTAGGGATAACA------GCATAATATTTTTTTGTAGATCTTATAT--AAAGAAGT--GATTAT------
------------------------------------------------------
>SL13_1064_34 [organism=Hypoponera sp.B] rDNA, 16S
------------------------------------------------------------------------------GA
ATTTTAT--ATATTAAGATAAGTAATTTTATTA-------------------------------------------ATTA
TGTTAA-T--------------------------ATATTT-----TATTGGGAGGATATTTAAATTTA-----ATAAAC-
---TTTAATTAAAA-------TTTT---------ACATT---AATTAATGGTTT--------------------------
------------------------------AAAATGAATGA-ATAA--------TAATT--------TTA--TTAAGA--
ATTAATTACCTTAGGGATAACA------GCATAATATTTTTTTGTAGATCTTATAT--AAAGAAGT--GATTAT------
------------------------------------------------------
>SL13_1067_20 [organism=Hypoponera sp.B] rDNA, 16S
------------------------------------------------------------------------------GA
ATTTTAT--ATATTAAGATAAGTAATTTTATTA-------------------------------------------ATTA
TGTTAA-T--------------------------ATATTT-----TATTGGGAGGATATTTAAATTTA-----ATAAAC-
---TTTAATTAAAA-------TTTT---------ACATT---AATTAATGGTTT--------------------------
------------------------------AAAATGAATGA-ATAA--------TAATT--------TTA--TTAAGA--
ATTAATTACCTTAGGGATAACA------GCATAATATTTTTTTGTAGATCTTATAT--AAAGAAGT--GATTAT------
------------------------------------------------------
>CSG15_0151_06 [organism=Hypoponera sp.B] rDNA, 16S
------------------------------------------------------------------------------GA
ATTTTAT--GAATTAAAATAAA-TAAATA------------------------------------------------TTA
AATTAAAT--------------------------TCATTT-----TATTGGGAGGATATTTAAATTAA-----TAAAAC-
---TTTAATTATAA-------TTTAT--------ACATT---AATTAATGGTAA--------------------------
------------------------------AAGATGAATAA-ATAT--------TA-TT--------TAA--ATGAGA--
ATAAATTACCTTAGGGATAACA------GCATAATATTATTTTGTAGTTCCTATAT--AAAAAAAT--GATTAT------
------------------------------------------------------
>CSG15_0155_02 [organism=Hypoponera sp.B] rDNA, 16S
------------------------------------------------------------------------------GA
ATTTTAT--GAATTAAAATAAA-TAAATA------------------------------------------------TTA
AATTAAAT--------------------------TCATTT-----TATTGGGAGGATATTTAAATTAA-----TAAAAC-
---TTTAATTATAA-------TTTAT--------ACATT---AATTAATGGTAA--------------------------
------------------------------AAGATGAATAA-ATAT--------TA-TT--------TAA--ATGAGA--
ATAAATTACCTTAGGGATAACA------GCATAATATTATTTTGTAGTTCCTATAT--AAAAAAAT--GATTAT------
------------------------------------------------------
>CSG15_0156_04 [organism=Hypoponera sp.B] rDNA, 16S
------------------------------------------------------------------------------GA
ATTTTAT--GAATTAAAATAAA-TAAATA------------------------------------------------TTA
AATTAAAT--------------------------TCATTT-----TATTGGGAGGATATTTAAATTAA-----TAAAAC-
---TTTAATTATAA-------TTTAT--------ACATT---AATTAATGGTAA--------------------------
------------------------------AAGATGAATAA-ATAT--------TA-TT--------TAA--ATGAGA--
ATAAATTACCTTAGGGATAACA------GCATAATATTATTTTGTAGTTCCTATAT--AAAAAAAT--GATTAT------
------------------------------------------------------
>CSG15_0157_03 [organism=Hypoponera sp.B] rDNA, 16S
------------------------------------------------------------------------------GA
ATTTTAT--GAATTAAAATAAA-TAAATA------------------------------------------------TTA
AATTAAAT--------------------------TCATTT-----TATTGGGAGGATATTTAAATTAA-----TAAAAC-
---TTTAATTATAA-------TTTAT--------ACATT---AATTAATGGTAA--------------------------
------------------------------AAGATGAATAA-ATAT--------TA-TT--------TAA--ATGAGA--
ATAAATTACCTTAGGGATAACA------GCATAATATTATTTTGTAGTTCCTATAT--AAAAAAAT--GATTAT------
------------------------------------------------------
>CSG15_0225_05 [organism=Hypoponera sp.B] rDNA, 16S
------------------------------------------------------------------------------GA
ATTTTAT--GAATTAAAATAAA-TAAATA------------------------------------------------TTA
AATTAAAT--------------------------TCATTT-----TATTGGGAGGATATTTAAATTAA-----TAAAAC-
---TTTAATTATAA-------TTTAT--------ACATT---AATTAATGGTAA--------------------------
------------------------------AAGATGAATAA-ATAT--------TA-TT--------TAA--ATGAGA--
ATAAATTACCTTAGGGATAACA------GCATAATATTATTTTGTAGTTCCTATAT--AAAAAAAT--GATTAT------
------------------------------------------------------
>CSG15_0228_03 [organism=Hypoponera sp.B] rDNA, 16S
------------------------------------------------------------------------------GA
ATTTTAT--GAATTAAAATAAA-TAAATA------------------------------------------------TTA
AATTAAAT--------------------------TCATTT-----TATTGGGAGGATATTTAAATTAA-----TAAAAC-
---TTTAATTATAA-------TTTAT--------ACATT---AATTAATGGTAA--------------------------
------------------------------AAGATGAATAA-ATAT--------TA-TT--------TAA--ATGAGA--
ATAAATTACCTTAGGGATAACA------GCATAATATTATTTTGTAGTTCCTATAT--AAAAAAAT--GATTAT------
------------------------------------------------------
>TR17_0200_04 [organism=Hypoponera sp.MAI19.01] rDNA, 16S
------------------------------------------------------------------------------GA
ATTTTAT--GAGTTAATATAAAATAAATA------------------------------------------------TTA
TTTTAAAT--------------------------TCATTT-----TATTGGGAGGATATTTAAATTAA-----TAAAAC-
---TTTAATTATAA-------TAGGG--------ACATT---AATTAATGATAA--------------------------
------------------------------GAGATGAGTAA-GTAG--------TA-TT--------TAA--ATGAGA--
ATAAATTACCTTAGGGATAACA------GCATAATATTTTTTTGTAGTTCTTATAT--AAAAAAGT--GATTAT------
------------------------------------------------------
>GAL18_0006_08 [organism=Hypoponera sp.12.FGSGt] rDNA, 16S
------------------------------------------------------------------------------GA
ATTTAAT--A--TTTTG-TAATTATG-AATATT-------------------------------------------AATT
T--AGA-A--------------------------ATATTT-----TATTGGGAGGATAATTAAATTTA-----AGTAAC-
---TTTAATTTTGT-------AAA----------ACATA---TTTTTATGATTTAT------------------------
---------------TTTT-----------TTAAAAAGATG-AATAATTTTGAAAGAGT--------TAA--TTAAGA--
ATTAATTACCTTAGGGATAACA------GCATAATATTTTTTTTTAGTTCATATAT--AAAAGAAT--GATTAT------
------------------------------------------------------
>GAL18_0036_12 [organism=Hypoponera sp.12.FGSGt] rDNA, 16S
------------------------------------------------------------------------------GA
ATTTAAT--A--TTTTG-TAATTATG-AATATT-------------------------------------------AATT
T--AGA-A--------------------------ATATTT-----TATTGGGAGGATAATTAAATTTA-----AGTAAC-
---TTTAATTTTGT-------AAA----------ACATA---TTTTTATGATTTAT------------------------
---------------TTTT-----------TTAAAAAGATG-AATAATTTTGAAAGAGT--------TAA--TTAAGA--
ATTAATTACCTTAGGGATAACA------GCATAATATTTTTTTTTAGTTCATATAT--AAAAGAAT--GATTAT------
------------------------------------------------------
>GAL18_0037_04 [organism=Hypoponera sp.12.FGSGt] rDNA, 16S
------------------------------------------------------------------------------GA
ATTTAAT--A--TTTTG-TAATTATG-AATATT-------------------------------------------AATT
T--AGA-A--------------------------ATATTT-----TATTGGGAGGATAATTAAATTTA-----AGTAAC-
---TTTAATTTTGT-------AAA----------ACATA---TTTTTATGATTTAT------------------------
---------------TTTT-----------TTAAAAAGATG-AATAATTTTGAAAGAGT--------TAA--TTAAGA--
ATTAATTACCTTAGGGATAACA------GCATAATATTTTTTTTTAGTTCATATAT--AAAAGAAT--GATTAT------
------------------------------------------------------
>GAL18_0040_25 [organism=Hypoponera sp.12.FGSGt] rDNA, 16S
------------------------------------------------------------------------------GA
ATTTAAT--A--TTTTG-TAATTATG-AATATT-------------------------------------------AATT
T--AGA-A--------------------------ATATTT-----TATTGGGAGGATAATTAAATTTA-----AGTAAC-
---TTTAATTTTGT-------AAA----------ACATA---TTTTTATGATTTAT------------------------
---------------TTTT-----------TTAAAAAGATG-AATAATTTTGAAAGAGT--------TAA--TTAAGA--
ATTAATTACCTTAGGGATAACA------GCATAATATTTTTTTTTAGTTCATATAT--AAAAGAAT--GATTAT------
------------------------------------------------------
>GAL18_0061_16 [organism=Hypoponera sp.12.FGSGt] rDNA, 16S
------------------------------------------------------------------------------GA
ATTTAAT--A--TTTTG-TAATTATG-AATATT-------------------------------------------AATT
T--AGA-A--------------------------ATATTT-----TATTGGGAGGATAATTAAATTTA-----AGTAAC-
---TTTAATTTTGT-------AAA----------ACATA---TTTTTATGATTTAT------------------------
---------------TTTT-----------TTAAAAAGATG-AATAATTTTGAAAGAGT--------TAA--TTAAGA--
ATTAATTACCTTAGGGATAACA------GCATAATATTTTTTTTTAGTTCATATAT--AAAAGAAT--GATTAT------
------------------------------------------------------
>GAL18_0075_49 [organism=Hypoponera sp.12.FGSGt] rDNA, 16S
------------------------------------------------------------------------------GA
ATTTAAT--A--TTTTG-TAATTATG-AATATT-------------------------------------------AATT
T--AGA-A--------------------------ATATTT-----TATTGGGAGGATAATTAAATTTA-----AGTAAC-
---TTTAATTTTGT-------AAA----------ACATA---TTTTTATGATTTAT------------------------
---------------TTTT-----------TTAAAAAGATG-AATAATTTTGAAAGAGT--------TAA--TTAAGA--
ATTAATTACCTTAGGGATAACA------GCATAATATTTTTTTTTAGTTCATATAT--AAAAGAAT--GATTAT------
------------------------------------------------------
>GAL18_0080_23 [organism=Hypoponera sp.12.FGSGt] rDNA, 16S
------------------------------------------------------------------------------GA
ATTTAAT--A--TTTTG-TAATTATG-AATATT-------------------------------------------AATT
T--AGA-A--------------------------ATATTT-----TATTGGGAGGATAATTAAATTTA-----AGTAAC-
---TTTAATTTTGT-------AAA----------ACATA---TTTTTATGATTTAT------------------------
---------------TTTT-----------TTAAAAAGATG-AATAATTTTGAAAGAGT--------TAA--TTAAGA--
ATTAATTACCTTAGGGATAACA------GCATAATATTTTTTTTTAGTTCATATAT--AAAAGAAT--GATTAT------
------------------------------------------------------
>GAL18_0105_35 [organism=Hypoponera sp.12.FGSGt] rDNA, 16S
------------------------------------------------------------------------------GA
ATTTAAT--A--TTTTG-TAATTATG-AATATT-------------------------------------------AATT
T--AGA-A--------------------------ATATTT-----TATTGGGAGGATAATTAAATTTA-----AGTAAC-
---TTTAATTTTGT-------AAA----------ACATA---TTTTTATGATTTAT------------------------
---------------TTTT-----------TTAAAAAGATG-AATAATTTTGAAAGAGT--------TAA--TTAAGA--
ATTAATTACCTTAGGGATAACA------GCATAATATTTTTTTTTAGTTCATATAT--AAAAGAAT--GATTAT------
------------------------------------------------------
>GAL18_0107_30 [organism=Hypoponera sp.12.FGSGt] rDNA, 16S
------------------------------------------------------------------------------GA
ATTTAAT--A--TTTTG-TAATTATG-AATATT-------------------------------------------AATT
T--AGA-A--------------------------ATATTT-----TATTGGGAGGATAATTAAATTTA-----AGTAAC-
---TTTAATTTTGT-------AAA----------ACATA---TTTTTATGATTTAT------------------------
---------------TTTT-----------TTAAAAAGATG-AATAATTTTGAAAGAGT--------TAA--TTAAGA--
ATTAATTACCTTAGGGATAACA------GCATAATATTTTTTTTTAGTTCATATAT--AAAAGAAT--GATTAT------
------------------------------------------------------
>GAL18_0143_25 [organism=Hypoponera sp.12.FGSGt] rDNA, 16S
------------------------------------------------------------------------------GA
ATTTAAT--A--TTTTG-TAATTATG-AATATT-------------------------------------------AATT
T--AGA-A--------------------------ATATTT-----TATTGGGAGGATAATTAAATTTA-----AGTAAC-
---TTTAATTTTGT-------AAA----------ACATA---TTTTTATGATTTAT------------------------
---------------TTTT-----------TTAAAAAGATG-AATAATTTTGAAAGAGT--------TAA--TTAAGA--
ATTAATTACCTTAGGGATAACA------GCATAATATTTTTTTTTAGTTCATATAT--AAAAGAAT--GATTAT------
------------------------------------------------------
>IT14_0063_94 [organism=Hypoponera sp.IT14.04] rDNA, 16S
------------------------------------------------------------------------------GA
ATTTAAT--A--TTTTG-TAATTATG-AATATT-------------------------------------------AATT
T--AGA-A--------------------------ATATTT-----TATTGGGAGGATAATTAAATTTA-----AGTAAC-
---TTTAATTTTGT-------AAA----------ACATA---TTTTTATGATTTAT------------------------
---------------TTTT-----------TTAAAAAGATG-AATAATTTTAAAAGAGT--------TAA--TTAAGA--
ATTAATTACCTTAGGGATAACA------GCATAATATTTTTTTTTAGTTCATATAT--AAAAGAAT--GATTAT------
------------------------------------------------------
>GAL18_0063_21 [organism=Hypoponera sp.IT14.02] rDNA, 16S
------------------------------------------------------------------------------GA
ATTTTAT--A--TTTTA-TGAAAATTTAAGATT-------------------------------------------TTTT
T-ATAG-A--------------------------ATATTT-----TATTGGGAGGATATTTAAATTTA-----ATAAAC-
---TTTAAAAATAA-------AATT---------ACATT---AGTTTATGATTTTT------------------------
---------------TTGT-----------TGAAGGAGA---------------ATATT--------TAA--TTAAGA--
ATTAATTACCTTAGGGATAACA------GCATAATATACTTTTGTAGTTCATATAT--AAAAGAAT--GGTTAT------
------------------------------------------------------
>MI15_0247_16 [organism=Hypoponera sp.IT14.02] rDNA, 16S
------------------------------------------------------------------------------GA
ATTTTAT--A--TTTTA-TGAAAATTTAAGATT-------------------------------------------TTTT
TTATAG-A--------------------------ATATTT-----TATTGGGAGGATATTTAAATTTA-----ATAAAC-
---TTTAAAAATAA-------AATT---------ACATT---AGTTTATGATTTTT------------------------
---------------TTGT-----------TGAAGGAGA---------------ATATT--------TAA--TTAAGA--
ATTAATTACCTTAGGGATAACA------GCATAATATACTTTTGTAGTTCATATAT--AAAAGAAT--GGTTAT------
------------------------------------------------------
>IT14_0055_151 [organism=Hypoponera sp.IT14.02] rDNA, 16S
------------------------------------------------------------------------------GA
ATTTTAT--A--TTTTA-TGAAAATTTAAGATT-------------------------------------------TTTT
T-ATAG-A--------------------------ATATTT-----TATTGGGAGGATATTTAAATTTA-----ATAAAC-
---TTTAAAAATAA-------AATT---------ACATT---AGTTTATGATTTTT------------------------
---------------TTGT-----------TGAAGGAGA---------------ATATT--------TAA--TTAAGA--
ATTAATTACCTTAGGGATAACA------GCATAATATACTTTTGTAGTTCATATAT--AAAAGAAT--GGTTAT------
------------------------------------------------------
>IT14_0109_77 [organism=Hypoponera sp.IT14.02] rDNA, 16S
------------------------------------------------------------------------------GA
ATTTTAT--A--TTTTA-TGAAAATTTAAGATT-------------------------------------------TTTT
T-ATAG-A--------------------------ATATTT-----TATTGGGAGGATATTTAAATTTA-----ATAAAC-
---TTTAAAAATAA-------AATT---------ACATT---AGTTTATGATTTTT------------------------
---------------TTGT-----------TGAAGGAGA---------------ATATT--------TAA--TTAAGA--
ATTAATTACCTTAGGGATAACA------GCATAATATACTTTTGTAGTTCATATAT--AAAAGAAT--GGTTAT------
------------------------------------------------------
>IT14_0295_97 [organism=Hypoponera sp.IT14.02] rDNA, 16S
------------------------------------------------------------------------------GA
ATTTTAT--A--TTTTA-TGAAAATTTAAGATT-------------------------------------------TTTT
T-ATAG-A--------------------------ATATTT-----TATTGGGAGGATATTTAAATTTA-----ATAAAC-
---TTTAAAAATAA-------AATT---------ACATT---AGTTTATGATTTTT------------------------
---------------TTGT-----------TGAAGGAGA---------------ATATT--------TAA--TTAAGA--
ATTAATTACCTTAGGGATAACA------GCATAATATACTTTTGTAGTTCATATAT--AAAAGAAT--GGTTAT------
------------------------------------------------------
>IT14_0566_21 [organism=Hypoponera sp.IT14.02] rDNA, 16S
------------------------------------------------------------------------------GA
ATTTTAT--A--TTTTA-TGAAAATTTAAGATT-------------------------------------------TTTT
T-ATAG-A--------------------------ATATTT-----TATTGGGAGGATATTTAAATTTA-----ATAAAC-
---TTTAAAAATAA-------AATT---------ACATT---AGTTTATGATTTTT------------------------
---------------TTGT-----------TGAAGGAGA---------------ATATT--------TAA--TTAAGA--
ATTAATTACCTTAGGGATAACA------GCATAATATACTTTTGTAGTTCATATAT--AAAAGAAT--GGTTAT------
------------------------------------------------------
>IT14_0567_22 [organism=Hypoponera sp.IT14.02] rDNA, 16S
------------------------------------------------------------------------------GA
ATTTTAT--A--TTTTA-TGAAAATTTAAGATT-------------------------------------------TTTT
T-ATAG-A--------------------------ATATTT-----TATTGGGAGGATATTTAAATTTA-----ATAAAC-
---TTTAAAAATAA-------AATT---------ACATT---AGTTTATGATTTTT------------------------
---------------TTGT-----------TGAAGGAGA---------------ATATT--------TAA--TTAAGA--
ATTAATTACCTTAGGGATAACA------GCATAATATACTTTTGTAGTTCATATAT--AAAAGAAT--GGTTAT------
------------------------------------------------------
>IT14_0812_103 [organism=Hypoponera sp.IT14.02] rDNA, 16S
------------------------------------------------------------------------------GA
ATTTTAT--A--TTTTA-TGAAAATTTAAGATT-------------------------------------------TTTT
T-ATAG-A--------------------------ATATTT-----TATTGGGAGGATATTTAAATTTA-----ATAAAC-
---TTTAAAAATAA-------AATT---------ACATT---AGTTTATGATTTTT------------------------
---------------TTGT-----------TGAAGGAGA---------------ATATT--------TAA--TTAAGA--
ATTAATTACCTTAGGGATAACA------GCATAATATACTTTTGTAGTTCATATAT--AAAAGAAT--GGTTAT------
------------------------------------------------------
>MI15_0080_10 [organism=Hypoponera sp.IT14.02] rDNA, 16S
------------------------------------------------------------------------------GA
ATTTTAT--A--TTTTA-TGAAAATTTAAGATT-------------------------------------------TTTT
T-ATAG-A--------------------------ATATTT-----TATTGGGAGGATATTTAAATTTA-----ATAAAC-
---TTTAAAAATAA-------AATT---------ACATT---AGTTTATGATTTTT------------------------
---------------TTGT-----------TGAAGGAGA---------------ATATT--------TAA--TTAAGA--
ATTAATTACCTTAGGGATAACA------GCATAATATACTTTTGTAGTTCATATAT--AAAAGAAT--GGTTAT------
------------------------------------------------------
>MI15_0084_64 [organism=Hypoponera sp.IT14.02] rDNA, 16S
------------------------------------------------------------------------------GA
ATTTTAT--A--TTTTA-TGAAAATTTAAGATT-------------------------------------------TTTT
T-ATAG-A--------------------------ATATTT-----TATTGGGAGGATATTTAAATTTA-----ATAAAC-
---TTTAAAAATAA-------AATT---------ACATT---AGTTTATGATTTTT------------------------
---------------TTGT-----------TGAAGGAGA---------------ATATT--------TAA--TTAAGA--
ATTAATTACCTTAGGGATAACA------GCATAATATACTTTTGTAGTTCATATAT--AAAAGAAT--GGTTAT------
------------------------------------------------------
>MI15_0087_37 [organism=Hypoponera sp.IT14.02] rDNA, 16S
------------------------------------------------------------------------------GA
ATTTTAT--A--TTTTA-TGAAAATTTAAGATT-------------------------------------------TTTT
T-ATAG-A--------------------------ATATTT-----TATTGGGAGGATATTTAAATTTA-----ATAAAC-
---TTTAAAAATAA-------AATT---------ACATT---AGTTTATGATTTTT------------------------
---------------TTGT-----------TGAAGGAGA---------------ATATT--------TAA--TTAAGA--
ATTAATTACCTTAGGGATAACA------GCATAATATACTTTTGTAGTTCATATAT--AAAAGAAT--GGTTAT------
------------------------------------------------------
>MI15_0090_37 [organism=Hypoponera sp.IT14.02] rDNA, 16S
------------------------------------------------------------------------------GA
ATTTTAT--A--TTTTA-TGAAAATTTAAGATT-------------------------------------------TTTT
T-ATAG-A--------------------------ATATTT-----TATTGGGAGGATATTTAAATTTA-----ATAAAC-
---TTTAAAAATAA-------AATT---------ACATT---AGTTTATGATTTTT------------------------
---------------TTGT-----------TGAAGGAGA---------------ATATT--------TAA--TTAAGA--
ATTAATTACCTTAGGGATAACA------GCATAATATACTTTTGTAGTTCATATAT--AAAAGAAT--GGTTAT------
------------------------------------------------------
>MI15_0096_18 [organism=Hypoponera sp.IT14.02] rDNA, 16S
------------------------------------------------------------------------------GA
ATTTTAT--A--TTTTA-TGAAAATTTAAGATT-------------------------------------------TTTT
T-ATAG-A--------------------------ATATTT-----TATTGGGAGGATATTTAAATTTA-----ATAAAC-
---TTTAAAAATAA-------AATT---------ACATT---AGTTTATGATTTTT------------------------
---------------TTGT-----------TGAAGGAGA---------------ATATT--------TAA--TTAAGA--
ATTAATTACCTTAGGGATAACA------GCATAATATACTTTTGTAGTTCATATAT--AAAAGAAT--GGTTAT------
------------------------------------------------------
>MI15_0099_22 [organism=Hypoponera sp.IT14.02] rDNA, 16S
------------------------------------------------------------------------------GA
ATTTTAT--A--TTTTA-TGAAAATTTAAGATT-------------------------------------------TTTT
T-ATAG-A--------------------------ATATTT-----TATTGGGAGGATATTTAAATTTA-----ATAAAC-
---TTTAAAAATAA-------AATT---------ACATT---AGTTTATGATTTTT------------------------
---------------TTGT-----------TGAAGGAGA---------------ATATT--------TAA--TTAAGA--
ATTAATTACCTTAGGGATAACA------GCATAATATACTTTTGTAGTTCATATAT--AAAAGAAT--GGTTAT------
------------------------------------------------------
>MI15_0100_17 [organism=Hypoponera sp.IT14.02] rDNA, 16S
------------------------------------------------------------------------------GA
ATTTTAT--A--TTTTA-TGAAAATTTAAGATT-------------------------------------------TTTT
T-ATAG-A--------------------------ATATTT-----TATTGGGAGGATATTTAAATTTA-----ATAAAC-
---TTTAAAAATAA-------AATT---------ACATT---AGTTTATGATTTTT------------------------
---------------TTGT-----------TGAAGGAGA---------------ATATT--------TAA--TTAAGA--
ATTAATTACCTTAGGGATAACA------GCATAATATACTTTTGTAGTTCATATAT--AAAAGAAT--GGTTAT------
------------------------------------------------------
>MI15_0159_23 [organism=Hypoponera sp.IT14.02] rDNA, 16S
------------------------------------------------------------------------------GA
ATTTTAT--A--TTTTA-TGAAAATTTAAGATT-------------------------------------------TTTT
T-ATAG-A--------------------------ATATTT-----TATTGGGAGGATATTTAAATTTA-----ATAAAC-
---TTTAAAAATAA-------AATT---------ACATT---AGTTTATGATTTTT------------------------
---------------TTGT-----------TGAAGGAGA---------------ATATT--------TAA--TTAAGA--
ATTAATTACCTTAGGGATAACA------GCATAATATACTTTTGTAGTTCATATAT--AAAAGAAT--GGTTAT------
------------------------------------------------------
>MI15_0161_31 [organism=Hypoponera sp.IT14.02] rDNA, 16S
------------------------------------------------------------------------------GA
ATTTTAT--A--TTTTA-TGAAAATTTAAGATT-------------------------------------------TTTT
T-ATAG-A--------------------------ATATTT-----TATTGGGAGGATATTTAAATTTA-----ATAAAC-
---TTTAAAAATAA-------AATT---------ACATT---AGTTTATGATTTTT------------------------
---------------TTGT-----------TGAAGGAGA---------------ATATT--------TAA--TTAAGA--
ATTAATTACCTTAGGGATAACA------GCATAATATACTTTTGTAGTTCATATAT--AAAAGAAT--GGTTAT------
------------------------------------------------------
>MI15_0162_16 [organism=Hypoponera sp.IT14.02] rDNA, 16S
------------------------------------------------------------------------------GA
ATTTTAT--A--TTTTA-TGAAAATTTAAGATT-------------------------------------------TTTT
T-ATAG-A--------------------------ATATTT-----TATTGGGAGGATATTTAAATTTA-----ATAAAC-
---TTTAAAAATAA-------AATT---------ACATT---AGTTTATGATTTTT------------------------
---------------TTGT-----------TGAAGGAGA---------------ATATT--------TAA--TTAAGA--
ATTAATTACCTTAGGGATAACA------GCATAATATACTTTTGTAGTTCATATAT--AAAAGAAT--GGTTAT------
------------------------------------------------------
>MI15_0163_14 [organism=Hypoponera sp.IT14.02] rDNA, 16S
------------------------------------------------------------------------------GA
ATTTTAT--A--TTTTA-TGAAAATTTAAGATT-------------------------------------------TTTT
T-ATAG-A--------------------------ATATTT-----TATTGGGAGGATATTTAAATTTA-----ATAAAC-
---TTTAAAAATAA-------AATT---------ACATT---AGTTTATGATTTTT------------------------
---------------TTGT-----------TGAAGGAGA---------------ATATT--------TAA--TTAAGA--
ATTAATTACCTTAGGGATAACA------GCATAATATACTTTTGTAGTTCATATAT--AAAAGAAT--GGTTAT------
------------------------------------------------------
>MI15_0166_19 [organism=Hypoponera sp.IT14.02] rDNA, 16S
------------------------------------------------------------------------------GA
ATTTTAT--A--TTTTA-TGAAAATTTAAGATT-------------------------------------------TTTT
T-ATAG-A--------------------------ATATTT-----TATTGGGAGGATATTTAAATTTA-----ATAAAC-
---TTTAAAAATAA-------AATT---------ACATT---AGTTTATGATTTTT------------------------
---------------TTGT-----------TGAAGGAGA---------------ATATT--------TAA--TTAAGA--
ATTAATTACCTTAGGGATAACA------GCATAATATACTTTTGTAGTTCATATAT--AAAAGAAT--GGTTAT------
------------------------------------------------------
>MI15_0168_16 [organism=Hypoponera sp.IT14.02] rDNA, 16S
------------------------------------------------------------------------------GA
ATTTTAT--A--TTTTA-TGAAAATTTAAGATT-------------------------------------------TTTT
T-ATAG-A--------------------------ATATTT-----TATTGGGAGGATATTTAAATTTA-----ATAAAC-
---TTTAAAAATAA-------AATT---------ACATT---AGTTTATGATTTTT------------------------
---------------TTGT-----------TGAAGGAGA---------------ATATT--------TAA--TTAAGA--
ATTAATTACCTTAGGGATAACA------GCATAATATACTTTTGTAGTTCATATAT--AAAAGAAT--GGTTAT------
------------------------------------------------------
>MI15_0169_28 [organism=Hypoponera sp.IT14.02] rDNA, 16S
------------------------------------------------------------------------------GA
ATTTTAT--A--TTTTA-TGAAAATTTAAGATT-------------------------------------------TTTT
T-ATAG-A--------------------------ATATTT-----TATTGGGAGGATATTTAAATTTA-----ATAAAC-
---TTTAAAAATAA-------AATT---------ACATT---AGTTTATGATTTTT------------------------
---------------TTGT-----------TGAAGGAGA---------------ATATT--------TAA--TTAAGA--
ATTAATTACCTTAGGGATAACA------GCATAATATACTTTTGTAGTTCATATAT--AAAAGAAT--GGTTAT------
------------------------------------------------------
>MI15_0242_15 [organism=Hypoponera sp.IT14.02] rDNA, 16S
------------------------------------------------------------------------------GA
ATTTTAT--A--TTTTA-TGAAAATTTAAGATT-------------------------------------------TTTT
T-ATAG-A--------------------------ATATTT-----TATTGGGAGGATATTTAAATTTA-----ATAAAC-
---TTTAAAAATAA-------AATT---------ACATT---AGTTTATGATTTTT------------------------
---------------TTGT-----------TGAAGGAGA---------------ATATT--------TAA--TTAAGA--
ATTAATTACCTTAGGGATAACA------GCATAATATACTTTTGTAGTTCATATAT--AAAAGAAT--GGTTAT------
------------------------------------------------------
>MI15_0244_45 [organism=Hypoponera sp.IT14.02] rDNA, 16S
------------------------------------------------------------------------------GA
ATTTTAT--A--TTTTA-TGAAAATTTAAGATT-------------------------------------------TTTT
T-ATAG-A--------------------------ATATTT-----TATTGGGAGGATATTTAAATTTA-----ATAAAC-
---TTTAAAAATAA-------AATT---------ACATT---AGTTTATGATTTTT------------------------
---------------TTGT-----------TGAAGGAGA---------------ATATT--------TAA--TTAAGA--
ATTAATTACCTTAGGGATAACA------GCATAATATACTTTTGTAGTTCATATAT--AAAAGAAT--GGTTAT------
------------------------------------------------------
>MI15_0245_18 [organism=Hypoponera sp.IT14.02] rDNA, 16S
------------------------------------------------------------------------------GA
ATTTTAT--A--TTTTA-TGAAAATTTAAGATT-------------------------------------------TTTT
T-ATAG-A--------------------------ATATTT-----TATTGGGAGGATATTTAAATTTA-----ATAAAC-
---TTTAAAAATAA-------AATT---------ACATT---AGTTTATGATTTTT------------------------
---------------TTGT-----------TGAAGGAGA---------------ATATT--------TAA--TTAAGA--
ATTAATTACCTTAGGGATAACA------GCATAATATACTTTTGTAGTTCATATAT--AAAAGAAT--GGTTAT------
------------------------------------------------------
>MI15_0248_11 [organism=Hypoponera sp.IT14.02] rDNA, 16S
------------------------------------------------------------------------------GA
ATTTTAT--A--TTTTA-TGAAAATTTAAGATT-------------------------------------------TTTT
T-ATAG-A--------------------------ATATTT-----TATTGGGAGGATATTTAAATTTA-----ATAAAC-
---TTTAAAAATAA-------AATT---------ACATT---AGTTTATGATTTTT------------------------
---------------TTGT-----------TGAAGGAGA---------------ATATT--------TAA--TTAAGA--
ATTAATTACCTTAGGGATAACA------GCATAATATACTTTTGTAGTTCATATAT--AAAAGAAT--GGTTAT------
------------------------------------------------------
>MI15_0334_20 [organism=Hypoponera sp.IT14.02] rDNA, 16S
------------------------------------------------------------------------------GA
ATTTTAT--A--TTTTA-TGAAAATTTAAGATT-------------------------------------------TTTT
T-ATAG-A--------------------------ATATTT-----TATTGGGAGGATATTTAAATTTA-----ATAAAC-
---TTTAAAAATAA-------AATT---------ACATT---AGTTTATGATTTTT------------------------
---------------TTGT-----------TGAAGGAGA---------------ATATT--------TAA--TTAAGA--
ATTAATTACCTTAGGGATAACA------GCATAATATACTTTTGTAGTTCATATAT--AAAAGAAT--GGTTAT------
------------------------------------------------------
>MI15_0339_51 [organism=Hypoponera sp.IT14.02] rDNA, 16S
------------------------------------------------------------------------------GA
ATTTTAT--A--TTTTA-TGAAAATTTAAGATT-------------------------------------------TTTT
T-ATAG-A--------------------------ATATTT-----TATTGGGAGGATATTTAAATTTA-----ATAAAC-
---TTTAAAAATAA-------AATT---------ACATT---AGTTTATGATTTTT------------------------
---------------TTGT-----------TGAAGGAGA---------------ATATT--------TAA--TTAAGA--
ATTAATTACCTTAGGGATAACA------GCATAATATACTTTTGTAGTTCATATAT--AAAAGAAT--GGTTAT------
------------------------------------------------------
>MI15_0348_15 [organism=Hypoponera sp.IT14.02] rDNA, 16S
------------------------------------------------------------------------------GA
ATTTTAT--A--TTTTA-TGAAAATTTAAGATT-------------------------------------------TTTT
T-ATAG-A--------------------------ATATTT-----TATTGGGAGGATATTTAAATTTA-----ATAAAC-
---TTTAAAAATAA-------AATT---------ACATT---AGTTTATGATTTTT------------------------
---------------TTGT-----------TGAAGGAGA---------------ATATT--------TAA--TTAAGA--
ATTAATTACCTTAGGGATAACA------GCATAATATACTTTTGTAGTTCATATAT--AAAAGAAT--GGTTAT------
------------------------------------------------------
>MI15_0376_22 [organism=Hypoponera sp.IT14.02] rDNA, 16S
------------------------------------------------------------------------------GA
ATTTTAT--A--TTTTA-TGAAAATTTAAGATT-------------------------------------------TTTT
T-ATAG-A--------------------------ATATTT-----TATTGGGAGGATATTTAAATTTA-----ATAAAC-
---TTTAAAAATAA-------AATT---------ACATT---AGTTTATGATTTTT------------------------
---------------TTGT-----------TGAAGGAGA---------------ATATT--------TAA--TTAAGA--
ATTAATTACCTTAGGGATAACA------GCATAATATACTTTTGTAGTTCATATAT--AAAAGAAT--GGTTAT------
------------------------------------------------------
>MI15_0382_09 [organism=Hypoponera sp.IT14.02] rDNA, 16S
------------------------------------------------------------------------------GA
ATTTTAT--A--TTTTA-TGAAAATTTAAGATT-------------------------------------------TTTT
T-ATAG-A--------------------------ATATTT-----TATTGGGAGGATATTTAAATTTA-----ATAAAC-
---TTTAAAAATAA-------AATT---------ACATT---AGTTTATGATTTTT------------------------
---------------TTGT-----------TGAAGGAGA---------------ATATT--------TAA--TTAAGA--
ATTAATTACCTTAGGGATAACA------GCATAATATACTTTTGTAGTTCATATAT--AAAAGAAT--GGTTAT------
------------------------------------------------------
>MI15_0386_20 [organism=Hypoponera sp.IT14.02] rDNA, 16S
------------------------------------------------------------------------------GA
ATTTTAT--A--TTTTA-TGAAAATTTAAGATT-------------------------------------------TTTT
T-ATAG-A--------------------------ATATTT-----TATTGGGAGGATATTTAAATTTA-----ATAAAC-
---TTTAAAAATAA-------AATT---------ACATT---AGTTTATGATTTTT------------------------
---------------TTGT-----------TGAAGGAGA---------------ATATT--------TAA--TTAAGA--
ATTAATTACCTTAGGGATAACA------GCATAATATACTTTTGTAGTTCATATAT--AAAAGAAT--GGTTAT------
------------------------------------------------------
>MI15_0388_44 [organism=Hypoponera sp.IT14.02] rDNA, 16S
------------------------------------------------------------------------------GA
ATTTTAT--A--TTTTA-TGAAAATTTAAGATT-------------------------------------------TTTT
T-ATAG-A--------------------------ATATTT-----TATTGGGAGGATATTTAAATTTA-----ATAAAC-
---TTTAAAAATAA-------AATT---------ACATT---AGTTTATGATTTTT------------------------
---------------TTGT-----------TGAAGGAGA---------------ATATT--------TAA--TTAAGA--
ATTAATTACCTTAGGGATAACA------GCATAATATACTTTTGTAGTTCATATAT--AAAAGAAT--GGTTAT------
------------------------------------------------------
>SL13_0016_07 [organism=Hypoponera sp.IT14.02] rDNA, 16S
------------------------------------------------------------------------------GA
ATTTTAT--A--TTTTA-TGAAAATTTAAGATT-------------------------------------------TTTT
T-ATAG-A--------------------------ATATTT-----TATTGGGAGGATATTTAAATTTA-----ATAAAC-
---TTTAAAAATAA-------AATT---------ACATT---AGTTTATGATTTTT------------------------
---------------TTGT-----------TGAAGGAGA---------------ATATT--------TAA--TTAAGA--
ATTAATTACCTTAGGGATAACA------GCATAATATACTTTTGTAGTTCATATAT--AAAAGAAT--GGTTAT------
------------------------------------------------------
>SL13_1205_10 [organism=Hypoponera sp.IT14.02] rDNA, 16S
------------------------------------------------------------------------------GA
ATTTTAT--A--TTTTA-TGAAAATTTAAGATT-------------------------------------------TTTT
T-ATAG-A--------------------------ATATTT-----TATTGGGAGGATATTTAAATTTA-----ATAAAC-
---TTTAAAAATAA-------AATT---------ACATT---AGTTTATGATTTTT------------------------
---------------TTGT-----------TGAAGGAGA---------------ATATT--------TAA--TTAAGA--
ATTAATTACCTTAGGGATAACA------GCATAATATACTTTTGTAGTTCATATAT--AAAAGAAT--GGTTAT------
------------------------------------------------------
>SL13_1211_25 [organism=Hypoponera sp.IT14.02] rDNA, 16S
------------------------------------------------------------------------------GA
ATTTTAT--A--TTTTA-TGAAAATTTAAGATT-------------------------------------------TTTT
T-ATAG-A--------------------------ATATTT-----TATTGGGAGGATATTTAAATTTA-----ATAAAC-
---TTTAAAAATAA-------AATT---------ACATT---AGTTTATGATTTTT------------------------
---------------TTGT-----------TGAAGGAGA---------------ATATT--------TAA--TTAAGA--
ATTAATTACCTTAGGGATAACA------GCATAATATACTTTTGTAGTTCATATAT--AAAAGAAT--GGTTAT------
------------------------------------------------------
>MI15_0164_29 [organism=Hypoponera sp.MI15.02] rDNA, 16S
------------------------------------------------------------------------------GA
ATTTTAT--AAATTTAA-TGTAAATGATTAGTT-------------------------------------------TATT
T--AAA-T--------------------------ATATTT-----TATTGGGAGGATATTTAAATTGG-----AAAAAC-
---TTTAATAATAA-------TAGA---------ACATA---AATTAATGATTTTA------------------------
---------------AAAA-----------TGAATGAAT--------------AATATT--------TTA--TTAAGA--
ATTAATTACCTTAGGGATAACA------GCATGATATTTTTTTGTAGTTCTTATAT--AAAAGAGT--GGTTGT------
------------------------------------------------------
>MI15_0370_12 [organism=Hypoponera sp.MI15.01] rDNA, 16S
------------------------------------------------------------------------------GA
ATTTTAT--AT-TTATT----TAGATTTAGATA-------------------------------------------ATTT
TAATAA----------------------------ATATTT-----TATTGGGAGGATGATTAAATTTA-----GCTAAC-
---TTTAATTTTAA-------AAT----------ACATT---GATTAATGATAGAT------------------------
---------------TAAT-----------TTAA-AAATGA-ATAATT-----AATAAT--------TAA--TAAAGA--
ATTAATTACCTTAGGGATAACA------GCATAATATTTTTTAGTAGTTCATATAT--AAAGAATT--GTTTAT------
------------------------------------------------------
>MI15_0424_10 [organism=Hypoponera sp.MI15.01] rDNA, 16S
------------------------------------------------------------------------------GA
ATTTTAT--AT-TTATT----TAGATTTAGATA-------------------------------------------ATTT
TAATAA----------------------------ATATTT-----TATTGGGAGGATGATTAAATTTA-----GCTAAC-
---TTTAATTTTAA-------AAT----------ACATT---GATTAATGATAGAT------------------------
---------------TAAT-----------TTAA-AAATGA-ATAATT-----AATAAT--------TAA--TAAAGA--
ATTAATTACCTTAGGGATAACA------GCATAATATTTTTTAGTAGTTCATATAT--AAAGAATT--GTTTAT------
------------------------------------------------------
>MI15_0426_06 [organism=Hypoponera sp.MI15.01] rDNA, 16S
------------------------------------------------------------------------------GA
ATTTTAT--AT-TTATT----TAGATTTAGATA-------------------------------------------ATTT
TAATAA----------------------------ATATTT-----TATTGGGAGGATGATTAAATTTA-----GCTAAC-
---TTTAATTTTAA-------AAT----------ACATT---GATTAATGATAGAT------------------------
---------------TAAT-----------TTAA-AAATGA-ATAATT-----AATAAT--------TAA--TAAAGA--
ATTAATTACCTTAGGGATAACA------GCATAATATTTTTTAGTAGTTCATATAT--AAAGAATT--GTTTAT------
------------------------------------------------------
>MI15_0429_04 [organism=Hypoponera sp.MI15.01] rDNA, 16S
------------------------------------------------------------------------------GA
ATTTTAT--AT-TTATT----TAGATTTAGATA-------------------------------------------ATTT
TAATAA----------------------------ATATTT-----TATTGGGAGGATGATTAAATTTA-----GCTAAC-
---TTTAATTTTAA-------AAT----------ACATT---GATTAATGATAGAT------------------------
---------------TAAT-----------TTAA-AAATGA-ATAATT-----AATAAT--------TAA--TAAAGA--
ATTAATTACCTTAGGGATAACA------GCATAATATTTTTTAGTAGTTCATATAT--AAAGAATT--GTTTAT------
------------------------------------------------------
>MI15_0430_04 [organism=Hypoponera sp.MI15.01] rDNA, 16S
------------------------------------------------------------------------------GA
ATTTTAT--AT-TTATT----TAGATTTAGATA-------------------------------------------ATTT
TAATAA----------------------------ATATTT-----TATTGGGAGGATGATTAAATTTA-----GCTAAC-
---TTTAATTTTAA-------AAT----------ACATT---GATTAATGATAGAT------------------------
---------------TAAT-----------TTAA-AAATGA-ATAATT-----AATAAT--------TAA--TAAAGA--
ATTAATTACCTTAGGGATAACA------GCATAATATTTTTTAGTAGTTCATATAT--AAAGAATT--GTTTAT------
------------------------------------------------------
>MI15_0431_02 [organism=Hypoponera sp.MI15.01] rDNA, 16S
------------------------------------------------------------------------------GA
ATTTTAT--AT-TTATT----TAGATTTAGATA-------------------------------------------ATTT
TAATAA----------------------------ATATTT-----TATTGGGAGGATGATTAAATTTA-----GCTAAC-
---TTTAATTTTAA-------AAT----------ACATT---GATTAATGATAGAT------------------------
---------------TAAT-----------TTAA-AAATGA-ATAATT-----AATAAT--------TAA--TAAAGA--
ATTAATTACCTTAGGGATAACA------GCATAATATTTTTTAGTAGTTCATATAT--AAAGAATT--GTTTAT------
------------------------------------------------------
>SL13_1260_48 [organism=Hypoponera sp.MI15.01] rDNA, 16S
------------------------------------------------------------------------------GA
ATTTTAT--AT-TTATT----TAGATTTATATA-------------------------------------------ATTA
TAATAA----------------------------ATATTT-----TATTGGGAGGATGATTAAATTTA-----GGTAAC-
---TTTAATTTTGA-------AAT----------ACATT---AATTAATGATGAAT------------------------
---------------TAAA-----------TTAA-AAATGA-ATAATT-----AATAAT--------TAA--TAAAGA--
ATTAATTACCTTAGGGATAACA------GCATAATATTTTTTAGTAGTTCATATAT--AAAGAATT--GTTTAT------
------------------------------------------------------
>SL13_1262_16 [organism=Hypoponera sp.MI15.01] rDNA, 16S
------------------------------------------------------------------------------GA
ATTTTAT--AT-TTATT----TAGATTTATATA-------------------------------------------ATTA
TAATAA----------------------------ATATTT-----TATTGGGAGGATGATTAAATTTA-----GGTAAC-
---TTTAATTTTGA-------AAT----------ACATT---AATTAATGATGAAT------------------------
---------------TAAA-----------TTAA-AAATGA-ATAATT-----AATAAT--------TAA--TAAAGA--
ATTAATTACCTTAGGGATAACA------GCATAATATTTTTTAGTAGTTCATATAT--AAAGAATT--GTTTAT------
------------------------------------------------------
>SL13_1263_26 [organism=Hypoponera sp.MI15.01] rDNA, 16S
------------------------------------------------------------------------------GA
ATTTTAT--AT-TTATT----TAGATTTATATA-------------------------------------------ATTA
TAATAA----------------------------ATATTT-----TATTGGGAGGATGATTAAATTTA-----GGTAAC-
---TTTAATTTTGA-------AAT----------ACATT---AATTAATGATGAAT------------------------
---------------TAAA-----------TTAA-AAATGA-ATAATT-----AATAAT--------TAA--TAAAGA--
ATTAATTACCTTAGGGATAACA------GCATAATATTTTTTAGTAGTTCATATAT--AAAGAATT--GTTTAT------
------------------------------------------------------
>SG17_0076_11 [organism=Hypoponera sp.12.FGSGt] rDNA, 16S
------------------------------------------------------------------------------GA
ATTTTAT--AT-TTGTT----TTGATTTAATAA-------------------------------------------ATTA
TAATAA----------------------------GTATTT-----TATTGGGAGGATGATTAAATATA-----ATTAAC-
---TTTAATTTTTA-------ATT----------ACATT---AATTAATG--GGGT------------------------
---------------TTAA-----------TTTA-AAATGA-ATAATT-----ATTGAT--------TAA--TAAAGA--
ATTAATTACTTTAGGGATAACA------GCATAATATTTTTTTGTAGTTCATATAT--GAAGAATT--GATTAT------
------------------------------------------------------
>SL13_1188_57 [organism=Hypoponera opacior] rDNA, 16S
------------------------------------------------------------------------------GA
ATTTTAT--AT-TTATT----GTAATTATTTAA-------------------------------------------ATTA
TAATAA----------------------------ATATTT-----TATTGGGAGGATAATTAAATTAT-----GTTAAC-
---TTTAATTTTTA-------TAA----------ACATT---AATTAGTGAGGAGT------------------------
---------------AAAT-----------TTAA-AA--GA-ATAAT------ATTAAT--------TAA--TAAAGA--
ATTAATTACCTTAGGGATAACA------GCATAATGGTTTTTTGTAGTTCATATAT--AAAGAATT--GTTTAT------
------------------------------------------------------
>SL13_1228_09 [organism=Hypoponera opacior] rDNA, 16S
------------------------------------------------------------------------------GA
ATTTTAT--AT-TTATT----GTAATTATTTAA-------------------------------------------ATTA
TAATAA----------------------------ATATTT-----TATTGGGAGGATAATTAAATTAT-----GTTAAC-
---TTTAATTTTTA-------TAA----------ACATT---AATTAGTGAGGAGT------------------------
---------------AAAT-----------TTAA-AA--GA-ATAAT------ATTAAT--------TAA--TAAAGA--
ATTAATTACCTTAGGGATAACA------GCATAATGGTTTTTTGTAGTTCATATAT--AAAGAATT--GTTTAT------
------------------------------------------------------
>GAL18_0158_29 [organism=Hypoponera sp.13.FGSGt] rDNA, 16S
------------------------------------------------------------------------------GA
ATTTTAT--ATTTTAATTTTTATTTTTAATATT-------------------------------------------ATA-
----AATT----------TAAA------------ATATTT-----TATTGGGAGGATAAATAAATTTA-----ACAAAC-
---TTTAAAAAAAT-------TAAT---------ACATA---AATTAATGATTTA-------------------------
---------------TGAA-----------AAAT-TAATAA-ATAA---------TATT--------TAA--TAAAAA--
ATTAATTACCTTAGGGATAACA------GCATAATATTTTTTTGTAGTTCATATAT--AAAAAAGT--GATTGT------
------------------------------------------------------
>GAL18_0159_15 [organism=Hypoponera sp.13.FGSGt] rDNA, 16S
------------------------------------------------------------------------------GA
ATTTTAT--ATTTTAATTTTTATTTTTAATATT-------------------------------------------ATA-
----AATT----------TAAA------------ATATTT-----TATTGGGAGGATAAATAAATTTA-----ACAAAC-
---TTTAAAAAAAT-------TAAT---------ACATA---AATTAATGATTTA-------------------------
---------------TGAA-----------AAAT-TAATAA-ATAA---------TATT--------TAA--TAAAAA--
ATTAATTACCTTAGGGATAACA------GCATAATATTTTTTTGTAGTTCATATAT--AAAAAAGT--GATTGT------
------------------------------------------------------
>SGr_GP2W5_08 [organism=Hypoponera sp.13.FGSGt] rDNA, 16S
------------------------------------------------------------------------------GA
ATTTTAT--ATTTTAATTTTTATTTTTAATATT-------------------------------------------ATA-
----AATT----------TAAA------------ATATTT-----TATTGGGAGGATAAATAAATTTA-----ATAAAC-
---TTTAAAAAAAT-------TAAT---------ACATA---AATTAATGATTTA-------------------------
---------------TGAA-----------AAAT-TAATAA-ATAA---------TATT--------TAA--TAAAAA--
ATTAATTACCTTAGGGATAACA------GCATAATATTTTTTTGTAGTTCATATAT--AAAAAAGT--GATTGT------
------------------------------------------------------
>MI15_0161_33 [organism=Hypoponera sp.13.FGSGt] rDNA, 16S
------------------------------------------------------------------------------GA
ATTTTAT--ATTTTAATTTTTATTTTTAATATT-------------------------------------------ATA-
----AATT----------TAAA------------ATATTT-----TATTGGGAGGATAAATAAATTTA-----ATAAAC-
---TTTAAAAAAAT-------TAAT---------ACATA---AATTAATGATTTA-------------------------
---------------TGAA-----------AAAT-TAATAA-GTAA---------TATT--------TAA--TAAAAA--
ATTAATTACCTTAGGGATAACA------GCATAATATTTTTTTGTAGTTCATATAT--AAAAAAGT--GATTGT------
------------------------------------------------------
>CSG15_0122_03 [organism=Hypoponera sp.13.FGSGt] rDNA, 16S
------------------------------------------------------------------------------GA
ATTTTAT--ATTTTAATTTTTATTTTTAATATT-------------------------------------------ATA-
----AATT----------TAAA------------ATATTT-----TATTGGGAGGATAAATAAATTTA-----ATGAAC-
---TTTAAAAAAAT-------TAAT---------ACATA---AATTAATGATTTA-------------------------
---------------TGAA-----------AAAT-TAATAA-ATAA---------TATT--------TAA--TAAAAA--
ATTAATTACCTTAGGGATAACA------GCATAATATTTTTTTGTAGTTCATATAT--AAAAAAGT--GATTGT------
------------------------------------------------------
>CSG15_0128_06 [organism=Hypoponera sp.13.FGSGt] rDNA, 16S
------------------------------------------------------------------------------GA
ATTTTAT--ATTTTAATTTTTATTTTTAATATT-------------------------------------------ATA-
----AATT----------TAAA------------ATATTT-----TATTGGGAGGATAAATAAATTTA-----ATGAAC-
---TTTAAAAAAAT-------TAAT---------ACATA---AATTAATGATTTA-------------------------
---------------TGAA-----------AAAT-TAATAA-ATAA---------TATT--------TAA--TAAAAA--
ATTAATTACCTTAGGGATAACA------GCATAATATTTTTTTGTAGTTCATATAT--AAAAAAGT--GATTGT------
------------------------------------------------------
>CSG15_0136_03 [organism=Hypoponera sp.13.FGSGt] rDNA, 16S
------------------------------------------------------------------------------GA
ATTTTAT--ATTTTAATTTTTATTTTTAATATT-------------------------------------------ATA-
----AATT----------TAAA------------ATATTT-----TATTGGGAGGATAAATAAATTTA-----ATGAAC-
---TTTAAAAAAAT-------TAAT---------ACATA---AATTAATGATTTA-------------------------
---------------TGAA-----------AAAT-TAATAA-ATAA---------TATT--------TAA--TAAAAA--
ATTAATTACCTTAGGGATAACA------GCATAATATTTTTTTGTAGTTCATATAT--AAAAAAGT--GATTGT------
------------------------------------------------------
>CSG15_0143_01 [organism=Hypoponera sp.13.FGSGt] rDNA, 16S
------------------------------------------------------------------------------GA
ATTTTAT--ATTTTAATTTTTATTTTTAATATT-------------------------------------------ATA-
----AATT----------TAAA------------ATATTT-----TATTGGGAGGATAAATAAATTTA-----ATGAAC-
---TTTAAAAAAAT-------TAAT---------ACATA---AATTAATGATTTA-------------------------
---------------TGAA-----------AAAT-TAATAA-ATAA---------TATT--------TAA--TAAAAA--
ATTAATTACCTTAGGGATAACA------GCATAATATTTTTTTGTAGTTCATATAT--AAAAAAGT--GATTGT------
------------------------------------------------------
>CSG15_0148_06 [organism=Hypoponera sp.13.FGSGt] rDNA, 16S
------------------------------------------------------------------------------GA
ATTTTAT--ATTTTAATTTTTATTTTTAATATT-------------------------------------------ATA-
----AATT----------TAAA------------ATATTT-----TATTGGGAGGATAAATAAATTTA-----ATGAAC-
---TTTAAAAAAAT-------TAAT---------ACATA---AATTAATGATTTA-------------------------
---------------TGAA-----------AAAT-TAATAA-ATAA---------TATT--------TAA--TAAAAA--
ATTAATTACCTTAGGGATAACA------GCATAATATTTTTTTGTAGTTCATATAT--AAAAAAGT--GATTGT------
------------------------------------------------------
>CSG15_0157_02 [organism=Hypoponera sp.13.FGSGt] rDNA, 16S
------------------------------------------------------------------------------GA
ATTTTAT--ATTTTAATTTTTATTTTTAATATT-------------------------------------------ATA-
----AATT----------TAAA------------ATATTT-----TATTGGGAGGATAAATAAATTTA-----ATGAAC-
---TTTAAAAAAAT-------TAAT---------ACATA---AATTAATGATTTA-------------------------
---------------TGAA-----------AAAT-TAATAA-ATAA---------TATT--------TAA--TAAAAA--
ATTAATTACCTTAGGGATAACA------GCATAATATTTTTTTGTAGTTCATATAT--AAAAAAGT--GATTGT------
------------------------------------------------------
>CSG15_0160_02 [organism=Hypoponera sp.13.FGSGt] rDNA, 16S
------------------------------------------------------------------------------GA
ATTTTAT--ATTTTAATTTTTATTTTTAATATT-------------------------------------------ATA-
----AATT----------TAAA------------ATATTT-----TATTGGGAGGATAAATAAATTTA-----ATGAAC-
---TTTAAAAAAAT-------TAAT---------ACATA---AATTAATGATTTA-------------------------
---------------TGAA-----------AAAT-TAATAA-ATAA---------TATT--------TAA--TAAAAA--
ATTAATTACCTTAGGGATAACA------GCATAATATTTTTTTGTAGTTCATATAT--AAAAAAGT--GATTGT------
------------------------------------------------------
>CSG15_0271_05 [organism=Hypoponera sp.13.FGSGt] rDNA, 16S
------------------------------------------------------------------------------GA
ATTTTAT--ATTTTAATTTTTATTTTTAATATT-------------------------------------------ATA-
----AATT----------TAAA------------ATATTT-----TATTGGGAGGATAAATAAATTTA-----ATGAAC-
---TTTAAAAAAAT-------TAAT---------ACATA---AATTAATGATTTA-------------------------
---------------TGAA-----------AAAT-TAATAA-ATAA---------TATT--------TAA--TAAAAA--
ATTAATTACCTTAGGGATAACA------GCATAATATTTTTTTGTAGTTCATATAT--AAAAAAGT--GATTGT------
------------------------------------------------------
>CSG15_0280_02 [organism=Hypoponera sp.13.FGSGt] rDNA, 16S
------------------------------------------------------------------------------GA
ATTTTAT--ATTTTAATTTTTATTTTTAATATT-------------------------------------------ATA-
----AATT----------TAAA------------ATATTT-----TATTGGGAGGATAAATAAATTTA-----ATGAAC-
---TTTAAAAAAAT-------TAAT---------ACATA---AATTAATGATTTA-------------------------
---------------TGAA-----------AAAT-TAATAA-ATAA---------TATT--------TAA--TAAAAA--
ATTAATTACCTTAGGGATAACA------GCATAATATTTTTTTGTAGTTCATATAT--AAAAAAGT--GATTGT------
------------------------------------------------------
>SGr_VK3W34_20 [organism=Hypoponera sp.13.FGSGt] rDNA, 16S
------------------------------------------------------------------------------GA
ATTTTAT--ATTTTAATTTTTATTTTTAATATT-------------------------------------------ATA-
----AATT----------TAAA------------ATATTT-----TATTGGGAGGATAAATAAATTTA-----ATGAAC-
---TTTAAAAAAAT-------TAAT---------ACATA---AATTAATGATTTA-------------------------
---------------TGAA-----------AAAT-TAATAA-ATAA---------TATT--------TAA--TAAAAA--
ATTAATTACCTTAGGGATAACA------GCATAATATTTTTTTGTAGTTCATATAT--AAAAAAGT--GATTGT------
------------------------------------------------------
>TR17_0141_01 [organism=Hypoponera sp.12.FGSGt] rDNA, 16S
------------------------------------------------------------------------------GA
ATTTTAT--ATTTTAATTTTTATTTTTAATATT-------------------------------------------ATAT
---AAATT----------TAAA------------ATATTT-----TATTGGGAGGATAAATAAATTTA-----ATGAAC-
---TTTAAAAAAAT-------TAAT---------ACATA---AATTAATGATTTA-------------------------
---------------TGAA-----------AAAT-TAATAA-ATAA---------TATT--------TAA--TAAAAA--
ATTAATTACCTTAGGGATAACA------GCATAATATTTTTTTGTAGTTCATATAT--AAAAAAGT--GATTGT------
------------------------------------------------------
>TR17_0203_10 [organism=Hypoponera sp.13.FGSGt] rDNA, 16S
------------------------------------------------------------------------------GA
ATTTTAT--ATTTTAATTTTTATTTTTAATATT-------------------------------------------ATAT
---AAATT----------TAAA------------ATATTT-----TATTGGGAGGATAAATAAATTTA-----ATGAAC-
---TTTAAAAAAAT-------TAAT---------ACATA---AATTAATGATTTA-------------------------
---------------TGAA-----------AAAT-TAATAA-ATAA---------TATT--------TAA--TAAAAA--
ATTAATTACCTTAGGGATAACA------GCATAATATTTTTTTGTAGTTCATATAT--AAAAAAGT--GATTGT------
------------------------------------------------------
>TR17_0204_11 [organism=Hypoponera sp.13.FGSGt] rDNA, 16S
------------------------------------------------------------------------------GA
ATTTTAT--ATTTTAATTTTTATTTTTAATATT-------------------------------------------ATAT
---AAATT----------TAAA------------ATATTT-----TATTGGGAGGATAAATAAATTTA-----ATGAAC-
---TTTAAAAAAAT-------TAAT---------ACATA---AATTAATGATTTA-------------------------
---------------TGAA-----------AAAT-TAATAA-ATAA---------TATT--------TAA--TAAAAA--
ATTAATTACCTTAGGGATAACA------GCATAATATTTTTTTGTAGTTCATATAT--AAAAAAGT--GATTGT------
------------------------------------------------------
>TR17_0207_03 [organism=Hypoponera sp.13.FGSGt] rDNA, 16S
------------------------------------------------------------------------------GA
ATTTTAT--ATTTTAATTTTTATTTTTAATATT-------------------------------------------ATAT
---AAATT----------TAAA------------ATATTT-----TATTGGGAGGATAAATAAATTTA-----ATGAAC-
---TTTAAAAAAAT-------TAAT---------ACATA---AATTAATGATTTA-------------------------
---------------TGAA-----------AAAT-TAATAA-ATAA---------TATT--------TAA--TAAAAA--
ATTAATTACCTTAGGGATAACA------GCATAATATTTTTTTGTAGTTCATATAT--AAAAAAGT--GATTGT------
------------------------------------------------------
>TR17_0208_04 [organism=Hypoponera sp.13.FGSGt] rDNA, 16S
------------------------------------------------------------------------------GA
ATTTTAT--ATTTTAATTTTTATTTTTAATATT-------------------------------------------ATAT
---AAATT----------TAAA------------ATATTT-----TATTGGGAGGATAAATAAATTTA-----ATGAAC-
---TTTAAAAAAAT-------TAAT---------ACATA---AATTAATGATTTA-------------------------
---------------TGAA-----------AAAT-TAATAA-ATAA---------TATT--------TAA--TAAAAA--
ATTAATTACCTTAGGGATAACA------GCATAATATTTTTTTGTAGTTCATATAT--AAAAAAGT--GATTGT------
------------------------------------------------------
>TR13_0005_05 [organism=Hypoponera sp.13.FGSGt] rDNA, 16S
------------------------------------------------------------------------------GA
ATTTTAT--ATTTTAATTTTTATTTTTAATATT-------------------------------------------ATAT
---AAATT----------TAAA------------ATATTT-----TATTGGGAGGATAAATAAATTTA-----ATGAAC-
---TTTAAAAAAAT-------TAAT---------ACATA---AATTAATGATTTA-------------------------
---------------TGAA-----------AAAT-TAATAA-ATAA---------TATT--------TAA--TAAAAA--
ATTAATTACCTTAGGGATAACA------GCATAATATTTTTTTGTAGTTCATATAT--AAAAAAGT--GATTGT------
------------------------------------------------------
>TR17_0146_09 [organism=Hypoponera sp.13.FGSGt] rDNA, 16S
------------------------------------------------------------------------------GA
ATTTTAT--ATTTTAATTTTTATTTTTAATATT-------------------------------------------ATAT
---AAATT----------TAAA------------ATATTT-----TATTGGGAGGATAAATAAATTTA-----ATGAAC-
---TTTAAAAAAAT-------TAAT---------ACATA---AATTAATGATTTA-------------------------
---------------TGAA-----------AAAT-TAATAA-ATAA---------TATT--------TAA--TAAAAA--
ATTAATTACCTTAGGGATAACA------GCATAATATTTTTTTGTAGTTCATATAT--AAAAAAGT--GATTGT------
------------------------------------------------------
>TR17_0152_03 [organism=Hypoponera sp.13.FGSGt] rDNA, 16S
------------------------------------------------------------------------------GA
ATTTTAT--ATTTTAATTTTTATTTTTAATATT-------------------------------------------ATAT
---AAATT----------TAAA------------ATATTT-----TATTGGGAGGATAAATAAATTTA-----ATGAAC-
---TTTAAAAAAAT-------TAAT---------ACATA---AATTAATGATTTA-------------------------
---------------TGAA-----------AAAT-TAATAA-ATAA---------TATT--------TAA--TAAAAA--
ATTAATTACCTTAGGGATAACA------GCATAATATTTTTTTGTAGTTCATATAT--AAAAAAGT--GATTGT------
------------------------------------------------------
>TR17_0154_03 [organism=Hypoponera sp.13.FGSGt] rDNA, 16S
------------------------------------------------------------------------------GA
ATTTTAT--ATTTTAATTTTTATTTTTAATATT-------------------------------------------ATAT
---AAATT----------TAAA------------ATATTT-----TATTGGGAGGATAAATAAATTTA-----ATGAAC-
---TTTAAAAAAAT-------TAAT---------ACATA---AATTAATGATTTA-------------------------
---------------TGAA-----------AAAT-TAATAA-ATAA---------TATT--------TAA--TAAAAA--
ATTAATTACCTTAGGGATAACA------GCATAATATTTTTTTGTAGTTCATATAT--AAAAAAGT--GATTGT------
------------------------------------------------------
>TR17_0155_08 [organism=Hypoponera sp.13.FGSGt] rDNA, 16S
------------------------------------------------------------------------------GA
ATTTTAT--ATTTTAATTTTTATTTTTAATATT-------------------------------------------ATAT
---AAATT----------TAAA------------ATATTT-----TATTGGGAGGATAAATAAATTTA-----ATGAAC-
---TTTAAAAAAAT-------TAAT---------ACATA---AATTAATGATTTA-------------------------
---------------TGAA-----------AAAT-TAATAA-ATAA---------TATT--------TAA--TAAAAA--
ATTAATTACCTTAGGGATAACA------GCATAATATTTTTTTGTAGTTCATATAT--AAAAAAGT--GATTGT------
------------------------------------------------------
>TR17_0158_03 [organism=Hypoponera sp.13.FGSGt] rDNA, 16S
------------------------------------------------------------------------------GA
ATTTTAT--ATTTTAATTTTTATTTTTAATATT-------------------------------------------ATAT
---AAATT----------TAAA------------ATATTT-----TATTGGGAGGATAAATAAATTTA-----ATGAAC-
---TTTAAAAAAAT-------TAAT---------ACATA---AATTAATGATTTA-------------------------
---------------TGAA-----------AAAT-TAATAA-ATAA---------TATT--------TAA--TAAAAA--
ATTAATTACCTTAGGGATAACA------GCATAATATTTTTTTGTAGTTCATATAT--AAAAAAGT--GATTGT------
------------------------------------------------------
>TR17_0159_11 [organism=Hypoponera sp.13.FGSGt] rDNA, 16S
------------------------------------------------------------------------------GA
ATTTTAT--ATTTTAATTTTTATTTTTAATATT-------------------------------------------ATAT
---AAATT----------TAAA------------ATATTT-----TATTGGGAGGATAAATAAATTTA-----ATGAAC-
---TTTAAAAAAAT-------TAAT---------ACATA---AATTAATGATTTA-------------------------
---------------TGAA-----------AAAT-TAATAA-ATAA---------TATT--------TAA--TAAAAA--
ATTAATTACCTTAGGGATAACA------GCATAATATTTTTTTGTAGTTCATATAT--AAAAAAGT--GATTGT------
------------------------------------------------------
>TR17_0160_05 [organism=Hypoponera sp.13.FGSGt] rDNA, 16S
------------------------------------------------------------------------------GA
ATTTTAT--ATTTTAATTTTTATTTTTAATATT-------------------------------------------ATAT
---AAATT----------TAAA------------ATATTT-----TATTGGGAGGATAAATAAATTTA-----ATGAAC-
---TTTAAAAAAAT-------TAAT---------ACATA---AATTAATGATTTA-------------------------
---------------TGAA-----------AAAT-TAATAA-ATAA---------TATT--------TAA--TAAAAA--
ATTAATTACCTTAGGGATAACA------GCATAATATTTTTTTGTAGTTCATATAT--AAAAAAGT--GATTGT------
------------------------------------------------------
>TR17_0161_14 [organism=Hypoponera sp.13.FGSGt] rDNA, 16S
------------------------------------------------------------------------------GA
ATTTTAT--ATTTTAATTTTTATTTTTAATATT-------------------------------------------ATAT
---AAATT----------TAAA------------ATATTT-----TATTGGGAGGATAAATAAATTTA-----ATGAAC-
---TTTAAAAAAAT-------TAAT---------ACATA---AATTAATGATTTA-------------------------
---------------TGAA-----------AAAT-TAATAA-ATAA---------TATT--------TAA--TAAAAA--
ATTAATTACCTTAGGGATAACA------GCATAATATTTTTTTGTAGTTCATATAT--AAAAAAGT--GATTGT------
------------------------------------------------------
>TR17_0165_11 [organism=Hypoponera sp.13.FGSGt] rDNA, 16S
------------------------------------------------------------------------------GA
ATTTTAT--ATTTTAATTTTTATTTTTAATATT-------------------------------------------ATAT
---AAATT----------TAAA------------ATATTT-----TATTGGGAGGATAAATAAATTTA-----ATGAAC-
---TTTAAAAAAAT-------TAAT---------ACATA---AATTAATGATTTA-------------------------
---------------TGAA-----------AAAT-TAATAA-ATAA---------TATT--------TAA--TAAAAA--
ATTAATTACCTTAGGGATAACA------GCATAATATTTTTTTGTAGTTCATATAT--AAAAAAGT--GATTGT------
------------------------------------------------------
>TR17_0166_02 [organism=Hypoponera sp.13.FGSGt] rDNA, 16S
------------------------------------------------------------------------------GA
ATTTTAT--ATTTTAATTTTTATTTTTAATATT-------------------------------------------ATAT
---AAATT----------TAAA------------ATATTT-----TATTGGGAGGATAAATAAATTTA-----ATGAAC-
---TTTAAAAAAAT-------TAAT---------ACATA---AATTAATGATTTA-------------------------
---------------TGAA-----------AAAT-TAATAA-ATAA---------TATT--------TAA--TAAAAA--
ATTAATTACCTTAGGGATAACA------GCATAATATTTTTTTGTAGTTCATATAT--AAAAAAGT--GATTGT------
------------------------------------------------------
>TR17_0169_04 [organism=Hypoponera sp.13.FGSGt] rDNA, 16S
------------------------------------------------------------------------------GA
ATTTTAT--ATTTTAATTTTTATTTTTAATATT-------------------------------------------ATAT
---AAATT----------TAAA------------ATATTT-----TATTGGGAGGATAAATAAATTTA-----ATGAAC-
---TTTAAAAAAAT-------TAAT---------ACATA---AATTAATGATTTA-------------------------
---------------TGAA-----------AAAT-TAATAA-ATAA---------TATT--------TAA--TAAAAA--
ATTAATTACCTTAGGGATAACA------GCATAATATTTTTTTGTAGTTCATATAT--AAAAAAGT--GATTGT------
------------------------------------------------------
>TR17_0176_12 [organism=Hypoponera sp.13.FGSGt] rDNA, 16S
------------------------------------------------------------------------------GA
ATTTTAT--ATTTTAATTTTTATTTTTAATATT-------------------------------------------ATAT
---AAATT----------TAAA------------ATATTT-----TATTGGGAGGATAAATAAATTTA-----ATGAAC-
---TTTAAAAAAAT-------TAAT---------ACATA---AATTAATGATTTA-------------------------
---------------TGAA-----------AAAT-TAATAA-ATAA---------TATT--------TAA--TAAAAA--
ATTAATTACCTTAGGGATAACA------GCATAATATTTTTTTGTAGTTCATATAT--AAAAAAGT--GATTGT------
------------------------------------------------------
>TR17_0194_06 [organism=Hypoponera sp.13.FGSGt] rDNA, 16S
------------------------------------------------------------------------------GA
ATTTTAT--ATTTTAATTTTTATTTTTAATATT-------------------------------------------ATAT
---AAATT----------TAAA------------ATATTT-----TATTGGGAGGATAAATAAATTTA-----ATGAAC-
---TTTAAAAAAAT-------TAAT---------ACATA---AATTAATGATTTA-------------------------
---------------TGAA-----------AAAT-TAATAA-ATAA---------TATT--------TAA--TAAAAA--
ATTAATTACCTTAGGGATAACA------GCATAATATTTTTTTGTAGTTCATATAT--AAAAAAGT--GATTGT------
------------------------------------------------------
>MI15_0251_17 [organism=Hypoponera sp.13.FGSGt] rDNA, 16S
------------------------------------------------------------------------------GA
ATTTTAT--ATTTTAATTTTTATTTTTAATATT-------------------------------------------ATA-
----AATT----------TAAA------------ATATTT-----TATTGGGAGGATAAATAAATTTA-----ATGAAC-
---TTTAAAAAAAT-------TAAT---------ACATA---AATTAATGATTTA-------------------------
---------------TGAA-----------AAAT-TAATAA-GTAA---------TATT--------TAA--TAAAAA--
ATTAATTACCTTAGGGATAACA------GCATAATATTTTTTTGTAGTTCATATAT--AAAAAAGT--GATTGT------
------------------------------------------------------
>CSG15_0047_02 [organism=Hypoponera sp.13.FGSGt] rDNA, 16S
------------------------------------------------------------------------------GA
ATTTTAT--ATTTTAATTTTTATTTTTAATAT--------------------------------------------ATA-
----AGTT----------TAAA------------ATATTT-----TATTGGGAGGATAAATAAATTTA-----ATGAAC-
---TTTAAAAAAAT-------TAAT---------ACATA---AATTAATGATTTA-------------------------
---------------TGAA-----------AAAT-TAATAA-ATAA---------TATT--------TAA--TAAAAA--
ATTAATTACCTTAGGGATAACA------GCATAATATTTTTTTGTAGTTCATATAT--AAAAAAGT--GATTGT------
------------------------------------------------------
>CSG15_0123_02 [organism=Hypoponera sp.13.FGSGt] rDNA, 16S
------------------------------------------------------------------------------GA
ATTTTAT--ATTTTAATTTTTATTTTTAATAT--------------------------------------------ATA-
----AGTT----------TAAA------------ATATTT-----TATTGGGAGGATAAATAAATTTA-----ATGAAC-
---TTTAAAAAAAT-------TAAT---------ACATA---AATTAATGATTTA-------------------------
---------------TGAA-----------AAAT-TAATAA-ATAA---------TATT--------TAA--TAAAAA--
ATTAATTACCTTAGGGATAACA------GCATAATATTTTTTTGTAGTTCATATAT--AAAAAAGT--GATTGT------
------------------------------------------------------
>CSG15_0126_03 [organism=Hypoponera sp.13.FGSGt] rDNA, 16S
------------------------------------------------------------------------------GA
ATTTTAT--ATTTTAATTTTTATTTTTAATAT--------------------------------------------ATA-
----AGTT----------TAAA------------ATATTT-----TATTGGGAGGATAAATAAATTTA-----ATGAAC-
---TTTAAAAAAAT-------TAAT---------ACATA---AATTAATGATTTA-------------------------
---------------TGAA-----------AAAT-TAATAA-ATAA---------TATT--------TAA--TAAAAA--
ATTAATTACCTTAGGGATAACA------GCATAATATTTTTTTGTAGTTCATATAT--AAAAAAGT--GATTGT------
------------------------------------------------------
>CSG15_0141_01 [organism=Hypoponera sp.13.FGSGt] rDNA, 16S
------------------------------------------------------------------------------GA
ATTTTAT--ATTTTAATTTTTATTTTTAATAT--------------------------------------------ATA-
----AGTT----------TAAA------------ATATTT-----TATTGGGAGGATAAATAAATTTA-----ATGAAC-
---TTTAAAAAAAT-------TAAT---------ACATA---AATTAATGATTTA-------------------------
---------------TGAA-----------AAAT-TAATAA-ATAA---------TATT--------TAA--TAAAAA--
ATTAATTACCTTAGGGATAACA------GCATAATATTTTTTTGTAGTTCATATAT--AAAAAAGT--GATTGT------
------------------------------------------------------
>CSG15_0146_07 [organism=Hypoponera sp.13.FGSGt] rDNA, 16S
------------------------------------------------------------------------------GA
ATTTTAT--ATTTTAATTTTTATTTTTAATAT--------------------------------------------ATA-
----AGTT----------TAAA------------ATATTT-----TATTGGGAGGATAAATAAATTTA-----ATGAAC-
---TTTAAAAAAAT-------TAAT---------ACATA---AATTAATGATTTA-------------------------
---------------TGAA-----------AAAT-TAATAA-ATAA---------TATT--------TAA--TAAAAA--
ATTAATTACCTTAGGGATAACA------GCATAATATTTTTTTGTAGTTCATATAT--AAAAAAGT--GATTGT------
------------------------------------------------------
>CSG15_0147_03 [organism=Hypoponera sp.13.FGSGt] rDNA, 16S
------------------------------------------------------------------------------GA
ATTTTAT--ATTTTAATTTTTATTTTTAATAT--------------------------------------------ATA-
----AGTT----------TAAA------------ATATTT-----TATTGGGAGGATAAATAAATTTA-----ATGAAC-
---TTTAAAAAAAT-------TAAT---------ACATA---AATTAATGATTTA-------------------------
---------------TGAA-----------AAAT-TAATAA-ATAA---------TATT--------TAA--TAAAAA--
ATTAATTACCTTAGGGATAACA------GCATAATATTTTTTTGTAGTTCATATAT--AAAAAAGT--GATTGT------
------------------------------------------------------
>CSG15_0261_03 [organism=Hypoponera sp.13.FGSGt] rDNA, 16S
------------------------------------------------------------------------------GA
ATTTTAT--ATTTTAATTTTTATTTTTAATAT--------------------------------------------ATA-
----AGTT----------TAAA------------ATATTT-----TATTGGGAGGATAAATAAATTTA-----ATGAAC-
---TTTAAAAAAAT-------TAAT---------ACATA---AATTAATGATTTA-------------------------
---------------TGAA-----------AAAT-TAATAA-ATAA---------TATT--------TAA--TAAAAA--
ATTAATTACCTTAGGGATAACA------GCATAATATTTTTTTGTAGTTCATATAT--AAAAAAGT--GATTGT------
------------------------------------------------------
>CSG15_0267_01 [organism=Hypoponera sp.13.FGSGt] rDNA, 16S
------------------------------------------------------------------------------GA
ATTTTAT--ATTTTAATTTTTATTTTTAATAT--------------------------------------------ATA-
----AGTT----------TAAA------------ATATTT-----TATTGGGAGGATAAATAAATTTA-----ATGAAC-
---TTTAAAAAAAT-------TAAT---------ACATA---AATTAATGATTTA-------------------------
---------------TGAA-----------AAAT-TAATAA-ATAA---------TATT--------TAA--TAAAAA--
ATTAATTACCTTAGGGATAACA------GCATAATATTTTTTTGTAGTTCATATAT--AAAAAAGT--GATTGT------
------------------------------------------------------
>CSG15_0272_01 [organism=Hypoponera sp.13.FGSGt] rDNA, 16S
------------------------------------------------------------------------------GA
ATTTTAT--ATTTTAATTTTTATTTTTAATAT--------------------------------------------ATA-
----AGTT----------TAAA------------ATATTT-----TATTGGGAGGATAAATAAATTTA-----ATGAAC-
---TTTAAAAAAAT-------TAAT---------ACATA---AATTAATGATTTA-------------------------
---------------TGAA-----------AAAT-TAATAA-ATAA---------TATT--------TAA--TAAAAA--
ATTAATTACCTTAGGGATAACA------GCATAATATTTTTTTGTAGTTCATATAT--AAAAAAGT--GATTGT------
------------------------------------------------------
>CSG15_0276_02 [organism=Hypoponera sp.13.FGSGt] rDNA, 16S
------------------------------------------------------------------------------GA
ATTTTAT--ATTTTAATTTTTATTTTTAATAT--------------------------------------------ATA-
----AGTT----------TAAA------------ATATTT-----TATTGGGAGGATAAATAAATTTA-----ATGAAC-
---TTTAAAAAAAT-------TAAT---------ACATA---AATTAATGATTTA-------------------------
---------------TGAA-----------AAAT-TAATAA-ATAA---------TATT--------TAA--TAAAAA--
ATTAATTACCTTAGGGATAACA------GCATAATATTTTTTTGTAGTTCATATAT--AAAAAAGT--GATTGT------
------------------------------------------------------
>SGr_PaNatW21_08 [organism=Hypoponera sp.13.FGSGt] rDNA, 16S
------------------------------------------------------------------------------GA
ATTTTAT--ATTTTAATTTTTATTTTTAATAT--------------------------------------------ATA-
----AGTT----------TAAA------------ATATTT-----TATTGGGAGGATAAATAAATTTA-----ATGAAC-
---TTTAAAAAAAT-------TAAT---------ACATA---AATTAATGATTTA-------------------------
---------------TGAA-----------AAAT-TAATAA-ATAA---------TATT--------TAA--TAAAAA--
ATTAATTACCTTAGGGATAACA------GCATAATATTTTTTTGTAGTTCATATAT--AAAAAAGT--GATTGT------
------------------------------------------------------
>TR17_0179_04 [organism=Hypoponera sp.13.FGSGt] rDNA, 16S
------------------------------------------------------------------------------GA
ATTTTAT--ATTTTAATTTTTATTTTTAATATT-------------------------------------------AAA-
----AATT----------TAAA------------ATATTT-----TATTGGGAGGATAAATAAATTTA-----ATGAAC-
---TTTAAAAAAAT-------TAAT---------ACATA---AATTAATGATTTA-------------------------
---------------TGAA-----------AAAT-TAATAA-ATAA---------TATT--------TAA--TAAAAA--
ATTAATTACCTTAGGGATAACA------GCATAATATTTTTTTGTAGATCATATAT--AAAAAAGT--GATTGT------
------------------------------------------------------
>TR17_0168_04 [organism=Hypoponera sp.13.FGSGt] rDNA, 16S
------------------------------------------------------------------------------GA
ATTTTAT--ATTTTAATTTTTATTTTTAATATT-------------------------------------------AAA-
----AATT----------TAAA------------ATATTT-----TATTGGGAGGATAAATAAATTTA-----ATGAAC-
---TTTAAAAAAAT-------TAAT---------ACATA---AATTAATGATTTA-------------------------
---------------TGAA-----------AAAT-TAATAA-ATAA---------TATT--------TAA--TAAAAA--
ATTAATTACCTTAGGGATAACA------GCATAATATTTTTTTGTAGATCATATAT--AAAAAAGT--GATTGT------
------------------------------------------------------
>TR17_0178_18 [organism=Hypoponera sp.13.FGSGt] rDNA, 16S
------------------------------------------------------------------------------GA
ATTTTAT--ATTTTAATTTTTATTTTTAATATT-------------------------------------------AAA-
----AATT----------TAAA------------ATATTT-----TATTGGGAGGATAAATAAATTTA-----ATGAAC-
---TTTAAAAAAAT-------TAAT---------ACATA---AATTAATGATTTA-------------------------
---------------TGAA-----------AAAT-TAATAA-ATAA---------TATT--------TAA--TAAAAA--
ATTAATTACCTTAGGGATAACA------GCATAATATTTTTTTGTAGATCATATAT--AAAAAAGT--GATTGT------
------------------------------------------------------
>TR17_0164_11 [organism=Hypoponera sp.12.FGSGt] rDNA, 16S
------------------------------------------------------------------------------GA
ATTTTAT--ATTTTAATTTTTATTTTTAGTATT-------------------------------------------ATAA
TTTAAAAT----------TAAA------------ATATTT-----TATTGGGAGGATAATTAAATTTG-----ATAAAC-
---TTTAAGAAAAT-------AAAT---------ACATA---AATTAATGATTTA-------------------------
---------------TAAA-----------AAAT-TAATAA-ATAA---------TATT--------TAA--TAAAAA--
ATTAATTACCTTAGGGATAACA------GCATAATATTTTTTTGTAGTTCATATAT--AAAAAAAT--GATTGT------
------------------------------------------------------
>TR17_0237_12 [organism=Hypoponera sp.MI15.02] rDNA, 16S
------------------------------------------------------------------------------GA
ATTTTAT--ATTTTAATTTTTATTTTTAGTATT-------------------------------------------ATAA
TTTAAAAT----------TAAA------------ATATTT-----TATTGGGAGGATAATTAAATTTG-----ATAAAC-
---TTTAAGAAAAT-------AAAT---------ACATA---AATTAATGATTTA-------------------------
---------------TAAA-----------AAAT-TAATAA-ATAA---------TATT--------TAA--TAAAAA--
ATTAATTACCTTAGGGATAACA------GCATAATATTTTTTTGTAGTTCATATAT--AAAAAAAT--GATTGT------
------------------------------------------------------
>TR17_0202_08 [organism=Hypoponera sp.13.FGSGt] rDNA, 16S
------------------------------------------------------------------------------GA
ATTTTAT--ATTTTAATTTTTATTTTTAGTATT-------------------------------------------ATAA
TTTAAAAT----------TAAA------------ATATTT-----TATTGGGAGGATAATTAAATTTG-----ATAAAC-
---TTTAAGAAAAT-------AAAT---------ACATA---AATTAATGATTTA-------------------------
---------------TAAA-----------AAAT-TAATAA-ATAA---------TATT--------TAA--TAAAAA--
ATTAATTACCTTAGGGATAACA------GCATAATATTTTTTTGTAGTTCATATAT--AAAAAAAT--GATTGT------
------------------------------------------------------
>TR17_0210_10 [organism=Hypoponera sp.13.FGSGt] rDNA, 16S
------------------------------------------------------------------------------GA
ATTTTAT--ATTTTAATTTTTATTTTTAGTATT-------------------------------------------ATAA
TTTAAAAT----------TAAA------------ATATTT-----TATTGGGAGGATAATTAAATTTG-----ATAAAC-
---TTTAAGAAAAT-------AAAT---------ACATA---AATTAATGATTTA-------------------------
---------------TAAA-----------AAAT-TAATAA-ATAA---------TATT--------TAA--TAAAAA--
ATTAATTACCTTAGGGATAACA------GCATAATATTTTTTTGTAGTTCATATAT--AAAAAAAT--GATTGT------
------------------------------------------------------
>CSG15_0046_01 [organism=Hypoponera sp.13.FGSGt] rDNA, 16S
------------------------------------------------------------------------------GA
ATTTTAT--ATTTTAATTTTTATTTTTAGTATT-------------------------------------------ATAA
TTTAAAAT----------TAAA------------ATATTT-----TATTGGGAGGATAATTAAATTTG-----ATAAAC-
---TTTAAGAAAAT-------AAAT---------ACATA---AATTAATGATTTA-------------------------
---------------TAAA-----------AAAT-TAATAA-ATAA---------TATT--------TAA--TAAAAA--
ATTAATTACCTTAGGGATAACA------GCATAATATTTTTTTGTAGTTCATATAT--AAAAAAAT--GATTGT------
------------------------------------------------------
>CSG15_0121_03 [organism=Hypoponera sp.13.FGSGt] rDNA, 16S
------------------------------------------------------------------------------GA
ATTTTAT--ATTTTAATTTTTATTTTTAGTATT-------------------------------------------ATAA
TTTAAAAT----------TAAA------------ATATTT-----TATTGGGAGGATAATTAAATTTG-----ATAAAC-
---TTTAAGAAAAT-------AAAT---------ACATA---AATTAATGATTTA-------------------------
---------------TAAA-----------AAAT-TAATAA-ATAA---------TATT--------TAA--TAAAAA--
ATTAATTACCTTAGGGATAACA------GCATAATATTTTTTTGTAGTTCATATAT--AAAAAAAT--GATTGT------
------------------------------------------------------
>CSG15_0127_04 [organism=Hypoponera sp.13.FGSGt] rDNA, 16S
------------------------------------------------------------------------------GA
ATTTTAT--ATTTTAATTTTTATTTTTAGTATT-------------------------------------------ATAA
TTTAAAAT----------TAAA------------ATATTT-----TATTGGGAGGATAATTAAATTTG-----ATAAAC-
---TTTAAGAAAAT-------AAAT---------ACATA---AATTAATGATTTA-------------------------
---------------TAAA-----------AAAT-TAATAA-ATAA---------TATT--------TAA--TAAAAA--
ATTAATTACCTTAGGGATAACA------GCATAATATTTTTTTGTAGTTCATATAT--AAAAAAAT--GATTGT------
------------------------------------------------------
>CSG15_0129_08 [organism=Hypoponera sp.13.FGSGt] rDNA, 16S
------------------------------------------------------------------------------GA
ATTTTAT--ATTTTAATTTTTATTTTTAGTATT-------------------------------------------ATAA
TTTAAAAT----------TAAA------------ATATTT-----TATTGGGAGGATAATTAAATTTG-----ATAAAC-
---TTTAAGAAAAT-------AAAT---------ACATA---AATTAATGATTTA-------------------------
---------------TAAA-----------AAAT-TAATAA-ATAA---------TATT--------TAA--TAAAAA--
ATTAATTACCTTAGGGATAACA------GCATAATATTTTTTTGTAGTTCATATAT--AAAAAAAT--GATTGT------
------------------------------------------------------
>CSG15_0131_03 [organism=Hypoponera sp.13.FGSGt] rDNA, 16S
------------------------------------------------------------------------------GA
ATTTTAT--ATTTTAATTTTTATTTTTAGTATT-------------------------------------------ATAA
TTTAAAAT----------TAAA------------ATATTT-----TATTGGGAGGATAATTAAATTTG-----ATAAAC-
---TTTAAGAAAAT-------AAAT---------ACATA---AATTAATGATTTA-------------------------
---------------TAAA-----------AAAT-TAATAA-ATAA---------TATT--------TAA--TAAAAA--
ATTAATTACCTTAGGGATAACA------GCATAATATTTTTTTGTAGTTCATATAT--AAAAAAAT--GATTGT------
------------------------------------------------------
>CSG15_0142_03 [organism=Hypoponera sp.13.FGSGt] rDNA, 16S
------------------------------------------------------------------------------GA
ATTTTAT--ATTTTAATTTTTATTTTTAGTATT-------------------------------------------ATAA
TTTAAAAT----------TAAA------------ATATTT-----TATTGGGAGGATAATTAAATTTG-----ATAAAC-
---TTTAAGAAAAT-------AAAT---------ACATA---AATTAATGATTTA-------------------------
---------------TAAA-----------AAAT-TAATAA-ATAA---------TATT--------TAA--TAAAAA--
ATTAATTACCTTAGGGATAACA------GCATAATATTTTTTTGTAGTTCATATAT--AAAAAAAT--GATTGT------
------------------------------------------------------
>CSG15_0235_03 [organism=Hypoponera sp.13.FGSGt] rDNA, 16S
------------------------------------------------------------------------------GA
ATTTTAT--ATTTTAATTTTTATTTTTAGTATT-------------------------------------------ATAA
TTTAAAAT----------TAAA------------ATATTT-----TATTGGGAGGATAATTAAATTTG-----ATAAAC-
---TTTAAGAAAAT-------AAAT---------ACATA---AATTAATGATTTA-------------------------
---------------TAAA-----------AAAT-TAATAA-ATAA---------TATT--------TAA--TAAAAA--
ATTAATTACCTTAGGGATAACA------GCATAATATTTTTTTGTAGTTCATATAT--AAAAAAAT--GATTGT------
------------------------------------------------------
>CSG15_0237_04 [organism=Hypoponera sp.13.FGSGt] rDNA, 16S
------------------------------------------------------------------------------GA
ATTTTAT--ATTTTAATTTTTATTTTTAGTATT-------------------------------------------ATAA
TTTAAAAT----------TAAA------------ATATTT-----TATTGGGAGGATAATTAAATTTG-----ATAAAC-
---TTTAAGAAAAT-------AAAT---------ACATA---AATTAATGATTTA-------------------------
---------------TAAA-----------AAAT-TAATAA-ATAA---------TATT--------TAA--TAAAAA--
ATTAATTACCTTAGGGATAACA------GCATAATATTTTTTTGTAGTTCATATAT--AAAAAAAT--GATTGT------
------------------------------------------------------
>CSG15_0265_03 [organism=Hypoponera sp.13.FGSGt] rDNA, 16S
------------------------------------------------------------------------------GA
ATTTTAT--ATTTTAATTTTTATTTTTAGTATT-------------------------------------------ATAA
TTTAAAAT----------TAAA------------ATATTT-----TATTGGGAGGATAATTAAATTTG-----ATAAAC-
---TTTAAGAAAAT-------AAAT---------ACATA---AATTAATGATTTA-------------------------
---------------TAAA-----------AAAT-TAATAA-ATAA---------TATT--------TAA--TAAAAA--
ATTAATTACCTTAGGGATAACA------GCATAATATTTTTTTGTAGTTCATATAT--AAAAAAAT--GATTGT------
------------------------------------------------------
>SGr_PaNatW15_03 [organism=Hypoponera sp.13.FGSGt] rDNA, 16S
------------------------------------------------------------------------------GA
ATTTTAT--ATTTTAATTTTTATTTTTAGTATT-------------------------------------------ATAA
TTTAAAAT----------TAAA------------ATATTT-----TATTGGGAGGATAATTAAATTTG-----ATAAAC-
---TTTAAGAAAAT-------AAAT---------ACATA---AATTAATGATTTA-------------------------
---------------TAAA-----------AAAT-TAATAA-ATAA---------TATT--------TAA--TAAAAA--
ATTAATTACCTTAGGGATAACA------GCATAATATTTTTTTGTAGTTCATATAT--AAAAAAAT--GATTGT------
------------------------------------------------------
>SGr_PaNatW22_04 [organism=Hypoponera sp.13.FGSGt] rDNA, 16S
------------------------------------------------------------------------------GA
ATTTTAT--ATTTTAATTTTTATTTTTAGTATT-------------------------------------------ATAA
TTTAAAAT----------TAAA------------ATATTT-----TATTGGGAGGATAATTAAATTTG-----ATAAAC-
---TTTAAGAAAAT-------AAAT---------ACATA---AATTAATGATTTA-------------------------
---------------TAAA-----------AAAT-TAATAA-ATAA---------TATT--------TAA--TAAAAA--
ATTAATTACCTTAGGGATAACA------GCATAATATTTTTTTGTAGTTCATATAT--AAAAAAAT--GATTGT------
------------------------------------------------------
>SGr_PaNatW23_14 [organism=Hypoponera sp.13.FGSGt] rDNA, 16S
------------------------------------------------------------------------------GA
ATTTTAT--ATTTTAATTTTTATTTTTAGTATT-------------------------------------------ATAA
TTTAAAAT----------TAAA------------ATATTT-----TATTGGGAGGATAATTAAATTTG-----ATAAAC-
---TTTAAGAAAAT-------AAAT---------ACATA---AATTAATGATTTA-------------------------
---------------TAAA-----------AAAT-TAATAA-ATAA---------TATT--------TAA--TAAAAA--
ATTAATTACCTTAGGGATAACA------GCATAATATTTTTTTGTAGTTCATATAT--AAAAAAAT--GATTGT------
------------------------------------------------------
>SGr_PaNatW3_10 [organism=Hypoponera sp.13.FGSGt] rDNA, 16S
------------------------------------------------------------------------------GA
ATTTTAT--ATTTTAATTTTTATTTTTAGTATT-------------------------------------------ATAA
TTTAAAAT----------TAAA------------ATATTT-----TATTGGGAGGATAATTAAATTTG-----ATAAAC-
---TTTAAGAAAAT-------AAAT---------ACATA---AATTAATGATTTA-------------------------
---------------TAAA-----------AAAT-TAATAA-ATAA---------TATT--------TAA--TAAAAA--
ATTAATTACCTTAGGGATAACA------GCATAATATTTTTTTGTAGTTCATATAT--AAAAAAAT--GATTGT------
------------------------------------------------------
>SGr_PaNatW35_11 [organism=Hypoponera sp.13.FGSGt] rDNA, 16S
------------------------------------------------------------------------------GA
ATTTTAT--ATTTTAATTTTTATTTTTAGTATT-------------------------------------------ATAA
TTTAAAAT----------TAAA------------ATATTT-----TATTGGGAGGATAATTAAATTTG-----ATAAAC-
---TTTAAGAAAAT-------AAAT---------ACATA---AATTAATGATTTA-------------------------
---------------TAAA-----------AAAT-TAATAA-ATAA---------TATT--------TAA--TAAAAA--
ATTAATTACCTTAGGGATAACA------GCATAATATTTTTTTGTAGTTCATATAT--AAAAAAAT--GATTGT------
------------------------------------------------------
>SGr_PaNatW38_09 [organism=Hypoponera sp.13.FGSGt] rDNA, 16S
------------------------------------------------------------------------------GA
ATTTTAT--ATTTTAATTTTTATTTTTAGTATT-------------------------------------------ATAA
TTTAAAAT----------TAAA------------ATATTT-----TATTGGGAGGATAATTAAATTTG-----ATAAAC-
---TTTAAGAAAAT-------AAAT---------ACATA---AATTAATGATTTA-------------------------
---------------TAAA-----------AAAT-TAATAA-ATAA---------TATT--------TAA--TAAAAA--
ATTAATTACCTTAGGGATAACA------GCATAATATTTTTTTGTAGTTCATATAT--AAAAAAAT--GATTGT------
------------------------------------------------------
>SGr_PaNatW43_09 [organism=Hypoponera sp.13.FGSGt] rDNA, 16S
------------------------------------------------------------------------------GA
ATTTTAT--ATTTTAATTTTTATTTTTAGTATT-------------------------------------------ATAA
TTTAAAAT----------TAAA------------ATATTT-----TATTGGGAGGATAATTAAATTTG-----ATAAAC-
---TTTAAGAAAAT-------AAAT---------ACATA---AATTAATGATTTA-------------------------
---------------TAAA-----------AAAT-TAATAA-ATAA---------TATT--------TAA--TAAAAA--
ATTAATTACCTTAGGGATAACA------GCATAATATTTTTTTGTAGTTCATATAT--AAAAAAAT--GATTGT------
------------------------------------------------------
>SGr_PaNatW44_11 [organism=Hypoponera sp.13.FGSGt] rDNA, 16S
------------------------------------------------------------------------------GA
ATTTTAT--ATTTTAATTTTTATTTTTAGTATT-------------------------------------------ATAA
TTTAAAAT----------TAAA------------ATATTT-----TATTGGGAGGATAATTAAATTTG-----ATAAAC-
---TTTAAGAAAAT-------AAAT---------ACATA---AATTAATGATTTA-------------------------
---------------TAAA-----------AAAT-TAATAA-ATAA---------TATT--------TAA--TAAAAA--
ATTAATTACCTTAGGGATAACA------GCATAATATTTTTTTGTAGTTCATATAT--AAAAAAAT--GATTGT------
------------------------------------------------------
>SGr_PaNatW47_04 [organism=Hypoponera sp.13.FGSGt] rDNA, 16S
------------------------------------------------------------------------------GA
ATTTTAT--ATTTTAATTTTTATTTTTAGTATT-------------------------------------------ATAA
TTTAAAAT----------TAAA------------ATATTT-----TATTGGGAGGATAATTAAATTTG-----ATAAAC-
---TTTAAGAAAAT-------AAAT---------ACATA---AATTAATGATTTA-------------------------
---------------TAAA-----------AAAT-TAATAA-ATAA---------TATT--------TAA--TAAAAA--
ATTAATTACCTTAGGGATAACA------GCATAATATTTTTTTGTAGTTCATATAT--AAAAAAAT--GATTGT------
------------------------------------------------------
>SGr_PaNatW6_05 [organism=Hypoponera sp.13.FGSGt] rDNA, 16S
------------------------------------------------------------------------------GA
ATTTTAT--ATTTTAATTTTTATTTTTAGTATT-------------------------------------------ATAA
TTTAAAAT----------TAAA------------ATATTT-----TATTGGGAGGATAATTAAATTTG-----ATAAAC-
---TTTAAGAAAAT-------AAAT---------ACATA---AATTAATGATTTA-------------------------
---------------TAAA-----------AAAT-TAATAA-ATAA---------TATT--------TAA--TAAAAA--
ATTAATTACCTTAGGGATAACA------GCATAATATTTTTTTGTAGTTCATATAT--AAAAAAAT--GATTGT------
------------------------------------------------------
>SGr_PaPiW28_06 [organism=Hypoponera sp.13.FGSGt] rDNA, 16S
------------------------------------------------------------------------------GA
ATTTTAT--ATTTTAATTTTTATTTTTAGTATT-------------------------------------------ATAA
TTTAAAAT----------TAAA------------ATATTT-----TATTGGGAGGATAATTAAATTTG-----ATAAAC-
---TTTAAGAAAAT-------AAAT---------ACATA---AATTAATGATTTA-------------------------
---------------TAAA-----------AAAT-TAATAA-ATAA---------TATT--------TAA--TAAAAA--
ATTAATTACCTTAGGGATAACA------GCATAATATTTTTTTGTAGTTCATATAT--AAAAAAAT--GATTGT------
------------------------------------------------------
>TR17_0163_02 [organism=Hypoponera sp.13.FGSGt] rDNA, 16S
------------------------------------------------------------------------------GA
ATTTTAT--ATTTTAATTTTTATTTTTAGTATT-------------------------------------------ATAA
TTTAAAAT----------TAAA------------ATATTT-----TATTGGGAGGATAATTAAATTTG-----ATAAAC-
---TTTAAGAAAAT-------AAAT---------ACATA---AATTAATGATTTA-------------------------
---------------TAAA-----------AAAT-TAATAA-ATAA---------TATT--------TAA--TAAAAA--
ATTAATTACCTTAGGGATAACA------GCATAATATTTTTTTGTAGTTCATATAT--AAAAAAAT--GATTGT------
------------------------------------------------------
>TR17_0170_19 [organism=Hypoponera sp.13.FGSGt] rDNA, 16S
------------------------------------------------------------------------------GA
ATTTTAT--ATTTTAATTTTTATTTTTAGTATT-------------------------------------------ATAA
TTTAAAAT----------TAAA------------ATATTT-----TATTGGGAGGATAATTAAATTTG-----ATAAAC-
---TTTAAGAAAAT-------AAAT---------ACATA---AATTAATGATTTA-------------------------
---------------TAAA-----------AAAT-TAATAA-ATAA---------TATT--------TAA--TAAAAA--
ATTAATTACCTTAGGGATAACA------GCATAATATTTTTTTGTAGTTCATATAT--AAAAAAAT--GATTGT------
------------------------------------------------------
>TR17_0180_16 [organism=Hypoponera sp.13.FGSGt] rDNA, 16S
------------------------------------------------------------------------------GA
ATTTTAT--ATTTTAATTTTTATTTTTAGTATT-------------------------------------------ATAA
TTTAAAAT----------TAAA------------ATATTT-----TATTGGGAGGATAATTAAATTTG-----ATAAAC-
---TTTAAGAAAAT-------AAAT---------ACATA---AATTAATGATTTA-------------------------
---------------TAAA-----------AAAT-TAATAA-ATAA---------TATT--------TAA--TAAAAA--
ATTAATTACCTTAGGGATAACA------GCATAATATTTTTTTGTAGTTCATATAT--AAAAAAAT--GATTGT------
------------------------------------------------------
>TR17_0185_13 [organism=Hypoponera sp.13.FGSGt] rDNA, 16S
------------------------------------------------------------------------------GA
ATTTTAT--ATTTTAATTTTTATTTTTAGTATT-------------------------------------------ATAA
TTTAAAAT----------TAAA------------ATATTT-----TATTGGGAGGATAATTAAATTTG-----ATAAAC-
---TTTAAGAAAAT-------AAAT---------ACATA---AATTAATGATTTA-------------------------
---------------TAAA-----------AAAT-TAATAA-ATAA---------TATT--------TAA--TAAAAA--
ATTAATTACCTTAGGGATAACA------GCATAATATTTTTTTGTAGTTCATATAT--AAAAAAAT--GATTGT------
------------------------------------------------------
>TR17_0187_03 [organism=Hypoponera sp.13.FGSGt] rDNA, 16S
------------------------------------------------------------------------------GA
ATTTTAT--ATTTTAATTTTTATTTTTAGTATT-------------------------------------------ATAA
TTTAAAAT----------TAAA------------ATATTT-----TATTGGGAGGATAATTAAATTTG-----ATAAAC-
---TTTAAGAAAAT-------AAAT---------ACATA---AATTAATGATTTA-------------------------
---------------TAAA-----------AAAT-TAATAA-ATAA---------TATT--------TAA--TAAAAA--
ATTAATTACCTTAGGGATAACA------GCATAATATTTTTTTGTAGTTCATATAT--AAAAAAAT--GATTGT------
------------------------------------------------------
>TR17_0197_10 [organism=Hypoponera sp.13.FGSGt] rDNA, 16S
------------------------------------------------------------------------------GA
ATTTTAT--ATTTTAATTTTTATTTTTAGTATT-------------------------------------------ATAA
TTTAAAAT----------TAAA------------ATATTT-----TATTGGGAGGATAATTAAATTTG-----ATAAAC-
---TTTAAGAAAAT-------AAAT---------ACATA---AATTAATGATTTA-------------------------
---------------TAAA-----------AAAT-TAATAA-ATAA---------TATT--------TAA--TAAAAA--
ATTAATTACCTTAGGGATAACA------GCATAATATTTTTTTGTAGTTCATATAT--AAAAAAAT--GATTGT------
------------------------------------------------------
>TR17_0198_07 [organism=Hypoponera sp.13.FGSGt] rDNA, 16S
------------------------------------------------------------------------------GA
ATTTTAT--ATTTTAATTTTTATTTTTAGTATT-------------------------------------------ATAA
TTTAAAAT----------TAAA------------ATATTT-----TATTGGGAGGATAATTAAATTTG-----ATAAAC-
---TTTAAGAAAAT-------AAAT---------ACATA---AATTAATGATTTA-------------------------
---------------TAAA-----------AAAT-TAATAA-ATAA---------TATT--------TAA--TAAAAA--
ATTAATTACCTTAGGGATAACA------GCATAATATTTTTTTGTAGTTCATATAT--AAAAAAAT--GATTGT------
------------------------------------------------------
>TR17_0201_06 [organism=Hypoponera sp.13.FGSGt] rDNA, 16S
------------------------------------------------------------------------------GA
ATTTTAT--ATTTTAATTTTTATTTTTAGTATT-------------------------------------------ATAA
TTTAAAAT----------TAAA------------ATATTT-----TATTGGGAGGATAATTAAATTTG-----ATAAAC-
---TTTAAGAAAAT-------AAAT---------ACATA---AATTAATGATTTA-------------------------
---------------TAAA-----------AAAT-TAATAA-ATAA---------TATT--------TAA--TAAAAA--
ATTAATTACCTTAGGGATAACA------GCATAATATTTTTTTGTAGTTCATATAT--AAAAAAAT--GATTGT------
------------------------------------------------------
>SGr_PaNatW18_08 [organism=Hypoponera sp.13.FGSGt] rDNA, 16S
------------------------------------------------------------------------------GA
ATTTTAT--ATTTTAATTTTTATTTTTAGTGTT-------------------------------------------ATAA
TTTAAAAT----------TAAA------------ATATTT-----TATTGGGAGGATAATTAAATTTG-----ATAAAC-
---TTTAAGAAAAT-------AAAT---------ACATA---AATTAATGATTTA-------------------------
---------------TAAA-----------AAAT-TAATAA-ATAA---------TATT--------TAA--TAAAAA--
ATTAATTACCTTAGGGATAACA------GCATAATATTTTTTTGTAGTTCATATAT--AAAAAAAT--GATTGT------
------------------------------------------------------
>MI15_0249_15 [organism=Hypoponera sp.13.FGSGt] rDNA, 16S
------------------------------------------------------------------------------GA
ATTTTAT--ATTTTAATTTTTATTTTTAATATT-------------------------------------------ATAA
TTTAAAAT----------TAAA------------ATATTT-----TATTGGGAGGATAATTAAATTTG-----ATAAAC-
---TTTAATAAAAT-------AAAT---------ACATA---AATTAATGATTTA-------------------------
---------------TAAA-----------AAAT-TAATAA-ATAA---------TATT--------TAA--TAAAAA--
ATTAATTACCTTAGGGATAACA------GCATAATATTTTTTTGTAGTCCATATAT--AAAAAAAT--GATTGT------
------------------------------------------------------
>MI15_0250_21 [organism=Hypoponera sp.13.FGSGt] rDNA, 16S
------------------------------------------------------------------------------GA
ATTTTAT--ATTTTAATTTTTATTTTTAATATT-------------------------------------------ATAA
TTTAAAAT----------TAAA------------ATATTT-----TATTGGGAGGATAATTAAATTTG-----ATAAAC-
---TTTAATAAAAT-------AAAT---------ACATA---AATTAATGATTTA-------------------------
---------------TAAA-----------AAAT-TAATAA-ATAA---------TATT--------TAA--TAAAAA--
ATTAATTACCTTAGGGATAACA------GCATAATATTTTTTTGTAGTCCATATAT--AAAAAAAT--GATTGT------
------------------------------------------------------
>CSG15_0126_04 [organism=Hypoponera sp.MI15.02] rDNA, 16S
------------------------------------------------------------------------------GA
ATTTAAT--ATTTTATGT-GTATAATTTGGATT-------------------------------------------ATTT
TTATAAATAT--------TAAA------------ATATTT-----TATTGGGAGGATAATTAAATAGG-----AGAAAC-
---TTTAA-ATTTT-------AAAT---------A-ATA---AATCATTAATTTA-------------------------
---------------TGAG-----------AAATATAATAA-ATAAAG------ATATT--------TAA--TTGAAA--
ATTAATTACCTTAGGGATAACA------GCATGATATTTTTTTGTAGATCGTATAT--AAAAAAGT--GTTTGT------
------------------------------------------------------
>CSG15_0358_01 [organism=Hypoponera sp.MI15.02] rDNA, 16S
------------------------------------------------------------------------------GA
ATTTAAT--ATTTTATGT-GTATAATTTGGATT-------------------------------------------ATTT
TTATAAATAT--------TAAA------------ATATTT-----TATTGGGAGGATAATTAAATAGG-----AGAAAC-
---TTTAA-ATTTT-------AAAT---------A-ATA---AATCATTAATTTA-------------------------
---------------TGAG-----------AAATATAATAA-ATAAAG------ATATT--------TAA--TTGAAA--
ATTAATTACCTTAGGGATAACA------GCATGATATTTTTTTGTAGATCGTATAT--AAAAAAGT--GTTTGT------
------------------------------------------------------
>LA15_0058_16 [organism=Hypoponera sp.MI15.02] rDNA, 16S
------------------------------------------------------------------------------GA
ATTTAAT--ATTTTATGTTATATAAATTGGATT-------------------------------------------ATTT
TTATAAATAT--------TAAA------------ATATTT-----TATTGGGAGGATAATTAAATAGG-----AGAAAC-
---TTTAA-ATTTT-------AAAT---------A-AAA---AATCATTAATTTA-------------------------
---------------TGAA-----------AAATATAATAA-ATAAAG------ATATT--------TAA--TTGAAA--
ATTAATTACCTTAGGGATAACA------GCATGATATTTTTTTGTAGATCGTATAT--AAAAAAGT--GTTTGT------
------------------------------------------------------
>TR17_0212_04 [organism=Hypoponera sp.IT14.01] rDNA, 16S
------------------------------------------------------------------------------GA
ATTTAAT--ATTATTATGTGAATATTTATAA---------------------------------------------AAAA
TTTATATA----------AAAA------------ATATTT-----TATTGGGAGGATAATTAAATTTA-----AATAAC-
---TTTAATATGAG-------AATA---------ACATG---GATTATTG-ATAA-------------------------
---------------TTTA-----------ATG---AATAA-GTAA---------AATT--------TAA--TAGAGA--
ATTAATTACCTTAGGGATAACA------GCATAATATTTTTTAGTAGTTCATATAT--AAAAAAAT--GTTTAT------
------------------------------------------------------
>TR17_0193_11 [organism=Hypoponera sp.IT14.01] rDNA, 16S
------------------------------------------------------------------------------GA
ATTTAAT--ATTATTATGTGAATATTTATAA---------------------------------------------AAAA
TTTATATA----------AAAA------------ATATTT-----TATTGGGAGGATAATTAAATTTA-----AATAAC-
---TTTAATATGAG-------AATA---------ACATG---GATTATTG-ATAA-------------------------
---------------TTTA-----------ATG---AATAA-GTAA---------AATT--------TAA--TAGAGA--
ATTAATTACCTTAGGGATAACA------GCATAATATTTTTTAGTAGTTCATATAT--AAAAAAAT--GTTTAT------
------------------------------------------------------
>TR17_0167_02 [organism=Hypoponera sp.IT14.01] rDNA, 16S
------------------------------------------------------------------------------GA
ATTTAAT--ATTTTTATGTGAATATTTATAA---------------------------------------------AAAA
TTTATATA----------AAAA------------ATATTT-----TATTGGGAGGATAATTAAATTTA-----AATAAC-
---TTTAATATGAG-------AATA---------ACATG---GATTATTG-ATAA-------------------------
---------------TTTA-----------ATG---AATAA-GTAA---------AATT--------TAA--TAGAGA--
ATTAATTACCTTAGGGATAACA------GCATAATATTTTTTAGTAGTTCATATAT--AAAAAAAT--GTTTAT------
------------------------------------------------------
>TR17_0168_03 [organism=Hypoponera sp.IT14.01] rDNA, 16S
------------------------------------------------------------------------------GA
ATTTAAT--ATTTTTATGTGAATATTTATAA---------------------------------------------AAAA
TTTATATA----------AAAA------------ATATTT-----TATTGGGAGGATAATTAAATTTA-----AATAAC-
---TTTAATATGAG-------AATA---------ACATG---GATTATTG-ATAA-------------------------
---------------TTTA-----------ATG---AATAA-GTAA---------AATT--------TAA--TAGAGA--
ATTAATTACCTTAGGGATAACA------GCATAATATTTTTTAGTAGTTCATATAT--AAAAAAAT--GTTTAT------
------------------------------------------------------
>CSG15_0046_02 [organism=Hypoponera sp.IT14.01] rDNA, 16S
------------------------------------------------------------------------------GA
ATTTAAT--ATTTTTATGTGAATATTTATAA---------------------------------------------AAAA
TTTATATA----------AAAA------------ATATTT-----TATTGGGAGGATAATTAAATTTA-----AATAAC-
---TTTAATATGAG-------AATA---------ACATG---GATTATTG-ATAA-------------------------
---------------TTTA-----------ATG---AATAA-GTAA---------AATT--------TAA--TAGAGA--
ATTAATTACCTTAGGGATAACA------GCATAATATTTTTTAGTAGTTCATATAT--AAAAAAAT--GTTTAT------
------------------------------------------------------
>CSG15_0049_05 [organism=Hypoponera sp.IT14.01] rDNA, 16S
------------------------------------------------------------------------------GA
ATTTAAT--ATTTTTATGTGAATATTTATAA---------------------------------------------AAAA
TTTATATA----------AAAA------------ATATTT-----TATTGGGAGGATAATTAAATTTA-----AATAAC-
---TTTAATATGAG-------AATA---------ACATG---GATTATTG-ATAA-------------------------
---------------TTTA-----------ATG---AATAA-GTAA---------AATT--------TAA--TAGAGA--
ATTAATTACCTTAGGGATAACA------GCATAATATTTTTTAGTAGTTCATATAT--AAAAAAAT--GTTTAT------
------------------------------------------------------
>CSG15_0051_09 [organism=Hypoponera sp.IT14.01] rDNA, 16S
------------------------------------------------------------------------------GA
ATTTAAT--ATTTTTATGTGAATATTTATAA---------------------------------------------AAAA
TTTATATA----------AAAA------------ATATTT-----TATTGGGAGGATAATTAAATTTA-----AATAAC-
---TTTAATATGAG-------AATA---------ACATG---GATTATTG-ATAA-------------------------
---------------TTTA-----------ATG---AATAA-GTAA---------AATT--------TAA--TAGAGA--
ATTAATTACCTTAGGGATAACA------GCATAATATTTTTTAGTAGTTCATATAT--AAAAAAAT--GTTTAT------
------------------------------------------------------
>CSG15_0054_03 [organism=Hypoponera sp.IT14.01] rDNA, 16S
------------------------------------------------------------------------------GA
ATTTAAT--ATTTTTATGTGAATATTTATAA---------------------------------------------AAAA
TTTATATA----------AAAA------------ATATTT-----TATTGGGAGGATAATTAAATTTA-----AATAAC-
---TTTAATATGAG-------AATA---------ACATG---GATTATTG-ATAA-------------------------
---------------TTTA-----------ATG---AATAA-GTAA---------AATT--------TAA--TAGAGA--
ATTAATTACCTTAGGGATAACA------GCATAATATTTTTTAGTAGTTCATATAT--AAAAAAAT--GTTTAT------
------------------------------------------------------
>CSG15_0055_04 [organism=Hypoponera sp.IT14.01] rDNA, 16S
------------------------------------------------------------------------------GA
ATTTAAT--ATTTTTATGTGAATATTTATAA---------------------------------------------AAAA
TTTATATA----------AAAA------------ATATTT-----TATTGGGAGGATAATTAAATTTA-----AATAAC-
---TTTAATATGAG-------AATA---------ACATG---GATTATTG-ATAA-------------------------
---------------TTTA-----------ATG---AATAA-GTAA---------AATT--------TAA--TAGAGA--
ATTAATTACCTTAGGGATAACA------GCATAATATTTTTTAGTAGTTCATATAT--AAAAAAAT--GTTTAT------
------------------------------------------------------
>CSG15_0056_01 [organism=Hypoponera sp.IT14.01] rDNA, 16S
------------------------------------------------------------------------------GA
ATTTAAT--ATTTTTATGTGAATATTTATAA---------------------------------------------AAAA
TTTATATA----------AAAA------------ATATTT-----TATTGGGAGGATAATTAAATTTA-----AATAAC-
---TTTAATATGAG-------AATA---------ACATG---GATTATTG-ATAA-------------------------
---------------TTTA-----------ATG---AATAA-GTAA---------AATT--------TAA--TAGAGA--
ATTAATTACCTTAGGGATAACA------GCATAATATTTTTTAGTAGTTCATATAT--AAAAAAAT--GTTTAT------
------------------------------------------------------
>CSG15_0059_05 [organism=Hypoponera sp.IT14.01] rDNA, 16S
------------------------------------------------------------------------------GA
ATTTAAT--ATTTTTATGTGAATATTTATAA---------------------------------------------AAAA
TTTATATA----------AAAA------------ATATTT-----TATTGGGAGGATAATTAAATTTA-----AATAAC-
---TTTAATATGAG-------AATA---------ACATG---GATTATTG-ATAA-------------------------
---------------TTTA-----------ATG---AATAA-GTAA---------AATT--------TAA--TAGAGA--
ATTAATTACCTTAGGGATAACA------GCATAATATTTTTTAGTAGTTCATATAT--AAAAAAAT--GTTTAT------
------------------------------------------------------
>CSG15_0109_04 [organism=Hypoponera sp.IT14.01] rDNA, 16S
------------------------------------------------------------------------------GA
ATTTAAT--ATTTTTATGTGAATATTTATAA---------------------------------------------AAAA
TTTATATA----------AAAA------------ATATTT-----TATTGGGAGGATAATTAAATTTA-----AATAAC-
---TTTAATATGAG-------AATA---------ACATG---GATTATTG-ATAA-------------------------
---------------TTTA-----------ATG---AATAA-GTAA---------AATT--------TAA--TAGAGA--
ATTAATTACCTTAGGGATAACA------GCATAATATTTTTTAGTAGTTCATATAT--AAAAAAAT--GTTTAT------
------------------------------------------------------
>CSG15_0121_02 [organism=Hypoponera sp.IT14.01] rDNA, 16S
------------------------------------------------------------------------------GA
ATTTAAT--ATTTTTATGTGAATATTTATAA---------------------------------------------AAAA
TTTATATA----------AAAA------------ATATTT-----TATTGGGAGGATAATTAAATTTA-----AATAAC-
---TTTAATATGAG-------AATA---------ACATG---GATTATTG-ATAA-------------------------
---------------TTTA-----------ATG---AATAA-GTAA---------AATT--------TAA--TAGAGA--
ATTAATTACCTTAGGGATAACA------GCATAATATTTTTTAGTAGTTCATATAT--AAAAAAAT--GTTTAT------
------------------------------------------------------
>CSG15_0131_04 [organism=Hypoponera sp.IT14.01] rDNA, 16S
------------------------------------------------------------------------------GA
ATTTAAT--ATTTTTATGTGAATATTTATAA---------------------------------------------AAAA
TTTATATA----------AAAA------------ATATTT-----TATTGGGAGGATAATTAAATTTA-----AATAAC-
---TTTAATATGAG-------AATA---------ACATG---GATTATTG-ATAA-------------------------
---------------TTTA-----------ATG---AATAA-GTAA---------AATT--------TAA--TAGAGA--
ATTAATTACCTTAGGGATAACA------GCATAATATTTTTTAGTAGTTCATATAT--AAAAAAAT--GTTTAT------
------------------------------------------------------
>CSG15_0134_02 [organism=Hypoponera sp.IT14.01] rDNA, 16S
------------------------------------------------------------------------------GA
ATTTAAT--ATTTTTATGTGAATATTTATAA---------------------------------------------AAAA
TTTATATA----------AAAA------------ATATTT-----TATTGGGAGGATAATTAAATTTA-----AATAAC-
---TTTAATATGAG-------AATA---------ACATG---GATTATTG-ATAA-------------------------
---------------TTTA-----------ATG---AATAA-GTAA---------AATT--------TAA--TAGAGA--
ATTAATTACCTTAGGGATAACA------GCATAATATTTTTTAGTAGTTCATATAT--AAAAAAAT--GTTTAT------
------------------------------------------------------
>CSG15_0136_04 [organism=Hypoponera sp.IT14.01] rDNA, 16S
------------------------------------------------------------------------------GA
ATTTAAT--ATTTTTATGTGAATATTTATAA---------------------------------------------AAAA
TTTATATA----------AAAA------------ATATTT-----TATTGGGAGGATAATTAAATTTA-----AATAAC-
---TTTAATATGAG-------AATA---------ACATG---GATTATTG-ATAA-------------------------
---------------TTTA-----------ATG---AATAA-GTAA---------AATT--------TAA--TAGAGA--
ATTAATTACCTTAGGGATAACA------GCATAATATTTTTTAGTAGTTCATATAT--AAAAAAAT--GTTTAT------
------------------------------------------------------
>CSG15_0137_04 [organism=Hypoponera sp.IT14.01] rDNA, 16S
------------------------------------------------------------------------------GA
ATTTAAT--ATTTTTATGTGAATATTTATAA---------------------------------------------AAAA
TTTATATA----------AAAA------------ATATTT-----TATTGGGAGGATAATTAAATTTA-----AATAAC-
---TTTAATATGAG-------AATA---------ACATG---GATTATTG-ATAA-------------------------
---------------TTTA-----------ATG---AATAA-GTAA---------AATT--------TAA--TAGAGA--
ATTAATTACCTTAGGGATAACA------GCATAATATTTTTTAGTAGTTCATATAT--AAAAAAAT--GTTTAT------
------------------------------------------------------
>CSG15_0143_02 [organism=Hypoponera sp.IT14.01] rDNA, 16S
------------------------------------------------------------------------------GA
ATTTAAT--ATTTTTATGTGAATATTTATAA---------------------------------------------AAAA
TTTATATA----------AAAA------------ATATTT-----TATTGGGAGGATAATTAAATTTA-----AATAAC-
---TTTAATATGAG-------AATA---------ACATG---GATTATTG-ATAA-------------------------
---------------TTTA-----------ATG---AATAA-GTAA---------AATT--------TAA--TAGAGA--
ATTAATTACCTTAGGGATAACA------GCATAATATTTTTTAGTAGTTCATATAT--AAAAAAAT--GTTTAT------
------------------------------------------------------
>CSG15_0145_05 [organism=Hypoponera sp.IT14.01] rDNA, 16S
------------------------------------------------------------------------------GA
ATTTAAT--ATTTTTATGTGAATATTTATAA---------------------------------------------AAAA
TTTATATA----------AAAA------------ATATTT-----TATTGGGAGGATAATTAAATTTA-----AATAAC-
---TTTAATATGAG-------AATA---------ACATG---GATTATTG-ATAA-------------------------
---------------TTTA-----------ATG---AATAA-GTAA---------AATT--------TAA--TAGAGA--
ATTAATTACCTTAGGGATAACA------GCATAATATTTTTTAGTAGTTCATATAT--AAAAAAAT--GTTTAT------
------------------------------------------------------
>CSG15_0150_10 [organism=Hypoponera sp.IT14.01] rDNA, 16S
------------------------------------------------------------------------------GA
ATTTAAT--ATTTTTATGTGAATATTTATAA---------------------------------------------AAAA
TTTATATA----------AAAA------------ATATTT-----TATTGGGAGGATAATTAAATTTA-----AATAAC-
---TTTAATATGAG-------AATA---------ACATG---GATTATTG-ATAA-------------------------
---------------TTTA-----------ATG---AATAA-GTAA---------AATT--------TAA--TAGAGA--
ATTAATTACCTTAGGGATAACA------GCATAATATTTTTTAGTAGTTCATATAT--AAAAAAAT--GTTTAT------
------------------------------------------------------
>CSG15_0191_01 [organism=Hypoponera sp.IT14.01] rDNA, 16S
------------------------------------------------------------------------------GA
ATTTAAT--ATTTTTATGTGAATATTTATAA---------------------------------------------AAAA
TTTATATA----------AAAA------------ATATTT-----TATTGGGAGGATAATTAAATTTA-----AATAAC-
---TTTAATATGAG-------AATA---------ACATG---GATTATTG-ATAA-------------------------
---------------TTTA-----------ATG---AATAA-GTAA---------AATT--------TAA--TAGAGA--
ATTAATTACCTTAGGGATAACA------GCATAATATTTTTTAGTAGTTCATATAT--AAAAAAAT--GTTTAT------
------------------------------------------------------
>CSG15_0239_03 [organism=Hypoponera sp.IT14.01] rDNA, 16S
------------------------------------------------------------------------------GA
ATTTAAT--ATTTTTATGTGAATATTTATAA---------------------------------------------AAAA
TTTATATA----------AAAA------------ATATTT-----TATTGGGAGGATAATTAAATTTA-----AATAAC-
---TTTAATATGAG-------AATA---------ACATG---GATTATTG-ATAA-------------------------
---------------TTTA-----------ATG---AATAA-GTAA---------AATT--------TAA--TAGAGA--
ATTAATTACCTTAGGGATAACA------GCATAATATTTTTTAGTAGTTCATATAT--AAAAAAAT--GTTTAT------
------------------------------------------------------
>CSG15_0241_02 [organism=Hypoponera sp.IT14.01] rDNA, 16S
------------------------------------------------------------------------------GA
ATTTAAT--ATTTTTATGTGAATATTTATAA---------------------------------------------AAAA
TTTATATA----------AAAA------------ATATTT-----TATTGGGAGGATAATTAAATTTA-----AATAAC-
---TTTAATATGAG-------AATA---------ACATG---GATTATTG-ATAA-------------------------
---------------TTTA-----------ATG---AATAA-GTAA---------AATT--------TAA--TAGAGA--
ATTAATTACCTTAGGGATAACA------GCATAATATTTTTTAGTAGTTCATATAT--AAAAAAAT--GTTTAT------
------------------------------------------------------
>CSG15_0247_03 [organism=Hypoponera sp.IT14.01] rDNA, 16S
------------------------------------------------------------------------------GA
ATTTAAT--ATTTTTATGTGAATATTTATAA---------------------------------------------AAAA
TTTATATA----------AAAA------------ATATTT-----TATTGGGAGGATAATTAAATTTA-----AATAAC-
---TTTAATATGAG-------AATA---------ACATG---GATTATTG-ATAA-------------------------
---------------TTTA-----------ATG---AATAA-GTAA---------AATT--------TAA--TAGAGA--
ATTAATTACCTTAGGGATAACA------GCATAATATTTTTTAGTAGTTCATATAT--AAAAAAAT--GTTTAT------
------------------------------------------------------
>CSG15_0262_04 [organism=Hypoponera sp.IT14.01] rDNA, 16S
------------------------------------------------------------------------------GA
ATTTAAT--ATTTTTATGTGAATATTTATAA---------------------------------------------AAAA
TTTATATA----------AAAA------------ATATTT-----TATTGGGAGGATAATTAAATTTA-----AATAAC-
---TTTAATATGAG-------AATA---------ACATG---GATTATTG-ATAA-------------------------
---------------TTTA-----------ATG---AATAA-GTAA---------AATT--------TAA--TAGAGA--
ATTAATTACCTTAGGGATAACA------GCATAATATTTTTTAGTAGTTCATATAT--AAAAAAAT--GTTTAT------
------------------------------------------------------
>CSG15_0271_04 [organism=Hypoponera sp.IT14.01] rDNA, 16S
------------------------------------------------------------------------------GA
ATTTAAT--ATTTTTATGTGAATATTTATAA---------------------------------------------AAAA
TTTATATA----------AAAA------------ATATTT-----TATTGGGAGGATAATTAAATTTA-----AATAAC-
---TTTAATATGAG-------AATA---------ACATG---GATTATTG-ATAA-------------------------
---------------TTTA-----------ATG---AATAA-GTAA---------AATT--------TAA--TAGAGA--
ATTAATTACCTTAGGGATAACA------GCATAATATTTTTTAGTAGTTCATATAT--AAAAAAAT--GTTTAT------
------------------------------------------------------
>CSG15_0272_03 [organism=Hypoponera sp.IT14.01] rDNA, 16S
------------------------------------------------------------------------------GA
ATTTAAT--ATTTTTATGTGAATATTTATAA---------------------------------------------AAAA
TTTATATA----------AAAA------------ATATTT-----TATTGGGAGGATAATTAAATTTA-----AATAAC-
---TTTAATATGAG-------AATA---------ACATG---GATTATTG-ATAA-------------------------
---------------TTTA-----------ATG---AATAA-GTAA---------AATT--------TAA--TAGAGA--
ATTAATTACCTTAGGGATAACA------GCATAATATTTTTTAGTAGTTCATATAT--AAAAAAAT--GTTTAT------
------------------------------------------------------
>CSG15_0277_01 [organism=Hypoponera sp.IT14.01] rDNA, 16S
------------------------------------------------------------------------------GA
ATTTAAT--ATTTTTATGTGAATATTTATAA---------------------------------------------AAAA
TTTATATA----------AAAA------------ATATTT-----TATTGGGAGGATAATTAAATTTA-----AATAAC-
---TTTAATATGAG-------AATA---------ACATG---GATTATTG-ATAA-------------------------
---------------TTTA-----------ATG---AATAA-GTAA---------AATT--------TAA--TAGAGA--
ATTAATTACCTTAGGGATAACA------GCATAATATTTTTTAGTAGTTCATATAT--AAAAAAAT--GTTTAT------
------------------------------------------------------
>TR17_0171_02 [organism=Hypoponera sp.IT14.01] rDNA, 16S
------------------------------------------------------------------------------GA
ATTTAAT--ATTTTTATGTGAATATTTATAA---------------------------------------------AAAA
TTTATATA----------AAAA------------ATATTT-----TATTGGGAGGATAATTAAATTTA-----AATAAC-
---TTTAATATGAG-------AATA---------ACATG---GATTATTG-ATAA-------------------------
---------------TTTA-----------ATG---AATAA-GTAA---------AATT--------TAA--TAGAGA--
ATTAATTACCTTAGGGATAACA------GCATAATATTTTTTAGTAGTTCATATAT--AAAAAAAT--GTTTAT------
------------------------------------------------------
>TR17_0166_03 [organism=Hypoponera sp.IT14.01] rDNA, 16S
------------------------------------------------------------------------------GA
ATTTAAT--ATTATTATGTGAATATTTATAA---------------------------------------------AAA-
TTTATATA----------AAAA------------ATATTT-----TATTGGGAGGATAATTAAATTTA-----AATAAC-
---TTTAATATGAG-------AATA---------ACATG---GATTATTG-ATAA-------------------------
---------------TTTA-----------ATG---AATAA-GTAA---------AATT--------TAA--TAGAGA--
ATTAATTACCTTAGGGATAACA------GCATAATATTTTTTAGTAGTTCGTATAT--AAAAAAAT--GTTTAT------
------------------------------------------------------
>IT14_0295_98 [organism=Hypoponera sp.IT14.01] rDNA, 16S
------------------------------------------------------------------------------GA
ATTTAAT--ATATTTGTATGAATTGTTTATA---------------------------------------------AAAA
TTTATA-G----------AAAG------------ATATTT-----TATTGGGAGGATAATTAAATTTA-----AATAAC-
---TTTAGTATATA-------AATA---------ACATA---GATTATTG-ATAA-------------------------
---------------TTTA-----------ATG---AATAA-ATAA---------AATT--------TAA--GAGAGA--
ATTAATTACCTTAGGGATAACA------GCATAATATTTTTTAGTAGTTCATATAT--AAAAAAAT--GTTTAT------
------------------------------------------------------
>IT14_0428_39 [organism=Hypoponera sp.IT14.01] rDNA, 16S
------------------------------------------------------------------------------GA
ATTTAAT--ATATTTGTATGAATTGTTTATA---------------------------------------------AAAA
TTTATA-G----------AAAG------------ATATTT-----TATTGGGAGGATAATTAAATTTA-----AATAAC-
---TTTAGTATATA-------AATA---------ACATA---GATTATTG-ATAA-------------------------
---------------TTTA-----------ATG---AATAA-ATAA---------AATT--------TAA--GAGAGA--
ATTAATTACCTTAGGGATAACA------GCATAATATTTTTTAGTAGTTCATATAT--AAAAAAAT--GTTTAT------
------------------------------------------------------
>IT14_0814_63 [organism=Hypoponera sp.IT14.01] rDNA, 16S
------------------------------------------------------------------------------GA
ATTTAAT--ATATTTGTATGAATTGTTTATA---------------------------------------------AAAA
TTTATA-G----------AAAG------------ATATTT-----TATTGGGAGGATAATTAAATTTA-----AATAAC-
---TTTAGTATATA-------AATA---------ACATA---GATTATTG-ATAA-------------------------
---------------TTTA-----------ATG---AATAA-ATAA---------AATT--------TAA--GAGAGA--
ATTAATTACCTTAGGGATAACA------GCATAATATTTTTTAGTAGTTCATATAT--AAAAAAAT--GTTTAT------
------------------------------------------------------
>MI15_0491_11 [organism=Hypoponera sp.IT14.01] rDNA, 16S
------------------------------------------------------------------------------GA
ATTTAAT--ATTTTTGTATAAATTGTTTATA---------------------------------------------AAAA
TTTATA-G----------AAAA------------ATATTT-----TATTGGGAGGATAATTAAATTTA-----AATAAC-
---TTTAGTATAGA-------AATA---------ACATA---GATTATTG-ATAA-------------------------
---------------TTTA-----------ATG---AATAA-ATAA---------GATT--------TAA--TAGAGA--
ATTAATTACCTTAGGGATAACA------GCATAATATTTTTTAGTAGTTCATATAT--AAAAAAAT--GTTTAT------
------------------------------------------------------
>MI15_0347_15 [organism=Hypoponera sp.IT14.01] rDNA, 16S
------------------------------------------------------------------------------GA
ATTTAAT--ATT-TTATATAAATA----AAG---------------------------------------------ATAA
TTTATA-A----------AAAA------------ATATTT-----TATTGGGAGGATAATTAAATTTA-----AATAAC-
---TTTAATAT-AA-------AATA---------ACAAT---AATTTTTGGATAA-------------------------
-----------------TA-----------ATG---AATAA-GTAG---------AATT--------TAA--GAAAAA--
ATTAATTACCTTAGGGATAACA------GCATGATATTTTTTGGTAGTTCATATAT--AAAAAAAT--GTTTAT------
------------------------------------------------------
>CSG15_0054_04 [organism=Anochetus horridus] rDNA, 16S
------------------------------------------------------------------------------GA
ATTTAAT--AATAAAATTT-TTTAAAGATA--------------------------------------------------
AAAAATTA-------------A------------TTATTT-----AATTGGGAGGATTATTAAATTAA-----AATAAC-
---TTTAATAAAAA--------AATTAAA-----TCATT---TATTTATGAATT--------------------------
---------------TTATT----------TAA-TAAAA----TT-------TATT-----------TAA--ATTAAA--
ATTAATTACCTTAGGGATAACA------GCATAAAATTATTTATTAGATCATATAT--AAAATAAT--ATTTGT------
------------------------------------------------------
>CSG15_0059_07 [organism=Anochetus horridus] rDNA, 16S
------------------------------------------------------------------------------GA
ATTTAAT--AATAAAATTT-TTTAAAGATA--------------------------------------------------
AAAAATTA-------------A------------TTATTT-----AATTGGGAGGATTATTAAATTAA-----AATAAC-
---TTTAATAAAAA--------AATTAAA-----TCATT---TATTTATGAATT--------------------------
---------------TTATT----------TAA-TAAAA----TT-------TATT-----------TAA--ATTAAA--
ATTAATTACCTTAGGGATAACA------GCATAAAATTATTTATTAGATCATATAT--AAAATAAT--ATTTGT------
------------------------------------------------------
>CSG15_0135_01 [organism=Anochetus horridus] rDNA, 16S
------------------------------------------------------------------------------GA
ATTTAAT--AATAAAATTT-TTTAAAGATA--------------------------------------------------
AAAAATTA-------------A------------TTATTT-----AATTGGGAGGATTATTAAATTAA-----AATAAC-
---TTTAATAAAAA--------AATTAAA-----TCATT---TATTTATGAATT--------------------------
---------------TTATT----------TAA-TAAAA----TT-------TATT-----------TAA--ATTAAA--
ATTAATTACCTTAGGGATAACA------GCATAAAATTATTTATTAGATCATATAT--AAAATAAT--ATTTGT------
------------------------------------------------------
>CSG15_0153_01 [organism=Anochetus horridus] rDNA, 16S
------------------------------------------------------------------------------GA
ATTTAAT--AATAAAATTT-TTTAAAGATA--------------------------------------------------
AAAAATTA-------------A------------TTATTT-----AATTGGGAGGATTATTAAATTAA-----AATAAC-
---TTTAATAAAAA--------AATTAAA-----TCATT---TATTTATGAATT--------------------------
---------------TTATT----------TAA-TAAAA----TT-------TATT-----------TAA--ATTAAA--
ATTAATTACCTTAGGGATAACA------GCATAAAATTATTTATTAGATCATATAT--AAAATAAT--ATTTGT------
------------------------------------------------------
>CSG15_0262_05 [organism=Anochetus horridus] rDNA, 16S
------------------------------------------------------------------------------GA
ATTTAAT--AATAAAATTT-TTTAAAGATA--------------------------------------------------
AAAAATTA-------------A------------TTATTT-----AATTGGGAGGATTATTAAATTAA-----AATAAC-
---TTTAATAAAAA--------AATTAAA-----TCATT---TATTTATGAATT--------------------------
---------------TTATT----------TAA-TAAAA----TT-------TATT-----------TAA--ATTAAA--
ATTAATTACCTTAGGGATAACA------GCATAAAATTATTTATTAGATCATATAT--AAAATAAT--ATTTGT------
------------------------------------------------------
>CSG15_0283_01 [organism=Anochetus horridus] rDNA, 16S
------------------------------------------------------------------------------GA
ATTTAAT--AATAAAATTT-TTTAAAGATA--------------------------------------------------
AAAAATTA-------------A------------TTATTT-----AATTGGGAGGATTATTAAATTAA-----AATAAC-
---TTTAATAAAAA--------AATTAAA-----TCATT---TATTTATGAATT--------------------------
---------------TTATT----------TAA-TAAAA----TT-------TATT-----------TAA--ATTAAA--
ATTAATTACCTTAGGGATAACA------GCATAAAATTATTTATTAGATCATATAT--AAAATAAT--ATTTGT------
------------------------------------------------------
>SL13_0002_13 [organism=Anochetus horridus] rDNA, 16S
------------------------------------------------------------------------------GA
ATTTAAT--AATAAAATTTATTTAAAGATA--------------------------------------------------
AAAA-TTA-------------A------------TTATTT-----AATTGGGAGGATTTTTAAATTAA-----AATAAC-
---TTTAATAAAAA--------AATTAAA-----TCATT---TATTTATGAAAT--------------------------
---------------TTATT----------AAA-TAAAA----TT-------TATT-----------TAA--ATTAAA--
ATTAATTACCTTAGGGATAACA------GCATAAAATTATTTATTAGATCATATAT--AAAATAAT--ATTTGT------
------------------------------------------------------
>SL13_0005_16 [organism=Anochetus horridus] rDNA, 16S
------------------------------------------------------------------------------GA
ATTTAAT--AATAAAATTTATTTAAAGATA--------------------------------------------------
AAAA-TTA-------------A------------TTATTT-----AATTGGGAGGATTTTTAAATTAA-----AATAAC-
---TTTAATAAAAA--------AATTAAA-----TCATT---TATTTATGAAAT--------------------------
---------------TTATT----------AAA-TAAAA----TT-------TATT-----------TAA--ATTAAA--
ATTAATTACCTTAGGGATAACA------GCATAAAATTATTTATTAGATCATATAT--AAAATAAT--ATTTGT------
------------------------------------------------------
>SL13_0915_15 [organism=Anochetus horridus] rDNA, 16S
------------------------------------------------------------------------------GA
ATTTAAT--AATAAAATTTATTTAAAGATA--------------------------------------------------
AAAA-TTA-------------A------------TTATTT-----AATTGGGAGGATTTTTAAATTAA-----AATAAC-
---TTTAATAAAAA--------AATTAAA-----TCATT---TATTTATGAAAT--------------------------
---------------TTATT----------AAA-TAAAA----TT-------TATT-----------TAA--ATTAAA--
ATTAATTACCTTAGGGATAACA------GCATAAAATTATTTATTAGATCATATAT--AAAATAAT--ATTTGT------
------------------------------------------------------
>IT14_0074_41 [organism=Leptogenys sp.05.FGSGt] rDNA, 16S
------------------------------------------------------------------------------GA
ATTTAAT--AATATTAAATAAAAAAAAATA--------------------------------------------------
TTAAAT---------------A------------TTATTT-----AGTTGGGAGGATTAATAAATTAA-----TAAAAC-
---TTTATTAAAAA--------AATAAAA-----TCATT---AATTTATGAAAT--------------------------
---------------TAATG----------AAAATAATA----TAAG-----TATA-----------TAA--ATTAAA--
ATTAATTACCTTAGGGATAACA------GCATAAAATTATTTTTTAGATCATATAA--AAAATAAT--AATTGT------
------------------------------------------------------
>IT14_0107_74 [organism=Leptogenys sp.05.FGSGt] rDNA, 16S
------------------------------------------------------------------------------GA
ATTTAAT--AATATTAAATAAAAAAAAATA--------------------------------------------------
TTAAAT---------------A------------TTATTT-----AGTTGGGAGGATTAATAAATTAA-----TAAAAC-
---TTTATTAAAAA--------AATAAAA-----TCATT---AATTTATGAAAT--------------------------
---------------TAATG----------AAAATAATA----TAAG-----TATA-----------TAA--ATTAAA--
ATTAATTACCTTAGGGATAACA------GCATAAAATTATTTTTTAGATCATATAA--AAAATAAT--AATTGT------
------------------------------------------------------
>IT14_0801_20 [organism=Leptogenys sp.05.FGSGt] rDNA, 16S
------------------------------------------------------------------------------GA
ATTTAAT--AATATTAAATAAAAAAAAATA--------------------------------------------------
TTAAAT---------------A------------TTATTT-----AGTTGGGAGGATTAATAAATTAA-----TAAAAC-
---TTTATTAAAAA--------AATAAAA-----TCATT---AATTTATGAAAT--------------------------
---------------TAATG----------AAAATAATA----TAAG-----TATA-----------TAA--ATTAAA--
ATTAATTACCTTAGGGATAACA------GCATAAAATTATTTTTTAGATCATATAA--AAAATAAT--AATTGT------
------------------------------------------------------
>SGr_FT2W44_10 [organism=Leptogenys sp.05.FGSGt] rDNA, 16S
------------------------------------------------------------------------------GA
ATTTAAT--AATATTAAATAAAAAAAAATA--------------------------------------------------
TTAAAT---------------A------------TTATTT-----AGTTGGGAGGATTAATAAATTAA-----TAAAAC-
---TTTATTAAAAA--------AATAAAA-----TCATT---AATTTATGAAAT--------------------------
---------------TAATG----------AAAATAATA----TAAG-----TATA-----------AAA--ATTAAA--
ATTAATTACCTTAGGGATAACA------GCATAAAATTATTTTTTAGATCATATAA--AAAATAAT--AATTGT------
------------------------------------------------------
>SGr_VK4W2_09 [organism=Leptogenys sp.05.FGSGt] rDNA, 16S
------------------------------------------------------------------------------GA
ATTTAAT--AATATTAAGTAAAAAAAAATA--------------------------------------------------
TTAAAT---------------A------------TTATTT-----AGTTGGGAGGATTGATAAATTAA-----TAAAAC-
---TTTATTAGAAA--------AATAAAA-----TCATT---AGTTTATGGAAT--------------------------
---------------TAATG----------GAAATAATA----TAAG-----TATA-----------TAA--ATTAAA--
ATTAATTACCTTAGGGATAACA------GCATAAAATTATTTTTTAGATCATATAA--AAAATAAT--AATTGT------
------------------------------------------------------
>MI15_0372_21 [organism=Leptogenys sp.05.FGSGt] rDNA, 16S
------------------------------------------------------------------------------GA
ATTTAAT--AATATTAAGTAAAAAAAAATA--------------------------------------------------
TTAAAT---------------A------------TTATTT-----AGTTGGGAGGATTAATAAATTAA-----TAAAAC-
---TTTATT-GAAA--------AATAAAA-----TCATT---AATTTATGAAAT--------------------------
---------------TAATA----------GAAGTAATA----TAAA-----TATA-----------TAA--ATTAAA--
ATTAATTACCTTAGGGATAACA------GCATAAAATTATTTTTTAGATCATATAA--AAAATAAT--AATTGT------
------------------------------------------------------
>CSG15_0117_01 [organism=Leptogenys gaigei] rDNA, 16S
------------------------------------------------------------------------------GA
ATTTTAT--AATTTGAATAAATTATTAATA--------------------------------------------------
TT---TGA-------------A------------TTATTT-----AGTTGGGAGGATTGATAAATTAA-----ATAAAC-
---TTTATTATTA------------TATA-----ACATT---AATGTATGAA----------------------------
---------------TAATA----------GAA--TAAA----TTAA-----TATG-----------TAA--AATAGA--
ATTAATTACCTTAGGGATAACA------GCATAAAATTATTTTTTAGATCATATAA--ATAATAGT--TAATGT------
------------------------------------------------------
>CSG15_0359_01 [organism=Leptogenys gaigei] rDNA, 16S
------------------------------------------------------------------------------GA
ATTTTAT--AATTTGAATAAATTATTAATA--------------------------------------------------
TT---TGA-------------A------------TTATTT-----AGTTGGGAGGATTGATAAATTAA-----ATAAAC-
---TTTATTATTA------------TATA-----ACATT---AATGTATGAA----------------------------
---------------TAATA----------GAA--TAAA----TTAA-----TATG-----------TAA--AATAGA--
ATTAATTACCTTAGGGATAACA------GCATAAAATTATTTTTTAGATCATATAA--ATAATAGT--TAATGT------
------------------------------------------------------
>IT14_0101_23 [organism=Leptogenys langi] rDNA, 16S
------------------------------------------------------------------------------GA
ATTTTAT--AAATTATAAAATAAAGGTATA--------------------------------------------------
TTATATAA-------------T------------TTATTT-----AATTGGGAGGATTGATAAATATA-----TTAAAC-
---TTTAATAAGTA--------A---AAA-----ACATT---GATTTATGAAA---------------------------
---------------TAATG----------ATAAGAGTA----TGAA-----TATA-----------TAA--ATTAGA--
ATTAATTACCTTAGGGATAACA------GCATAAAATTATTTTTTAGATCATATAA--GAAATAAT--TATTGT------
------------------------------------------------------
>MI15_0173_15 [organism=Leptogenys langi] rDNA, 16S
------------------------------------------------------------------------------GA
ATTTTAT--AAATTATAGAATAAAAATATA--------------------------------------------------
TTAAATAA-------------T------------TTATTT-----AATTGGGAGGATTGATAAATATA-----TTAAAC-
---TTTAATAAGTA--------A---AAA-----ACATT---GATTTATGAGA---------------------------
---------------TAATG----------ATAAGAGTA----TGAG-----TATA-----------TAA--AATAGA--
ATTAATTACCTTAGGGATAACA------GCATAAAATTATTTTTTAGATCATATAA--GAAATAAT--TATTGT------
------------------------------------------------------
>MI15_0088_23 [organism=Leptogenys langi] rDNA, 16S
------------------------------------------------------------------------------GA
ATTTTAT--AAATTGTAGATTAAAGATATA--------------------------------------------------
TT--ATAA-------------T------------TTATTT-----AATTGGGAGGATTGATAAATATA-----TTAAAC-
---TTTAATAAGTA--------A---AAA-----ACATT---GATATATGAAA---------------------------
---------------TAATG----------GTAAGAGTA----TAGG-----TACA-----------TTA--ATTAGA--
ATTAATTACCTTAGGGATAACA------GCATAAAATTATTTTTTAGATCATATAA--GAAATAGT--CATTGTGA----
------------------------------------------------------
>CSG15_0149_01 [organism=Leptogenys guianensis] rDNA, 16S
------------------------------------------------------------------------------GA
ATTTTAT--AATTTATGTATAATAAAATAA--------------------------------------------------
TATTGTAA-------------A------------TTATTT-----AATTGGGAGGATTAATAAATTTG-----AGTAAC-
---TTTATAAGGA-----------TTATG-----ACATT---AATATATGAAATAG------------------------
---------------TAAAT----------TGATTAGTA----GA-------TATA-----------TAA--TGAAGA--
ATTAATTACCTTAGGGATAACA------GCATAAGATTTTTTTTTAGATCATATAA--AAAATAAT--TATTGT------
------------------------------------------------------
>SGr_VK5W35_06 [organism=Leptogenys amu] rDNA, 16S
------------------------------------------------------------------------------GA
ATTTTAT--AATTTTATAT-TAAATTATTA--------------------------------------------------
ATAAAAAA-------------A------------TTATTT-----AATTGGGAGGATTATTAAATTTA-----ATAAAC-
---TTTGATTGATA----------TTAAA-----ACATA---AATTAATGAAAAT-------------------------
---------------TAGTA----------GTATAAGAA----TAAG-----AATTAT---------TAA--AAAAGA--
ATTAATTACCTTAGGGATAACA------GCATAAGATTATTTTTTAGATCATATAA--ATAATAAT--TATTGT------
------------------------------------------------------
>CSG15_0054_05 [organism=Odontomachus meinerti] rDNA, 16S
------------------------------------------------------------------------------GA
ATTTTAT--AAAATTATTAATTTTTTTTAT------------------------------------------------TT
TATAAAT--------------T------------TTATTT-----AATTGGGAGGATTTTTAAATTTA-----ATAAAC-
---TTTAAAATTTT-------TAATTAAA------CATT---AATTTATGATATTT------------------------
---------------GTAA------------AAATTAA-----TAAA-----TATTATT--------TAA--ATAAAA--
ATTAATTACCTTAGGGATAACA------GCATAAAATTTTTTTATAGATCTTATAT--ATAAGAAT--ATTTGT------
------------------------------------------------------
>CSG15_0328_02 [organism=Odontomachus meinerti] rDNA, 16S
------------------------------------------------------------------------------GA
ATTTTAT--AAAATTATTAATTTTTTTTAT------------------------------------------------TT
TATAAAT--------------T------------TTATTT-----AATTGGGAGGATTTTTAAATTTA-----ATAAAC-
---TTTAAAATTTT-------TAATTAAA------CATT---AATTTATGATATTT------------------------
---------------GTAA------------AAATTAA-----TAAA-----TATTATT--------TAA--ATAAAA--
ATTAATTACCTTAGGGATAACA------GCATAAAATTTTTTTATAGATCTTATAT--ATAAGAAT--ATTTGT------
------------------------------------------------------
>SL13_0004_28 [organism=Odontomachus meinerti] rDNA, 16S
------------------------------------------------------------------------------GA
ATTTTAT--AAAATTATTAATTTTTTT-AT------------------------------------------------TT
TATAAAT--------------T------------TTATTT-----AATTGGGAGGATTTTTAAATTTA-----ATAAAC-
---TTTAAAATTTT-------TAATTAAA-----ACATT---AATTTATGATATTT------------------------
---------------ATAA------------AAATTAA-----TAAA-----TATTATT--------TAA--ATAAAA--
ATTAATTACCTTAGGGATAACA------GCATAAAATTTTTTTATAGATCTTATAT--ATAAGAAT--ATTTGT------
------------------------------------------------------
>SL13_0998_33 [organism=Odontomachus meinerti] rDNA, 16S
------------------------------------------------------------------------------GA
ATTTTAT--AAAATTATTAATTTTTTT-AT------------------------------------------------TT
TATAAAT--------------T------------TTATTT-----AATTGGGAGGATTTTTAAATTTA-----ATAAAC-
---TTTAAAATTTT-------TAATTAAA-----ACATT---AATTTATGATATTT------------------------
---------------ATAA------------AAATTAA-----TAAA-----TATTATT--------TAA--ATAAAA--
ATTAATTACCTTAGGGATAACA------GCATAAAATTTTTTTATAGATCTTATAT--ATAAGAAT--ATTTGT------
------------------------------------------------------
>SL13_1204_14 [organism=Odontomachus meinerti] rDNA, 16S
------------------------------------------------------------------------------GA
ATTTTAT--AAAATTATTAATTTTTTT-AT------------------------------------------------TT
TATAAAT--------------T------------TTATTT-----AATTGGGAGGATTTTTAAATTTA-----ATAAAC-
---TTTAAAATTTT-------TAATTAAA-----ACATT---AATTTATGATATTT------------------------
---------------ATAA------------AAATTAA-----TAAA-----TATTATT--------TAA--ATAAAA--
ATTAATTACCTTAGGGATAACA------GCATAAAATTTTTTTATAGATCTTATAT--ATAAGAAT--ATTTGT------
------------------------------------------------------
>SL13_1306_11 [organism=Odontomachus meinerti] rDNA, 16S
------------------------------------------------------------------------------GA
ATTTTAT--AAAATTATTAATTTTTTT-AT------------------------------------------------TT
TATAAAT--------------T------------TTATTT-----AATTGGGAGGATTTTTAAATTTA-----ATAAAC-
---TTTAAAATTTT-------TAATTAAA-----ACATT---AATTTATGATATTT------------------------
---------------ATAA------------AAATTAA-----TAAA-----TATTATT--------TAA--ATAAAA--
ATTAATTACCTTAGGGATAACA------GCATAAAATTTTTTTATAGATCTTATAT--ATAAGAAT--ATTTGT------
------------------------------------------------------
>CSG15_0300_01 [organism=Odontomachus meinerti] rDNA, 16S
------------------------------------------------------------------------------GA
ATTTTAT--AAAATTATTAATTTTTTT-AT------------------------------------------------TT
AATAAAT--------------T------------TTATTT-----AATTGGGAGGATTTTTAAATTTA-----ATAAAC-
---TTTAAAATTTT-------TAATTAAA-----ACATT---AATTTATGATATTT------------------------
---------------GTAA------------AAATTAA-----TAAA-----TATTATT--------TAA--ATAAAA--
ATTAATTACCTTAGGGATAACA------GCATAAAATTTTTTTATAGATCTTATAT--ATAAGAAT--ATTTGT------
------------------------------------------------------
>MI15_0341_24 [organism=Odontomachus meinerti] rDNA, 16S
------------------------------------------------------------------------------GA
ATTTTAT--AAAATTATTAATTTTTTTTAT------------------------------------------------TT
-ATAAAT--------------T------------TTATTT-----AATTGGGAGGATTTTTAAATTTA-----AAGAAC-
---TTTAAA-TTTT-------TAATTAAA-----ACATT---AATTTATGATATTT------------------------
---------------ATAT------------AAATTAA-----TAAA-----TATTATT--------TAA--ATAAAA--
ATTAATTACCTTAGGGATAACA------GCATAAAATTTTTTTATAGATCTTATAT--ATAAAAAT--ATTTGT------
------------------------------------------------------
>CSG15_0230_03 [organism=Odontomachus laticeps] rDNA, 16S
------------------------------------------------------------------------------GA
ATTTTAT--AAAATTCATAAATTTTTTTTT------------------------------------------------TA
TATATAT--------------T------------TTATTT-----AATTGGGAGGATTTTTAAATTTA-----ATAAAC-
---TTTAAA-TTTT-------AATTTGAT-----ACATT---AATATATGATATTT------------------------
---------------ATAA------------AAATTAA-----TAAA-----AATTATT--------TAA--ATAAAA--
ATTAATTACCTTAGGGATAACA------GCATAAAATTTTTTTATAGATCTTATAT--ATAAAAAT--ATTTGT------
------------------------------------------------------
>MI15_0102_09 [organism=Odontomachus laticeps] rDNA, 16S
------------------------------------------------------------------------------GA
ATTTTAT--AAAATTAATAAATTTTTTTTT-------------------------------------------------A
TATATAT--------------T------------TTATTT-----AATTGGGAGGATTTTTAAATTTA-----ATAAAC-
---TTTAAA-TTTT-------AATTTGAT-----ACATT---AATATATGATATTT------------------------
---------------ATAA------------AAATTAA-----TAAA-----AATTATT--------TAA--ATAAAA--
ATTAATTACCTTAGGGATAACA------GCATAAAATTTTTTTATAGATCTTATAT--ATAAAAAT--ATTTGT------
------------------------------------------------------
>SL13_0907_15 [organism=Odontomachus laticeps] rDNA, 16S
------------------------------------------------------------------------------GA
ATTTTAT--AAAATTAATAAATTTTTTTT--------------------------------------------------A
TATATAT--------------T------------TTATTT-----AATTGGGAGGATTTTTAAATTTA-----ATAAAC-
---TTTAAA-TTTT-------AATTTGAT-----ACATT---AATATATGATATTC------------------------
---------------ATAA------------AAATTAA-----TAAA-----AATTATT--------TAA--ATAAAA--
ATTAATTACCTTAGGGATAACA------GCATAAAATTTTTTTATAGATCTTATAT--ATAAAAAT--ATTTGT------
------------------------------------------------------
>SL13_0912_29 [organism=Odontomachus laticeps] rDNA, 16S
------------------------------------------------------------------------------GA
ATTTTAT--AAAATTAATAAATTTTTTTT--------------------------------------------------A
TATATAT--------------T------------TTATTT-----AATTGGGAGGATTTTTAAATTTA-----ATAAAC-
---TTTAAA-TTTT-------AATTTGAT-----ACATT---AATATATGATATTC------------------------
---------------ATAA------------AAATTAA-----TAAA-----AATTATT--------TAA--ATAAAA--
ATTAATTACCTTAGGGATAACA------GCATAAAATTTTTTTATAGATCTTATAT--ATAAAAAT--ATTTGT------
------------------------------------------------------
>SL13_1052_21 [organism=Odontomachus laticeps] rDNA, 16S
------------------------------------------------------------------------------GA
ATTTTAT--AAAATTAATAAATTTTTTTT--------------------------------------------------A
TATATAT--------------T------------TTATTT-----AATTGGGAGGATTTTTAAATTTA-----ATAAAC-
---TTTAAA-TTTT-------AATTTGAT-----ACATT---AATATATGATATTC------------------------
---------------ATAA------------AAATTAA-----TAAA-----AATTATT--------TAA--ATAAAA--
ATTAATTACCTTAGGGATAACA------GCATAAAATTTTTTTATAGATCTTATAT--ATAAAAAT--ATTTGT------
------------------------------------------------------
>SL13_1058_08 [organism=Odontomachus laticeps] rDNA, 16S
------------------------------------------------------------------------------GA
ATTTTAT--AAAATTAATAAATTTTTTTT--------------------------------------------------A
TATATAT--------------T------------TTATTT-----AATTGGGAGGATTTTTAAATTTA-----ATAAAC-
---TTTAAA-TTTT-------AATTTGAT-----ACATT---AATATATGATATTC------------------------
---------------ATAA------------AAATTAA-----TAAA-----AATTATT--------TAA--ATAAAA--
ATTAATTACCTTAGGGATAACA------GCATAAAATTTTTTTATAGATCTTATAT--ATAAAAAT--ATTTGT------
------------------------------------------------------
>SL13_1067_21 [organism=Odontomachus laticeps] rDNA, 16S
------------------------------------------------------------------------------GA
ATTTTAT--AAAATTAATAAATTTTTTTT--------------------------------------------------A
TATATAT--------------T------------TTATTT-----AATTGGGAGGATTTTTAAATTTA-----ATAAAC-
---TTTAAA-TTTT-------AATTTGAT-----ACATT---AATATATGATATTC------------------------
---------------ATAA------------AAATTAA-----TAAA-----AATTATT--------TAA--ATAAAA--
ATTAATTACCTTAGGGATAACA------GCATAAAATTTTTTTATAGATCTTATAT--ATAAAAAT--ATTTGT------
------------------------------------------------------
>SL13_1198_35 [organism=Odontomachus laticeps] rDNA, 16S
------------------------------------------------------------------------------GA
ATTTTAT--AAAATTAATAAATTTTTTTT--------------------------------------------------A
TATATAT--------------T------------TTATTT-----AATTGGGAGGATTTTTAAATTTA-----ATAAAC-
---TTTAAA-TTTT-------AATTTGAT-----ACATT---AATATATGATATTC------------------------
---------------ATAA------------AAATTAA-----TAAA-----AATTATT--------TAA--ATAAAA--
ATTAATTACCTTAGGGATAACA------GCATAAAATTTTTTTATAGATCTTATAT--ATAAAAAT--ATTTGT------
------------------------------------------------------
>SL13_1199_13 [organism=Odontomachus laticeps] rDNA, 16S
------------------------------------------------------------------------------GA
ATTTTAT--AAAATTAATAAATTTTTTTT--------------------------------------------------A
TATATAT--------------T------------TTATTT-----AATTGGGAGGATTTTTAAATTTA-----ATAAAC-
---TTTAAA-TTTT-------AATTTGAT-----ACATT---AATATATGATATTC------------------------
---------------ATAA------------AAATTAA-----TAAA-----AATTATT--------TAA--ATAAAA--
ATTAATTACCTTAGGGATAACA------GCATAAAATTTTTTTATAGATCTTATAT--ATAAAAAT--ATTTGT------
------------------------------------------------------
>SL13_1310_38 [organism=Odontomachus laticeps] rDNA, 16S
------------------------------------------------------------------------------GA
ATTTTAT--AAAATTAATAAATTTTTTTT--------------------------------------------------A
TATATAT--------------T------------TTATTT-----AATTGGGAGGATTTTTAAATTTA-----ATAAAC-
---TTTAAA-TTTT-------AATTTGAT-----ACATT---AATATATGATATTC------------------------
---------------ATAA------------AAATTAA-----TAAA-----AATTATT--------TAA--ATAAAA--
ATTAATTACCTTAGGGATAACA------GCATAAAATTTTTTTATAGATCTTATAT--ATAAAAAT--ATTTGT------
------------------------------------------------------
>CSG15_0221_04 [organism=Odontomachus laticeps] rDNA, 16S
------------------------------------------------------------------------------GA
ATTTTAT--AAAATTAATAAATTTTTTTTT------------------------------------------------TA
TATATAT--------------T------------TTATTT-----AATTGGGAGGATTTTTAAATTTA-----ATAAAC-
---TTTAAA-TTTT-------AATTTGAT-----ACATT---AATATATGATATTT------------------------
---------------ATAA------------AAATTAA-----TAAA-----AATTATT--------TAA--ATAAAA--
ATTAATTACCTTAGGGATAACA------GCATAAAATTTTTTTATAGATCTTATAT--ATAAAAAT--ATTTGT------
------------------------------------------------------
>IT14_0440_30 [organism=Odontomachus laticeps] rDNA, 16S
------------------------------------------------------------------------------GA
ATTTTAT--AAAATTAATAAATTTTTATTT------------------------------------------------TA
TATATAT--------------T------------TTATTT-----AATTGGGAGGATTTTTAAATTTA-----ACAAAC-
---TTTAAA-TTTT-------AATTTGAT-----ACATT---AATATATGATATTT------------------------
---------------ATAA------------AAATTAA-----TAAA-----AATTATT--------TAA--ATAAAA--
ATTAATTACCTTAGGGATAACA------GCATAAAATTTTTTTATAGATCTTATAT--ATAAAAAT--ATTTGT------
------------------------------------------------------
>CSG15_0055_01 [organism=Odontomachus scalptus] rDNA, 16S
------------------------------------------------------------------------------GA
ATTTAAT--AAAATAATTTAAATAAGTATA-----------------------------------------------TTT
AAATTAT--------------T------------TTATTT-----AATTGGGAGGATTTTTAAATTTA-----TATAAC-
---TTTAAA-TAAT-------AATTAA-------ACATT---AATTTATGAAATTT------------------------
---------------ATT-------------AAATAAA-----TAAA-----TATTATT--------TAA--ATAAAA--
ATTAATTACCTTAGGGATAACA------GCATAAAATTTTTTTGTAGATCTTATAT--ATAAAAAT--ATTTGT------
------------------------------------------------------
>CSG15_0169_06 [organism=Odontomachus scalptus] rDNA, 16S
------------------------------------------------------------------------------GA
ATTTAAT--AAAATAATTTAAATAAGTATA-----------------------------------------------TTT
AAATTAT--------------T------------TTATTT-----AATTGGGAGGATTTTTAAATTTA-----TATAAC-
---TTTAAA-TAAT-------AATTAA-------ACATT---AATTTATGAAATTT------------------------
---------------ATT-------------AAATAAA-----TAAA-----TATTATT--------TAA--ATAAAA--
ATTAATTACCTTAGGGATAACA------GCATAAAATTTTTTTGTAGATCTTATAT--ATAAAAAT--ATTTGT------
------------------------------------------------------
>CSG15_0229_01 [organism=Odontomachus scalptus] rDNA, 16S
------------------------------------------------------------------------------GA
ATTTAAT--AAAATAATTTAAATAAGTATA-----------------------------------------------TTT
AAATTAT--------------T------------TTATTT-----AATTGGGAGGATTTTTAAATTTA-----TATAAC-
---TTTAAA-TAAT-------AATTAA-------ACATT---AATTTATGAAATTT------------------------
---------------ATT-------------AAATAAA-----TAAA-----TATTATT--------TAA--ATAAAA--
ATTAATTACCTTAGGGATAACA------GCATAAAATTTTTTTGTAGATCTTATAT--ATAAAAAT--ATTTGT------
------------------------------------------------------
>SGr_VK1W26_17 [organism=Odontomachus scalptus] rDNA, 16S
------------------------------------------------------------------------------GA
ATTTAAT--AAAATAATTTAAATAAGTATA-----------------------------------------------TTT
AAATTAT--------------T------------TTATTT-----AATTGGGAGGATTTTTAAATTTA-----TATAAC-
---TTTAAA-TAAT-------AATTAA-------ACATT---AATTTATGAAATTT------------------------
---------------ATT-------------AAATAAA-----TAAA-----TATTATT--------TAA--ATAAAA--
ATTAATTACCTTAGGGATAACA------GCATAAAATTTTTTTGTAGATCTTATAT--ATAAAAAT--ATTTGT------
------------------------------------------------------
>SGr_VK2W29_11 [organism=Odontomachus scalptus] rDNA, 16S
------------------------------------------------------------------------------GA
ATTTAAT--AAAATAATTTAAATAAGTATA-----------------------------------------------TTT
AAATTAT--------------T------------TTATTT-----AATTGGGAGGATTTTTAAATTTA-----TATAAC-
---TTTAAA-TAAT-------AATTAA-------ACATT---AATTTATGAAATTT------------------------
---------------ATT-------------AAATAAA-----TAAA-----TATTATT--------TAA--ATAAAA--
ATTAATTACCTTAGGGATAACA------GCATAAAATTTTTTTGTAGATCTTATAT--ATAAAAAT--ATTTGT------
------------------------------------------------------
>SGr_VK2W32_13 [organism=Odontomachus scalptus] rDNA, 16S
------------------------------------------------------------------------------GA
ATTTAAT--AAAATAATTTAAATAAGTATA-----------------------------------------------TTT
AAATTAT--------------T------------TTATTT-----AATTGGGAGGATTTTTAAATTTA-----TATAAC-
---TTTAAA-TAAT-------AATTAA-------ACATT---AATTTATGAAATTT------------------------
---------------ATT-------------AAATAAA-----TAAA-----TATTATT--------TAA--ATAAAA--
ATTAATTACCTTAGGGATAACA------GCATAAAATTTTTTTGTAGATCTTATAT--ATAAAAAT--ATTTGT------
------------------------------------------------------
>SGr_VK2W44_06 [organism=Odontomachus scalptus] rDNA, 16S
------------------------------------------------------------------------------GA
ATTTAAT--AAAATAATTTAAATAAGTATA-----------------------------------------------TTT
AAATTAT--------------T------------TTATTT-----AATTGGGAGGATTTTTAAATTTA-----TATAAC-
---TTTAAA-TAAT-------AATTAA-------ACATT---AATTTATGAAATTT------------------------
---------------ATT-------------AAATAAA-----TAAA-----TATTATT--------TAA--ATAAAA--
ATTAATTACCTTAGGGATAACA------GCATAAAATTTTTTTGTAGATCTTATAT--ATAAAAAT--ATTTGT------
------------------------------------------------------
>SGr_VK3W43_09 [organism=Odontomachus scalptus] rDNA, 16S
------------------------------------------------------------------------------GA
ATTTAAT--AAAATAATTTAAATAAGTATA-----------------------------------------------TTT
AAATTAT--------------T------------TTATTT-----AATTGGGAGGATTTTTAAATTTA-----TATAAC-
---TTTAAA-TAAT-------AATTAA-------ACATT---AATTTATGAAATTT------------------------
---------------ATT-------------AAATAAA-----TAAA-----TATTATT--------TAA--ATAAAA--
ATTAATTACCTTAGGGATAACA------GCATAAAATTTTTTTGTAGATCTTATAT--ATAAAAAT--ATTTGT------
------------------------------------------------------
>SGr_VK3W47_08 [organism=Odontomachus scalptus] rDNA, 16S
------------------------------------------------------------------------------GA
ATTTAAT--AAAATAATTTAAATAAGTATA-----------------------------------------------TTT
AAATTAT--------------T------------TTATTT-----AATTGGGAGGATTTTTAAATTTA-----TATAAC-
---TTTAAA-TAAT-------AATTAA-------ACATT---AATTTATGAAATTT------------------------
---------------ATT-------------AAATAAA-----TAAA-----TATTATT--------TAA--ATAAAA--
ATTAATTACCTTAGGGATAACA------GCATAAAATTTTTTTGTAGATCTTATAT--ATAAAAAT--ATTTGT------
------------------------------------------------------
>SGr_VK5W37_06 [organism=Odontomachus scalptus] rDNA, 16S
------------------------------------------------------------------------------GA
ATTTAAT--AAAATAATTTAAATAAGTATA-----------------------------------------------TTT
AAATTAT--------------T------------TTATTT-----AATTGGGAGGATTTTTAAATTTA-----TATAAC-
---TTTAAA-TAAT-------AATTAA-------ACATT---AATTTATGAAATTT------------------------
---------------ATT-------------AAATAAA-----TAAA-----TATTATT--------TAA--ATAAAA--
ATTAATTACCTTAGGGATAACA------GCATAAAATTTTTTTGTAGATCTTATAT--ATAAAAAT--ATTTGT------
------------------------------------------------------
>SGr_VK5W40_10 [organism=Odontomachus scalptus] rDNA, 16S
------------------------------------------------------------------------------GA
ATTTAAT--AAAATAATTTAAATAAGTATA-----------------------------------------------TTT
AAATTAT--------------T------------TTATTT-----AATTGGGAGGATTTTTAAATTTA-----TATAAC-
---TTTAAA-TAAT-------AATTAA-------ACATT---AATTTATGAAATTT------------------------
---------------ATT-------------AAATAAA-----TAAA-----TATTATT--------TAA--ATAAAA--
ATTAATTACCTTAGGGATAACA------GCATAAAATTTTTTTGTAGATCTTATAT--ATAAAAAT--ATTTGT------
------------------------------------------------------
>SGr_VK5W47_08 [organism=Odontomachus scalptus] rDNA, 16S
------------------------------------------------------------------------------GA
ATTTAAT--AAAATAATTTAAATAAGTATA-----------------------------------------------TTT
AAATTAT--------------T------------TTATTT-----AATTGGGAGGATTTTTAAATTTA-----TATAAC-
---TTTAAA-TAAT-------AATTAA-------ACATT---AATTTATGAAATTT------------------------
---------------ATT-------------AAATAAA-----TAAA-----TATTATT--------TAA--ATAAAA--
ATTAATTACCTTAGGGATAACA------GCATAAAATTTTTTTGTAGATCTTATAT--ATAAAAAT--ATTTGT------
------------------------------------------------------
>SGr_VK5W5_09 [organism=Odontomachus scalptus] rDNA, 16S
------------------------------------------------------------------------------GA
ATTTAAT--AAAATAATTTAAATAAGTATA-----------------------------------------------TTT
AAATTAT--------------T------------TTATTT-----AATTGGGAGGATTTTTAAATTTA-----TATAAC-
---TTTAAA-TAAT-------AATTAA-------ACATT---AATTTATGAAATTT------------------------
---------------ATT-------------AAATAAA-----TAAA-----TATTATT--------TAA--ATAAAA--
ATTAATTACCTTAGGGATAACA------GCATAAAATTTTTTTGTAGATCTTATAT--ATAAAAAT--ATTTGT------
------------------------------------------------------
>SL13_0911_13 [organism=Odontomachus scalptus] rDNA, 16S
------------------------------------------------------------------------------GA
ATTTAAT--AAAATAATTTAAATAAGTATA-----------------------------------------------TTT
AAATTAT--------------T------------TTATTT-----AATTGGGAGGATTTTTAAATTTA-----TATAAC-
---TTTAAA-TAAT-------AATTAA-------ACATT---AATTTATGAAATTT------------------------
---------------ATT-------------AAATAAA-----TAAA-----TATTATT--------TAA--ATAAAA--
ATTAATTACCTTAGGGATAACA------GCATAAAATTTTTTTGTAGATCTTATAT--ATAAAAAT--ATTTGT------
------------------------------------------------------
>SL13_0993_13 [organism=Odontomachus scalptus] rDNA, 16S
------------------------------------------------------------------------------GA
ATTTAAT--AAAATAATTTAAATAAGTATA-----------------------------------------------TTT
AAATTAT--------------T------------TTATTT-----AATTGGGAGGATTTTTAAATTTA-----TATAAC-
---TTTAAA-TAAT-------AATTAA-------ACATT---AATTTATGAAATTT------------------------
---------------ATT-------------AAATAAA-----TAAA-----TATTATT--------TAA--ATAAAA--
ATTAATTACCTTAGGGATAACA------GCATAAAATTTTTTTGTAGATCTTATAT--ATAAAAAT--ATTTGT------
------------------------------------------------------
>CSG15_0246_01 [organism=Odontomachus scalptus] rDNA, 16S
------------------------------------------------------------------------------GA
ATTTAAT--AAAATAATTTAAATAAACTTA-----------------------------------------------TTT
AAATTAT--------------T------------TTATTT-----AATTGGGAGGATTTTTAAATTTA-----TATAAC-
---TTTAAA-TAAT-------AATTAA-------ACATT---AATTTATGAAATTT------------------------
---------------ATT-------------AAATAAA-----TAAA-----TATTATT--------TAA--ATAAAA--
ATTAATTACCTTAGGGATAACA------GCATAAAATTTTTTTTTAGATCTTATAT--ATAAAAAT--ATTTGT------
------------------------------------------------------
>CSG15_0302_01 [organism=Odontomachus scalptus] rDNA, 16S
------------------------------------------------------------------------------GA
ATTTAAT--AAAATAATTTAAATAAACTTA-----------------------------------------------TTT
AAATTAT--------------T------------TTATTT-----AATTGGGAGGATTTTTAAATTTA-----TATAAC-
---TTTAAA-TAAT-------AATTAA-------ACATT---AATTTATGAAATTT------------------------
---------------ATT-------------AAATAAA-----TAAA-----TATTATT--------TAA--ATAAAA--
ATTAATTACCTTAGGGATAACA------GCATAAAATTTTTTTTTAGATCTTATAT--ATAAAAAT--ATTTGT------
------------------------------------------------------
>SL13_1107_04 [organism=Odontomachus scalptus] rDNA, 16S
------------------------------------------------------------------------------GA
ATTTAAT--AAAATAATTTAAATATACTTA-----------------------------------------------TTT
AAATTAT--------------T------------TTATTT-----AATTGGGAGGATTTTTAAATTTA-----TATAAC-
---TTTAAA-TAAT-------AATTAA-------ACATT---AATTTATGAAATTT------------------------
---------------ATT-------------AAATAAA-----TAAA-----TATTATT--------TAA--ATAAAA--
ATTAATTACCTTAGGGATAACA------GCATAAAATTTTTTTGTAGATCTTATAT--ATAAAAAT--ATTTGT------
------------------------------------------------------
>CSG15_0322_01 [organism=Odontomachus scalptus] rDNA, 16S
------------------------------------------------------------------------------GA
ATTTAAT--AAAATAATTTAAATAAGTTTA-----------------------------------------------TTT
AAATTAT--------------T------------TTATTT-----AATTGGGAGGATTTTTAAATTTA-----TATAAC-
---TTTAAA-TAAT-------AATTAA-------ACATT---AATTTATGAAATTT------------------------
---------------ATT-------------AAATAAA-----TAAA-----TATTATT--------TAA--ATAAAA--
ATTAATTACCTTAGGGATAACA------GCATAAAATTTTTTTTTAGATCTTATAT--ATAAAAAT--ATTTGT------
------------------------------------------------------
>CSG15_0057_01 [organism=Odontomachus haematodus] rDNA, 16S
------------------------------------------------------------------------------GA
ATTTTAT--AAAATTATTT---TAAAATTA-----------------------------------------------TTA
AAATAAT--------------T------------TTATTT-----AATTGGGAGGATTTTTAAATTTA-----AATAAC-
---TTTAAA--ATT-------TATTAA-------ACATT---AATTTATGATATTT------------------------
---------------AT--------------AAATAAA-----TAAA-----TATTATT--------TAA--ATAAAA--
ATTAATTACCTTAGGGATAACA------GCATAAAATTTTTTTGTAGATCTTATAT--ATAAAAAT--ATTTGT------
------------------------------------------------------
>SL13_1077_04 [organism=Odontomachus haematodus] rDNA, 16S
------------------------------------------------------------------------------GA
ATTTTAT--AAAATTATTT---TAAAATCA-----------------------------------------------TTA
AAATAAT--------------T------------TTATTT-----AATTGGGAGGATTTTTAAATTTA-----AATAAC-
---TTTAAA--ATT-------TATTAA-------ACATT---AATTTATGATATTT------------------------
---------------AT--------------AAATAAA-----TAAA-----TATTATT--------TAA--ATAAAA--
ATTAATTACCTTAGGGATAACA------GCATAAAATTTTTTTGTAGATCTTATAT--ATAAAAAT--ATTTGT------
------------------------------------------------------
>CSG15_0062_03 [organism=Odontomachus haematodus] rDNA, 16S
------------------------------------------------------------------------------GA
ATTTTAT--AAAATTATTT---TAAAATTA-----------------------------------------------TTA
AAATAAT--------------T------------TTATTT-----AATTGGGAGGATTTTTAAATTTA-----AATAAC-
---TTTAAA--ATT-------TATTAA-------ACATT---AATTTATGATATTT------------------------
---------------AT--------------AAATAAA-----TAAA-----TATTATT--------TAA--ATAAAA--
ATTAATTACCTTAGGGATAACA------GCATAAAATTTTTTTGTAGATCTTATAT--ATAAAAAT--ATTTGT------
------------------------------------------------------
>CSG15_0157_10 [organism=Odontomachus haematodus] rDNA, 16S
------------------------------------------------------------------------------GA
ATTTTAT--AAAATTATTT---TAAAATTA-----------------------------------------------TTA
AAATAAT--------------T------------TTATTT-----AATTGGGAGGATTTTTAAATTTA-----AATAAC-
---TTTAAA--ATT-------TATTAA-------ACATT---AATTTATGATATTT------------------------
---------------AT--------------AAATAAA-----TAAA-----TATTATT--------TAA--ATAAAA--
ATTAATTACCTTAGGGATAACA------GCATAAAATTTTTTTGTAGATCTTATAT--ATAAAAAT--ATTTGT------
------------------------------------------------------
>CSG15_0211_03 [organism=Odontomachus haematodus] rDNA, 16S
------------------------------------------------------------------------------GA
ATTTTAT--AAAATTATTT---TAAAATTA-----------------------------------------------TTA
AAATAAT--------------T------------TTATTT-----AATTGGGAGGATTTTTAAATTTA-----AATAAC-
---TTTAAA--ATT-------TATTAA-------ACATT---AATTTATGATATTT------------------------
---------------AT--------------AAATAAA-----TAAA-----TATTATT--------TAA--ATAAAA--
ATTAATTACCTTAGGGATAACA------GCATAAAATTTTTTTGTAGATCTTATAT--ATAAAAAT--ATTTGT------
------------------------------------------------------
>CSG15_0227_02 [organism=Odontomachus haematodus] rDNA, 16S
------------------------------------------------------------------------------GA
ATTTTAT--AAAATTATTT---TAAAATTA-----------------------------------------------TTA
AAATAAT--------------T------------TTATTT-----AATTGGGAGGATTTTTAAATTTA-----AATAAC-
---TTTAAA--ATT-------TATTAA-------ACATT---AATTTATGATATTT------------------------
---------------AT--------------AAATAAA-----TAAA-----TATTATT--------TAA--ATAAAA--
ATTAATTACCTTAGGGATAACA------GCATAAAATTTTTTTGTAGATCTTATAT--ATAAAAAT--ATTTGT------
------------------------------------------------------
>CSG15_0289_01 [organism=Odontomachus haematodus] rDNA, 16S
------------------------------------------------------------------------------GA
ATTTTAT--AAAATTATTT---TAAAATTA-----------------------------------------------TTA
AAATAAT--------------T------------TTATTT-----AATTGGGAGGATTTTTAAATTTA-----AATAAC-
---TTTAAA--ATT-------TATTAA-------ACATT---AATTTATGATATTT------------------------
---------------AT--------------AAATAAA-----TAAA-----TATTATT--------TAA--ATAAAA--
ATTAATTACCTTAGGGATAACA------GCATAAAATTTTTTTGTAGATCTTATAT--ATAAAAAT--ATTTGT------
------------------------------------------------------
>CSG15_0329_01 [organism=Odontomachus haematodus] rDNA, 16S
------------------------------------------------------------------------------GA
ATTTTAT--AAAATTATTT---TAAAATTA-----------------------------------------------TTA
AAATAAT--------------T------------TTATTT-----AATTGGGAGGATTTTTAAATTTA-----AATAAC-
---TTTAAA--ATT-------TATTAA-------ACATT---AATTTATGATATTT------------------------
---------------AT--------------AAATAAA-----TAAA-----TATTATT--------TAA--ATAAAA--
ATTAATTACCTTAGGGATAACA------GCATAAAATTTTTTTGTAGATCTTATAT--ATAAAAAT--ATTTGT------
------------------------------------------------------
>SGr_PaCaW25_03 [organism=Odontomachus haematodus] rDNA, 16S
------------------------------------------------------------------------------GA
ATTTTAT--AAAATTATTT---TAAAATTA-----------------------------------------------TTA
AAATAAT--------------T------------TTATTT-----AATTGGGAGGATTTTTAAATTTA-----AATAAC-
---TTTAAA--ATT-------TATTAA-------ACATT---AATTTATGATATTT------------------------
---------------AT--------------AAATAAA-----TAAA-----TATTATT--------TAA--ATAAAA--
ATTAATTACCTTAGGGATAACA------GCATAAAATTTTTTTGTAGATCTTATAT--ATAAAAAT--ATTTGT------
------------------------------------------------------
>SGr_PaCaW27_04 [organism=Odontomachus haematodus] rDNA, 16S
------------------------------------------------------------------------------GA
ATTTTAT--AAAATTATTT---TAAAATTA-----------------------------------------------TTA
AAATAAT--------------T------------TTATTT-----AATTGGGAGGATTTTTAAATTTA-----AATAAC-
---TTTAAA--ATT-------TATTAA-------ACATT---AATTTATGATATTT------------------------
---------------AT--------------AAATAAA-----TAAA-----TATTATT--------TAA--ATAAAA--
ATTAATTACCTTAGGGATAACA------GCATAAAATTTTTTTGTAGATCTTATAT--ATAAAAAT--ATTTGT------
------------------------------------------------------
>SGr_PaCaW31_03 [organism=Odontomachus haematodus] rDNA, 16S
------------------------------------------------------------------------------GA
ATTTTAT--AAAATTATTT---TAAAATTA-----------------------------------------------TTA
AAATAAT--------------T------------TTATTT-----AATTGGGAGGATTTTTAAATTTA-----AATAAC-
---TTTAAA--ATT-------TATTAA-------ACATT---AATTTATGATATTT------------------------
---------------AT--------------AAATAAA-----TAAA-----TATTATT--------TAA--ATAAAA--
ATTAATTACCTTAGGGATAACA------GCATAAAATTTTTTTGTAGATCTTATAT--ATAAAAAT--ATTTGT------
------------------------------------------------------
>SGr_PaCaW34_02 [organism=Odontomachus haematodus] rDNA, 16S
------------------------------------------------------------------------------GA
ATTTTAT--AAAATTATTT---TAAAATTA-----------------------------------------------TTA
AAATAAT--------------T------------TTATTT-----AATTGGGAGGATTTTTAAATTTA-----AATAAC-
---TTTAAA--ATT-------TATTAA-------ACATT---AATTTATGATATTT------------------------
---------------AT--------------AAATAAA-----TAAA-----TATTATT--------TAA--ATAAAA--
ATTAATTACCTTAGGGATAACA------GCATAAAATTTTTTTGTAGATCTTATAT--ATAAAAAT--ATTTGT------
------------------------------------------------------
>SGr_PaCaW36_03 [organism=Odontomachus haematodus] rDNA, 16S
------------------------------------------------------------------------------GA
ATTTTAT--AAAATTATTT---TAAAATTA-----------------------------------------------TTA
AAATAAT--------------T------------TTATTT-----AATTGGGAGGATTTTTAAATTTA-----AATAAC-
---TTTAAA--ATT-------TATTAA-------ACATT---AATTTATGATATTT------------------------
---------------AT--------------AAATAAA-----TAAA-----TATTATT--------TAA--ATAAAA--
ATTAATTACCTTAGGGATAACA------GCATAAAATTTTTTTGTAGATCTTATAT--ATAAAAAT--ATTTGT------
------------------------------------------------------
>SGr_PaHW27_06 [organism=Odontomachus haematodus] rDNA, 16S
------------------------------------------------------------------------------GA
ATTTTAT--AAAATTATTT---TAAAATTA-----------------------------------------------TTA
AAATAAT--------------T------------TTATTT-----AATTGGGAGGATTTTTAAATTTA-----AATAAC-
---TTTAAA--ATT-------TATTAA-------ACATT---AATTTATGATATTT------------------------
---------------AT--------------AAATAAA-----TAAA-----TATTATT--------TAA--ATAAAA--
ATTAATTACCTTAGGGATAACA------GCATAAAATTTTTTTGTAGATCTTATAT--ATAAAAAT--ATTTGT------
------------------------------------------------------
>SGr_VK4W17_02 [organism=Odontomachus haematodus] rDNA, 16S
------------------------------------------------------------------------------GA
ATTTTAT--AAAATTATTT---TAAAATTA-----------------------------------------------TTA
AAATAAT--------------T------------TTATTT-----AATTGGGAGGATTTTTAAATTTA-----AATAAC-
---TTTAAA--ATT-------TATTAA-------ACATT---AATTTATGATATTT------------------------
---------------AT--------------AAATAAA-----TAAA-----TATTATT--------TAA--ATAAAA--
ATTAATTACCTTAGGGATAACA------GCATAAAATTTTTTTGTAGATCTTATAT--ATAAAAAT--ATTTGT------
------------------------------------------------------
>SGr_VK5W17_04 [organism=Odontomachus haematodus] rDNA, 16S
------------------------------------------------------------------------------GA
ATTTTAT--AAAATTATTT---TAAAATTA-----------------------------------------------TTA
AAATAAT--------------T------------TTATTT-----AATTGGGAGGATTTTTAAATTTA-----AATAAC-
---TTTAAA--ATT-------TATTAA-------ACATT---AATTTATGATATTT------------------------
---------------AT--------------AAATAAA-----TAAA-----TATTATT--------TAA--ATAAAA--
ATTAATTACCTTAGGGATAACA------GCATAAAATTTTTTTGTAGATCTTATAT--ATAAAAAT--ATTTGT------
------------------------------------------------------
>SL13_0131_17 [organism=Odontomachus haematodus] rDNA, 16S
------------------------------------------------------------------------------GA
ATTTTAT--AAAATTATTT---TAAAATTA-----------------------------------------------TTA
AAATAAT--------------T------------TTATTT-----AATTGGGAGGATTTTTAAATTTA-----AATAAC-
---TTTAAA--ATT-------TATTAA-------ACATT---AATTTATGATATTT------------------------
---------------AT--------------AAATAAA-----TAAA-----TATTATT--------TAA--ATAAAA--
ATTAATTACCTTAGGGATAACA------GCATAAAATTTTTTTGTAGATCTTATAT--ATAAAAAT--ATTTGT------
------------------------------------------------------
>SL13_1198_37 [organism=Odontomachus haematodus] rDNA, 16S
------------------------------------------------------------------------------GA
ATTTTAT--AAAATTATTT---TAAAATTA-----------------------------------------------TTA
AAATAAT--------------T------------TTATTT-----AATTGGGAGGATTTTTAAATTTA-----AATAAC-
---TTTAAA--ATT-------TATTAA-------ACATT---AATTTATGATATTT------------------------
---------------AT--------------AAATAAA-----TAAA-----TATTATT--------TAA--ATAAAA--
ATTAATTACCTTAGGGATAACA------GCATAAAATTTTTTTGTAGATCTTATAT--ATAAAAAT--ATTTGT------
------------------------------------------------------
>SL13_0917_13 [organism=Odontomachus haematodus] rDNA, 16S
------------------------------------------------------------------------------GA
ATTTTAT--AAAATTATTT---TAAAAAT------------------------------------------------TTA
TAATAAT--------------T------------TTATTT-----AATTGGGAGGATTTTTAAATTTA-----AATAAC-
---TTTAAA-TATT-------TACTGATA-----ACATT---AATTTATGATATTT------------------------
---------------A---------------AAATTAA-----TAAA-----TATTATT--------TAA--ATAAAA--
ATTAATTACCTTAGGGATAACA------GCATAAAATTTTTTTGTAGATCATATAT--ATTAAAAT--ATTTGT------
------------------------------------------------------
>SL13_1220_04 [organism=Odontomachus haematodus] rDNA, 16S
------------------------------------------------------------------------------GA
ATTTTAT--AAAATTATTT---TAAAAAT------------------------------------------------TTA
TAATAAT--------------T------------TTATTT-----AATTGGGAGGATTTTTAAATTTA-----AATAAC-
---TTTAAA-TATT-------TACTGATA-----ACATT---AATTTATGATATTT------------------------
---------------A---------------AAATTAA-----TAAA-----TATTATT--------TAA--ATAAAA--
ATTAATTACCTTAGGGATAACA------GCATAAAATTTTTTTGTAGATCATATAT--ATTAAAAT--ATTTGT------
------------------------------------------------------
>TR17_0115_01 [organism=Odontomachus haematodus] rDNA, 16S
------------------------------------------------------------------------------GA
ATTTAAT--AAAATTATTT---TAAAATT------------------------------------------------TTA
TAATAAT--------------T------------TTATTT-----AATTGGGAGGATTTTTAAATTTA-----AATAAC-
---TTTAAA-TATT-------TACTAATA-----ACATT---AATTTATGATATTT------------------------
---------------A---------------AAATTAA-----TAAA-----TATTATT--------TAA--ATAAAA--
ATTAATTACCTTAGGGATAACA------GCATAAAATTTTTTTGTAGATCATATAT--ATTAAAAT--ATTTGT------
------------------------------------------------------
>ECOFOG_HC_0003 [organism=Odontomachus] rDNA, 16S
------------------------------------------------------------------------------GA
ATTTTAT--AAAATTATTT---TAAAAATT-----------------------------------------------ATT
TAATAAT--------------T------------TTATTT-----AATTGGGAGGATTTTTAAATTTA-----AATAAC-
---TTTAAA-TATA-------AATTAA-------ACATT---AATTTATGATAATT------------------------
---------------AT--------------AAATAAA-----TAAA-----TATTATT--------TAA--ATAAAA--
ATTAATTACCTTAGGGATAACA------GCATAAAATTTTTTTGTAGTTCTTATAT--AAAAAAAT--ATTTGT------
------------------------------------------------------
>SL13_1141_27 [organism=Odontomachus chelifer] rDNA, 16S
------------------------------------------------------------------------------GA
ATTTTAT--AAAATTAATAATTTAAAAAAAA----------------------------------------------ATT
AAATTAT--------------T------------TTATTT-----AGTTGGGAGGATTTTTAAATTTA-----ATAAAC-
---TTTTAA-ATAT-------AAATAC--------CATT---AATTCATGATAATT------------------------
---------------ATAAT-----------AAATAAAATA-ATAAA-----TATTATT--------TAA--ATTAAA--
ATTAATTACCTTAGGGATAACA------GCATAAAATTTTTTTGTAGATCTTATAT--ATAAAAAT--ATTTGT------
------------------------------------------------------
>SL13_1336_09 [organism=Odontomachus chelifer] rDNA, 16S
------------------------------------------------------------------------------GA
ATTTTAT--AAAATTAATAATTTAAAAAAAA----------------------------------------------ATT
AAATTAT--------------T------------TTATTT-----AGTTGGGAGGATTTTTAAATTTA-----ATAAAC-
---TTTTAA-ATAT-------AAATAC--------CATT---AATTCATGATAATT------------------------
---------------ATAAT-----------AAATAAAATA-ATAAA-----TATTATT--------TAA--ATTAAA--
ATTAATTACCTTAGGGATAACA------GCATAAAATTTTTTTGTAGATCTTATAT--ATAAAAAT--ATTTGT------
------------------------------------------------------
>KW14_0077_13 [organism=Odontomachus biumbonatus] rDNA, 16S
------------------------------------------------------------------------------GA
ATTTTAT--AAATTTATTT---TATAATT------------------------------------------------TTA
AAATAAA--------------T------------TTATTT-----AATTGGGAGGATTTTTAAATTTA-----AATAAC-
---TTTAAA-TATT-------TAAAAC--------CATT---AATTTATGATATTT------------------------
---------------TA--------------AAATAAA-----TAAA-----TATTATT--------TAA--ATAAAA--
ATTAATTACCTTAGGGATAACA------GCATAAAATTTTTTTATAGATCTTATAT--ATAAAAAT--ATTTGT------
------------------------------------------------------
>TR17_0320_02 [organism=Odontomachus hastatus] rDNA, 16S
------------------------------------------------------------------------------GA
ATTTTAT--AAAATTATTTTATTATTTTTT------------------------------------------------AA
AAATAATA-------------T------------TTATTT-----AATTGGGAGGATTTTTAAATTTA-----ATAAAC-
---TTTAAAAAATTT-----AAAATTTAA-----ACATA---AATTTATGAAAATT------------------------
---------------AAAT-------------AATAAATTA-ATAAT-----TATTAAT--------TAA--GTAAAA--
ATTAATTACCTTAGGGATAACA------GCATAAAATTTTTTTGTAGTTCGTATAT--AAAAAAAT--ATTTGT------
------------------------------------------------------
>CSG15_0076_14 [organism=Anochetus mayri] rDNA, 16S
------------------------------------------------------------------------------GA
ATTTTAT--AAAATTTT-AATTTAAATAAA--------------------------------------------------
-TTAAAAT-------------T------------TTATTT-----AATTGGGAGGATTATTAAATTTA-----AATAAC-
---TTTAATATAAA--------TTTAA--------CATA---AATTTATGAAAATT------------------------
---------------TT---------------AAATAA-----TAA------AATTAAT--------TAA--TTTAAA--
ATTAATTACCTTAGGGATAACA------GCATAAAATTATTTTTTAGTTCTTATAT--ATAATAAT--ATTTGT------
------------------------------------------------------
>CSG15_0151_10 [organism=Anochetus mayri] rDNA, 16S
------------------------------------------------------------------------------GA
ATTTTAT--AAAATTTT-AATTTAAATAAA--------------------------------------------------
-TTAAAAT-------------T------------TTATTT-----AATTGGGAGGATTATTAAATTTA-----AATAAC-
---TTTAATATAAA--------TTTAA--------CATA---AATTTATGAAAATT------------------------
---------------TT---------------AAATAA-----TAA------AATTAAT--------TAA--TTTAAA--
ATTAATTACCTTAGGGATAACA------GCATAAAATTATTTTTTAGTTCTTATAT--ATAATAAT--ATTTGT------
------------------------------------------------------
>SGr_PaChaW37_04 [organism=Anochetus mayri] rDNA, 16S
------------------------------------------------------------------------------GA
ATTTTAT--AAAATTTT-AATTTAAATAAA--------------------------------------------------
-TTAAAAT-------------T------------TTATTT-----AATTGGGAGGATTATTAAATTTA-----AATAAC-
---TTTAATATAAA--------TTTAA--------CATA---AATTTATGAAAATT------------------------
---------------TT---------------AAATAA-----TAA------AATTAAT--------TAA--TTTAAA--
ATTAATTACCTTAGGGATAACA------GCATAAAATTATTTTTTAGTTCTTATAT--ATAATAAT--ATTTGT------
------------------------------------------------------
>SGr_PaPiW13_07 [organism=Anochetus mayri] rDNA, 16S
------------------------------------------------------------------------------GA
ATTTTAT--AAAATTTT-AATTTAAATAAA--------------------------------------------------
-TTAAAAT-------------T------------TTATTT-----AATTGGGAGGATTATTAAATTTA-----AATAAC-
---TTTAATATAAA--------TTTAA--------CATA---AATTTATGAAAATT------------------------
---------------TT---------------AAATAA-----TAA------AATTAAT--------TAA--TTTAAA--
ATTAATTACCTTAGGGATAACA------GCATAAAATTATTTTTTAGTTCTTATAT--ATAATAAT--ATTTGT------
------------------------------------------------------
>SGr_VK5W21_05 [organism=Anochetus mayri] rDNA, 16S
------------------------------------------------------------------------------GA
ATTTTAT--AAAATTTT-AATTTAAATAAA--------------------------------------------------
-TTAAAAT-------------T------------TTATTT-----AATTGGGAGGATTATTAAATTTA-----AATAAC-
---TTTAATATAAA--------TTTAA--------CATA---AATTTATGAAAATT------------------------
---------------TT---------------AAATAA-----TAA------AATTAAT--------TAA--TTTAAA--
ATTAATTACCTTAGGGATAACA------GCATAAAATTATTTTTTAGTTCTTATAT--ATAATAAT--ATTTGT------
------------------------------------------------------
>SGr_VK5W31_02 [organism=Anochetus mayri] rDNA, 16S
------------------------------------------------------------------------------GA
ATTTTAT--AAAATTTT-AATTTAAATAAA--------------------------------------------------
-TTAAAAT-------------T------------TTATTT-----AATTGGGAGGATTATTAAATTTA-----AATAAC-
---TTTAATATAAA--------TTTAA--------CATA---AATTTATGAAAATT------------------------
---------------TT---------------AAATAA-----TAA------AATTAAT--------TAA--TTTAAA--
ATTAATTACCTTAGGGATAACA------GCATAAAATTATTTTTTAGTTCTTATAT--ATAATAAT--ATTTGT------
------------------------------------------------------
>SL13_1301_19 [organism=Anochetus mayri] rDNA, 16S
------------------------------------------------------------------------------GA
ATTTTAT--AAAATTTT-AATTTAAATAAA--------------------------------------------------
-TTAAAAT-------------T------------TTATTT-----AATTGGGAGGATTATTAAATTTA-----AATAAC-
---TTTAATATAAA--------TTTAA--------CATA---AATTTATGAAAATT------------------------
---------------TT---------------AAATAA-----TAA------AATTAAT--------TAA--TTTAAA--
ATTAATTACCTTAGGGATAACA------GCATAAAATTATTTTTTAGTTCTTATAT--ATAATAAT--ATTTGT------
------------------------------------------------------
>MI15_0096_21 [organism=Anochetus mayri] rDNA, 16S
------------------------------------------------------------------------------GA
ATTTTAT--AAAATTTT-AATTTAAATAAA--------------------------------------------------
-TTAAAAT-------------T------------TTATTT-----AATTGGGAGGATTATTAAATTTA-----ACTAAC-
---TTTAATATAAA--------TTTAA--------CATA---AATTTATGAAAATT------------------------
---------------TT---------------AAATAA-----TAA------AATTAAT--------TAA--TTTAAA--
ATTAATTACCTTAGGGATAACA------GCATAAAATTATTTTTTAGTTCTTATAT--ATAATAAT--ATTTGT------
------------------------------------------------------
>SL13_1212_39 [organism=Anochetus mayri] rDNA, 16S
------------------------------------------------------------------------------GA
ATTTTAT--AAAATTTT-AATTTAAATAAA--------------------------------------------------
-TTAAAAT-------------T------------TTATTT-----AATTGGGAGGATTATTAAATTTA-----ATTAAC-
---TTTAATATAAA--------TTTAA--------CATA---AATTTATGAAAATT------------------------
---------------TT---------------AAATAA-----TAA------AATTAAT--------TAA--TTTAAA--
ATTAATTACCTTAGGGATAACA------GCATAAAATTATTTTTTAGTTCTTATAT--ATAATAAT--ATTTGT------
------------------------------------------------------
>CSG15_0135_02 [organism=Anochetus targionii] rDNA, 16S
------------------------------------------------------------------------------GA
ATTTTAT--AAAAAAAA-TAATTTAATAAA--------------------------------------------------
-TTTAATT-------------T------------TTATTT-----AATTGGGAGGATTATTAAATTTA-----TTTAAC-
---TTTAATATATT--------ATAAAT-------CATA---AATTAATGAATATT------------------------
---------------TTTTA----------TAAAATAA-----TTAT-----AATAAAT--------TAA--TATAAA--
ATTAATTACCTTAGGGATAACA------GCATAAAATTATTTCTTAGTTCATATAT--AAAATAAT--ATTTGT------
------------------------------------------------------
>CSG15_0139_12 [organism=Anochetus targionii] rDNA, 16S
------------------------------------------------------------------------------GA
ATTTTAT--AAAAAAAA-TAATTTAATAAA--------------------------------------------------
-TTTAATT-------------T------------TTATTT-----AATTGGGAGGATTATTAAATTTA-----TTTAAC-
---TTTAATATATT--------ATAAAT-------CATA---AATTAATGAATATT------------------------
---------------TTTTA----------TAAAATAA-----TTAT-----AATAAAT--------TAA--TATAAA--
ATTAATTACCTTAGGGATAACA------GCATAAAATTATTTCTTAGTTCATATAT--AAAATAAT--ATTTGT------
------------------------------------------------------
>CSG15_0148_11 [organism=Anochetus targionii] rDNA, 16S
------------------------------------------------------------------------------GA
ATTTTAT--AAAAAAAA-TAATTTAATAAA--------------------------------------------------
-TTTAATT-------------T------------TTATTT-----AATTGGGAGGATTATTAAATTTA-----TTTAAC-
---TTTAATATATT--------ATAAAT-------CATA---AATTAATGAATATT------------------------
---------------TTTTA----------TAAAATAA-----TTAT-----AATAAAT--------TAA--TATAAA--
ATTAATTACCTTAGGGATAACA------GCATAAAATTATTTCTTAGTTCATATAT--AAAATAAT--ATTTGT------
------------------------------------------------------
>CSG15_0208_03 [organism=Anochetus targionii] rDNA, 16S
------------------------------------------------------------------------------GA
ATTTTAT--AAAAAAAA-TAATTTAATAAA--------------------------------------------------
-TTTAATT-------------T------------TTATTT-----AATTGGGAGGATTATTAAATTTA-----TTTAAC-
---TTTAATATATT--------ATAAAT-------CATA---AATTAATGAATATT------------------------
---------------TTTTA----------TAAAATAA-----TTAT-----AATAAAT--------TAA--TATAAA--
ATTAATTACCTTAGGGATAACA------GCATAAAATTATTTCTTAGTTCATATAT--AAAATAAT--ATTTGT------
------------------------------------------------------
>CSG15_0223_05 [organism=Anochetus targionii] rDNA, 16S
------------------------------------------------------------------------------GA
ATTTTAT--AAAAAAAA-TAATTTAATAAA--------------------------------------------------
-TTTAATT-------------T------------TTATTT-----AATTGGGAGGATTATTAAATTTA-----TTTAAC-
---TTTAATATATT--------ATAAAT-------CATA---AATTAATGAATATT------------------------
---------------TTTTA----------TAAAATAA-----TTAT-----AATAAAT--------TAA--TATAAA--
ATTAATTACCTTAGGGATAACA------GCATAAAATTATTTCTTAGTTCATATAT--AAAATAAT--ATTTGT------
------------------------------------------------------
>CSG15_0343_08 [organism=Anochetus targionii] rDNA, 16S
------------------------------------------------------------------------------GA
ATTTTAT--AAAAAAAA-TAATTTAATAAA--------------------------------------------------
-TTTAATT-------------T------------TTATTT-----AATTGGGAGGATTATTAAATTTA-----TTTAAC-
---TTTAATATATT--------ATAAAT-------CATA---AATTAATGAATATT------------------------
---------------TTTTA----------TAAAATAA-----TTAT-----AATAAAT--------TAA--TATAAA--
ATTAATTACCTTAGGGATAACA------GCATAAAATTATTTCTTAGTTCATATAT--AAAATAAT--ATTTGT------
------------------------------------------------------
>MI15_0338_31 [organism=Anochetus targionii] rDNA, 16S
------------------------------------------------------------------------------GA
ATTTTAT--AAAAAAAAATAATTTAATAAA--------------------------------------------------
-TTTAATT-------------T------------TTATTT-----AATTGGGAGGATTATTAAATTTA-----TTTAAC-
---TTTAATATATT--------ATAAAT-------CATA---AATTAATGAATATT------------------------
---------------TTT-A----------TAAAATAA-----TAAT-----AATAAAT--------TAA--TATAAA--
ATTAATTACCTTAGGGATAACA------GCATAAAATTATTTATTAGTTCATATAT--AAAATAAT--ATTTGT------
------------------------------------------------------
>MI15_0339_50 [organism=Anochetus targionii] rDNA, 16S
------------------------------------------------------------------------------GA
ATTTTAT--AAAAAAAA-TAATTTAATAAA--------------------------------------------------
-TTTAATT-------------T------------TTATTT-----AATTGGGAGGATTATTAAATTTA-----TTTAAC-
---TTTAATATATT--------ATAAAT-------CATA---AATTAATGAATATT------------------------
---------------TTT-A----------TAAAATAA-----TAAT-----AATAAAT--------TAA--TATAAA--
ATTAATTACCTTAGGGATAACA------GCATAAAATTATTTATTAGTTCATATAT--AAAATAAT--ATTTGT------
------------------------------------------------------
>MI15_0349_17 [organism=Anochetus targionii] rDNA, 16S
------------------------------------------------------------------------------GA
ATTTTAT--AAAAAAAA-TAATTTAATAAA--------------------------------------------------
-TTTAATT-------------T------------TTATTT-----AATTGGGAGGATTATTAAATTTA-----TTTAAC-
---TTTAATATATT--------ATAAAT-------CATA---AATTAATGAATATT------------------------
---------------TTT-A----------TAAAATAA-----TAAT-----AATAAAT--------TAA--TATAAA--
ATTAATTACCTTAGGGATAACA------GCATAAAATTATTTATTAGTTCATATAT--AAAATAAT--ATTTGT------
------------------------------------------------------
>SL13_0017_17 [organism=Anochetus targionii] rDNA, 16S
------------------------------------------------------------------------------GA
ATTTTAT--AAAAAAAA-TAATTTAATAAA--------------------------------------------------
-TTTAATT-------------T------------TTATTT-----AATTGGGAGGATTATTAAATTTA-----TTTAAC-
---TTTAATATATT--------ATAAAT-------CATA---AATTAATGAATATT------------------------
---------------TTT-A----------TAAAATAA-----TAAT-----AATAAAT--------TAA--TATAAA--
ATTAATTACCTTAGGGATAACA------GCATAAAATTATTTACTAGTTCATATAT--AAAATAAT--ATTTGT------
------------------------------------------------------
>SL13_1057_29 [organism=Anochetus targionii] rDNA, 16S
------------------------------------------------------------------------------GA
ATTTTAT--AAAAAAAA-TAATTTAATAAA--------------------------------------------------
-TTTAATT-------------T------------TTATTT-----AATTGGGAGGATTATTAAATTTA-----TTTAAC-
---TTTAATATATT--------ATAAAT-------CATA---AATTAATGAATATT------------------------
---------------TTT-A----------TAAAATAA-----TAAT-----AATAAAT--------TAA--TATAAA--
ATTAATTACCTTAGGGATAACA------GCATAAAATTATTTACTAGTTCATATAT--AAAATAAT--ATTTGT------
------------------------------------------------------
>SL13_1314_20 [organism=Anochetus targionii] rDNA, 16S
------------------------------------------------------------------------------GA
ATTTTAT--AAAAAAAA-TAATTTAATAAA--------------------------------------------------
-TTTAATT-------------T------------TTATTT-----AATTGGGAGGATTATTAAATTTA-----TTTAAC-
---TTTAATATATT--------ATAAAT-------CATA---AATTAATGAATATT------------------------
---------------TTT-A----------TAAAATAA-----TAAT-----AATAAAT--------TAA--TATAAA--
ATTAATTACCTTAGGGATAACA------GCATAAAATTATTTACTAGTTCATATAT--AAAATAAT--ATTTGT------
------------------------------------------------------
>CSG15_0154_10 [organism=Anochetus targionii] rDNA, 16S
------------------------------------------------------------------------------GA
ATTTTAT--AAAAATTA-TAATTTAATAAA--------------------------------------------------
-TTTTATT-------------T------------TTATTT-----AATTGGGAGGATTATTAAATTTA-----TTTAAC-
---TTTAATATATT--------AAAAAT-------CATA---AATTAATGAATTTT------------------------
---------------A---------------AAAATAA-----TAA------AATAAAT--------TAA--TATAGA--
ATTAATTACCTTAGGGATAACA------GCATAAAATTATTTTTTAGTTCATATAT--AAAATAAT--ATTTGT------
------------------------------------------------------
>CSG15_0075_07 [organism=Anochetus inermis] rDNA, 16S
------------------------------------------------------------------------------GA
ATTTTAT--AAATTTAA-TATTTAATTTTA-------------------------------------------------A
TATTCAAA-------------A------------TTATTT-----AATTGGGAGGATTATTAAATTTA-----ATTAAC-
---TTTAAT--ATT--------ATTAATA-----CCATT---AATTTATGAAAAAT------------------------
---------------TAT--------------AAATAA-----TAAA-----TTTTTAT--------TAA--AATAAA--
ATTAATTACCTTAGGGATAACA------GCATAAAATTATTTTATAGCTCATATAA--AAAATAAT--ATTTGT------
------------------------------------------------------
>CSG15_0265_04 [organism=Anochetus inermis] rDNA, 16S
------------------------------------------------------------------------------GA
ATTTTAT--AAATTTAA-TATTTAATTTTA-------------------------------------------------A
TATTCAAA-------------A------------TTATTT-----AATTGGGAGGATTATTAAATTTA-----ATTAAC-
---TTTAAT--ATT--------ATTAATA-----CCATT---AATTTATGAAAAAT------------------------
---------------TAT--------------AAATAA-----TAAA-----TTTTTAT--------TAA--AATAAA--
ATTAATTACCTTAGGGATAACA------GCATAAAATTATTTTATAGCTCATATAA--AAAATAAT--ATTTGT------
------------------------------------------------------
>CSG15_0252_02 [organism=Anochetus inermis] rDNA, 16S
------------------------------------------------------------------------------GA
ATTTTAT--AAATTTAA-TATTTAATTTTA-------------------------------------------------A
TATTTAAA-------------A------------TTATTT-----AATTGGGAGGATTATTAAATTTA-----ATTAAC-
---TTTAAT--ATT--------ACTAATA-----CCATT---AATTTATGAAAAAT------------------------
---------------AAT--------------AAATAA-----TAAA-----TTTTTAT--------TAA--AATAAA--
ATTAATTACCTTAGGGATAACA------GCATAAAATTATTTTATAGCTCATATAA--AAAATAAT--ATTTGT------
------------------------------------------------------
>SL13_0013_21 [organism=Anochetus inermis] rDNA, 16S
------------------------------------------------------------------------------GA
ATTTTAT--AAATTTAA-TATTTAATTTTA-------------------------------------------------A
TATTTAAA-------------A------------TTATTT-----AATTGGGAGGATTATTAAATTAA-----ATTAAC-
---TTTAAT--ATT--------AATAATA-----CCATT---AATTTATGAAAAAT------------------------
---------------AAT--------------AAATAA-----TAAA-----TTTTTAT--------TAA--AATAAA--
ATTAATTACCTTAGGGATAACA------GCATAAAATTATTTAATAGTTCATATAA--AAAATAAT--ATTTGT------
------------------------------------------------------
>SL13_0018_13 [organism=Anochetus inermis] rDNA, 16S
------------------------------------------------------------------------------GA
ATTTTAT--AAATTTAA-TATTTAATTTTA-------------------------------------------------A
TATTTAAA-------------A------------TTATTT-----AATTGGGAGGATTATTAAATTAA-----ATTAAC-
---TTTAAT--ATT--------AATAATA-----CCATT---AATTTATGAAAAAT------------------------
---------------AAT--------------AAATAA-----TAAA-----TTTTTAT--------TAA--AATAAA--
ATTAATTACCTTAGGGATAACA------GCATAAAATTATTTAATAGTTCATATAA--AAAATAAT--ATTTGT------
------------------------------------------------------
>SL13_0020_27 [organism=Anochetus inermis] rDNA, 16S
------------------------------------------------------------------------------GA
ATTTTAT--AAATTTAA-TATTTAATTTTA-------------------------------------------------A
TATTTAAA-------------A------------TTATTT-----AATTGGGAGGATTATTAAATTAA-----ATTAAC-
---TTTAAT--ATT--------AATAATA-----CCATT---AATTTATGAAAAAT------------------------
---------------AAT--------------AAATAA-----TAAA-----TTTTTAT--------TAA--AATAAA--
ATTAATTACCTTAGGGATAACA------GCATAAAATTATTTAATAGTTCATATAA--AAAATAAT--ATTTGT------
------------------------------------------------------
>SGr_VK5W31_03 [organism=Anochetus emarginatus] rDNA, 16S
------------------------------------------------------------------------------GA
ATTTTAT--AAATTTAA-TATTTAATTTTA-------------------------------------------------A
TATATAAA-------------A------------TTATTT-----AATTGGGAGGATTATTAAATTTA-----ATTAAC-
---TTTAAT--ATT--------ATTAATA-----CCATT---AATTTATGAAAAAT------------------------
---------------AAT--------------AAATAA-----TAAA-----TTTTTAA--------TAA--AATAAA--
ATTAATTACCTTAGGGATAACA------GCATAAAATTATTTAATAGTTCATATAA--AAAATAAT--ATTTGT------
------------------------------------------------------
>CSG15_0126_06 [organism=Mayaponera arhuaca] rDNA, 16S
------------------------------------------------------------------------------GA
ATTTTAT--AGCCTAAATTATTAAAA---------------------------------------------------AAT
AGTTAGGGG--------------------------TATTT-----GATTGGGAGGATGATTAAATTAA-----TAAAAC-
---TTTAATAA-AAA-----AAAA--------TAAACTA--AAGTTATAGGAAT--------------------------
----------------TA--------------AATAATTGA-ATGATAATA-----AT---------TAT--AAAAGA--
ATTAATTACCTTAGGGATAACA------GCATAATATTTTTTTATAGTCCATATAA--AAAAAAAT--GTTTATGACCTC
GATGTTG-----------------------------------------------
>CSG15_0181_03 [organism=Mayaponera arhuaca] rDNA, 16S
------------------------------------------------------------------------------GA
ATTTTAT--AGCCTAAATTATTAAAA---------------------------------------------------AAT
AGTTAGGGG--------------------------TATTT-----GATTGGGAGGATGATTAAATTAA-----TAAAAC-
---TTTAATAA-AAA-----AAAA--------TAAACTA--AAGTTATAGGAAT--------------------------
----------------TA--------------AATAATTGA-ATGATAATA-----AT---------TAT--AAAAGA--
ATTAATTACCTTAGGGATAACA------GCATAATATTTTTTTATAGTCCATATAA--AAAAAAAT--GTTTAT------
------------------------------------------------------
>SGr_PaPiW31_11 [organism=Mayaponera pergandei] rDNA, 16S
------------------------------------------------------------------------------GA
ATTTTAT--AGCCTAAATTATTAAAA---------------------------------------------------AAT
AGTTAGGGG--------------------------TATTT-----GATTGGGAGGATGATTAAATTAA-----TAAAAC-
---TTTAATAA-AAA-----AAAA--------TAAACTA--AAGTTATAGGAAT--------------------------
----------------TA--------------AATAATTGA-ATGATAATA-----AT---------TAT--AAAAGA--
ATTAATTACCTTAGGGATAACA------GCATAATATTTTTTTATAGTCCATATAA--AAAAAAAT--GTTTAT------
------------------------------------------------------
>SGr_VK5W28_09 [organism=Mayaponera pergandei] rDNA, 16S
------------------------------------------------------------------------------GA
ATTTTAT--AGCCTAAATTATTAAAA---------------------------------------------------AAT
AGTTAGGGG--------------------------TATTT-----GATTGGGAGGATGATTAAATTAA-----TAAAAC-
---TTTAATAA-AAA-----AAAA--------TAAACTA--AAGTTATAGGAAT--------------------------
----------------TA--------------AATAATTGA-ATGATAATA-----AT---------TAT--AAAAGA--
ATTAATTACCTTAGGGATAACA------GCATAATATTTTTTTATAGTCCATATAA--AAAAAAAT--GTTTAT------
------------------------------------------------------
>SGr_VK5W32_07 [organism=Mayaponera pergandei] rDNA, 16S
------------------------------------------------------------------------------GA
ATTTTAT--AGCCTAAATTATTAAAA---------------------------------------------------AAT
AGTTAGGGG--------------------------TATTT-----GATTGGGAGGATGATTAAATTAA-----TAAAAC-
---TTTAATAA-AAA-----AAAA--------TAAACTA--AAGTTATAGGAAT--------------------------
----------------TA--------------AATAATTGA-ATGATAATA-----AT---------TAT--AAAAGA--
ATTAATTACCTTAGGGATAACA------GCATAATATTTTTTTATAGTCCATATAA--AAAAAAAT--GTTTAT------
------------------------------------------------------
>SGr_VK2W20_06 [organism=Mayaponera pergandei] rDNA, 16S
------------------------------------------------------------------------------GA
ATTTTAT--AGCCTAAATTATTAAAA---------------------------------------------------AAT
AGTTAGGGG--------------------------TATTT-----GATTGGGAGGATGATTAAATTAA-----TAAAAC-
---TTTAATAA-AAA-----AAAAA-------TAAACTA--AAGTTATAGGAAT--------------------------
----------------TA--------------AATAATTGA-ATGATAATA-----AT---------TAT--AAAAGA--
ATTAATTACCTTAGGGATAACA------GCATAATATTTTTTTATAGTCCATATAA--AAAAAAAT--GTTTAT------
------------------------------------------------------
>SGr_VK5W37_07 [organism=Mayaponera pergandei] rDNA, 16S
------------------------------------------------------------------------------GA
ATTTTAT--AGCCTAAATTATTAAAA---------------------------------------------------AAT
AGTTAGGGG--------------------------TATTT-----GATTGGGAGGATGATTAAATTAA-----TAAAAC-
---TTTAATAA-AAA-----AAAA--------TAAACTA--AAGTTATAGGAAT--------------------------
----------------TA--------------AATAATTGA-ATGATAATA-----AT---------TAT--AAAAGA--
ATTAATTACCTTAGGGATAACA------GCATAATATTTTTTTATAGTCCATATAA--AAAAAAAT--GTTTAT------
------------------------------------------------------
>SGr_VK5W39_06 [organism=Mayaponera pergandei] rDNA, 16S
------------------------------------------------------------------------------GA
ATTTTAT--AGCCTAAATTATTAAAA---------------------------------------------------AAT
AGTTAGGGG--------------------------TATTT-----GATTGGGAGGATGATTAAATTAA-----TAAAAC-
---TTTAATAA-AAA-----AAAA--------TAAACTA--AAGTTATAGGAAT--------------------------
----------------TA--------------AATAATTGA-ATGATAATA-----AT---------TAT--AAAAGA--
ATTAATTACCTTAGGGATAACA------GCATAATATTTTTTTATAGTCCATATAA--AAAAAAAT--GTTTAT------
------------------------------------------------------
>SGr_VK5W40_11 [organism=Mayaponera pergandei] rDNA, 16S
------------------------------------------------------------------------------GA
ATTTTAT--AGCCTAAATTATTAAAA---------------------------------------------------AAT
AGTTAGGGG--------------------------TATTT-----GATTGGGAGGATGATTAAATTAA-----TAAAAC-
---TTTAATAA-AAA-----AAAA--------TAAACTA--AAGTTATAGGAAT--------------------------
----------------TA--------------AATAATTGA-ATGATAATA-----AT---------TAT--AAAAGA--
ATTAATTACCTTAGGGATAACA------GCATAATATTTTTTTATAGTCCATATAA--AAAAAAAT--GTTTAT------
------------------------------------------------------
>CSG15_0048_03 [organism=Hypoponera foreli] rDNA, 16S
------------------------------------------------------------------------------GA
ATTTTAT--ATTTTAATATGTAATAA---TA----------------------------------------------CAT
AATTAAAA---------------------------TATTT-----TATTGGGAGGATATTTAAATTTA-----ATAAAC-
---TTTAATTA-TTA-----ATAA--CATGGATGAATGA--AAATTAAAAAAAA--------------------------
--------TA--TTAATA--------TTTAAGAATAAATGA-ATAATTATGTAGTAAT---------TAT--TAAAGA--
ATTAATTACCTTAGGGATAACA------GCATAATATTTTTTTGTAGTTCATATAT--AAAAAAAT--GCTTGT------
------------------------------------------------------
>CSG15_0051_08 [organism=Hypoponera foreli] rDNA, 16S
------------------------------------------------------------------------------GA
ATTTTAT--ATTTTAATATGTAATAA---TA----------------------------------------------CAT
AATTAAAA---------------------------TATTT-----TATTGGGAGGATATTTAAATTTA-----ATAAAC-
---TTTAATTA-TTA-----ATAA--CATGGATGAATGA--AAATTAAAAAAAA--------------------------
--------TA--TTAATA--------TTTAAGAATAAATGA-ATAATTATGTAGTAAT---------TAT--TAAAGA--
ATTAATTACCTTAGGGATAACA------GCATAATATTTTTTTGTAGTTCATATAT--AAAAAAAT--GCTTGT------
------------------------------------------------------
>CSG15_0058_05 [organism=Hypoponera foreli] rDNA, 16S
------------------------------------------------------------------------------GA
ATTTTAT--ATTTTAATATGTAATAA---TA----------------------------------------------CAT
AATTAAAA---------------------------TATTT-----TATTGGGAGGATATTTAAATTTA-----ATAAAC-
---TTTAATTA-TTA-----ATAA--CATGGATGAATGA--AAATTAAAAAAAA--------------------------
--------TA--TTAATA--------TTTAAGAATAAATGA-ATAATTATGTAGTAAT---------TAT--TAAAGA--
ATTAATTACCTTAGGGATAACA------GCATAATATTTTTTTGTAGTTCATATAT--AAAAAAAT--GCTTGT------
------------------------------------------------------
>CSG15_0059_04 [organism=Hypoponera foreli] rDNA, 16S
------------------------------------------------------------------------------GA
ATTTTAT--ATTTTAATATGTAATAA---TA----------------------------------------------CAT
AATTAAAA---------------------------TATTT-----TATTGGGAGGATATTTAAATTTA-----ATAAAC-
---TTTAATTA-TTA-----ATAA--CATGGATGAATGA--AAATTAAAAAAAA--------------------------
--------TA--TTAATA--------TTTAAGAATAAATGA-ATAATTATGTAGTAAT---------TAT--TAAAGA--
ATTAATTACCTTAGGGATAACA------GCATAATATTTTTTTGTAGTTCATATAT--AAAAAAAT--GCTTGT------
------------------------------------------------------
>CSG15_0156_03 [organism=Hypoponera foreli] rDNA, 16S
------------------------------------------------------------------------------GA
ATTTTAT--ATTTTAATATGTAATAA---TA----------------------------------------------CAT
AATTAAAA---------------------------TATTT-----TATTGGGAGGATATTTAAATTTA-----ATAAAC-
---TTTAATTA-TTA-----ATAA--CATGGATGAATGA--AAATTAAAAAAAA--------------------------
--------TA--TTAATA--------TTTAAGAATAAATGA-ATAATTATGTAGTAAT---------TAT--TAAAGA--
ATTAATTACCTTAGGGATAACA------GCATAATATTTTTTTGTAGTTCATATAT--AAAAAAAT--GCTTGT------
------------------------------------------------------
>CSG15_0268_04 [organism=Hypoponera foreli] rDNA, 16S
------------------------------------------------------------------------------GA
ATTTTAT--ATTTTAATATGTAATAA---TA----------------------------------------------CAT
AATTAAAA---------------------------TATTT-----TATTGGGAGGATATTTAAATTTA-----ATAAAC-
---TTTAATTA-TTA-----ATAA--CATGGATGAATGA--AAATTAAAAAAAA--------------------------
--------TA--TTAATA--------TTTAAGAATAAATGA-ATAATTATGTAGTAAT---------TAT--TAAAGA--
ATTAATTACCTTAGGGATAACA------GCATAATATTTTTTTGTAGTTCATATAT--AAAAAAAT--GCTTGT------
------------------------------------------------------
>SGr_PaPiW37_02 [organism=Hypoponera foreli] rDNA, 16S
------------------------------------------------------------------------------GA
ATTTTAT--ATTTTAATATGTAATAA---TA----------------------------------------------CAT
AATTAAAA---------------------------TATTT-----TATTGGGAGGATATTTAAATTTA-----ATAAAC-
---TTTAATTA-TTA-----ATAA--CATGGATGAATGA--AAATTAAAAAAAA--------------------------
--------TA--TTAATA--------TTTAAGAATAAATGA-ATAATTATGTAGTAAT---------TAT--TAAAGA--
ATTAATTACCTTAGGGATAACA------GCATAATATTTTTTTGTAGTTCATATAT--AAAAAAAT--GCTTGT------
------------------------------------------------------
>SL13_0995_37 [organism=Hypoponera foreli] rDNA, 16S
------------------------------------------------------------------------------GA
ATTTTAT--ATTTTAATATGTAATAA---TA----------------------------------------------TAT
AATTAAAA---------------------------TATTT-----TATTGGGAGGATATTTAAATTTA-----ATAAAC-
---TTTAATTA-TTA-----ATAA--CATTGATGAATGAGAAAATTTTAAAAAA--------------------------
--------TA--TTAATA--------TTTAAGAATAAATGA-ATAATTATG----AAT---------TAT--TAAAGA--
ATTAATTACCTTAGGGATAACA------GCATAATATTTTTTTGTAGTTCATATAT--AAAAAAAT--GCTTGT------
------------------------------------------------------
>SL13_1062_19 [organism=Hypoponera foreli] rDNA, 16S
------------------------------------------------------------------------------GA
ATTTTAT--ATTTTAATATGTAATAA---TA----------------------------------------------TAT
AATTAAAA---------------------------TATTT-----TATTGGGAGGATATTTAAATTTA-----ATAAAC-
---TTTAATTA-TTA-----ATAA--CATTGATGAATGAGAAAATTTTAAAAAA--------------------------
--------TA--TTAATA--------TTTAAGAATAAATGA-ATAATTATG----AAT---------TAT--TAAAGA--
ATTAATTACCTTAGGGATAACA------GCATAATATTTTTTTGTAGTTCATATAT--AAAAAAAT--GCTTGT------
------------------------------------------------------
>CSG15_0049_04 [organism=Hypoponera foreli] rDNA, 16S
------------------------------------------------------------------------------GA
ATTTTAT--ATTTTAATATGTAATAA---TA----------------------------------------------TAT
AATTAAAA---------------------------TATTT-----TATTGGGAGGATATTTAAATTTA-----ATAAAC-
---TTTAATTA-TTA-----ATAA--CATTGATGAATGA--AAATTTTAAAAAA--------------------------
--------TA--TTAATA--------TTTAAGAATAAATGA-ATAATTATG----AAT---------TAT--TAAAGA--
ATTAATTACCTTAGGGATAACA------GCATAATATTTTTTTGTAGTTCATATAT--AAAAAAAT--GCTTGT------
------------------------------------------------------
>CSG15_0128_05 [organism=Hypoponera foreli] rDNA, 16S
------------------------------------------------------------------------------GA
ATTTTAT--ATTTTAATATGTAATAA---TA----------------------------------------------TAT
AATTAAAA---------------------------TATTT-----TATTGGGAGGATATTTAAATTTA-----ATAAAC-
---TTTAATTA-TTA-----ATAA--CATTGATGAATGA--AAATTTTAAAAAA--------------------------
--------TA--TTAATA--------TTTAAGAATAAATGA-ATAATTATG----AAT---------TAT--TAAAGA--
ATTAATTACCTTAGGGATAACA------GCATAATATTTTTTTGTAGTTCATATAT--AAAAAAAT--GCTTGT------
------------------------------------------------------
>CSG15_0129_09 [organism=Hypoponera foreli] rDNA, 16S
------------------------------------------------------------------------------GA
ATTTTAT--ATTTTAATATGTAATAA---TA----------------------------------------------TAT
AATTAAAA---------------------------TATTT-----TATTGGGAGGATATTTAAATTTA-----ATAAAC-
---TTTAATTA-TTA-----ATAA--CATTGATGAATGA--AAATTTTAAAAAA--------------------------
--------TA--TTAATA--------TTTAAGAATAAATGA-ATAATTATG----AAT---------TAT--TAAAGA--
ATTAATTACCTTAGGGATAACA------GCATAATATTTTTTTGTAGTTCATATAT--AAAAAAAT--GCTTGT------
------------------------------------------------------
>CSG15_0130_03 [organism=Hypoponera foreli] rDNA, 16S
------------------------------------------------------------------------------GA
ATTTTAT--ATTTTAATATGTAATAA---TA----------------------------------------------TAT
AATTAAAA---------------------------TATTT-----TATTGGGAGGATATTTAAATTTA-----ATAAAC-
---TTTAATTA-TTA-----ATAA--CATTGATGAATGA--AAATTTTAAAAAA--------------------------
--------TA--TTAATA--------TTTAAGAATAAATGA-ATAATTATG----AAT---------TAT--TAAAGA--
ATTAATTACCTTAGGGATAACA------GCATAATATTTTTTTGTAGTTCATATAT--AAAAAAAT--GCTTGT------
------------------------------------------------------
>CSG15_0135_03 [organism=Hypoponera foreli] rDNA, 16S
------------------------------------------------------------------------------GA
ATTTTAT--ATTTTAATATGTAATAA---TA----------------------------------------------TAT
AATTAAAA---------------------------TATTT-----TATTGGGAGGATATTTAAATTTA-----ATAAAC-
---TTTAATTA-TTA-----ATAA--CATTGATGAATGA--AAATTTTAAAAAA--------------------------
--------TA--TTAATA--------TTTAAGAATAAATGA-ATAATTATG----AAT---------TAT--TAAAGA--
ATTAATTACCTTAGGGATAACA------GCATAATATTTTTTTGTAGTTCATATAT--AAAAAAAT--GCTTGT------
------------------------------------------------------
>CSG15_0139_07 [organism=Hypoponera foreli] rDNA, 16S
------------------------------------------------------------------------------GA
ATTTTAT--ATTTTAATATGTAATAA---TA----------------------------------------------TAT
AATTAAAA---------------------------TATTT-----TATTGGGAGGATATTTAAATTTA-----ATAAAC-
---TTTAATTA-TTA-----ATAA--CATTGATGAATGA--AAATTTTAAAAAA--------------------------
--------TA--TTAATA--------TTTAAGAATAAATGA-ATAATTATG----AAT---------TAT--TAAAGA--
ATTAATTACCTTAGGGATAACA------GCATAATATTTTTTTGTAGTTCATATAT--AAAAAAAT--GCTTGT------
------------------------------------------------------
>CSG15_0274_02 [organism=Hypoponera foreli] rDNA, 16S
------------------------------------------------------------------------------GA
ATTTTAT--ATTTTAATATGTAATAA---TA----------------------------------------------TAT
AATTAAAA---------------------------TATTT-----TATTGGGAGGATATTTAAATTTA-----ATAAAC-
---TTTAATTA-TTA-----ATAA--CATTGATGAATGA--AAATTTTAAAAAA--------------------------
--------TA--TTAATA--------TTTAAGAATAAATGA-ATAATTATG----AAT---------TAT--TAAAGA--
ATTAATTACCTTAGGGATAACA------GCATAATATTTTTTTGTAGTTCATATAT--AAAAAAAT--GCTTGT------
------------------------------------------------------
>CSG15_0275_09 [organism=Hypoponera foreli] rDNA, 16S
------------------------------------------------------------------------------GA
ATTTTAT--ATTTTAATATGTAATAA---TA----------------------------------------------TAT
AATTAAAA---------------------------TATTT-----TATTGGGAGGATATTTAAATTTA-----ATAAAC-
---TTTAATTA-TTA-----ATAA--CATTGATGAATGA--AAATTTTAAAAAA--------------------------
--------TA--TTAATA--------TTTAAGAATAAATGA-ATAATTATG----AAT---------TAT--TAAAGA--
ATTAATTACCTTAGGGATAACA------GCATAATATTTTTTTGTAGTTCATATAT--AAAAAAAT--GCTTGT------
------------------------------------------------------
>CSG15_0280_01 [organism=Hypoponera foreli] rDNA, 16S
------------------------------------------------------------------------------GA
ATTTTAT--ATTTTAATATGTAATAA---TA----------------------------------------------TAT
AATTAAAA---------------------------TATTT-----TATTGGGAGGATATTTAAATTTA-----ATAAAC-
---TTTAATTA-TTA-----ATAA--CATTGATGAATGA--AAATTTTAAAAAA--------------------------
--------TA--TTAATA--------TTTAAGAATAAATGA-ATAATTATG----AAT---------TAT--TAAAGA--
ATTAATTACCTTAGGGATAACA------GCATAATATTTTTTTGTAGTTCATATAT--AAAAAAAT--GCTTGT------
------------------------------------------------------
>TR17_0176_11 [organism=Hypoponera foreli] rDNA, 16S
------------------------------------------------------------------------------GA
ATTTTAT--ATTTTAATATGTAATAA---TA----------------------------------------------TAT
AATTAAAA---------------------------TATTT-----TATTGGGAGGATATTTAAATTTA-----ATAAAC-
---TTTAATTA-TTA-----ATAA--CATGGATGAATGA-AAATTTTAAAAAAA--------------------------
--------TA--TTAATA--------TTTAAGAATAAATGA-ATAATTATG----AAT---------TAT--TAAAGA--
ATTAATTACCTTAGGGATAACA------GCATAATATTTTTTTGTAGTTCATATAT--AAAAAAAT--GCTTGT------
------------------------------------------------------
>SGr_VK1W6_05 [organism=Hypoponera foreli] rDNA, 16S
------------------------------------------------------------------------------GA
ATTTTAT--ATTTTAATATGTAATAA---TA----------------------------------------------TAT
AATTAAAA---------------------------TATTT-----TATTGGGAGGATATTTAAATTTA-----ATAAAC-
---TTTAATTA-TTA-----ATAA--CATGGATGAATGA--AAATTTTAAAAAA--------------------------
--------TAA-TTAATA--------TTTAAGAATAAATGA-ATAATTATG----AAT---------TAT--TAAAGA--
ATTAATTACCTTAGGGATAACA------GCATAATATTTTTTTGTAGTTCATATAT--AAAAAAAT--GCTTGT------
------------------------------------------------------
>GAL18_0019_17 [organism=Hypoponera foreli] rDNA, 16S
------------------------------------------------------------------------------GA
ATTTTAT--ATTTTAATATATAATAA---TA----------------------------------------------TAT
AATTAAAA---------------------------TATTT-----TATTGGGAGGATATTTAAATTTA-----ATAAAC-
---TTTAATTA-TTA-----ATAA--CATGAATGAATGAGAAAATTATAAAAAA--------------------------
--------TA--TTAATA--------TTTAAGAATAAATGA-ATAATTATG----AAT---------TAT--TAAAGA--
ATTAATTACCTTAGGGATAACA------GCATAATATTTTTTTGTAGTTCATATAT--AAAAAAAT--GCTTGT------
------------------------------------------------------
>MI15_0478_19 [organism=Hypoponera foreli] rDNA, 16S
------------------------------------------------------------------------------GA
ATTTTAT--ATTTTAATATGTAATAAATATA----------------------------------------------TA-
-ATTAAAA---------------------------TATTT-----TATTGGGAGGATATTTAAATTTA-----ATAAAC-
---TTTAATTA-TTA-----ATAA--CATAGATGAATGA-AAATTTTTAAAAA---------------------------
--------TA--TAAATA--------TTTAAGAATAAATGA-ATAATTATG---TAAT---------TAT--TAAAGA--
ATTAATTACCTTAGGGATAACA------GCATAATATTTTTTTGTAGTTCATATAT--AAAAAAAT--GCTTGT------
------------------------------------------------------
>SL13_0134_61 [organism=Hypoponera foreli] rDNA, 16S
------------------------------------------------------------------------------GA
ATTTTAT--ATTTTAATATGTAATAAATATA----------------------------------------------TAT
AATTAAAA---------------------------TATTT-----TATTGGGAGGATATTTAAATTTA-----ATAAAC-
---TTTAATTA-TTA-----ATAA--CATAGATGAATGA-AAATTTTTAAAAA---------------------------
--------TA--TAAATA--------TTTAAGAATAAATGA-ATAATTATG---TAAT---------TAT--TAAAGA--
ATTAATTACCTTAGGGATAACA------GCATAATATTTTTTTGTAGTTCATATAT--AAAAAAAT--GCTTGT------
------------------------------------------------------
>CSG15_0076_05 [organism=Hypoponera foreli] rDNA, 16S
------------------------------------------------------------------------------GA
ATTTTAT--ATTTTAATATGTAATAAATATA----------------------------------------------TAT
AATTAAAA---------------------------TATTT-----TATTGGGAGGATATTTAAATTTA-----ATAAAC-
---TTTAATTA-TTA-----ATAA--CATAGATGAATGA-AAATTTTTAAAAAA--------------------------
--------TA--TAAATA--------TTTAAGAATAAATGA-ATAATTATG---TAAT---------TAT--TAAAGA--
ATTAATTACCTTAGGGATAACA------GCATAATATTTTTTTGTAGTTCATATAT--AAAAAAAT--GCTTGT------
------------------------------------------------------
>CSG15_0079_11 [organism=Hypoponera foreli] rDNA, 16S
------------------------------------------------------------------------------GA
ATTTTAT--ATTTTAATATGTAATAAATATA----------------------------------------------TAT
AATTAAAA---------------------------TATTT-----TATTGGGAGGATATTTAAATTTA-----ATAAAC-
---TTTAATTA-TTA-----ATAA--CATAGATGAATGA-AAATTTTTAAAAAA--------------------------
--------TA--TAAATA--------TTTAAGAATAAATGA-ATAATTATG---TAAT---------TAT--TAAAGA--
ATTAATTACCTTAGGGATAACA------GCATAATATTTTTTTGTAGTTCATATAT--AAAAAAAT--GCTTGT------
------------------------------------------------------
>CSG15_0214_01 [organism=Gigantiops destructor] rDNA, 16S
-------------------------------------------------------------GAATTTAATATAAATATTA
ATTATTT--AATTTAATTTTTAAAAA----A----------------------------------------------AGT
AATATTTA---------------------------TATTT-----TATTGGGAGGATAATTTAATTTA-----ATTAAC-
---TTAAAGTA-TAA-----AAAAATCATTAATTAATGGATTAATTAAAATAAAAATTAATAATAAATTTTTTTATTTTT
AATATTAATAA-TTAATAAATAGTATTTTAAAAATTAATTATATATTTATATTTAAATAAGAAAATTTAA--AAAAAA--
ATTAATTACCTTAGGGATAACA------GCATAATATTTTTTGAAAGATCATATTA--AAAAAAAT--GTTTGT------
------------------------------------------------------
>SGr_PaAW21_01 [organism=Gigantiops destructor] rDNA, 16S
-------------------------------------------------------------GAATTTAATATAAATATTA
ATTATTT--AATTTAATTTTTAAAAA----A----------------------------------------------AGT
AATATTTA---------------------------TATTT-----TATTGGGAGGATAATTTAATTTA-----ATTAAC-
---TTAAAGTA-TAA-----AAAAATCATTAATTAATGGATTAATTAAAATAAAAATTAATAATAAATTTTTTTATTTTT
AATATTAATAA-TTAATAAATAGTATTTTAAAAATTAATTATATATTTATATTTAAATAAGAAAATTTAA--AAAAAA--
ATTAATTACCTTAGGGATAACA------GCATAATATTTTTTGAAAGATCATATTA--AAAAAAAT--GTTTGT------
------------------------------------------------------
>CSG15_0086_01 [organism=Mayaponera constricta] rDNA, 16S
------------------------------------------------------------------------------GA
ATTTTAT--AATCTTAATTAAATTAA---------------------------------------------------TTT
AATTAAGAT--------------------------TATTT-----AATTGGGAGGATAATTAAATTTA-----TTTAAC-
---TTTAATAA-AAA-----TTTT-------ATAACTTT---AATTAAAGAAA---------------------------
----------------TA-------------AAATTAAAGA-ATAATTTTT----AAT---------TAT--ATTAGA--
ATTAATTACCTTAGGGATAACA------GCATAATATTTTTTTTTAGTTCATATAT--AAAAAAAT--GTTTAT------
------------------------------------------------------
>CSG15_0110_02 [organism=Mayaponera constricta] rDNA, 16S
------------------------------------------------------------------------------GA
ATTTTAT--AATCTTAATTAAATTAA---------------------------------------------------TTT
AATTAAGAT--------------------------TATTT-----AATTGGGAGGATAATTAAATTTA-----TTTAAC-
---TTTAATAA-AAA-----TTTT-------ATAACTTT---AATTAAAGAAA---------------------------
----------------TA-------------AAATTAAAGA-ATAATTTTT----AAT---------TAT--ATTAGA--
ATTAATTACCTTAGGGATAACA------GCATAATATTTTTTTTTAGTTCATATAT--AAAAAAAT--GTTTAT------
------------------------------------------------------
>CSG15_0111_01 [organism=Mayaponera constricta] rDNA, 16S
------------------------------------------------------------------------------GA
ATTTTAT--AATCTTAATTAAATTAA---------------------------------------------------TTT
AATTAAGAT--------------------------TATTT-----AATTGGGAGGATAATTAAATTTA-----TTTAAC-
---TTTAATAA-AAA-----TTTT-------ATAACTTT---AATTAAAGAAA---------------------------
----------------TA-------------AAATTAAAGA-ATAATTTTT----AAT---------TAT--ATTAGA--
ATTAATTACCTTAGGGATAACA------GCATAATATTTTTTTTTAGTTCATATAT--AAAAAAAT--GTTTAT------
------------------------------------------------------
>CSG15_0121_05 [organism=Mayaponera constricta] rDNA, 16S
------------------------------------------------------------------------------GA
ATTTTAT--AATCTTAATTAAATTAA---------------------------------------------------TTT
AATTAAGAT--------------------------TATTT-----AATTGGGAGGATAATTAAATTTA-----TTTAAC-
---TTTAATAA-AAA-----TTTT-------ATAACTTT---AATTAAAGAAA---------------------------
----------------TA-------------AAATTAAAGA-ATAATTTTT----AAT---------TAT--ATTAGA--
ATTAATTACCTTAGGGATAACA------GCATAATATTTTTTTTTAGTTCATATAT--AAAAAAAT--GTTTAT------
------------------------------------------------------
>CSG15_0125_05 [organism=Mayaponera constricta] rDNA, 16S
------------------------------------------------------------------------------GA
ATTTTAT--AATCTTAATTAAATTAA---------------------------------------------------TTT
AATTAAGAT--------------------------TATTT-----AATTGGGAGGATAATTAAATTTA-----TTTAAC-
---TTTAATAA-AAA-----TTTT-------ATAACTTT---AATTAAAGAAA---------------------------
----------------TA-------------AAATTAAAGA-ATAATTTTT----AAT---------TAT--ATTAGA--
ATTAATTACCTTAGGGATAACA------GCATAATATTTTTTTTTAGTTCATATAT--AAAAAAAT--GTTTAT------
------------------------------------------------------
>CSG15_0276_03 [organism=Mayaponera constricta] rDNA, 16S
------------------------------------------------------------------------------GA
ATTTTAT--AATCTTAATTAAATTAA---------------------------------------------------TTT
AATTAAGAT--------------------------TATTT-----AATTGGGAGGATAATTAAATTTA-----TTTAAC-
---TTTAATAA-AAA-----TTTT-------ATAACTTT---AATTAAAGAAA---------------------------
----------------TA-------------AAATTAAAGA-ATAATTTTT----AAT---------TAT--ATTAGA--
ATTAATTACCTTAGGGATAACA------GCATAATATTTTTTTTTAGTTCATATAT--AAAAAAAT--GTTTAT------
------------------------------------------------------
>CSG15_0288_10 [organism=Mayaponera constricta] rDNA, 16S
------------------------------------------------------------------------------GA
ATTTTAT--AATCTTAATTAAATTAA---------------------------------------------------TTT
AATTAAGAT--------------------------TATTT-----AATTGGGAGGATAATTAAATTTA-----TTTAAC-
---TTTAATAA-AAA-----TTTT-------ATAACTTT---AATTAAAGAAA---------------------------
----------------TA-------------AAATTAAAGA-ATAATTTTT----AAT---------TAT--ATTAGA--
ATTAATTACCTTAGGGATAACA------GCATAATATTTTTTTTTAGTTCATATAT--AAAAAAAT--GTTTAT------
------------------------------------------------------
>CSG15_0296_01 [organism=Mayaponera constricta] rDNA, 16S
------------------------------------------------------------------------------GA
ATTTTAT--AATCTTAATTAAATTAA---------------------------------------------------TTT
AATTAAGAT--------------------------TATTT-----AATTGGGAGGATAATTAAATTTA-----TTTAAC-
---TTTAATAA-AAA-----TTTT-------ATAACTTT---AATTAAAGAAA---------------------------
----------------TA-------------AAATTAAAGA-ATAATTTTT----AAT---------TAT--ATTAGA--
ATTAATTACCTTAGGGATAACA------GCATAATATTTTTTTTTAGTTCATATAT--AAAAAAAT--GTTTAT------
------------------------------------------------------
>CSG15_0303_01 [organism=Mayaponera constricta] rDNA, 16S
------------------------------------------------------------------------------GA
ATTTTAT--AATCTTAATTAAATTAA---------------------------------------------------TTT
AATTAAGAT--------------------------TATTT-----AATTGGGAGGATAATTAAATTTA-----TTTAAC-
---TTTAATAA-AAA-----TTTT-------ATAACTTT---AATTAAAGAAA---------------------------
----------------TA-------------AAATTAAAGA-ATAATTTTT----AAT---------TAT--ATTAGA--
ATTAATTACCTTAGGGATAACA------GCATAATATTTTTTTTTAGTTCATATAT--AAAAAAAT--GTTTAT------
------------------------------------------------------
>CSG15_0343_02 [organism=Mayaponera constricta] rDNA, 16S
------------------------------------------------------------------------------GA
ATTTTAT--AATCTTAATTAAATTAA---------------------------------------------------TTT
AATTAAGAT--------------------------TATTT-----AATTGGGAGGATAATTAAATTTA-----TTTAAC-
---TTTAATAA-AAA-----TTTT-------ATAACTTT---AATTAAAGAAA---------------------------
----------------TA-------------AAATTAAAGA-ATAATTTTT----AAT---------TAT--ATTAGA--
ATTAATTACCTTAGGGATAACA------GCATAATATTTTTTTTTAGTTCATATAT--AAAAAAAT--GTTTAT------
------------------------------------------------------
>SGr_PaAW10_03 [organism=Mayaponera constricta] rDNA, 16S
------------------------------------------------------------------------------GA
ATTTTAT--AATCTTAATTAAATTAA---------------------------------------------------TTT
AATTAAGAT--------------------------TATTT-----AATTGGGAGGATAATTAAATTTA-----TTTAAC-
---TTTAATAA-AAA-----TTTT-------ATAACTTT---AATTAAAGAAA---------------------------
----------------TA-------------AAATTAAAGA-ATAATTTTT----AAT---------TAT--ATTAGA--
ATTAATTACCTTAGGGATAACA------GCATAATATTTTTTTTTAGTTCATATAT--AAAAAAAT--GTTTAT------
------------------------------------------------------
>SGr_PaAW14_05 [organism=Mayaponera constricta] rDNA, 16S
------------------------------------------------------------------------------GA
ATTTTAT--AATCTTAATTAAATTAA---------------------------------------------------TTT
AATTAAGAT--------------------------TATTT-----AATTGGGAGGATAATTAAATTTA-----TTTAAC-
---TTTAATAA-AAA-----TTTT-------ATAACTTT---AATTAAAGAAA---------------------------
----------------TA-------------AAATTAAAGA-ATAATTTTT----AAT---------TAT--ATTAGA--
ATTAATTACCTTAGGGATAACA------GCATAATATTTTTTTTTAGTTCATATAT--AAAAAAAT--GTTTAT------
------------------------------------------------------
>SGr_PaAW19_04 [organism=Mayaponera constricta] rDNA, 16S
------------------------------------------------------------------------------GA
ATTTTAT--AATCTTAATTAAATTAA---------------------------------------------------TTT
AATTAAGAT--------------------------TATTT-----AATTGGGAGGATAATTAAATTTA-----TTTAAC-
---TTTAATAA-AAA-----TTTT-------ATAACTTT---AATTAAAGAAA---------------------------
----------------TA-------------AAATTAAAGA-ATAATTTTT----AAT---------TAT--ATTAGA--
ATTAATTACCTTAGGGATAACA------GCATAATATTTTTTTTTAGTTCATATAT--AAAAAAAT--GTTTAT------
------------------------------------------------------
>SGr_PaAW40_04 [organism=Mayaponera constricta] rDNA, 16S
------------------------------------------------------------------------------GA
ATTTTAT--AATCTTAATTAAATTAA---------------------------------------------------TTT
AATTAAGAT--------------------------TATTT-----AATTGGGAGGATAATTAAATTTA-----TTTAAC-
---TTTAATAA-AAA-----TTTT-------ATAACTTT---AATTAAAGAAA---------------------------
----------------TA-------------AAATTAAAGA-ATAATTTTT----AAT---------TAT--ATTAGA--
ATTAATTACCTTAGGGATAACA------GCATAATATTTTTTTTTAGTTCATATAT--AAAAAAAT--GTTTAT------
------------------------------------------------------
>SGr_PaHW4_02 [organism=Mayaponera constricta] rDNA, 16S
------------------------------------------------------------------------------GA
ATTTTAT--AATCTTAATTAAATTAA---------------------------------------------------TTT
AATTAAGAT--------------------------TATTT-----AATTGGGAGGATAATTAAATTTA-----TTTAAC-
---TTTAATAA-AAA-----TTTT-------ATAACTTT---AATTAAAGAAA---------------------------
----------------TA-------------AAATTAAAGA-ATAATTTTT----AAT---------TAT--ATTAGA--
ATTAATTACCTTAGGGATAACA------GCATAATATTTTTTTTTAGTTCATATAT--AAAAAAAT--GTTTAT------
------------------------------------------------------
>MI15_0345_14 [organism=Mayaponera constricta] rDNA, 16S
------------------------------------------------------------------------------GA
ATTTTAT--AATCTTAATTAAATTAA---------------------------------------------------TTT
AATTAAGAT--------------------------TATTT-----AATTGGGAGGATAATTAAATTTA-----CTTAAC-
---TTTAATAA-AAA-----TTTT-------ATAACTTT---AATTAAAGAAA---------------------------
----------------TA-------------AAATTAAAGA-ATAATTTTT----AAT---------TAT--ATTAAA--
ATTAATTACCTTAGGGATAACA------GCATAATATTTTTTTTTAGTCCATATAT--AAAAAAAT--GTTTAT------
------------------------------------------------------
>MI15_0385_17 [organism=Mayaponera constricta] rDNA, 16S
------------------------------------------------------------------------------GA
ATTTTAT--AATCTTAATTAAATTAA---------------------------------------------------TTT
AATTAAGAT--------------------------TATTT-----AATTGGGAGGATAATTAAATTTA-----CTTAAC-
---TTTAATAA-AAA-----TTTT-------ATAACTTT---AATTAAAGAAA---------------------------
----------------TA-------------AAATTAAAGA-ATAATTTTT----AAT---------TAT--ATTAAA--
ATTAATTACCTTAGGGATAACA------GCATAATATTTTTTTTTAGTCCATATAT--AAAAAAAT--GTTTAT------
------------------------------------------------------
>SGr_GP2W35_05 [organism=Mayaponera constricta] rDNA, 16S
------------------------------------------------------------------------------GA
ATTTTAT--AATCTTAATTAAATTAA---------------------------------------------------TTT
AATTAAGAT--------------------------TATTT-----AATTGGGAGGATAATTAAATTTA-----CTTAAC-
---TTTAATAA-AAA-----TTTT-------ATAACTTT---AATTAAAGAAA---------------------------
----------------TA-------------AAATTAAAGA-ATAATTTTT----AAT---------TAT--ATTAAA--
ATTAATTACCTTAGGGATAACA------GCATAATATTTTTTTTTAGTCCATATAT--AAAAAAAT--GTTTAT------
------------------------------------------------------
>SGr_VK1W20_03 [organism=Mayaponera constricta] rDNA, 16S
------------------------------------------------------------------------------GA
ATTTTAT--AATCTTAATTAAATTAA---------------------------------------------------TTT
AATTAAGAT--------------------------TATTT-----AATTGGGAGGATAATTAAATTTA-----CTTAAC-
---TTTAATAA-AAA-----TTTT-------ATAACTTT---AATTAAAGAAA---------------------------
----------------TA-------------AAATTAAAGA-ATAATTTTT----AAT---------TAT--ATTAAA--
ATTAATTACCTTAGGGATAACA------GCATAATATTTTTTTTTAGTCCATATAT--AAAAAAAT--GTTTAT------
------------------------------------------------------
>SGr_VK2W32_04 [organism=Mayaponera constricta] rDNA, 16S
------------------------------------------------------------------------------GA
ATTTTAT--AATCTTAATTAAATTAA---------------------------------------------------TTT
AATTAAGAT--------------------------TATTT-----AATTGGGAGGATAATTAAATTTA-----CTTAAC-
---TTTAATAA-AAA-----TTTT-------ATAACTTT---AATTAAAGAAA---------------------------
----------------TA-------------AAATTAAAGA-ATAATTTTT----AAT---------TAT--ATTAAA--
ATTAATTACCTTAGGGATAACA------GCATAATATTTTTTTTTAGTCCATATAT--AAAAAAAT--GTTTAT------
------------------------------------------------------
>SGr_VK2W35_03 [organism=Mayaponera constricta] rDNA, 16S
------------------------------------------------------------------------------GA
ATTTTAT--AATCTTAATTAAATTAA---------------------------------------------------TTT
AATTAAGAT--------------------------TATTT-----AATTGGGAGGATAATTAAATTTA-----CTTAAC-
---TTTAATAA-AAA-----TTTT-------ATAACTTT---AATTAAAGAAA---------------------------
----------------TA-------------AAATTAAAGA-ATAATTTTT----AAT---------TAT--ATTAAA--
ATTAATTACCTTAGGGATAACA------GCATAATATTTTTTTTTAGTCCATATAT--AAAAAAAT--GTTTAT------
------------------------------------------------------
>SGr_VK5W17_03 [organism=Mayaponera constricta] rDNA, 16S
------------------------------------------------------------------------------GA
ATTTTAT--AATCTTAATTAAATTAA---------------------------------------------------TTT
AATTAAGAT--------------------------TATTT-----AATTGGGAGGATAATTAAATTTA-----CTTAAC-
---TTTAATAA-AAA-----TTTT-------ATAACTTT---AATTAAAGAAA---------------------------
----------------TA-------------AAATTAAAGA-ATAATTTTT----AAT---------TAT--ATTAAA--
ATTAATTACCTTAGGGATAACA------GCATAATATTTTTTTTTAGTCCATATAT--AAAAAAAT--GTTTAT------
------------------------------------------------------
>SGr_VK5W3_01 [organism=Mayaponera constricta] rDNA, 16S
------------------------------------------------------------------------------GA
ATTTTAT--AATCTTAATTAAATTAA---------------------------------------------------TTT
AATTAAGAT--------------------------TATTT-----AATTGGGAGGATAATTAAATTTA-----CTTAAC-
---TTTAATAA-AAA-----TTTT-------ATAACTTT---AATTAAAGAAA---------------------------
----------------TA-------------AAATTAAAGA-ATAATTTTT----AAT---------TAT--ATTAAA--
ATTAATTACCTTAGGGATAACA------GCATAATATTTTTTTTTAGTCCATATAT--AAAAAAAT--GTTTAT------
------------------------------------------------------
>SL13_0133_28 [organism=Mayaponera constricta] rDNA, 16S
------------------------------------------------------------------------------GA
ATTTTAT--AATCTTAATTAAATTAA---------------------------------------------------TTT
AATTAAGAT--------------------------TATTT-----AATTGGGAGGATAATTAAATTTA-----CTTAAC-
---TTTAATAA-AAA-----TTTT-------ATAACTTT---AATTAAAGAAA---------------------------
----------------TA-------------AAATTAAAGA-ATAATTTTT----AAT---------TAT--ATTAAA--
ATTAATTACCTTAGGGATAACA------GCATAATATTTTTTTTTAGTCCATATAT--AAAAAAAT--GTTTAT------
------------------------------------------------------
>SL13_1211_24 [organism=Mayaponera constricta] rDNA, 16S
------------------------------------------------------------------------------GA
ATTTTAT--AATCTTAATTAAATTAA---------------------------------------------------TTT
AATTAAGAT--------------------------TATTT-----AATTGGGAGGATAATTAAATTTA-----CTTAAC-
---TTTAATAA-AAA-----TTTT-------ATAACTTT---AATTAAAGAAA---------------------------
----------------TA-------------AAATTAAAGA-ATAATTTTT----AAT---------TAT--ATTAAA--
ATTAATTACCTTAGGGATAACA------GCATAATATTTTTTTTTAGTCCATATAT--AAAAAAAT--GTTTAT------
------------------------------------------------------
>CSG15_0102_01 [organism=Neoponera apicalis] rDNA, 16S
------------------------------------------------------------------------------GA
ATTTAAT--ATAATT-TTTTTATAAAT-TAG----------------------------------------------TAT
AATTA-TTA--------------------------TATTT-----AATTGGGGGGATTATTAAATTTA-----AAAAAC-
---TTTAAT---ATA-----AAAA-------AAAACTTT---GATTAAAGAAAA--------------------------
----------------TAT-------TTTTTT-AATAATGA-GTAATTTTA-----AT---------TAT--TTAAGA--
ATTAATTACCTTAGGGATAACA------GCATAATAATTTTTTTTAGATCTTATAT--AAAAAATT--GTTTAT------
------------------------------------------------------
>CSG15_0202_01 [organism=Neoponera apicalis] rDNA, 16S
------------------------------------------------------------------------------GA
ATTTAAT--ATAATT-TTTTTATAAAT-TAG----------------------------------------------TAT
AATTA-TTA--------------------------TATTT-----AATTGGGGGGATTATTAAATTTA-----AAAAAC-
---TTTAAT---ATA-----AAAA-------AAA-CTTT---GATTAAAGAAAA--------------------------
----------------TAT-------TTTTTT-AATAATGA-GTAATTTTA-----AT---------TAT--TTAAGA--
ATTAATTACCTTAGGGATAACA------GCATAATAATTTTTTTTAGATCTTATAT--AAAAAATT--GTTTAT------
------------------------------------------------------
>CSG15_0206_02 [organism=Neoponera apicalis] rDNA, 16S
------------------------------------------------------------------------------GA
ATTTAAT--ATAATT-TTTTTATAAAT-TAG----------------------------------------------TAT
AATTA-TTA--------------------------TATTT-----AATTGGGGGGATTATTAAATTTA-----AAAAAC-
---TTTAAT---ATA-----AAAA-------AAA-CTTT---GATTAAAGAAAA--------------------------
----------------TAT-------TTTTTT-AATAATGA-GTAATTTTA-----AT---------TAT--TTAAGA--
ATTAATTACCTTAGGGATAACA------GCATAATAATTTTTTTTAGATCTTATAT--AAAAAATT--GTTTAT------
------------------------------------------------------
>SL13_1148_17 [organism=Neoponera apicalis] rDNA, 16S
------------------------------------------------------------------------------GA
ATTTAAT--ATAATT-TTTTTATAAAT-TAG----------------------------------------------TAT
AATTA-TTA--------------------------TATTT-----AATTGGGGGGATTATTAAATTTA-----AAAAAC-
---TTTAAT---ATA-----AAAA-------AAA-CTTT---GATTAAAGAAAA--------------------------
----------------TAT-------TTTTTTTAATAATGA-GTAATTTGA-----AT---------TAT--TTAAGA--
ATTAATTACCTTAGGGATAACA------GCATAATAATTTTTTTTAGATCTTATAT--AAAAAATT--GTTTAT------
------------------------------------------------------
>SL13_1339_07 [organism=Neoponera apicalis] rDNA, 16S
------------------------------------------------------------------------------GA
ATTTAAT--ATAATT-TTTTTATAAAT-TAG----------------------------------------------TAT
AATTA-TTA--------------------------TATTT-----AATTGGGGGGATTATTAAATTTA-----AAAAAC-
---TTTAAT---ATA-----AAAA-------AAA-CTTT---GATTAAAGAAAA--------------------------
----------------TAT-------TTTTTTTAATAATGA-GTAATTTGA-----AT---------TAT--TTAAGA--
ATTAATTACCTTAGGGATAACA------GCATAATAATTTTTTTTAGATCTTATAT--AAAAAATT--GTTTAT------
------------------------------------------------------
>CSG15_0110_01 [organism=Neoponera verenae] rDNA, 16S
------------------------------------------------------------------------------GA
ATTTAAT--ATAATT-TTTTTATTAATATAA----------------------------------------------TGA
ATTAA-TTA--------------------------TATTT-----GATTGGGGGGATTATTAAATTTA-----AAAAAC-
---TTTAAT---GTA-----AAAA-------A---CTTA---AATTAAAGAAAA--------------------------
----------------AAA-------AATAAATAAT--TGA-ATAATTTAA-----AT---------TAT--TTAAGA--
ATTAATTACCTTAGGGATAACA------GCATAATAATTTTTTTTAGATCTTATAT--AAAAAATT--GTTTAT------
------------------------------------------------------
>SGr_PaPiW35_05 [organism=Neoponera verenae] rDNA, 16S
------------------------------------------------------------------------------GA
ATTTAAT--ATAATT-TTTTTATTAATATAA----------------------------------------------TGA
ATTAA-TTA--------------------------TATTT-----GATTGGGGGGATTATTAAATTTA-----AAAAAC-
---TTTAAT---GTA-----AAAA-------A---CTTA---AATTAAAGAAAA--------------------------
----------------AAA-------AATAAATAAT--TGA-ATAATTTAA-----AT---------TAT--TTAAGA--
ATTAATTACCTTAGGGATAACA------GCATAATAATTTTTTTTAGATCTTATAT--AAAAAATT--GTTTAT------
------------------------------------------------------
>CSG15_0184_02 [organism=Neoponera verenae] rDNA, 16S
------------------------------------------------------------------------------GA
ATTTAAT--ATAATT-TTTTTATTAATATAA----------------------------------------------TGA
ATTAA-TTA--------------------------TATTT-----GATTGGGGGGATTATTAAATTTA-----AAAAAC-
---TTTAAT---GTA-----AAAA-------A---CTTA---AATTAAAGAAAA--------------------------
----------------AAA-------AATAAATAAT--TGA-ATAATTTAA-----AT---------TAT--TTAAGA--
ATTAATTACCTTAGGGATAACA------GCATAATAATTTTTTTTAGATCTTATAT--AAAAAATT--GTTTAT------
------------------------------------------------------
>CSG15_0190_02 [organism=Neoponera verenae] rDNA, 16S
------------------------------------------------------------------------------GA
ATTTAAT--ATAATT-TTTTTATTAATATAA----------------------------------------------TGA
ATTAA-TTA--------------------------TATTT-----GATTGGGGGGATTATTAAATTTA-----AAAAAC-
---TTTAAT---GTA-----AAAA-------A---CTTA---AATTAAAGAAAA--------------------------
----------------AAA-------AATAAATAAT--TGA-ATAATTTAA-----AT---------TAT--TTAAGA--
ATTAATTACCTTAGGGATAACA------GCATAATAATTTTTTTTAGATCTTATAT--AAAAAATT--GTTTAT------
------------------------------------------------------
>SL13_1235_07 [organism=Neoponera verenae] rDNA, 16S
------------------------------------------------------------------------------GA
ATTTAAT--ATAATT-TTTT-ATTAATATAA----------------------------------------------TGA
ATTAA-TTA--------------------------TATTT-----GATTGGGGGGATTATTAAATTTA-----AAAAAC-
---TTTAAT---GTA-----AAAA-------AA--CTTA---AATTAAAGAAAA--------------------------
----------------AAA-------AA----TAAT--TGA-ATAATTTAA-----AT---------TAT--TTAAGA--
ATTAATTACCTTAGGGATAACA------GCATAATAATTTTTTTTAGATCTTATAT--AAAAAATT--GTTTAT------
------------------------------------------------------
>TR17_0207_05 [organism=Neoponera unidentata] rDNA, 16S
------------------------------------------------------------------------------GA
ATTTAAT--ATAATT-TTAAT-TTAAT-AAA----------------------------------------------TAA
ATTAAGTTA--------------------------TATTT-----AATTGGGAGGATTATTAAATTTA-----AAAAAC-
---TTTAATTAAATA-----ATAA-------ATA-CTTT---GATAAAAGGCAT--------------------------
----------------ATA-------AATAAATAAT----------TTTTA-----AT---------TAA--TTAAGA--
ATTAATTACCTTAGGGATAACA------GCATAATATTTTTTTATAGATCATATAT--AAAAAATT--GTTTAT------
------------------------------------------------------
>ECOFOG_HC_0005 [organism=Neoponera] rDNA, 16S
------------------------------------------------------------------------------GA
ATTTTAT--ATAAAT-AAGGT-TATATATAA----------------------------------------------ATT
ATTTATTTA--------------------------TATTT-----AATTGGGAGGATTATTAAATTTA-----ATTAAC-
---TTTAAT---TTA-----ATTG-------AA--CTTA---AATAAAAGGAGC--------------------------
----------------TTG-------TA-AGTTAATAATAA----TTTTTA-----AT---------TAA--ATTAGG--
ATTAATTACCTTAGGGATAACA------GCATAATATTTTTTTTTAGATCACATAT--AAAAAATT--GTTTGT------
------------------------------------------------------
>SL13_1064_21 [organism=Neoponera oberthueri] rDNA, 16S
------------------------------------------------------------------------------GA
ATTTTAT--ATAATTTTATTAATTA----------------------------------------------------TTT
AATAAAATT-------------------------ATATTT-----AATTGGGAGGATTATTAAATTTA-----ATAAAC-
---TTTAATTA---A-----ATTT-------ATACTTTT-----TTGAAGAAA---------------------------
----------------TA--------------AATAATTAA--TAATTTTT----AAT---------TAA--TAAAAA--
ATTAATTACCTTAGGGATAACA------GCATAATATTTTTTTATAGATCTTATAT--AAAAAATT--GTTTAT------
------------------------------------------------------
>IT14_0283_22 [organism=Pachycondyla harpax] rDNA, 16S
------------------------------------------------------------------------------GA
ATTTTAT--ATAAATTACTA-TAAAA-TAAA----------------------------------------------TTA
--GTAAGTT-------------------------ATATTT-----TATTGGGAGGATAATTAAATTTG-----AATAAC-
---TTTAATATAA-------AAAA----------ACTTT---GATTAATGAAAA--------------------------
----------------------------GAAAAGGA--TGA-TTGATTAATA-AAAAT---------TAT--TAAAGA--
TTAAATTACCTTAGGGATAACA------GCATTATATTTTTTTTTAGATCATATAT--AAAAAAAT--GTTTAT------
------------------------------------------------------
>MI15_0235_14 [organism=Pachycondyla harpax] rDNA, 16S
------------------------------------------------------------------------------GA
ATTTTAT--ATAAATTACTA-TAAA--TAAA----------------------------------------------TTA
--GTAAGTT-------------------------ATATTT-----TATTGGGAGGATAATTAAATTTG-----AATAAC-
---TTTAATATAA-------AAAA----------ACTTT---GATTAATGAAAA--------------------------
----------------------------GAAAAGGA--TGA-TTGATTAATA-AAAAT---------TAT--TAAAGA--
TTAAATTACCTTAGGGATAACA------GCATTATATTTTTTTTTAGATCATATAT--AAAAAAAT--GTTTAT------
------------------------------------------------------
>IT14_0411_03 [organism=Pachycondyla harpax] rDNA, 16S
------------------------------------------------------------------------------GA
ATTTTAT--ATAAATTACTA-TAAAA-TAAA----------------------------------------------TTA
--GTAAGTT-------------------------ATATTT-----TATTGGGAGGATAATTAAATTTG-----AATAAC-
---TTTAATATAA-------AAAA----------ACTTT---GATTAATGAAAA--------------------------
----------------------------GAAAAGGA--TGA-TTGATTAATA-AAAAT---------TAT--TAAAGA--
TTAAATTACCTTAGGGATAACA------GCATTATATTTTTTTTTAGATCATATAT--AAAAAAAT--GTTTAT------
------------------------------------------------------
>IT14_0416_15 [organism=Pachycondyla harpax] rDNA, 16S
------------------------------------------------------------------------------GA
ATTTTAT--ATAAATTACTA-TAAAA-TAAA----------------------------------------------TTA
--GTAAGTT-------------------------ATATTT-----TATTGGGAGGATAATTAAATTTG-----AATAAC-
---TTTAATATAA-------AAAA----------ACTTT---GATTAATGAAAA--------------------------
----------------------------GAAAAGGA--TGA-TTGATTAATA-AAAAT---------TAT--TAAAGA--
TTAAATTACCTTAGGGATAACA------GCATTATATTTTTTTTTAGATCATATAT--AAAAAAAT--GTTTAT------
------------------------------------------------------
>IT14_0417_21 [organism=Pachycondyla harpax] rDNA, 16S
------------------------------------------------------------------------------GA
ATTTTAT--ATAAATTACTA-TAAAA-TAAA----------------------------------------------TTA
--GTAAGTT-------------------------ATATTT-----TATTGGGAGGATAATTAAATTTG-----AATAAC-
---TTTAATATAA-------AAAA----------ACTTT---GATTAATGAAAA--------------------------
----------------------------GAAAAGGA--TGA-TTGATTAATA-AAAAT---------TAT--TAAAGA--
TTAAATTACCTTAGGGATAACA------GCATTATATTTTTTTTTAGATCATATAT--AAAAAAAT--GTTTAT------
------------------------------------------------------
>IT14_0818_45 [organism=Pachycondyla harpax] rDNA, 16S
------------------------------------------------------------------------------GA
ATTTTAT--ATAAATTACTA-TAAAA-TAAA----------------------------------------------TTA
--GTAAGTT-------------------------ATATTT-----TATTGGGAGGATAATTAAATTTG-----AATAAC-
---TTTAATATAA-------AAAA----------ACTTT---GATTAATGAAAA--------------------------
----------------------------GAAAAGGA--TGA-TTGATTAATA-AAAAT---------TAT--TAAAGA--
TTAAATTACCTTAGGGATAACA------GCATTATATTTTTTTTTAGATCATATAT--AAAAAAAT--GTTTAT------
------------------------------------------------------
>MI15_0099_20 [organism=Pachycondyla harpax] rDNA, 16S
------------------------------------------------------------------------------GA
ATTTTAT--ATAAATTACTA-TAAAA-TAAA----------------------------------------------TTA
--GTAAGTT-------------------------ATATTT-----TATTGGGAGGATAATTAAATTTG-----AATAAC-
---TTTAATATAA-------AAAA----------ACTTT---GATTAATGAAAA--------------------------
----------------------------GAAAAGGA--TGA-TTGATTAATA-AAAAT---------TAT--TAAAGA--
TTAAATTACCTTAGGGATAACA------GCATTATATTTTTTTTTAGATCATATAT--AAAAAAAT--GTTTAT------
------------------------------------------------------
>MI15_0101_35 [organism=Pachycondyla harpax] rDNA, 16S
------------------------------------------------------------------------------GA
ATTTTAT--ATAAATTACTA-TAAAA-TAAA----------------------------------------------TTA
--GTAAGTT-------------------------ATATTT-----TATTGGGAGGATAATTAAATTTG-----AATAAC-
---TTTAATATAA-------AAAA----------ACTTT---GATTAATGAAAA--------------------------
----------------------------GAAAAGGA--TGA-TTGATTAATA-AAAAT---------TAT--TAAAGA--
TTAAATTACCTTAGGGATAACA------GCATTATATTTTTTTTTAGATCATATAT--AAAAAAAT--GTTTAT------
------------------------------------------------------
>MI15_0237_37 [organism=Pachycondyla harpax] rDNA, 16S
------------------------------------------------------------------------------GA
ATTTTAT--ATAAATTACTA-TAAAA-TAAA----------------------------------------------TTA
--GTAAGTT-------------------------ATATTT-----TATTGGGAGGATAATTAAATTTG-----AATAAC-
---TTTAATATAA-------AAAA----------ACTTT---GATTAATGAAAA--------------------------
----------------------------GAAAAGGA--TGA-TTGATTAATA-AAAAT---------TAT--TAAAGA--
TTAAATTACCTTAGGGATAACA------GCATTATATTTTTTTTTAGATCATATAT--AAAAAAAT--GTTTAT------
------------------------------------------------------
>MI15_0240_24 [organism=Pachycondyla harpax] rDNA, 16S
------------------------------------------------------------------------------GA
ATTTTAT--ATAAATTACTA-TAAAA-TAAA----------------------------------------------TTA
--GTAAGTT-------------------------ATATTT-----TATTGGGAGGATAATTAAATTTG-----AATAAC-
---TTTAATATAA-------AAAA----------ACTTT---GATTAATGAAAA--------------------------
----------------------------GAAAAGGA--TGA-TTGATTAATA-AAAAT---------TAT--TAAAGA--
TTAAATTACCTTAGGGATAACA------GCATTATATTTTTTTTTAGATCATATAT--AAAAAAAT--GTTTAT------
------------------------------------------------------
>MI15_0241_05 [organism=Pachycondyla harpax] rDNA, 16S
------------------------------------------------------------------------------GA
ATTTTAT--ATAAATTACTA-TAAAA-TAAA----------------------------------------------TTA
--GTAAGTT-------------------------ATATTT-----TATTGGGAGGATAATTAAATTTG-----AATAAC-
---TTTAATATAA-------AAAA----------ACTTT---GATTAATGAAAA--------------------------
----------------------------GAAAAGGA--TGA-TTGATTAATA-AAAAT---------TAT--TAAAGA--
TTAAATTACCTTAGGGATAACA------GCATTATATTTTTTTTTAGATCATATAT--AAAAAAAT--GTTTAT------
------------------------------------------------------
>MI15_0340_27 [organism=Pachycondyla harpax] rDNA, 16S
------------------------------------------------------------------------------GA
ATTTTAT--ATAAATTACTA-TAAAA-TAAA----------------------------------------------TTA
--GTAAGTT-------------------------ATATTT-----TATTGGGAGGATAATTAAATTTG-----AATAAC-
---TTTAATATAA-------AAAA----------ACTTT---GATTAATGAAAA--------------------------
----------------------------GAAAAGGA--TGA-TTGATTAATA-AAAAT---------TAT--TAAAGA--
TTAAATTACCTTAGGGATAACA------GCATTATATTTTTTTTTAGATCATATAT--AAAAAAAT--GTTTAT------
------------------------------------------------------
>MI15_0343_76 [organism=Pachycondyla harpax] rDNA, 16S
------------------------------------------------------------------------------GA
ATTTTAT--ATAAATTACTA-TAAAA-TAAA----------------------------------------------TTA
--GTAAGTT-------------------------ATATTT-----TATTGGGAGGATAATTAAATTTG-----AATAAC-
---TTTAATATAA-------AAAA----------ACTTT---GATTAATGAAAA--------------------------
----------------------------GAAAAGGA--TGA-TTGATTAATA-AAAAT---------TAT--TAAAGA--
TTAAATTACCTTAGGGATAACA------GCATTATATTTTTTTTTAGATCATATAT--AAAAAAAT--GTTTAT------
------------------------------------------------------
>GAL18_0100_04 [organism=Pachycondyla harpax] rDNA, 16S
------------------------------------------------------------------------------GA
ATTTTAT--ATAAATTACTA-TAAAA-TAAG----------------------------------------------TTA
--GTAAGTT-------------------------ATATTT-----TATTGGGAGGATAATTAAATTTG-----GATAAC-
---TTTAATATAA-------AAAA----------ACTTT---GATTAATGAAAA--------------------------
----------------------------GAAAAGGA--TGA-TTGATTAATA-AAAAT---------TAT--TAAAGA--
TTAAATTACCTTAGGGATAACA------GCATTATATTTTTTTTTAGATCATATAT--AAAAAAAT--GTTTAT------
------------------------------------------------------
>CSG15_0124_10 [organism=Pachycondyla harpax] rDNA, 16S
------------------------------------------------------------------------------GA
ATTTTAT--ATAAATTATTAATAAAA-TAAA----------------------------------------------TTA
--GTAATTT-------------------------ATATTT-----TATTGGGAGGATAATTAAATTTA-----AATAAC-
---TTTAATGTAG-------AGAA----------ACTTT---GATTAATGGAAA--------------------------
----------------------------GAAAAAGA--TGA-CTAATAAA----AAAT---------TAT--TGGAGA--
TTAAATTACCTTAGGGATAACA------GCATTATATTTTTTTTTAGATCATATAT--AAAAAAAT--GTTTAT------
------------------------------------------------------
>CSG15_0137_01 [organism=Pachycondyla harpax] rDNA, 16S
------------------------------------------------------------------------------GA
ATTTTAT--ATAAATTATTAATAAAA-TAAA----------------------------------------------TTA
--GTAATTT-------------------------ATATTT-----TATTGGGAGGATAATTAAATTTA-----AATAAC-
---TTTAATGTAG-------AGAA----------ACTTT---GATTAATGGAAA--------------------------
----------------------------GAAAAAGA--TGA-CTAATAAA----AAAT---------TAT--TGGAGA--
TTAAATTACCTTAGGGATAACA------GCATTATATTTTTTTTTAGATCATATAT--AAAAAAAT--GTTTAT------
------------------------------------------------------
>CSG15_0187_01 [organism=Pachycondyla harpax] rDNA, 16S
------------------------------------------------------------------------------GA
ATTTTAT--ATAAATTATTAATAAAA-TAAA----------------------------------------------TTA
--GTAATTT-------------------------ATATTT-----TATTGGGAGGATAATTAAATTTA-----AATAAC-
---TTTAATGTAG-------AGAA----------ACTTT---GATTAATGGAAA--------------------------
----------------------------GAAAAAGA--TGA-CTAATAAA----AAAT---------TAT--TGGAGA--
TTAAATTACCTTAGGGATAACA------GCATTATATTTTTTTTTAGATCATATAT--AAAAAAAT--GTTTAT------
------------------------------------------------------
>CSG15_0192_01 [organism=Pachycondyla harpax] rDNA, 16S
------------------------------------------------------------------------------GA
ATTTTAT--ATAAATTATTAATAAAA-TAAA----------------------------------------------TTA
--GTAATTT-------------------------ATATTT-----TATTGGGAGGATAATTAAATTTA-----AATAAC-
---TTTAATGTAG-------AGAA----------ACTTT---GATTAATGGAAA--------------------------
----------------------------GAAAAAGA--TGA-CTAATAAA----AAAT---------TAT--TGGAGA--
TTAAATTACCTTAGGGATAACA------GCATTATATTTTTTTTTAGATCATATAT--AAAAAAAT--GTTTAT------
------------------------------------------------------
>MI15_0346_15 [organism=Pachycondyla harpax] rDNA, 16S
------------------------------------------------------------------------------GA
ATTTTAT--ATAAATTATTAATAAAA-TAAA----------------------------------------------TTA
--GTAATTT-------------------------ATATTT-----TATTGGGAGGATAATTAAATTTA-----AATAAC-
---TTTAATGTAG-------AGAA----------ACTTT---GATTAATGGAAA--------------------------
----------------------------GAAAAAGA--TGA-TTAATAAA----AAAT---------TAT--TGGAGA--
TTAAATTACCTTAGGGATAACA------GCATTATATTTTTTTTTAGATCATATAT--AAAAAAAT--GTTTAT------
------------------------------------------------------
>SL13_1331_10 [organism=Pachycondyla harpax] rDNA, 16S
------------------------------------------------------------------------------GA
ATTTTAT--ATAAATTATTAATAAAA-TAAA----------------------------------------------TTA
--GTAATTT-------------------------ATATTT-----TATTGGGAGGATAATTAAATTTA-----AATAAC-
---TTTAATGTAG-------AGAA----------ACTTT---GATTAATGGAAA--------------------------
----------------------------GAAAAAGA--TGA-TTAATAAA----AAAT---------TAT--TGGAGA--
TTAAATTACCTTAGGGATAACA------GCATTATATTTTTTTTTAGATCATATAT--AAAAAAAT--GTTTAT------
------------------------------------------------------
>CSG15_0305_01 [organism=Pachycondyla harpax] rDNA, 16S
------------------------------------------------------------------------------GA
ATTTTAT--ATAAATTATTAA----A-TAAA----------------------------------------------TTA
--GTAATTT-------------------------ATATTT-----TATTGGGAGGATAATTAAATTTA-----AATAAC-
---TTTAATGTAG-------AGAA----------ACTTT---GATTAATGAAAA--------------------------
----------------------------GAAAAAGA--TGA-TTAATAAA----AAAT---------TAT--TGGAGA--
TTAAATTACCTTAGGGATAACA------GCATTATATTTTTTTTTAGATCATATAT--AAAAAAAT--GTTTAT------
------------------------------------------------------
>CSG15_0343_03 [organism=Pachycondyla harpax] rDNA, 16S
------------------------------------------------------------------------------GA
ATTTTAT--ATAAATTATTAA----A-TAAA----------------------------------------------TTA
--GTAATTT-------------------------ATATTT-----TATTGGGAGGATAATTAAATTTA-----AATAAC-
---TTTAATGTAG-------AGAA----------ACTTT---GATTAATGAAAA--------------------------
----------------------------GAAAAAGA--TGA-TTAATAAA----AAAT---------TAT--TGGAGA--
TTAAATTACCTTAGGGATAACA------GCATTATATTTTTTTTTAGATCATATAT--AAAAAAAT--GTTTAT------
------------------------------------------------------
>CSG15_0332_01 [organism=Pachycondyla harpax] rDNA, 16S
------------------------------------------------------------------------------GA
ATTTTAT--ATAAATTATTAATAAAA-TAAA----------------------------------------------TTA
--GTAATTT-------------------------ATATTT-----TATTGGGAGGATAATTAAATTTA-----AATAAC-
---TTTAATGTAG-------AGAA----------ACTTT---GATTAATGAAAA--------------------------
----------------------------GAAAAAGA--TGA-TTAATAAA----AAAT---------TAT--TGGAGA--
TTAAATTACCTTAGGGATAACA------GCATTATATTTTTTTTTAGATCATATAT--AAAAAAAT--GTTTAT------
------------------------------------------------------
>SL13_1011_05 [organism=Pachycondyla harpax] rDNA, 16S
------------------------------------------------------------------------------GA
ATTTTAT--ATAAATTATTAATAAAA-TAAA----------------------------------------------TTA
--GTAATTT-------------------------ATATTT-----TATTGGGAGGATAATTAAATTTA-----AATAAC-
---TTTAATGTAG-------AGAA----------ACTTT---GATTAATGAAAA--------------------------
----------------------------GAAAAAGA--TGA-TTAATAAG----AAAT---------TAT--TGGAGA--
TTAAATTACCTTAGGGATAACA------GCATTATATTTTTTTTTAGATCATATAT--AAAAAAAT--GTTTAT------
------------------------------------------------------
>SL13_1013_03 [organism=Pachycondyla harpax] rDNA, 16S
------------------------------------------------------------------------------GA
ATTTTAT--ATAAATTATTAATAAAA-TAAA----------------------------------------------TTA
--GTAATTT-------------------------ATATTT-----TATTGGGAGGATAATTAAATTTA-----AATAAC-
---TTTAATGTAG-------AGAA----------ACTTT---GATTAATGAAAA--------------------------
----------------------------GAAAAAGA--TGA-TTAATAAG----AAAT---------TAT--TGGAGA--
TTAAATTACCTTAGGGATAACA------GCATTATATTTTTTTTTAGATCATATAT--AAAAAAAT--GTTTAT------
------------------------------------------------------
>SL13_1223_11 [organism=Pachycondyla harpax] rDNA, 16S
------------------------------------------------------------------------------GA
ATTTTAT--ATAAATTATTAATAAAA-TAAA----------------------------------------------TTA
--GTAATTT-------------------------ATATTT-----TATTGGGAGGATAATTAAATTTA-----AATAAC-
---TTTAATGTAG-------AGAA----------ACTTT---GATTAATGAAAA--------------------------
----------------------------GAAAAAGA--TGA-TTAATAAG----AAAT---------TAT--TGGAGA--
TTAAATTACCTTAGGGATAACA------GCATTATATTTTTTTTTAGATCATATAT--AAAAAAAT--GTTTAT------
------------------------------------------------------
>CSG15_0145_13 [organism=Pachycondyla harpax] rDNA, 16S
------------------------------------------------------------------------------GA
ATTTTAT--ATAAATTATTAATAAAA-TAAA----------------------------------------------TTA
--GTAATTT-------------------------ATATTT-----TATTGGGAGGATAATTAAATTTA-----AATAAC-
---TTTAATATAG-------AGAA----------ACTTT---GATTAATGAAAA--------------------------
----------------------------GAAAAAGA--TGA-TTAATAAA----AAAT---------TAT--TGGAGA--
TTAAATTACCTTAGGGATAACA------GCATTATATTTTTTTTTAGATCATATAT--AAAAAAAT--GTTTAT------
------------------------------------------------------
>CSG15_0147_02 [organism=Pachycondyla harpax] rDNA, 16S
------------------------------------------------------------------------------GA
ATTTTAT--ATAAATTATTAATAAAA-TAAA----------------------------------------------TTA
--GTAATTT-------------------------ATATTT-----TATTGGGAGGATAATTAAATTTA-----AATAAC-
---TTTAATATAG-------AGAA----------ACTTT---GATTAATGAAAA--------------------------
----------------------------GAAAAAGA--TGA-TTAATAAA----AAAT---------TAT--TGGAGA--
TTAAATTACCTTAGGGATAACA------GCATTATATTTTTTTTTAGATCATATAT--AAAAAAAT--GTTTAT------
------------------------------------------------------
>CSG15_0178_01 [organism=Pachycondyla harpax] rDNA, 16S
------------------------------------------------------------------------------GA
ATTTTAT--ATAAATTATTAATAAAA-TAAA----------------------------------------------TTA
--GTAATTT-------------------------ATATTT-----TATTGGGAGGATAATTAAATTTA-----AATAAC-
---TTTAATATAG-------AGAA----------ACTTT---GATTAATGAAAA--------------------------
----------------------------GAAAAAGA--TGA-TTAATAAA----AAAT---------TAT--TGGAGA--
TTAAATTACCTTAGGGATAACA------GCATTATATTTTTTTTTAGATCATATAT--AAAAAAAT--GTTTAT------
------------------------------------------------------
>CSG15_0207_04 [organism=Pachycondyla harpax] rDNA, 16S
------------------------------------------------------------------------------GA
ATTTTAT--ATAAATTATTAATAAAA-TAAA----------------------------------------------TTA
--GTAATTT-------------------------ATATTT-----TATTGGGAGGATAATTAAATTTA-----AATAAC-
---TTTAATATAG-------AGAA----------ACTTT---GATTAATGAAAA--------------------------
----------------------------GAAAAAGA--TGA-TTAATAAA----AAAT---------TAT--TGGAGA--
TTAAATTACCTTAGGGATAACA------GCATTATATTTTTTTTTAGATCATATAT--AAAAAAAT--GTTTAT------
------------------------------------------------------
>MI15_0098_24 [organism=Pachycondyla harpax] rDNA, 16S
------------------------------------------------------------------------------GA
ATTTTAT--ATAAATTATTAATAAAA-TAAA----------------------------------------------TTA
--GTAATTT-------------------------ATATTT-----TATTGGGAGGATAATTAAATTTA-----AATAAC-
---TTTAATATAA-------AGAA----------ACTCT---GATTAATGGAAA--------------------------
----------------------------GAAAAAGA--TGA-TTAATAAA----AAAT---------TAT--TAGAGA--
TTAAATTACCTTAGGGATAACA------GCATTATATTTTTTTTTAGATCATATAT--AAAAAAAT--GTTTAT------
------------------------------------------------------
>MI15_0173_14 [organism=Pachycondyla harpax] rDNA, 16S
------------------------------------------------------------------------------GA
ATTTTAT--ATGAATTATTATAAAAT-AAAA----------------------------------------------TTA
--GTAATTT-------------------------ATATTT-----TATTGGGAGGATAATTAAATTTA-----AGTAAC-
---TTTAATGTAT-------AAAA----------ACTTT---GATTAATGAAAA--------------------------
----------------------------GAAAAAGA--TGA-TTAATATA----AAAT---------TAT--TAGAGA--
TTAAATTACCTTAGGGATAACA------GCATTATATTTTTTTTTAGATCATATAT--AAAAAAAT--GTTTAT------
------------------------------------------------------
>MI15_0251_15 [organism=Pachycondyla harpax] rDNA, 16S
------------------------------------------------------------------------------GA
ATTTTAT--ATGAATTATTATAAAAT-AAAA----------------------------------------------TTA
--GTAATTT-------------------------ATATTT-----TATTGGGAGGATAATTAAATTTA-----AGTAAC-
---TTTAATGTAG-------AAAA----------ACTTT---GATTAATGAAAA--------------------------
----------------------------GAAAAAGA--TGA-TTAATATA----AAAT---------TAT--TAGAGA--
TTAAATTACCTTAGGGATAACA------GCATTATATTTTTTTTTAGATCATATAT--AAAAAAAT--GTTTAT------
------------------------------------------------------
>CSG15_0139_06 [organism=Pachycondyla harpax] rDNA, 16S
------------------------------------------------------------------------------GA
ATTTTAT--ATGAATTATTATAAAAT-AAAA----------------------------------------------TTA
--GTAATTT-------------------------ATATTT-----TATTGGGAGGATAATTAAATTTA-----AATAAC-
---TTTAATGTAT-------AAAA----------ACTTT---GATTAATGGAAA--------------------------
----------------------------GAAAAAGA--TGA-TTAATAAA----AAAT---------TAT--TAGAGA--
TTAAATTACCTTAGGGATAACA------GCATTATATTTTTTTTTAGATCATATAT--AAAAAAAT--GTTTAT------
------------------------------------------------------
>MI15_0333_32 [organism=Pachycondyla harpax] rDNA, 16S
------------------------------------------------------------------------------GA
ATTTTAT--ATAAATTATTA-TAAAA-TAAA----------------------------------------------TTA
--AAAATTT-------------------------ATATTT-----TATTGGGAGGATAATTAAATTTA-----AATAAC-
---TTTAATGTAG-------GAAA----------ACTTT---GATTAATGGAAA--------------------------
----------------------------GAAAAAGAGATGA-TTAATAAA----GAAT---------TAT--AAGAGA--
TTAAATTACCTTAGGGATAACA------GCATAATATTTTTTTTTAGATCATATAT--AAAAAAAT--GCTTAT------
------------------------------------------------------
>CSG15_0308_03 [organism=Pachycondyla harpax] rDNA, 16S
------------------------------------------------------------------------------GA
ATTTTAT--ATAAATTGTTA-TTAAA-TATA----------------------------------------------TTA
--ATGAGTT-------------------------ATATTT-----TATTGGGAGGATAATTAAATTTA-----ATAAAC-
---TTTAATATAA-------AAAA----------ACTTA---GATTAATGGAAA--------------------------
----------------------------TAAAAAAA--TGA-TTAATTTG----AAAT---------TAT--TAGAGA--
GTAAATTACCTTAGGGATAACA------GCATTATATTTTTTTTTAGATCATATAT--AAAAAAAT--GGTTAT------
------------------------------------------------------
>MI15_0166_18 [organism=Pachycondyla harpax] rDNA, 16S
------------------------------------------------------------------------------GA
ATTTTAT--ATAAATTATTATTAAAAATTAT----------------------------------------------ATA
--GTAAGTT-------------------------ATATTT-----GATTGGGAGGATAATTAAATTTA-----ATAAAC-
---TTTAATAAAA-------AATA----------ACTTT---AATAAATGGAAA--------------------------
----------------------------GAAGAAGA--TGA-TTAATTAA----GAAT---------TAT--TAGAGA--
ATAAATTACCTTAGGGATAACA------GCATAATATTTTTTTTTAGATCTTATAT--AAAAAAAT--GTTTAT------
------------------------------------------------------
>MI15_0236_15 [organism=Pachycondyla harpax] rDNA, 16S
------------------------------------------------------------------------------GA
ATTTTAT--ATAAATTATTATTAAAAATTAT----------------------------------------------ATA
--GTAAGTT-------------------------ATATTT-----GATTGGGAGGATAATTAAATTTA-----ATAAAC-
---TTTAATAAAA-------AATA----------ACTTT---AATAAATGGAAA--------------------------
----------------------------GAAGAAGA--TGA-TTAATTAA----GAAT---------TAT--TAGAGA--
ATAAATTACCTTAGGGATAACA------GCATAATATTTTTTTTTAGATCTTATAT--AAAAAAAT--GTTTAT------
------------------------------------------------------
>CSG15_0160_03 [organism=Pachycondyla harpax] rDNA, 16S
------------------------------------------------------------------------------GA
ATTTTAT--ATAAATTATTATTAAAA-TTAT----------------------------------------------ATA
--GTAAGTT-------------------------ATATTT-----GATTGGGAGGATAATTAAATTTG-----ACAAAC-
---TTTAATAAAA-------AATA----------ACTTA---AATAAATGGAAA--------------------------
----------------------------GAAGAAGA--TGA-TTAATTAA----GAAT---------TAT--TAGAGA--
ATAAATTACCTTAGGGATAACA------GCATAATATTTTTTTTTAGATCTTATAT--AAAAAAAT--GTTTAT------
------------------------------------------------------
>SL13_1078_01 [organism=Pachycondyla nr.lenkoi] rDNA, 16S
------------------------------------------------------------------------------GA
ATTTTAT--ATAATTTGTTAATAATA--TAT----------------------------------------------ATA
--ACAGATT-------------------------ATATTT-----GATTGGGAGGATCTTTAAATTAA-----AAAAAC-
---TTTAATATATTT-----ATAA----------ACTTT---AATTAATGAAAA--------------------------
----------------------------TAAATAAA--AGA-TTGATTAA---AAAAT---------TAT--TGCAGA--
GTAAATTACCTTAGGGATAACA------GCATAATATTTTTTTTTAGATCATATAT--AAAAAAAT--GTTTAT------
------------------------------------------------------
>CSG15_0091_01 [organism=Pachycondyla crassinoda] rDNA, 16S
------------------------------------------------------------------------------GA
ATTTTAT--ATAATTTTGTA-TAAATTTAAT----------------------------------------------ATA
--TTAGATT-------------------------ATATTT-----GATTGGGAGGATAATTAAATTTA-----GTAAAC-
---TTTAATAAGAA------AATA----------ACTTT---AATTAATGGAAA--------------------------
----------------------------AGTTAATAT-TGA-TTAATTAA----TAAT---------TAT--AATAAA--
GTAAATTACCTTAGGGATAACA------GCATAATATTTTTTTTTAGTTCATATAT--AAAATAAT--GTTTAT------
------------------------------------------------------
>CSG15_0206_01 [organism=Pachycondyla crassinoda] rDNA, 16S
------------------------------------------------------------------------------GA
ATTTTAT--ATAATTTTGTA-TAAATTTAAT----------------------------------------------ATA
--TTAGATT-------------------------ATATTT-----GATTGGGAGGATAATTAAATTTA-----GTAAAC-
---TTTAATAAGAA------AATA----------ACTTT---AATTAATGGAAA--------------------------
----------------------------AGTTAATAT-TGA-TTAATTAA----TAAT---------TAT--AATAAA--
GTAAATTACCTTAGGGATAACA------GCATAATATTTTTTTTTAGTTCATATAT--AAAATAAT--GTTTAT------
------------------------------------------------------
>SL13_1337_08 [organism=Pachycondyla crassinoda] rDNA, 16S
------------------------------------------------------------------------------GA
ATTTTAT--ATAATTTTGTA-TAAATTTAAT----------------------------------------------ATA
--TTAGATT-------------------------ATATTT-----GATTGGGAGGATAATTAAATTTA-----GTAAAC-
---TTTAATAAGAA------AATA----------ACTTT---AATTAATGAAAA--------------------------
----------------------------AGTTAATAT-TGA-TTAATTAA----TAAT---------TAT--AATAAA--
GTAAATTACCTTAGGGATAACA------GCATAATATTTTTTTTTAGTTCATATAT--AAAATAAT--GTTTAT------
------------------------------------------------------
>SL13_1338_13 [organism=Pachycondyla crassinoda] rDNA, 16S
------------------------------------------------------------------------------GA
ATTTTAT--ATAATTTTGTA-TAAATTTAAT----------------------------------------------ATA
--TTAGATT-------------------------ATATTT-----GATTGGGAGGATAATTAAATTTA-----GTAAAC-
---TTTAATAAGAA------AATA----------ACTTT---AATTAATGAAAA--------------------------
----------------------------AGTTAATAT-TGA-TTAATTAA----TAAT---------TAT--AATAAA--
GTAAATTACCTTAGGGATAACA------GCATAATATTTTTTTTTAGTTCATATAT--AAAATAAT--GTTTAT------
------------------------------------------------------
>SL13_0960_04 [organism=Pachycondyla crassinoda] rDNA, 16S
------------------------------------------------------------------------------GA
ATTTTAT--ATAATTTTGTA-TAGGTTTAAT----------------------------------------------ATA
--TTAGGTT-------------------------ATATTT-----GATTGGGAGGATAATTAAATTTA-----GTAAAC-
---TTTAATAAGAA------AATA----------ACTTT---AATTAATGAAAA--------------------------
----------------------------AGTTAATAT-TGA-TTAATTAA----TAAT---------TAT--AATAAA--
GTAAATTACCTTAGGGATAACA------GCATAATATTTTTTTTTAGATCATATAT--AAAATAAT--GTTTAT------
------------------------------------------------------
>CSG15_0300_02 [organism=Pachycondyla impressa] rDNA, 16S
------------------------------------------------------------------------------GA
ATTTTAT--ACAATTTT-TA-TATATCAGTT----------------------------------------------ATA
-GAAAGATT-------------------------GTATTT-----GATTGGGAGGATAGTTAAATTTA-----ATAAAC-
---TTTAGTAATTT------AAAA----------ACATG---AATTAATGAT-A--------------------------
----------------------------AGAGAGTAA-TGA-TTAAGTT-----AAAT---------TAT--ATTAGA--
ATAAATTACCTTAGGGATAACA------GCATAATATTATTTTTTAGTTCTTATAT--AAAATAAT--GTTTAT------
------------------------------------------------------
>SL13_1363_08 [organism=Pachycondyla impressa] rDNA, 16S
------------------------------------------------------------------------------GA
ATTTTAT--ACAATTTT-TA-TATATCAGTT----------------------------------------------ATA
-GGAAGGTT-------------------------GTATTT-----GATTGGGAGGATAGTTAAATTTA-----ATAAAC-
---TTTAGTAATTT------AAAA----------ACATG---AATTAATGAT-A--------------------------
----------------------------AGAGAGTAA-TGA-TTAGTTA-----AAGT---------TAT--ATTAGA--
ATAAATTACCTTAGGGATAACA------GCATAATATTATTTTTTAGTTCTTATAT--AAAATAAT--GTTTAT------
------------------------------------------------------
>SL13_1081_01 [organism=Pachycondyla impressa] rDNA, 16S
------------------------------------------------------------------------------GA
ATTTTAT--ATAACTTA-T--TATATTAGAT----------------------------------------------ATA
TAAAAGGTT-------------------------ATATTT-----GATTGGGAGGATAATTAAATTAA-----ATAAAC-
---TTTAATAAATT------AATA----------ACTTG---AATTGGTGA--A--------------------------
----------------------------ATAAAAAAA-TGA-TTAAATTGT---ATAT---------TAT--ATTAAA--
ATAAATTACCTTAGGGATAACA------GCATAATATTATTTTTTAGTTCATATAT--AAAATAAT--GTTTAT------
------------------------------------------------------
>CSG15_0128_07 [organism=Pseudoponera stigma] rDNA, 16S
------------------------------------------------------------------------------GA
ATTTTAT--ATTATTTAAT--TTATTTTAAA----------------------------------------------A--
AT-TAAATA-------------------------GTATTT-----TATTGGGAGGATAATTAAATTTA-----ATTAAC-
---TTTAA-AAATTT-----AAA-----------ACATT---AATTAATGGAT---------------------------
------------------------------AAATAAA-AGA-TTAAAA-AT---AAAT---------TAT--TTAAGA--
ATTAATTACCTTAGGGATAACA------GCATAATTTTATTTTTTAGTTCATATAT--AAAATAAA--GTTTAT------
------------------------------------------------------
>CSG15_0129_04 [organism=Pseudoponera stigma] rDNA, 16S
------------------------------------------------------------------------------GA
ATTTTAT--ATTATTTAAT--TTATTTTAAA----------------------------------------------A--
AT-TAAATA-------------------------GTATTT-----TATTGGGAGGATAATTAAATTTA-----ATTAAC-
---TTTAA-AAATTT-----AAA-----------ACATT---AATTAATGGAT---------------------------
------------------------------AAATAAA-AGA-TTAAAA-AT---AAAT---------TAT--TTAAGA--
ATTAATTACCTTAGGGATAACA------GCATAATTTTATTTTTTAGTTCATATAT--AAAATAAA--GTTTAT------
------------------------------------------------------
>CSG15_0353_02 [organism=Pseudoponera stigma] rDNA, 16S
------------------------------------------------------------------------------GA
ATTTTAT--ATTATTTAAT--TTATTTTAAA----------------------------------------------A--
AT-TAAATA-------------------------GTATTT-----TATTGGGAGGATAATTAAATTTA-----ATTAAC-
---TTTAA-AAATTT-----AAA-----------ACATT---AATTAATGGAT---------------------------
------------------------------AAATAAA-AGA-TTAAAA-AT---AAAT---------TAT--TTAAGA--
ATTAATTACCTTAGGGATAACA------GCATAATTTTATTTTTTAGTTCATATAT--AAAATAAA--GTTTAT------
------------------------------------------------------
>SL13_0002_22 [organism=Pseudoponera stigma] rDNA, 16S
------------------------------------------------------------------------------GA
ATTTTAT--ATTATTTAAT--TTATTTTAAA----------------------------------------------A--
AT-TGAATA-------------------------GTATTT-----TATTGGGAGGATAATTAAATTTA-----ATTAAC-
---TTTAA-AAATTT-----AAA-----------ACATT---AATTAATGGAT---------------------------
------------------------------AAATAAA-AGA-TTAAAA-AT---AAAT---------TAT--TTAAGA--
ATTAATTACCTTAGGGATAACA------GCATAATTTTATTTTTTAGTTCATATAT--AAAATAAA--GTTTAT------
------------------------------------------------------
>SL13_0020_24 [organism=Pseudoponera stigma] rDNA, 16S
------------------------------------------------------------------------------GA
ATTTTAT--ATTATTTAAT--TTATTTTAAA----------------------------------------------A--
AT-TGAATA-------------------------GTATTT-----TATTGGGAGGATAATTAAATTTA-----ATTAAC-
---TTTAA-AAATTT-----AAA-----------ACATT---AATTAATGGAT---------------------------
------------------------------AAATAAA-AGA-TTAAAA-AT---AAAT---------TAT--TTAAGA--
ATTAATTACCTTAGGGATAACA------GCATAATTTTATTTTTTAGTTCATATAT--AAAATAAA--GTTTAT------
------------------------------------------------------
>SL13_1003_24 [organism=Pseudoponera stigma] rDNA, 16S
------------------------------------------------------------------------------GA
ATTTTAT--ATTATTTAAT--TTATTTTAAA----------------------------------------------A--
AT-TGAATA-------------------------GTATTT-----TATTGGGAGGATAATTAAATTTA-----ATTAAC-
---TTTAA-AAATTT-----AAA-----------ACATT---AATTAATGGAT---------------------------
------------------------------AAATAAA-AGA-TTAAAA-AT---AAAT---------TAT--TTAAGA--
ATTAATTACCTTAGGGATAACA------GCATAATTTTATTTTTTAGTTCATATAT--AAAATAAA--GTTTAT------
------------------------------------------------------
>SL13_1209_27 [organism=Pseudoponera stigma] rDNA, 16S
------------------------------------------------------------------------------GA
ATTTTAT--ATTATTTAAT--TTATTTTAAA----------------------------------------------A--
AT-TGAATA-------------------------GTATTT-----TATTGGGAGGATAATTAAATTTA-----ATTAAC-
---TTTAA-AAATTT-----AAA-----------ACATT---AATTAATGGAT---------------------------
------------------------------AAATAAA-AGA-TTAAAA-AT---AAAT---------TAT--TTAAGA--
ATTAATTACCTTAGGGATAACA------GCATAATTTTATTTTTTAGTTCATATAT--AAAATAAA--GTTTAT------
------------------------------------------------------
>SL13_1260_55 [organism=Pseudoponera stigma] rDNA, 16S
------------------------------------------------------------------------------GA
ATTTTAT--ATTATTT--T--TATTTATAGG----------------------------------------------A--
ATATTAATA-------------------------ATATTT-----TATTGGGAGGATAATTAAATTTA-----ATAAAC-
---TTTAA-AAATTT-----AAA-----------ATATA---AATTAATAAGT---------------------------
--------------------------------TTAAA-AGA-TTGAAA-TA---AATT---------CAT--TAAAAA--
ATTAATTACCTTAGGGATAACA------GCATAATTTTATTTTTTAGTTCATATAT--AAAATAAA--GATTAT------
------------------------------------------------------
>SL13_1147_11 [organism=Pachycondyla procidua] rDNA, 16S
------------------------------------------------------------------------------GA
ATTTTAT--ATAATTATAA--TTAGAAAAGA----------------------------------------------ATA
ATATGGATT-------------------------ATATTT-----GGTTGGGAGGATAATTTAATTTA-----ATAAAC-
---TTAAA-ATATTT-----AAAG----------ACAAT---GATATATGAATT--------------------------
----------------------------AGAAATTAA-GGA-TTAATTTAT---AAAT---------TAT--AGAAGA--
AGTAATTACCTCAGGGATAACA------GCATAATATTTTTTTTTAGATCATATAT--AAAAAAAT--GATTAT------
------------------------------------------------------
>CSG15_0180_01 [organism=Neoponera commutata] rDNA, 16S
[truncated: 1,945,894 more chars]
