# Supplementary material for: Ants of French Guiana: 16S rRNA sequence dataset
Source: Biodivers Data J. 2023 Feb 7;11:e91577. doi: 10.3897/BDJ.11.e91577 (PMC10848834; doi:10.3897/BDJ.11.e91577)
Supplement: Supplementary material 3 — Specimen-associated metadata [file bdj-11-e91577-s003.xlsx]

## Sheet: Specimen metadata
Sequence_ID	Organism	specimen-voucher	country	altitude	latitude-longitude
GAL18_0006_22	Solenopsis sp.21	GAL18-0006-22	French Guiana: Saul; Galbao	500 m	3.59978 N 53.2701 W
TR17_0164_03	Solenopsis sp.24	TR17-0164-03	French Guiana: Mana; Trinite	154 m	4.60945 N 53.41445 W
TR17_0173_01	Solenopsis sp.15	TR17-0173-01	French Guiana: Mana; Trinite	154 m	4.60945 N 53.41445 W
TR17_0184_12	Solenopsis sp.15	TR17-0184-12	French Guiana: Mana; Trinite	127 m	4.59823 N 53.41023 W
GAL18_0183_38	Solenopsis sp.24	GAL18-0183-38	French Guiana: Saul; Galbao	725 m	3.59633 N 53.27725 W
TR17_0196_13	Solenopsis sp.24	TR17-0196-13	French Guiana: Mana; Trinite	127 m	4.59823 N 53.41023 W
TR17_0141_01	Hypoponera sp.12.FGSGt	TR17-0141-01	French Guiana: Mana; Trinite	149 m	4.60676 N 53.40163 W
GAL18_0223_12	Camponotus sp.04.FGSGt	GAL18-0223-12	French Guiana: Saul; Galbao	552 m	3.60722 N 53.28757 W
LA15_0310_33	Camponotus rapax	LA15-0310-33	French Guiana: Mana; Laussat	54 m	5.48423 N 53.59635 W
OI17_0198_03	Camponotus senex	OI17-0198-03	Brazil: Porte-Grande; Porte-Grande	42 m	0.4564 N 51.0331 W
OI17_0199_06	Camponotus senex	OI17-0199-06	Brazil: Porte-Grande; Porte-Grande	42 m	0.4564 N 51.0331 W
OI17_0200_08	Camponotus senex	OI17-0200-08	Brazil: Porte-Grande; Porte-Grande	42 m	0.4564 N 51.0331 W
OI17_0203_06	Camponotus senex	OI17-0203-06	Brazil: Porte-Grande; Porte-Grande	42 m	0.4564 N 51.0331 W
OI17_0206_07	Camponotus senex	OI17-0206-07	Brazil: Porte-Grande; Porte-Grande	42 m	0.4564 N 51.0331 W
OI17_0209_03	Camponotus senex	OI17-0209-03	Brazil: Porte-Grande; Porte-Grande	42 m	0.4564 N 51.0331 W
OI17_0218_01	Camponotus senex	OI17-0218-01	Brazil: Porte-Grande; Porte-Grande	42 m	0.4564 N 51.0331 W
SG17_0076_11	Hypoponera sp.12.FGSGt	SG17-0076-11	French Guiana: Saint-Georges; Saint-Georges	17 m	3.929697 N 51.83711 W
TR17_0164_11	Hypoponera sp.12.FGSGt	TR17-0164-11	French Guiana: Mana; Trinite	154 m	4.60945 N 53.41445 W
OI17_0002_07	Pheidole jelskii	OI17-0002-07	Brazil: Porte-Grande; Porte-Grande	64 m	0.5718918 N 51.221 W
OI17_0011_03	Pheidole jelskii	OI17-0011-03	Brazil: Porte-Grande; Porte-Grande	64 m	0.5718918 N 51.221 W
OI17_0193_06	Pheidole radoszkowskii	OI17-0193-06	Brazil: Porte-Grande; Porte-Grande	42 m	0.4564 N 51.0331 W
PAT19_0011_03	Pheidole jelskii	PAT19-0011-03	French Guiana: Macouria; Ferme Mornand	12 m	5.02839 N 52.52158 W
PAT19_0012_04	Pheidole jelskii	PAT19-0012-04	French Guiana: Macouria; Ferme Mornand	12 m	5.02839 N 52.52158 W
PAT19_0014_06	Pheidole jelskii	PAT19-0014-06	French Guiana: Macouria; Ferme Mornand	12 m	5.02839 N 52.52158 W
SAV18_0244_05	Pheidole jelskii	SAV18-0244-05	French Guiana: Sinnamary; Brigandin	5.25913 m	5.41225 N 52.99675 W
SAV18_0245_07	Pheidole jelskii	SAV18-0245-07	French Guiana: Sinnamary; Brigandin	5.25913 m	5.41225 N 52.99675 W
SAV18_0257_03	Pheidole jelskii	SAV18-0257-03	French Guiana: Sinnamary; Brigandin	5.25913 m	5.41225 N 52.99675 W
SG17_0054_11	Pheidole jelskii	SG17-0054-11	French Guiana: Saint-Georges; Saint-Georges	27 m	3.934702 N 51.83652 W
SG17_0071_11	Pheidole jelskii	SG17-0071-11	French Guiana: Saint-Georges; Saint-Georges	17 m	3.929697 N 51.83711 W
CSG15_0042_17	Hypoponera sp.MI15.03	CSG15-0042-17	French Guiana: Kourou; CSG	43 m	5.21223 N 52.83491 W
GAL18_0006_08	Hypoponera sp.12.FGSGt	GAL18-0006-08	French Guiana: Saul; Galbao	500 m	3.59978 N 53.2701 W
GAL18_0028_18	Hypoponera sp.MI15.03	GAL18-0028-18	French Guiana: Saul; Galbao	465 m	3.60077 N 53.26683 W
GAL18_0036_12	Hypoponera sp.12.FGSGt	GAL18-0036-12	French Guiana: Saul; Galbao	465 m	3.60077 N 53.26683 W
GAL18_0037_04	Hypoponera sp.12.FGSGt	GAL18-0037-04	French Guiana: Saul; Galbao	465 m	3.60077 N 53.26683 W
GAL18_0040_25	Hypoponera sp.12.FGSGt	GAL18-0040-25	French Guiana: Saul; Galbao	465 m	3.60077 N 53.26683 W
GAL18_0061_16	Hypoponera sp.12.FGSGt	GAL18-0061-16	French Guiana: Saul; Galbao	525 m	3.60422 N 53.2674 W
GAL18_0074_47	Hypoponera sp.MI15.03	GAL18-0074-47	French Guiana: Saul; Galbao	525 m	3.60422 N 53.2674 W
GAL18_0075_49	Hypoponera sp.12.FGSGt	GAL18-0075-49	French Guiana: Saul; Galbao	525 m	3.60422 N 53.2674 W
GAL18_0080_23	Hypoponera sp.12.FGSGt	GAL18-0080-23	French Guiana: Saul; Galbao	525 m	3.60422 N 53.2674 W
GAL18_0105_35	Hypoponera sp.12.FGSGt	GAL18-0105-35	French Guiana: Saul; Galbao	721 m	3.58857 N 53.28298 W
GAL18_0107_30	Hypoponera sp.12.FGSGt	GAL18-0107-30	French Guiana: Saul; Galbao	721 m	3.58857 N 53.28298 W
GAL18_0143_25	Hypoponera sp.12.FGSGt	GAL18-0143-25	French Guiana: Saul; Galbao	688 m	3.6036 N 53.28068 W
OI17_0196_05	Camponotus fastigatus	OI17-0196-05	Brazil: Porte-Grande; Porte-Grande	42 m	0.4564 N 51.0331 W
OI17_0202_04	Camponotus fastigatus	OI17-0202-04	Brazil: Porte-Grande; Porte-Grande	42 m	0.4564 N 51.0331 W
OI17_0217_05	Camponotus fastigatus	OI17-0217-05	Brazil: Porte-Grande; Porte-Grande	42 m	0.4564 N 51.0331 W
OI17_0224_01	Camponotus fastigatus	OI17-0224-01	Brazil: Porte-Grande; Porte-Grande	42 m	0.4564 N 51.0331 W
PAT19_0102_02	Camponotus blandus	PAT19-0102-02	French Guiana: Macouria; Ferme Burban	22 m	5.00921 N 52.63306 W
PAT19_0103_05	Camponotus blandus	PAT19-0103-05	French Guiana: Macouria; Ferme Burban	22 m	5.00921 N 52.63306 W
PAT19_0107_11	Camponotus blandus	PAT19-0107-11	French Guiana: Macouria; Ferme Burban	22 m	5.00921 N 52.63306 W
PAT19_0111_14	Camponotus blandus	PAT19-0111-14	French Guiana: Macouria; Ferme Burban	22 m	5.00921 N 52.63306 W
SAV18_0113_04	Camponotus blandus	SAV18-0113-04	French Guiana: Macouria; Savane des Mornes	6.19599 m	4.99486 N 52.46555 W
SAV18_0197_03	Camponotus coloratus	SAV18-0197-03	French Guiana: Iracoubo; Trou-Poisson	10.54303 m	5.40902 N 53.0933 W
SG17_0013_05	Camponotus fastigatus	SG17-0013-05	French Guiana: Saint-Georges; Saint-Georges	46 m	3.912601 N 51.80594 W
TR17_0197_12	Hypoponera sp.IT14.02	TR17-0197-12	French Guiana: Mana; Trinite	127 m	4.59823 N 53.41023 W
GAL18_0185_11	Pheidole sagax	GAL18-0185-11	French Guiana: Saul; Galbao	725 m	3.59633 N 53.27725 W
GAL18_0080_31	Pheidole gilva	GAL18-0080-31	French Guiana: Saul; Galbao	525 m	3.60422 N 53.2674 W
GAL18_0146_29	Pheidole nr.araneoides	GAL18-0146-29	French Guiana: Saul; Galbao	688 m	3.6036 N 53.28068 W
GAL18_0151_15	Pheidole nr.fimbriata.sp.C	GAL18-0151-15	French Guiana: Saul; Galbao	688 m	3.6036 N 53.28068 W
GAL18_0152_14	Pheidole nr.araneoides	GAL18-0152-14	French Guiana: Saul; Galbao	688 m	3.6036 N 53.28068 W
GAL18_0162_04	Pheidole nr.araneoides	GAL18-0162-04	French Guiana: Saul; Galbao	721 m	3.58857 N 53.28298 W
GAL18_0212_03	Pheidole nr.araneoides	GAL18-0212-03	French Guiana: Saul; Galbao	688 m	3.6036 N 53.28068 W
GAL18_0309_03	Pheidole nr.araneoides	GAL18-0309-03	French Guiana: Saul; Galbao	580 m	3.60167 N 53.27483 W
GAL18_0240_23	Pheidole pholeops	GAL18-0240-23	French Guiana: Saul; Galbao	552 m	3.60722 N 53.28757 W
GAL18_0263_24	Pheidole nr.radoszkowskii	GAL18-0263-24	French Guiana: Saul; Galbao	580 m	3.60167 N 53.27483 W
GAL18_0271_24	Pheidole nr.radoszkowskii	GAL18-0271-24	French Guiana: Saul; Galbao	580 m	3.60167 N 53.27483 W
GAL18_0278_11	Pheidole nr.radoszkowskii	GAL18-0278-11	French Guiana: Saul; Galbao	580 m	3.60167 N 53.27483 W
GAL18_0280_21	Pheidole exigua	GAL18-0280-21	French Guiana: Saul; Galbao	580 m	3.60167 N 53.27483 W
GAL18_0311_04	Pheidole nr.radoszkowskii	GAL18-0311-04	French Guiana: Saul; Galbao	580 m	3.60167 N 53.27483 W
GAL18_0314_05	Pheidole nr.radoszkowskii	GAL18-0314-05	French Guiana: Saul; Galbao	580 m	3.60167 N 53.27483 W
MI15_0093_39	Megalomyrmex sp.IT14.01	MI15-0093-39	French Guiana: Maripa-Soula; Mitaraka	347 m	2.23362 N 54.44341 W
KR18_0044_05	Camponotus coloratus	KR18-0044-05	French Guiana: Kourou; Campus	4 m	5.17252 N 52.65453 W
KR18_0045_02	Camponotus coloratus	KR18-0045-02	French Guiana: Kourou; Campus	4 m	5.17252 N 52.65453 W
OI17_0163_03	Camponotus coloratus	OI17-0163-03	Brazil: Porte-Grande; Porte-Grande	72 m	0.5916614 N 51.18618 W
PAT19_0073_09	Cardiocondyla wroughtonii	PAT19-0073-09	French Guiana: Macouria; Ferme Mornand	11 m	5.02569 N 52.52683 W
PAT19_0107_16	Cardiocondyla minutior	PAT19-0107-16	French Guiana: Macouria; Ferme Burban	22 m	5.00921 N 52.63306 W
LA15_0162_02	Labidus praedator	LA15-0162-02	French Guiana: Mana; Laussat	52 m	5.47188 N 53.59334 W
LA15_0167_03	Labidus praedator	LA15-0167-03	French Guiana: Mana; Laussat	52 m	5.47188 N 53.59334 W
LA15_0168_02	Labidus praedator	LA15-0168-02	French Guiana: Mana; Laussat	52 m	5.47188 N 53.59334 W
LA15_0169_01	Labidus praedator	LA15-0169-01	French Guiana: Mana; Laussat	52 m	5.47188 N 53.59334 W
LA15_0172_01	Labidus praedator	LA15-0172-01	French Guiana: Mana; Laussat	52 m	5.47188 N 53.59334 W
GAL18_0099_02	Camponotus rapax	GAL18-0099-02	French Guiana: Saul; Galbao	465 m	3.60077 N 53.26683 W
IT14_0444_15	Camponotus rapax	IT14-0444-15	French Guiana: Maripa-Soula; Itoupe	577 m	3.03294 N 53.09624 W
LA15_0318_30	Camponotus rapax	LA15-0318-30	French Guiana: Mana; Laussat	54 m	5.48423 N 53.59635 W
GAL18_0080_14	Gnamptogenys sp.GAL18.01	GAL18-0080-14	French Guiana: Saul; Galbao	525 m	3.60422 N 53.2674 W
KR18_0030_06	Pheidole dorsata	KR18-0030-06	French Guiana: Kourou; Campus	2 m	5.17277 N 52.65516 W
KR18_0031_17	Pheidole zelata	KR18-0031-17	French Guiana: Kourou; Campus	2 m	5.17277 N 52.65516 W
KR18_0049_09	Pheidole zelata	KR18-0049-09	French Guiana: Kourou; Campus	4 m	5.17252 N 52.65453 W
KR18_0071_08	Pheidole zelata	KR18-0071-08	French Guiana: Kourou; Campus	2 m	5.17277 N 52.65516 W
OI17_0129_02	Crematogaster abstinens	OI17-0129-02	Brazil: Porte-Grande; Porte-Grande	74 m	0.5870298 N 51.18848 W
OI17_0138_02	Crematogaster abstinens	OI17-0138-02	Brazil: Porte-Grande; Porte-Grande	74 m	0.5870298 N 51.18848 W
OI17_0140_01	Crematogaster abstinens	OI17-0140-01	Brazil: Porte-Grande; Porte-Grande	74 m	0.5870298 N 51.18848 W
GAL18_0120_33	Pheidole sculptior	GAL18-0120-33	French Guiana: Saul; Galbao	721 m	3.58857 N 53.28298 W
GAL18_0140_05	Pheidole pedana	GAL18-0140-05	French Guiana: Saul; Galbao	525 m	3.60422 N 53.2674 W
GAL18_0234_16	Pheidole sp.GAL18.01	GAL18-0234-16	French Guiana: Saul; Galbao	552 m	3.60722 N 53.28757 W
GAL18_0272_17	Pheidole sculptior	GAL18-0272-17	French Guiana: Saul; Galbao	580 m	3.60167 N 53.27483 W
GAL18_0300_03	Pheidole exigua	GAL18-0300-03	French Guiana: Saul; Galbao	552 m	3.60722 N 53.28757 W
KR18_0013_20	Pheidole dorsata	KR18-0013-20	French Guiana: Kourou; Campus	4 m	5.17252 N 52.65453 W
GAL18_0009_15	Hypoponera sp.IT14.05	GAL18-0009-15	French Guiana: Saul; Galbao	500 m	3.59978 N 53.2701 W
GAL18_0101_29	Hypoponera sp.IT14.05	GAL18-0101-29	French Guiana: Saul; Galbao	721 m	3.58857 N 53.28298 W
GAL18_0103_26	Hypoponera sp.IT14.05	GAL18-0103-26	French Guiana: Saul; Galbao	721 m	3.58857 N 53.28298 W
GAL18_0146_23	Hypoponera sp.IT14.05	GAL18-0146-23	French Guiana: Saul; Galbao	688 m	3.6036 N 53.28068 W
GAL18_0183_52	Hypoponera sp.12.FGSGt	GAL18-0183-52	French Guiana: Saul; Galbao	725 m	3.59633 N 53.27725 W
MI15_0484_23	Pheidole longiseta	MI15-0484-23	French Guiana: Maripa-Soula; Mitaraka	341 m	2.24365 N 54.46413 W
OI17_0190_04	Pheidole radoszkowskii	OI17-0190-04	Brazil: Porte-Grande; Porte-Grande	42 m	0.4564 N 51.0331 W
OI17_0195_08	Pheidole radoszkowskii	OI17-0195-08	Brazil: Porte-Grande; Porte-Grande	42 m	0.4564 N 51.0331 W
KR18_0008_15	Pheidole sp.KR17.02	KR18-0008-15	French Guiana: Kourou; Campus	4 m	5.17252 N 52.65453 W
KR18_0015_18	Pheidole sp.KR17.02	KR18-0015-18	French Guiana: Kourou; Campus	4 m	5.17252 N 52.65453 W
KR18_0022_09	Pheidole sp.KR17.02	KR18-0022-09	French Guiana: Kourou; Campus	2 m	5.17277 N 52.65516 W
KR18_0029_13	Pheidole sp.KR17.02	KR18-0029-13	French Guiana: Kourou; Campus	2 m	5.17277 N 52.65516 W
GAL18_0222_07	Solenopsis sp.23	GAL18-0222-07	French Guiana: Saul; Galbao	552 m	3.60722 N 53.28757 W
OI17_0002_06	Solenopsis saevissima	OI17-0002-06	Brazil: Porte-Grande; Porte-Grande	64 m	0.5718918 N 51.221 W
PAT19_0014_03	Solenopsis saevissima	PAT19-0014-03	French Guiana: Macouria; Ferme Mornand	12 m	5.02839 N 52.52158 W
PAT19_0015_03	Solenopsis saevissima	PAT19-0015-03	French Guiana: Macouria; Ferme Mornand	12 m	5.02839 N 52.52158 W
GAL18_0195_10	Pheidole sp.MI15.01	GAL18-0195-10	French Guiana: Saul; Galbao	725 m	3.59633 N 53.27725 W
LA15_0267_13	Megalomyrmex sp.CSG15.01	LA15-0267-13	French Guiana: Mana; Laussat	54 m	5.48423 N 53.59635 W
GAL18_0013_19	Pheidole gp.tristis.sp.C	GAL18-0013-19	French Guiana: Saul; Galbao	500 m	3.59978 N 53.2701 W
GAL18_0024_37	Pheidole gp.tristis.sp.C	GAL18-0024-37	French Guiana: Saul; Galbao	465 m	3.60077 N 53.26683 W
LA15_0022_09	Pheidole cramptoni	LA15-0022-09	French Guiana: Mana; Laussat	57 m	5.48177 N 53.57595 W
LA15_0039_03	Pheidole deima	LA15-0039-03	French Guiana: Mana; Laussat	57 m	5.48177 N 53.57595 W
GAL18_0105_36	Hypoponera sp.IT14.05	GAL18-0105-36	French Guiana: Saul; Galbao	721 m	3.58857 N 53.28298 W
TR17_0161_12	Hypoponera sp.02.FGSGt	TR17-0161-12	French Guiana: Mana; Trinite	154 m	4.60945 N 53.41445 W
SAV18_0184_04	Solenopsis sp.SAV18.01	SAV18-0184-04	French Guiana: Iracoubo; Trou-Poisson	10.54303 m	5.40902 N 53.0933 W
SAV18_0189_07	Solenopsis sp.SAV18.01	SAV18-0189-07	French Guiana: Iracoubo; Trou-Poisson	10.54303 m	5.40902 N 53.0933 W
SAV18_0209_08	Solenopsis sp.SAV18.02	SAV18-0209-08	French Guiana: Sinnamary; Garre-Rocheau	8.73107 m	5.37966 N 53.05548 W
SAV18_0301_04	Solenopsis sp.SAV18.02	SAV18-0301-04	French Guiana: Kourou; Karouabo	8 m	5.23705 N 52.80337 W
SAV18_0303_01	Solenopsis sp.SAV18.02	SAV18-0303-01	French Guiana: Kourou; Karouabo	8 m	5.23705 N 52.80337 W
GAL18_0040_27	Apterostigma acre	GAL18-0040-27	French Guiana: Saul; Galbao	465 m	3.60077 N 53.26683 W
GAL18_0006_14	Prionopelta dubia	GAL18-0006-14	French Guiana: Saul; Galbao	500 m	3.59978 N 53.2701 W
GAL18_0024_28	Prionopelta dubia	GAL18-0024-28	French Guiana: Saul; Galbao	465 m	3.60077 N 53.26683 W
GAL18_0027_12	Prionopelta dubia	GAL18-0027-12	French Guiana: Saul; Galbao	465 m	3.60077 N 53.26683 W
GAL18_0028_13	Prionopelta amabilis	GAL18-0028-13	French Guiana: Saul; Galbao	465 m	3.60077 N 53.26683 W
GAL18_0240_31	Prionopelta dubia	GAL18-0240-31	French Guiana: Saul; Galbao	552 m	3.60722 N 53.28757 W
GAL18_0154_29	Pheidole rugatula	GAL18-0154-29	French Guiana: Saul; Galbao	688 m	3.6036 N 53.28068 W
GAL18_0156_12	Pheidole nr.cramptoni	GAL18-0156-12	French Guiana: Saul; Galbao	688 m	3.6036 N 53.28068 W
MI15_0376_31	Pheidole cramptoni	MI15-0376-31	French Guiana: Maripa-Soula; Mitaraka	336 m	2.23857 N 54.45259 W
GAL18_0146_27	Pheidole pholeops	GAL18-0146-27	French Guiana: Saul; Galbao	688 m	3.6036 N 53.28068 W
KR18_0009_15	Pheidole dorsata	KR18-0009-15	French Guiana: Kourou; Campus	4 m	5.17252 N 52.65453 W
KR18_0016_20	Pheidole dorsata	KR18-0016-20	French Guiana: Kourou; Campus	4 m	5.17252 N 52.65453 W
KR18_0021_34	Pheidole dorsata	KR18-0021-34	French Guiana: Kourou; Campus	2 m	5.17277 N 52.65516 W
KR18_0027_19	Pheidole dorsata	KR18-0027-19	French Guiana: Kourou; Campus	2 m	5.17277 N 52.65516 W
OI17_0219_06	Camponotus coruscus	OI17-0219-06	Brazil: Porte-Grande; Porte-Grande	42 m	0.4564 N 51.0331 W
SG17_0004_07	Camponotus coruscus	SG17-0004-07	French Guiana: Saint-Georges; Saint-Georges	46 m	3.912601 N 51.80594 W
SG17_0115_07	Camponotus coruscus	SG17-0115-07	French Guiana: Saint-Georges; Saint-Georges	37 m	3.912773 N 51.80358 W
SAV18_0032_03	Solenopsis saevissima	SAV18-0032-03	French Guiana: Kourou; Savane des Peres	4 m	5.12175 N 52.65332 W
SAV18_0037_04	Solenopsis saevissima	SAV18-0037-04	French Guiana: Kourou; Savane des Peres	4 m	5.12175 N 52.65332 W
GAL18_0065_27	Hypoponera sp.IT14.05	GAL18-0065-27	French Guiana: Saul; Galbao	525 m	3.60422 N 53.2674 W
GAL18_0102_28	Hypoponera sp.IT14.05	GAL18-0102-28	French Guiana: Saul; Galbao	721 m	3.58857 N 53.28298 W
GAL18_0104_20	Hypoponera sp.MI15.03	GAL18-0104-20	French Guiana: Saul; Galbao	721 m	3.58857 N 53.28298 W
GAL18_0109_23	Hypoponera sp.IT14.05	GAL18-0109-23	French Guiana: Saul; Galbao	721 m	3.58857 N 53.28298 W
GAL18_0110_40	Hypoponera sp.IT14.05	GAL18-0110-40	French Guiana: Saul; Galbao	721 m	3.58857 N 53.28298 W
GAL18_0117_15	Hypoponera sp.IT14.05	GAL18-0117-15	French Guiana: Saul; Galbao	721 m	3.58857 N 53.28298 W
GAL18_0145_29	Hypoponera sp.12.FGSGt	GAL18-0145-29	French Guiana: Saul; Galbao	688 m	3.6036 N 53.28068 W
GAL18_0194_38	Hypoponera sp.IT14.05	GAL18-0194-38	French Guiana: Saul; Galbao	725 m	3.59633 N 53.27725 W
SG17_0004_06	Linepithema neotropicum	SG17-0004-06	French Guiana: Saint-Georges; Saint-Georges	46 m	3.912601 N 51.80594 W
SG17_0006_10	Linepithema neotropicum	SG17-0006-10	French Guiana: Saint-Georges; Saint-Georges	46 m	3.912601 N 51.80594 W
GAL18_0007_12	Hypoponera sp.12.FGSGt	GAL18-0007-12	French Guiana: Saul; Galbao	500 m	3.59978 N 53.2701 W
LA15_0193_01	Azteca constructor	LA15-0193-01	French Guiana: Mana; Laussat	50 m	5.46339 N 53.57997 W
LA15_0285_11	Azteca ovaticeps	LA15-0285-11	French Guiana: Mana; Laussat	54 m	5.47854 N 53.59726 W
GAL18_0009_08	Acromyrmex subterraneus	GAL18-0009-08	French Guiana: Saul; Galbao	500 m	3.59978 N 53.2701 W
GAL18_0049_03	Acromyrmex subterraneus	GAL18-0049-03	French Guiana: Saul; Galbao	500 m	3.59978 N 53.2701 W
GAL18_0137_10	Acromyrmex subterraneus	GAL18-0137-10	French Guiana: Saul; Galbao	525 m	3.60422 N 53.2674 W
MI15_0477_21	Pheidole sculptior	MI15-0477-21	French Guiana: Maripa-Soula; Mitaraka	341 m	2.24365 N 54.46413 W
MI15_0479_12	Pheidole sculptior	MI15-0479-12	French Guiana: Maripa-Soula; Mitaraka	341 m	2.24365 N 54.46413 W
LA15_0095_06	Crematogaster flavomicrops	LA15-0095-06	French Guiana: Mana; Laussat	55 m	5.47518 N 53.58684 W
GAL18_0234_08	Strumigenys alberti	GAL18-0234-08	French Guiana: Saul; Galbao	552 m	3.60722 N 53.28757 W
KR18_0032_24	Strumigenys crassicornis	KR18-0032-24	French Guiana: Kourou; Campus	2 m	5.17277 N 52.65516 W
CSG15_0132_09	Myrmicocrypta sp.MI15.05	CSG15-0132-09	French Guiana: Kourou; CSG	63 m	5.174 N 52.87101 W
MI15_0378_45	Pheidole demeter	MI15-0378-45	French Guiana: Maripa-Soula; Mitaraka	336 m	2.23857 N 54.45259 W
TR17_0202_04	Pheidole flavens	TR17-0202-04	French Guiana: Mana; Trinite	320 m	4.61984 N 53.40905 W
GAL18_0186_49	Camponotus sp.04.FGSGt	GAL18-0186-49	French Guiana: Saul; Galbao	725 m	3.59633 N 53.27725 W
LA15_0196_03	Gnamptogenys annulata	LA15-0196-03	French Guiana: Mana; Laussat	50 m	5.46339 N 53.57997 W
TR17_0165_15	Myrmicocrypta sp.TR17.01	TR17-0165-15	French Guiana: Mana; Trinite	154 m	4.60945 N 53.41445 W
GAL18_0016_21	Crematogaster brasiliensis	GAL18-0016-21	French Guiana: Saul; Galbao	500 m	3.59978 N 53.2701 W
KR17_0021_11	Strumigenys diabola	KR17-0021-11	French Guiana: Kourou; Campus	2 m	5.17277 N 52.65516 W
KR18_0012_52	Strumigenys diabola	KR18-0012-52	French Guiana: Kourou; Campus	4 m	5.17252 N 52.65453 W
GAL18_0100_04	Pachycondyla harpax	GAL18-0100-04	French Guiana: Saul; Galbao	465 m	3.60077 N 53.26683 W
LA15_0268_19	Crematogaster carinata	LA15-0268-19	French Guiana: Mana; Laussat	54 m	5.48423 N 53.59635 W
SG17_0123_02	Crematogaster carinata	SG17-0123-02	French Guiana: Saint-Georges; Saint-Georges	29 m	3.911145 N 51.80328 W
SG17_0130_08	Crematogaster carinata	SG17-0130-08	French Guiana: Saint-Georges; Saint-Georges	29 m	3.911145 N 51.80328 W
GAL18_0027_17	Pheidole guajirana	GAL18-0027-17	French Guiana: Saul; Galbao	465 m	3.60077 N 53.26683 W
GAL18_0189_28	Pheidole sp.MI15.01	GAL18-0189-28	French Guiana: Saul; Galbao	725 m	3.59633 N 53.27725 W
SAV18_0036_04	Camponotus senex	SAV18-0036-04	French Guiana: Kourou; Savane des Peres	4 m	5.12175 N 52.65332 W
SG17_0092_07	Camponotus senex	SG17-0092-07	French Guiana: Saint-Georges; Saint-Georges	42 m	3.913243 N 51.80361 W
GAL18_0025_18	Pheidole gp.tristis.sp.H1	GAL18-0025-18	French Guiana: Saul; Galbao	465 m	3.60077 N 53.26683 W
TR17_0193_13	Pheidole gp.tristis.sp.H1	TR17-0193-13	French Guiana: Mana; Trinite	127 m	4.59823 N 53.41023 W
OI17_0226_05	Camponotus fastigatus	OI17-0226-05	Brazil: Porte-Grande; Porte-Grande	42 m	0.4564 N 51.0331 W
GAL18_0026_15	Pheidole meinertopsis	GAL18-0026-15	French Guiana: Saul; Galbao	465 m	3.60077 N 53.26683 W
SG17_0066_07	Pheidole fallax	SG17-0066-07	French Guiana: Saint-Georges; Saint-Georges	17 m	3.929697 N 51.83711 W
SG17_0071_07	Pheidole fallax	SG17-0071-07	French Guiana: Saint-Georges; Saint-Georges	17 m	3.929697 N 51.83711 W
SG17_0072_06	Pheidole fallax	SG17-0072-06	French Guiana: Saint-Georges; Saint-Georges	17 m	3.929697 N 51.83711 W
SG17_0076_07	Pheidole fallax	SG17-0076-07	French Guiana: Saint-Georges; Saint-Georges	17 m	3.929697 N 51.83711 W
GAL18_0022_26	Pheidole nr.seeldrayersii	GAL18-0022-26	French Guiana: Saul; Galbao	465 m	3.60077 N 53.26683 W
OI17_0079_03	Crematogaster abstinens	OI17-0079-03	Brazil: Porte-Grande; Porte-Grande	44 m	0.527607 N 51.1712 W
OI17_0090_01	Crematogaster abstinens	OI17-0090-01	Brazil: Porte-Grande; Porte-Grande	75 m	0.5572274 N 51.18684 W
OI17_0092_03	Crematogaster abstinens	OI17-0092-03	Brazil: Porte-Grande; Porte-Grande	75 m	0.5572274 N 51.18684 W
GAL18_0282_04	Solenopsis bicolor	GAL18-0282-04	French Guiana: Saul; Galbao	552 m	3.60722 N 53.28757 W
GAL18_0099_10	Holcoponera striatula	GAL18-0099-10	French Guiana: Saul; Galbao	465 m	3.60077 N 53.26683 W
GAL18_0234_15	Pheidole demeter	GAL18-0234-15	French Guiana: Saul; Galbao	552 m	3.60722 N 53.28757 W
GAL18_0079_23	Hypoponera sp.12.FGSGt	GAL18-0079-23	French Guiana: Saul; Galbao	525 m	3.60422 N 53.2674 W
OI17_0144_05	Camponotus coloratus	OI17-0144-05	Brazil: Porte-Grande; Porte-Grande	74 m	0.5888839 N 51.18618 W
TR17_0127_04	Megalomyrmex sp.IT14.01	TR17-0127-04	French Guiana: Mana; Trinite	126 m	4.60304 N 53.41614 W
TR17_0194_09	Megalomyrmex sp.IT14.01	TR17-0194-09	French Guiana: Mana; Trinite	127 m	4.59823 N 53.41023 W
TR17_0180_15	Hypoponera sp.IT14.05	TR17-0180-15	French Guiana: Mana; Trinite	154 m	4.60945 N 53.41445 W
GAL18_0186_34	Strumigenys crassicornis	GAL18-0186-34	French Guiana: Saul; Galbao	725 m	3.59633 N 53.27725 W
TR17_0179_04	Hypoponera sp.13.FGSGt	TR17-0179-04	French Guiana: Mana; Trinite	154 m	4.60945 N 53.41445 W
SG17_0052_06	Pheidole jelskii	SG17-0052-06	French Guiana: Saint-Georges; Saint-Georges	27 m	3.934702 N 51.83652 W
GAL18_0032_12	Pheidole gp.fallax.sp.D	GAL18-0032-12	French Guiana: Saul; Galbao	465 m	3.60077 N 53.26683 W
GAL18_0146_25	Neocerapachys neotropicus	GAL18-0146-25	French Guiana: Saul; Galbao	688 m	3.6036 N 53.28068 W
OI17_0230_07	Camponotus fastigatus	OI17-0230-07	Brazil: Porte-Grande; Porte-Grande	42 m	0.4564 N 51.0331 W
GAL18_0011_26	Solenopsis sp.21	GAL18-0011-26	French Guiana: Saul; Galbao	500 m	3.59978 N 53.2701 W
GAL18_0029_42	Solenopsis sp.12	GAL18-0029-42	French Guiana: Saul; Galbao	465 m	3.60077 N 53.26683 W
GAL18_0159_07	Solenopsis sp.12	GAL18-0159-07	French Guiana: Saul; Galbao	688 m	3.6036 N 53.28068 W
PAT19_0023_04	Solenopsis sp.PAT19.01	PAT19-0023-04	French Guiana: Kourou; Ferme Buffard	10 m	5.07267 N 52.58036 W
SAV18_0036_06	Brachymyrmex pictus	SAV18-0036-06	French Guiana: Kourou; Savane des Peres	4 m	5.12175 N 52.65332 W
TR17_0200_04	Hypoponera sp.MAI19.01	TR17-0200-04	French Guiana: Mana; Trinite	127 m	4.59823 N 53.41023 W
GAL18_0185_09	Brachymyrmex pictus	GAL18-0185-09	French Guiana: Saul; Galbao	725 m	3.59633 N 53.27725 W
TR17_0155_01	Solenopsis sp.24	TR17-0155-01	French Guiana: Mana; Trinite	149 m	4.60676 N 53.40163 W
GAL18_0012_10	Solenopsis sp.12	GAL18-0012-10	French Guiana: Saul; Galbao	500 m	3.59978 N 53.2701 W
GAL18_0063_21	Hypoponera sp.IT14.02	GAL18-0063-21	French Guiana: Saul; Galbao	525 m	3.60422 N 53.2674 W
MI15_0485_21	Acropyga guianensis	MI15-0485-21	French Guiana: Maripa-Soula; Mitaraka	341 m	2.24365 N 54.46413 W
MI15_0489_18	Acropyga guianensis	MI15-0489-18	French Guiana: Maripa-Soula; Mitaraka	341 m	2.24365 N 54.46413 W
SG17_0155_04	Eciton vagans	SG17-0155-04	French Guiana: Saint-Georges; Saint-Georges	40 m	3.909497 N 51.8043 W
GAL18_0148_28	Brachymyrmex pictus	GAL18-0148-28	French Guiana: Saul; Galbao	688 m	3.6036 N 53.28068 W
IT14_0807_56	Solenopsis sp.25	IT14-0807-56	French Guiana: Maripa-Soula; Itoupe	521 m	3.03409 N 53.10521 W
GAL18_0182_43	Strumigenys crassicornis	GAL18-0182-43	French Guiana: Saul; Galbao	725 m	3.59633 N 53.27725 W
GAL18_0153_18	Pheidole rugatula	GAL18-0153-18	French Guiana: Saul; Galbao	688 m	3.6036 N 53.28068 W
GAL18_0217_09	Pheidole rugatula	GAL18-0217-09	French Guiana: Saul; Galbao	688 m	3.6036 N 53.28068 W
MI15_0281_16	Acromyrmex subterraneus	MI15-0281-16	French Guiana: Maripa-Soula; Mitaraka	336 m	2.23857 N 54.45259 W
SAV18_0389_05	Brachymyrmex pictus	SAV18-0389-05	French Guiana: Iracoubo; Fleche	6 m	5.528 N 53.38391 W
SAV18_0216_06	Holcoponera striatula	SAV18-0216-06	French Guiana: Sinnamary; Garre-Rocheau	8.73107 m	5.37966 N 53.05548 W
LA15_0119_10	Solenopsis sp.09	LA15-0119-10	French Guiana: Mana; Laussat	54 m	5.46854 N 53.58046 W
GAL18_0150_20	Rogeria blanda	GAL18-0150-20	French Guiana: Saul; Galbao	688 m	3.6036 N 53.28068 W
SAV18_0219_07	Holcoponera striatula	SAV18-0219-07	French Guiana: Sinnamary; Garre-Rocheau	8.73107 m	5.37966 N 53.05548 W
MI15_0164_29	Hypoponera sp.MI15.02	MI15-0164-29	French Guiana: Maripa-Soula; Mitaraka	355 m	2.21627 N 54.45706 W
GAL18_0150_19	Holcoponera striatula	GAL18-0150-19	French Guiana: Saul; Galbao	688 m	3.6036 N 53.28068 W
TR17_0161_10	Holcoponera striatula	TR17-0161-10	French Guiana: Mana; Trinite	154 m	4.60945 N 53.41445 W
TR17_0193_06	Holcoponera striatula	TR17-0193-06	French Guiana: Mana; Trinite	127 m	4.59823 N 53.41023 W
GAL18_0226_26	Acropyga decedens	GAL18-0226-26	French Guiana: Saul; Galbao	552 m	3.60722 N 53.28757 W
GAL18_0158_29	Hypoponera sp.13.FGSGt	GAL18-0158-29	French Guiana: Saul; Galbao	688 m	3.6036 N 53.28068 W
GAL18_0159_15	Hypoponera sp.13.FGSGt	GAL18-0159-15	French Guiana: Saul; Galbao	688 m	3.6036 N 53.28068 W
GAL18_0188_36	Pheidole fracticeps	GAL18-0188-36	French Guiana: Saul; Galbao	725 m	3.59633 N 53.27725 W
GAL18_0019_17	Hypoponera foreli	GAL18-0019-17	French Guiana: Saul; Galbao	500 m	3.59978 N 53.2701 W
CSG15_0220_02	Mycetomoellerius farinosus	CSG15-0220-02	French Guiana: Kourou; CSG	42 m	5.226 N 52.83611 W
LA15_0136_02	Mycetomoellerius farinosus	LA15-0136-02	French Guiana: Mana; Laussat	54 m	5.47096 N 53.57872 W
GAL18_0113_18	Solenopsis sp.03	GAL18-0113-18	French Guiana: Saul; Galbao	721 m	3.58857 N 53.28298 W
LA15_0022_01	Rogeria blanda	LA15-0022-01	French Guiana: Mana; Laussat	57 m	5.48177 N 53.57595 W
SAV18_0259_03	Solenopsis globularia	SAV18-0259-03	French Guiana: Sinnamary; Brigandin	5.25913 m	5.41225 N 52.99675 W
KR18_0012_48	Camponotus brevis	KR18-0012-48	French Guiana: Kourou; Campus	4 m	5.17252 N 52.65453 W
LA15_0040_12	Pheidole nr.fimbriata.sp.B	LA15-0040-12	French Guiana: Mana; Laussat	57 m	5.48177 N 53.57595 W
PAT19_0061_07	Crematogaster abstinens	PAT19-0061-07	French Guiana: Macouria; Ferme Mornand	11 m	5.02569 N 52.52683 W
GAL18_0150_18	Linepithema sp.GAL18.01	GAL18-0150-18	French Guiana: Saul; Galbao	688 m	3.6036 N 53.28068 W
LA15_0112_08	Cyphomyrmex flavidus	LA15-0112-08	French Guiana: Mana; Laussat	54 m	5.46854 N 53.58046 W
SAV18_0254_08	Solenopsis globularia	SAV18-0254-08	French Guiana: Sinnamary; Brigandin	5.25913 m	5.41225 N 52.99675 W
TR17_0153_05	Hypoponera sp.13.FGSGt	TR17-0153-05	French Guiana: Mana; Trinite	149 m	4.60676 N 53.40163 W
GAL18_0266_17	Strumigenys schulzi	GAL18-0266-17	French Guiana: Saul; Galbao	580 m	3.60167 N 53.27483 W
CSG15_0126_06	Mayaponera arhuaca	CSG15-0126-06	French Guiana: Kourou; CSG	63 m	5.174 N 52.87101 W
GAL18_0064_30	Hylomyrma reginae	GAL18-0064-30	French Guiana: Saul; Galbao	525 m	3.60422 N 53.2674 W
GAL18_0153_22	Nylanderia sp.IT14.01	GAL18-0153-22	French Guiana: Saul; Galbao	688 m	3.6036 N 53.28068 W
GAL18_0157_15	Nylanderia sp.IT14.01	GAL18-0157-15	French Guiana: Saul; Galbao	688 m	3.6036 N 53.28068 W
GAL18_0266_24	Nylanderia sp.IT14.01	GAL18-0266-24	French Guiana: Saul; Galbao	580 m	3.60167 N 53.27483 W
GAL18_0280_19	Nylanderia sp.IT14.01	GAL18-0280-19	French Guiana: Saul; Galbao	580 m	3.60167 N 53.27483 W
MAI19_0008_14	Hypoponera sp.MI15.05	MAI19-0008-14	French Guiana: Saint-Laurent; Maipouri	125 m	5.14351 N 53.99622 W
MAI19_0030_23	Hypoponera sp.B	MAI19-0030-23	French Guiana: Saint-Laurent; Maipouri	131 m	5.14326 N 53.99739 W
MAI19_0077_05	Camponotus rapax	MAI19-0077-05	French Guiana: Saint-Laurent; Maipouri	131 m	5.14326 N 53.99739 W
PAT19_0014_07	Nylanderia fulva	PAT19-0014-07	French Guiana: Macouria; Ferme Mornand	12 m	5.02839 N 52.52158 W
SAV18_0307_02	Nylanderia fulva	SAV18-0307-02	French Guiana: Kourou; Karouabo	8 m	5.23705 N 52.80337 W
TR17_0203_05	Solenopsis sp.24	TR17-0203-05	French Guiana: Mana; Trinite	320 m	4.61984 N 53.40905 W
TR17_0207_08	Solenopsis sp.24	TR17-0207-08	French Guiana: Mana; Trinite	320 m	4.61984 N 53.40905 W
TR17_0211_03	Solenopsis sp.24	TR17-0211-03	French Guiana: Mana; Trinite	320 m	4.61984 N 53.40905 W
TR17_0218_04	Solenopsis sp.24	TR17-0218-04	French Guiana: Mana; Trinite	320 m	4.61984 N 53.40905 W
TR17_0219_01	Camponotus coptobregma	TR17-0219-01	French Guiana: Mana; Trinite	320 m	4.61984 N 53.40905 W
TR17_0220_04	Megalomyrmex sp.IT14.01	TR17-0220-04	French Guiana: Mana; Trinite	320 m	4.61984 N 53.40905 W
TR17_0223_10	Solenopsis sp.21	TR17-0223-10	French Guiana: Mana; Trinite	433 m	4.62089 N 53.40948 W
TR17_0228_12	Solenopsis sp.24	TR17-0228-12	French Guiana: Mana; Trinite	433 m	4.62089 N 53.40948 W
TR17_0230_07	Solenopsis sp.24	TR17-0230-07	French Guiana: Mana; Trinite	433 m	4.62089 N 53.40948 W
TR17_0234_03	Solenopsis sp.24	TR17-0234-03	French Guiana: Mana; Trinite	433 m	4.62089 N 53.40948 W
TR17_0237_12	Hypoponera sp.MI15.02	TR17-0237-12	French Guiana: Mana; Trinite	433 m	4.62089 N 53.40948 W
TR17_0240_08	Solenopsis sp.24	TR17-0240-08	French Guiana: Mana; Trinite	433 m	4.62089 N 53.40948 W
TR17_0242_04	Solenopsis sp.21	TR17-0242-04	French Guiana: Mana; Trinite	414 m	4.61877 N 53.40948 W
TR17_0248_09	Solenopsis sp.24	TR17-0248-09	French Guiana: Mana; Trinite	414 m	4.61877 N 53.40948 W
BAF19_0062_05	Apterostigma robustum	BAF19-0062-05	French-Guiana: Saint-Laurent; BAFOG	30 m	5.48803 N 53.98986 W
BAF19_0064_09	Cyphomyrmex rimosus	BAF19-0064-09	French-Guiana: Saint-Laurent; BAFOG	30 m	5.48803 N 53.98986 W
BAF19_0076_05	Paratrachymyrmex cornetzi	BAF19-0076-05	French-Guiana: Saint-Laurent; BAFOG	30 m	5.48803 N 53.98986 W
CSG15_0257_01	Nylanderia fulva	CSG15-0257-01	French-Guiana: Kourou; CSG	45 m	5.23927 N 52.83829 W
GAL18_0039_17	Nylanderia steinheili	GAL18-0039-17	French-Guiana: Saul; Galbao	465 m	3.60077 N 53.26683 W
LA15_0022_02	Nylanderia steinheili	LA15-0022-02	French-Guiana: Mana; Laussat	57 m	5.48177 N 53.57595 W
LA15_0248_04	Nylanderia steinheili	LA15-0248-04	French-Guiana: Mana; Laussat	54 m	5.47854 N 53.59726 W
MAI19_0024_10	Cyphomyrmex rimosus	MAI19-0024-10	French-Guiana: Saint-Laurent; Maipouri	131 m	5.14326 N 53.99739 W
MI15_0364_21	Nylanderia fulva	MI15-0364-21	French-Guiana: Maripa-Soula; Mitaraka	336 m	2.23365 N 54.45175 W
MI15_0370_14	Nylanderia fulva	MI15-0370-14	French-Guiana: Maripa-Soula; Mitaraka	336 m	2.23365 N 54.45175 W
MI15_0416_38	Nylanderia fulva	MI15-0416-38	French-Guiana: Maripa-Soula; Mitaraka	347 m	2.23882 N 54.44872 W
OI17_0025_05	Nylanderia sp.SL13.04	OI17-0025-05	Brazil: Porte-Grande; Porte-Grande	70 m	0.5745246 N 51.21988 W
TR17_0121_10	Nylanderia guatemalensis	TR17-0121-10	French-Guiana: Mana; Trinite	126 m	4.60304 N 53.41614 W
TR17_0137_06	Nylanderia guatemalensis	TR17-0137-06	French-Guiana: Mana; Trinite	126 m	4.60304 N 53.41614 W
TR17_0202_08	Hypoponera sp.13.FGSGt	TR17-0202-08	French-Guiana: Mana; Trinite	320 m	4.61984 N 53.40905 W
TR17_0203_04	Solenopsis sp.15	TR17-0203-04	French-Guiana: Mana; Trinite	320 m	4.61984 N 53.40905 W
TR17_0203_10	Hypoponera sp.13.FGSGt	TR17-0203-10	French-Guiana: Mana; Trinite	320 m	4.61984 N 53.40905 W
TR17_0204_11	Hypoponera sp.13.FGSGt	TR17-0204-11	French-Guiana: Mana; Trinite	320 m	4.61984 N 53.40905 W
TR17_0205_04	Solenopsis sp.02	TR17-0205-04	French-Guiana: Mana; Trinite	320 m	4.61984 N 53.40905 W
TR17_0207_03	Hypoponera sp.13.FGSGt	TR17-0207-03	French-Guiana: Mana; Trinite	320 m	4.61984 N 53.40905 W
TR17_0208_04	Hypoponera sp.13.FGSGt	TR17-0208-04	French-Guiana: Mana; Trinite	320 m	4.61984 N 53.40905 W
TR17_0210_03	Solenopsis sp.15	TR17-0210-03	French-Guiana: Mana; Trinite	320 m	4.61984 N 53.40905 W
TR17_0210_10	Hypoponera sp.13.FGSGt	TR17-0210-10	French-Guiana: Mana; Trinite	320 m	4.61984 N 53.40905 W
TR17_0211_02	Solenopsis sp.15	TR17-0211-02	French-Guiana: Mana; Trinite	320 m	4.61984 N 53.40905 W
TR17_0212_04	Hypoponera sp.IT14.01	TR17-0212-04	French-Guiana: Mana; Trinite	320 m	4.61984 N 53.40905 W
TR17_0212_09	Solenopsis sp.24	TR17-0212-09	French-Guiana: Mana; Trinite	320 m	4.61984 N 53.40905 W
TR17_0213_04	Solenopsis sp.28	TR17-0213-04	French-Guiana: Mana; Trinite	320 m	4.61984 N 53.40905 W
TR17_0214_01	Solenopsis sp.28	TR17-0214-01	French-Guiana: Mana; Trinite	320 m	4.61984 N 53.40905 W
TR17_0218_10	Hypoponera sp.B	TR17-0218-10	French-Guiana: Mana; Trinite	320 m	4.61984 N 53.40905 W
TR17_0219_06	Solenopsis sp.15	TR17-0219-06	French-Guiana: Mana; Trinite	320 m	4.61984 N 53.40905 W
TR17_0221_12	Solenopsis sp.15	TR17-0221-12	French-Guiana: Mana; Trinite	433 m	4.62089 N 53.40948 W
TR17_0223_02	Megalomyrmex incisus	TR17-0223-02	French-Guiana: Mana; Trinite	433 m	4.62089 N 53.40948 W
TR17_0225_08	Solenopsis sp.15	TR17-0225-08	French-Guiana: Mana; Trinite	433 m	4.62089 N 53.40948 W
TR17_0226_10	Megalomyrmex incisus	TR17-0226-10	French-Guiana: Mana; Trinite	433 m	4.62089 N 53.40948 W
TR17_0229_04	Sericomyrmex bondari	TR17-0229-04	French-Guiana: Mana; Trinite	433 m	4.62089 N 53.40948 W
TR17_0231_16	Solenopsis sp.15	TR17-0231-16	French-Guiana: Mana; Trinite	433 m	4.62089 N 53.40948 W
TR17_0233_03	Solenopsis sp.15	TR17-0233-03	French-Guiana: Mana; Trinite	433 m	4.62089 N 53.40948 W
TR17_0234_01	Solenopsis sp.15	TR17-0234-01	French-Guiana: Mana; Trinite	433 m	4.62089 N 53.40948 W
TR17_0236_10	Solenopsis sp.15	TR17-0236-10	French-Guiana: Mana; Trinite	433 m	4.62089 N 53.40948 W
TR17_0236_11	Solenopsis sp.15	TR17-0236-11	French-Guiana: Mana; Trinite	433 m	4.62089 N 53.40948 W
TR17_0237_03	Solenopsis sp.15	TR17-0237-03	French-Guiana: Mana; Trinite	433 m	4.62089 N 53.40948 W
TR17_0237_04	Solenopsis sp.15	TR17-0237-04	French-Guiana: Mana; Trinite	433 m	4.62089 N 53.40948 W
TR17_0238_07	Solenopsis sp.15	TR17-0238-07	French-Guiana: Mana; Trinite	433 m	4.62089 N 53.40948 W
TR17_0240_10	Solenopsis sp.15	TR17-0240-10	French-Guiana: Mana; Trinite	433 m	4.62089 N 53.40948 W
TR17_0256_05	Solenopsis sp.28	TR17-0256-05	French-Guiana: Mana; Trinite	414 m	4.61877 N 53.40798 W
TR17_0257_04	Solenopsis sp.28	TR17-0257-04	French-Guiana: Mana; Trinite	414 m	4.61877 N 53.40798 W
TR17_0271_07	Solenopsis sp.28	TR17-0271-07	French-Guiana: Mana; Trinite	320 m	4.61984 N 53.40905 W
TR17_0301_01	Camponotus simillimus	TR17-0301-01	French-Guiana: Mana; Trinite	414 m	4.61877 N 53.40798 W
CSG15_0041_01	Strumigenys auctidens	CSG15-0041-01	French Guiana: Kourou; CSG	43 m	5.21223 N 52.83491 W
CSG15_0041_02	Ectatomma edentatum	CSG15-0041-02	French Guiana: Kourou; CSG	43 m	5.21223 N 52.83491 W
CSG15_0041_03	Apterostigma pilosum	CSG15-0041-03	French Guiana: Kourou; CSG	43 m	5.21223 N 52.83491 W
CSG15_0041_05	Pheidole meinertopsis	CSG15-0041-05	French Guiana: Kourou; CSG	43 m	5.21223 N 52.83491 W
CSG15_0041_06	Pheidole aripoensis	CSG15-0041-06	French Guiana: Kourou; CSG	43 m	5.21223 N 52.83491 W
CSG15_0041_07	Pheidole scolioceps	CSG15-0041-07	French Guiana: Kourou; CSG	43 m	5.21223 N 52.83491 W
CSG15_0041_08	Solenopsis sp.13	CSG15-0041-08	French Guiana: Kourou; CSG	43 m	5.21223 N 52.83491 W
CSG15_0042_03	Pheidole mamore	CSG15-0042-03	French Guiana: Kourou; CSG	43 m	5.21223 N 52.83491 W
CSG15_0042_04	Pheidole meinertopsis	CSG15-0042-04	French Guiana: Kourou; CSG	43 m	5.21223 N 52.83491 W
CSG15_0042_05	Pheidole neoschultzi	CSG15-0042-05	French Guiana: Kourou; CSG	43 m	5.21223 N 52.83491 W
CSG15_0042_09	Solenopsis sp.15	CSG15-0042-09	French Guiana: Kourou; CSG	43 m	5.21223 N 52.83491 W
CSG15_0042_11	Rogeria scobinata	CSG15-0042-11	French Guiana: Kourou; CSG	43 m	5.21223 N 52.83491 W
CSG15_0042_12	Crematogaster limata	CSG15-0042-12	French Guiana: Kourou; CSG	43 m	5.21223 N 52.83491 W
CSG15_0043_03	Crematogaster limata	CSG15-0043-03	French Guiana: Kourou; CSG	43 m	5.21223 N 52.83491 W
CSG15_0043_04	Holcoponera relicta	CSG15-0043-04	French Guiana: Kourou; CSG	43 m	5.21223 N 52.83491 W
CSG15_0043_05	Ectatomma tuberculatum	CSG15-0043-05	French Guiana: Kourou; CSG	43 m	5.21223 N 52.83491 W
CSG15_0043_08	Discothyrea denticulata	CSG15-0043-08	French Guiana: Kourou; CSG	43 m	5.21223 N 52.83491 W
CSG15_0043_09	Pheidole mamore	CSG15-0043-09	French Guiana: Kourou; CSG	43 m	5.21223 N 52.83491 W
CSG15_0043_10	Pheidole meinertopsis	CSG15-0043-10	French Guiana: Kourou; CSG	43 m	5.21223 N 52.83491 W
CSG15_0043_11	Pheidole neoschultzi	CSG15-0043-11	French Guiana: Kourou; CSG	43 m	5.21223 N 52.83491 W
CSG15_0043_13	Rogeria scobinata	CSG15-0043-13	French Guiana: Kourou; CSG	43 m	5.21223 N 52.83491 W
CSG15_0043_14	Carebara reina	CSG15-0043-14	French Guiana: Kourou; CSG	43 m	5.21223 N 52.83491 W
CSG15_0044_01	Octostruma betschi	CSG15-0044-01	French Guiana: Kourou; CSG	43 m	5.21223 N 52.83491 W
CSG15_0044_04	Discothyrea denticulata	CSG15-0044-04	French Guiana: Kourou; CSG	43 m	5.21223 N 52.83491 W
CSG15_0044_06	Crematogaster levior	CSG15-0044-06	French Guiana: Kourou; CSG	43 m	5.21223 N 52.83491 W
CSG15_0044_07	Cyphomyrmex peltatus	CSG15-0044-07	French Guiana: Kourou; CSG	43 m	5.21223 N 52.83491 W
CSG15_0044_10	Strumigenys elongata	CSG15-0044-10	French Guiana: Kourou; CSG	43 m	5.21223 N 52.83491 W
CSG15_0044_11	Pheidole midas	CSG15-0044-11	French Guiana: Kourou; CSG	43 m	5.21223 N 52.83491 W
CSG15_0044_12	Pheidole longiseta	CSG15-0044-12	French Guiana: Kourou; CSG	43 m	5.21223 N 52.83491 W
CSG15_0044_13	Pheidole cataractae	CSG15-0044-13	French Guiana: Kourou; CSG	43 m	5.21223 N 52.83491 W
CSG15_0044_15	Carebara reina	CSG15-0044-15	French Guiana: Kourou; CSG	43 m	5.21223 N 52.83491 W
CSG15_0044_16	Solenopsis sp.15	CSG15-0044-16	French Guiana: Kourou; CSG	43 m	5.21223 N 52.83491 W
CSG15_0044_17	Hylomyrma blandiens	CSG15-0044-17	French Guiana: Kourou; CSG	43 m	5.21223 N 52.83491 W
CSG15_0045_03	Crematogaster levior	CSG15-0045-03	French Guiana: Kourou; CSG	43 m	5.21223 N 52.83491 W
CSG15_0045_04	Pheidole meinertopsis	CSG15-0045-04	French Guiana: Kourou; CSG	43 m	5.21223 N 52.83491 W
CSG15_0045_05	Solenopsis sp.15	CSG15-0045-05	French Guiana: Kourou; CSG	43 m	5.21223 N 52.83491 W
CSG15_0046_01	Hypoponera sp.13.FGSGt	CSG15-0046-01	French Guiana: Kourou; CSG	43 m	5.21223 N 52.83491 W
CSG15_0046_02	Hypoponera sp.IT14.01	CSG15-0046-02	French Guiana: Kourou; CSG	43 m	5.21223 N 52.83491 W
CSG15_0046_05	Crematogaster sotobosque	CSG15-0046-05	French Guiana: Kourou; CSG	43 m	5.21223 N 52.83491 W
CSG15_0046_08	Pheidole cataractae	CSG15-0046-08	French Guiana: Kourou; CSG	43 m	5.21223 N 52.83491 W
CSG15_0046_09	Pheidole neoschultzi	CSG15-0046-09	French Guiana: Kourou; CSG	43 m	5.21223 N 52.83491 W
CSG15_0047_02	Hypoponera sp.13.FGSGt	CSG15-0047-02	French Guiana: Kourou; CSG	43 m	5.21223 N 52.83491 W
CSG15_0047_05	Pheidole scolioceps	CSG15-0047-05	French Guiana: Kourou; CSG	43 m	5.21223 N 52.83491 W
CSG15_0047_06	Pheidole pedana	CSG15-0047-06	French Guiana: Kourou; CSG	43 m	5.21223 N 52.83491 W
CSG15_0047_07	Apterostigma pilosum	CSG15-0047-07	French Guiana: Kourou; CSG	43 m	5.21223 N 52.83491 W
CSG15_0047_08	Paratrachymyrmex cornetzi	CSG15-0047-08	French Guiana: Kourou; CSG	43 m	5.21223 N 52.83491 W
CSG15_0047_09	Carebara reina	CSG15-0047-09	French Guiana: Kourou; CSG	43 m	5.21223 N 52.83491 W
CSG15_0047_10	Solenopsis sp.15	CSG15-0047-10	French Guiana: Kourou; CSG	43 m	5.21223 N 52.83491 W
CSG15_0048_03	Hypoponera foreli	CSG15-0048-03	French Guiana: Kourou; CSG	43 m	5.21223 N 52.83491 W
CSG15_0048_06	Solenopsis sp.13	CSG15-0048-06	French Guiana: Kourou; CSG	43 m	5.21223 N 52.83491 W
CSG15_0048_09	Pheidole meinertopsis	CSG15-0048-09	French Guiana: Kourou; CSG	43 m	5.21223 N 52.83491 W
CSG15_0048_12	Pheidole midas	CSG15-0048-12	French Guiana: Kourou; CSG	43 m	5.21223 N 52.83491 W
CSG15_0048_14	Pheidole cataractae	CSG15-0048-14	French Guiana: Kourou; CSG	43 m	5.21223 N 52.83491 W
CSG15_0048_15	Pheidole jeannei	CSG15-0048-15	French Guiana: Kourou; CSG	43 m	5.21223 N 52.83491 W
CSG15_0048_16	Pheidole cataractae	CSG15-0048-16	French Guiana: Kourou; CSG	43 m	5.21223 N 52.83491 W
CSG15_0049_04	Hypoponera foreli	CSG15-0049-04	French Guiana: Kourou; CSG	43 m	5.21223 N 52.83491 W
CSG15_0049_05	Hypoponera sp.IT14.01	CSG15-0049-05	French Guiana: Kourou; CSG	43 m	5.21223 N 52.83491 W
CSG15_0049_06	Crematogaster brasiliensis	CSG15-0049-06	French Guiana: Kourou; CSG	43 m	5.21223 N 52.83491 W
CSG15_0049_07	Solenopsis sp.11	CSG15-0049-07	French Guiana: Kourou; CSG	43 m	5.21223 N 52.83491 W
CSG15_0049_10	Pheidole midas	CSG15-0049-10	French Guiana: Kourou; CSG	43 m	5.21223 N 52.83491 W
CSG15_0049_11	Pheidole cursor	CSG15-0049-11	French Guiana: Kourou; CSG	43 m	5.21223 N 52.83491 W
CSG15_0049_12	Pheidole aripoensis	CSG15-0049-12	French Guiana: Kourou; CSG	43 m	5.21223 N 52.83491 W
CSG15_0049_13	Pheidole cataractae	CSG15-0049-13	French Guiana: Kourou; CSG	43 m	5.21223 N 52.83491 W
CSG15_0049_14	Pheidole pedana	CSG15-0049-14	French Guiana: Kourou; CSG	43 m	5.21223 N 52.83491 W
CSG15_0049_15	Pheidole jeannei	CSG15-0049-15	French Guiana: Kourou; CSG	43 m	5.21223 N 52.83491 W
CSG15_0050_04	Crematogaster levior	CSG15-0050-04	French Guiana: Kourou; CSG	43 m	5.21223 N 52.83491 W
CSG15_0050_05	Pheidole mamore	CSG15-0050-05	French Guiana: Kourou; CSG	43 m	5.21223 N 52.83491 W
CSG15_0050_07	Solenopsis sp.15	CSG15-0050-07	French Guiana: Kourou; CSG	43 m	5.21223 N 52.83491 W
CSG15_0051_02	Octostruma betschi	CSG15-0051-02	French Guiana: Kourou; CSG	43 m	5.21223 N 52.83491 W
CSG15_0051_07	Dolichoderus bispinosus	CSG15-0051-07	French Guiana: Kourou; CSG	43 m	5.21223 N 52.83491 W
CSG15_0051_08	Hypoponera foreli	CSG15-0051-08	French Guiana: Kourou; CSG	43 m	5.21223 N 52.83491 W
CSG15_0051_09	Hypoponera sp.IT14.01	CSG15-0051-09	French Guiana: Kourou; CSG	43 m	5.21223 N 52.83491 W
CSG15_0051_10	Crematogaster brasiliensis	CSG15-0051-10	French Guiana: Kourou; CSG	43 m	5.21223 N 52.83491 W
CSG15_0051_11	Pheidole flavens	CSG15-0051-11	French Guiana: Kourou; CSG	43 m	5.21223 N 52.83491 W
CSG15_0051_12	Carebara urichi	CSG15-0051-12	French Guiana: Kourou; CSG	43 m	5.21223 N 52.83491 W
CSG15_0051_14	Solenopsis sp.13	CSG15-0051-14	French Guiana: Kourou; CSG	43 m	5.21223 N 52.83491 W
CSG15_0051_15	Solenopsis sp.15	CSG15-0051-15	French Guiana: Kourou; CSG	43 m	5.21223 N 52.83491 W
CSG15_0052_05	Ochetomyrmex neopolitus	CSG15-0052-05	French Guiana: Kourou; CSG	43 m	5.21223 N 52.83491 W
CSG15_0052_07	Sericomyrmex mayri	CSG15-0052-07	French Guiana: Kourou; CSG	43 m	5.21223 N 52.83491 W
CSG15_0052_08	Myrmicocrypta sp.TR17.01	CSG15-0052-08	French Guiana: Kourou; CSG	43 m	5.21223 N 52.83491 W
CSG15_0052_09	Pheidole mamore	CSG15-0052-09	French Guiana: Kourou; CSG	43 m	5.21223 N 52.83491 W
CSG15_0052_10	Pheidole meinertopsis	CSG15-0052-10	French Guiana: Kourou; CSG	43 m	5.21223 N 52.83491 W
CSG15_0052_11	Pheidole flavens	CSG15-0052-11	French Guiana: Kourou; CSG	43 m	5.21223 N 52.83491 W
CSG15_0052_13	Solenopsis sp.11	CSG15-0052-13	French Guiana: Kourou; CSG	43 m	5.21223 N 52.83491 W
CSG15_0052_15	Carebara reina	CSG15-0052-15	French Guiana: Kourou; CSG	43 m	5.21223 N 52.83491 W
CSG15_0053_07	Discothyrea denticulata	CSG15-0053-07	French Guiana: Kourou; CSG	43 m	5.21223 N 52.83491 W
CSG15_0053_10	Pheidole flavens	CSG15-0053-10	French Guiana: Kourou; CSG	43 m	5.21223 N 52.83491 W
CSG15_0053_11	Pheidole neoschultzi	CSG15-0053-11	French Guiana: Kourou; CSG	43 m	5.21223 N 52.83491 W
CSG15_0053_12	Solenopsis sp.13	CSG15-0053-12	French Guiana: Kourou; CSG	43 m	5.21223 N 52.83491 W
CSG15_0054_01	Strumigenys denticulata	CSG15-0054-01	French Guiana: Kourou; CSG	43 m	5.21223 N 52.83491 W
CSG15_0054_02	Paratrachymyrmex mandibularis	CSG15-0054-02	French Guiana: Kourou; CSG	43 m	5.21223 N 52.83491 W
CSG15_0054_03	Hypoponera sp.IT14.01	CSG15-0054-03	French Guiana: Kourou; CSG	43 m	5.21223 N 52.83491 W
CSG15_0054_04	Anochetus horridus	CSG15-0054-04	French Guiana: Kourou; CSG	43 m	5.21223 N 52.83491 W
CSG15_0054_05	Odontomachus meinerti	CSG15-0054-05	French Guiana: Kourou; CSG	43 m	5.21223 N 52.83491 W
CSG15_0054_06	Pheidole midas	CSG15-0054-06	French Guiana: Kourou; CSG	43 m	5.21223 N 52.83491 W
CSG15_0054_09	Pheidole neoschultzi	CSG15-0054-09	French Guiana: Kourou; CSG	43 m	5.21223 N 52.83491 W
CSG15_0054_11	Solenopsis sp.13	CSG15-0054-11	French Guiana: Kourou; CSG	43 m	5.21223 N 52.83491 W
CSG15_0055_01	Odontomachus scalptus	CSG15-0055-01	French Guiana: Kourou; CSG	43 m	5.21223 N 52.83491 W
CSG15_0055_02	Octostruma betschi	CSG15-0055-02	French Guiana: Kourou; CSG	43 m	5.21223 N 52.83491 W
CSG15_0055_04	Hypoponera sp.IT14.01	CSG15-0055-04	French Guiana: Kourou; CSG	43 m	5.21223 N 52.83491 W
CSG15_0055_14	Pheidole flavens	CSG15-0055-14	French Guiana: Kourou; CSG	43 m	5.21223 N 52.83491 W
CSG15_0056_01	Hypoponera sp.IT14.01	CSG15-0056-01	French Guiana: Kourou; CSG	43 m	5.21223 N 52.83491 W
CSG15_0056_05	Holcoponera relicta	CSG15-0056-05	French Guiana: Kourou; CSG	43 m	5.21223 N 52.83491 W
CSG15_0056_06	Sericomyrmex mayri	CSG15-0056-06	French Guiana: Kourou; CSG	43 m	5.21223 N 52.83491 W
CSG15_0056_08	Wasmannia auropunctata	CSG15-0056-08	French Guiana: Kourou; CSG	43 m	5.21223 N 52.83491 W
CSG15_0056_09	Pheidole nr.sagax	CSG15-0056-09	French Guiana: Kourou; CSG	43 m	5.21223 N 52.83491 W
CSG15_0056_10	Pheidole deima	CSG15-0056-10	French Guiana: Kourou; CSG	43 m	5.21223 N 52.83491 W
CSG15_0056_11	Pheidole nitella	CSG15-0056-11	French Guiana: Kourou; CSG	43 m	5.21223 N 52.83491 W
CSG15_0056_13	Mycetomoellerius sp.CSG15.01	CSG15-0056-13	French Guiana: Kourou; CSG	43 m	5.21223 N 52.83491 W
CSG15_0056_14	Myrmicocrypta sp.TR17.01	CSG15-0056-14	French Guiana: Kourou; CSG	43 m	5.21223 N 52.83491 W
CSG15_0057_01	Odontomachus haematodus	CSG15-0057-01	French Guiana: Kourou; CSG	43 m	5.21223 N 52.83491 W
CSG15_0057_07	Pheidole biconstricta	CSG15-0057-07	French Guiana: Kourou; CSG	43 m	5.21223 N 52.83491 W
CSG15_0057_11	Pheidole flavens	CSG15-0057-11	French Guiana: Kourou; CSG	43 m	5.21223 N 52.83491 W
CSG15_0057_13	Solenopsis sp.13	CSG15-0057-13	French Guiana: Kourou; CSG	43 m	5.21223 N 52.83491 W
CSG15_0058_01	Dolichoderus bispinosus	CSG15-0058-01	French Guiana: Kourou; CSG	43 m	5.21223 N 52.83491 W
CSG15_0058_05	Hypoponera foreli	CSG15-0058-05	French Guiana: Kourou; CSG	43 m	5.21223 N 52.83491 W
CSG15_0058_06	Pheidole biconstricta	CSG15-0058-06	French Guiana: Kourou; CSG	43 m	5.21223 N 52.83491 W
CSG15_0058_07	Pheidole nr.sagax	CSG15-0058-07	French Guiana: Kourou; CSG	43 m	5.21223 N 52.83491 W
CSG15_0058_09	Carebara reina	CSG15-0058-09	French Guiana: Kourou; CSG	43 m	5.21223 N 52.83491 W
CSG15_0058_10	Solenopsis sp.24	CSG15-0058-10	French Guiana: Kourou; CSG	43 m	5.21223 N 52.83491 W
CSG15_0058_11	Carebara sp.KW14.01	CSG15-0058-11	French Guiana: Kourou; CSG	43 m	5.21223 N 52.83491 W
CSG15_0058_13	Paratrachymyrmex cornetzi	CSG15-0058-13	French Guiana: Kourou; CSG	43 m	5.21223 N 52.83491 W
CSG15_0059_04	Hypoponera foreli	CSG15-0059-04	French Guiana: Kourou; CSG	43 m	5.21223 N 52.83491 W
CSG15_0059_05	Hypoponera sp.IT14.01	CSG15-0059-05	French Guiana: Kourou; CSG	43 m	5.21223 N 52.83491 W
CSG15_0059_06	Sericomyrmex mayri	CSG15-0059-06	French Guiana: Kourou; CSG	43 m	5.21223 N 52.83491 W
CSG15_0059_07	Anochetus horridus	CSG15-0059-07	French Guiana: Kourou; CSG	43 m	5.21223 N 52.83491 W
CSG15_0059_08	Pheidole biconstricta	CSG15-0059-08	French Guiana: Kourou; CSG	43 m	5.21223 N 52.83491 W
CSG15_0059_09	Pheidole pedana	CSG15-0059-09	French Guiana: Kourou; CSG	43 m	5.21223 N 52.83491 W
CSG15_0059_10	Crematogaster flavosensitiva	CSG15-0059-10	French Guiana: Kourou; CSG	43 m	5.21223 N 52.83491 W
CSG15_0059_11	Solenopsis sp.11	CSG15-0059-11	French Guiana: Kourou; CSG	43 m	5.21223 N 52.83491 W
CSG15_0060_01	Octostruma betschi	CSG15-0060-01	French Guiana: Kourou; CSG	43 m	5.21223 N 52.83491 W
CSG15_0060_05	Pheidole midas	CSG15-0060-05	French Guiana: Kourou; CSG	43 m	5.21223 N 52.83491 W
CSG15_0060_06	Pheidole aripoensis	CSG15-0060-06	French Guiana: Kourou; CSG	43 m	5.21223 N 52.83491 W
CSG15_0060_07	Pheidole meinertopsis	CSG15-0060-07	French Guiana: Kourou; CSG	43 m	5.21223 N 52.83491 W
CSG15_0060_09	Solenopsis sp.15	CSG15-0060-09	French Guiana: Kourou; CSG	43 m	5.21223 N 52.83491 W
CSG15_0060_10	Solenopsis sp.13	CSG15-0060-10	French Guiana: Kourou; CSG	43 m	5.21223 N 52.83491 W
CSG15_0061_01	Octostruma balzani	CSG15-0061-01	French Guiana: Kourou; CSG	43 m	5.218 N 52.83893 W
CSG15_0061_06	Pheidole nitella	CSG15-0061-06	French Guiana: Kourou; CSG	43 m	5.218 N 52.83893 W
CSG15_0061_08	Pheidole aripoensis	CSG15-0061-08	French Guiana: Kourou; CSG	43 m	5.218 N 52.83893 W
CSG15_0061_11	Sericomyrmex saussurei	CSG15-0061-11	French Guiana: Kourou; CSG	43 m	5.218 N 52.83893 W
CSG15_0062_02	Strumigenys auctidens	CSG15-0062-02	French Guiana: Kourou; CSG	43 m	5.218 N 52.83893 W
CSG15_0062_03	Odontomachus haematodus	CSG15-0062-03	French Guiana: Kourou; CSG	43 m	5.218 N 52.83893 W
CSG15_0062_04	Pheidole pedana	CSG15-0062-04	French Guiana: Kourou; CSG	43 m	5.218 N 52.83893 W
CSG15_0062_06	Pheidole meinertopsis	CSG15-0062-06	French Guiana: Kourou; CSG	43 m	5.218 N 52.83893 W
CSG15_0063_02	Pheidole nr.fimbriata.sp.D	CSG15-0063-02	French Guiana: Kourou; CSG	43 m	5.218 N 52.83893 W
CSG15_0063_04	Solenopsis sp.13	CSG15-0063-04	French Guiana: Kourou; CSG	43 m	5.218 N 52.83893 W
CSG15_0064_02	Gnamptogenys horni	CSG15-0064-02	French Guiana: Kourou; CSG	43 m	5.218 N 52.83893 W
CSG15_0064_03	Cyphomyrmex peltatus	CSG15-0064-03	French Guiana: Kourou; CSG	43 m	5.218 N 52.83893 W
CSG15_0064_07	Strumigenys elongata	CSG15-0064-07	French Guiana: Kourou; CSG	43 m	5.218 N 52.83893 W
CSG15_0064_08	Sericomyrmex bondari	CSG15-0064-08	French Guiana: Kourou; CSG	43 m	5.218 N 52.83893 W
CSG15_0064_09	Pheidole asperithorax	CSG15-0064-09	French Guiana: Kourou; CSG	43 m	5.218 N 52.83893 W
CSG15_0064_10	Pheidole nitella	CSG15-0064-10	French Guiana: Kourou; CSG	43 m	5.218 N 52.83893 W
CSG15_0064_11	Solenopsis sp.15	CSG15-0064-11	French Guiana: Kourou; CSG	43 m	5.218 N 52.83893 W
CSG15_0065_02	Sericomyrmex bondari	CSG15-0065-02	French Guiana: Kourou; CSG	43 m	5.218 N 52.83893 W
CSG15_0065_03	Cyphomyrmex peltatus	CSG15-0065-03	French Guiana: Kourou; CSG	43 m	5.218 N 52.83893 W
CSG15_0065_07	Pheidole meinertopsis	CSG15-0065-07	French Guiana: Kourou; CSG	43 m	5.218 N 52.83893 W
CSG15_0065_08	Pheidole neoschultzi	CSG15-0065-08	French Guiana: Kourou; CSG	43 m	5.218 N 52.83893 W
CSG15_0065_09	Pheidole nitella	CSG15-0065-09	French Guiana: Kourou; CSG	43 m	5.218 N 52.83893 W
CSG15_0065_11	Solenopsis sp.15	CSG15-0065-11	French Guiana: Kourou; CSG	43 m	5.218 N 52.83893 W
CSG15_0066_01	Octostruma balzani	CSG15-0066-01	French Guiana: Kourou; CSG	43 m	5.218 N 52.83893 W
CSG15_0066_07	Dolichoderus bispinosus	CSG15-0066-07	French Guiana: Kourou; CSG	43 m	5.218 N 52.83893 W
CSG15_0066_10	Pheidole meinertopsis	CSG15-0066-10	French Guiana: Kourou; CSG	43 m	5.218 N 52.83893 W
CSG15_0066_11	Pheidole nitella	CSG15-0066-11	French Guiana: Kourou; CSG	43 m	5.218 N 52.83893 W
CSG15_0066_12	Pheidole meinertopsis	CSG15-0066-12	French Guiana: Kourou; CSG	43 m	5.218 N 52.83893 W
CSG15_0066_13	Carebara urichi	CSG15-0066-13	French Guiana: Kourou; CSG	43 m	5.218 N 52.83893 W
CSG15_0066_14	Solenopsis sp.24	CSG15-0066-14	French Guiana: Kourou; CSG	43 m	5.218 N 52.83893 W
CSG15_0067_01	Sericomyrmex mayri	CSG15-0067-01	French Guiana: Kourou; CSG	43 m	5.218 N 52.83893 W
CSG15_0067_03	Ochetomyrmex neopolitus	CSG15-0067-03	French Guiana: Kourou; CSG	43 m	5.218 N 52.83893 W
CSG15_0067_04	Octostruma balzani	CSG15-0067-04	French Guiana: Kourou; CSG	43 m	5.218 N 52.83893 W
CSG15_0067_05	Solenopsis sp.11	CSG15-0067-05	French Guiana: Kourou; CSG	43 m	5.218 N 52.83893 W
CSG15_0067_06	Pheidole meinertopsis	CSG15-0067-06	French Guiana: Kourou; CSG	43 m	5.218 N 52.83893 W
CSG15_0067_07	Pheidole nitella	CSG15-0067-07	French Guiana: Kourou; CSG	43 m	5.218 N 52.83893 W
CSG15_0067_08	Myrmicocrypta sp.TR17.01	CSG15-0067-08	French Guiana: Kourou; CSG	43 m	5.218 N 52.83893 W
CSG15_0069_02	Octostruma balzani	CSG15-0069-02	French Guiana: Kourou; CSG	43 m	5.218 N 52.83893 W
CSG15_0069_03	Cyphomyrmex peltatus	CSG15-0069-03	French Guiana: Kourou; CSG	43 m	5.218 N 52.83893 W
CSG15_0069_05	Crematogaster flavosensitiva	CSG15-0069-05	French Guiana: Kourou; CSG	43 m	5.218 N 52.83893 W
CSG15_0069_06	Crematogaster sotobosque	CSG15-0069-06	French Guiana: Kourou; CSG	43 m	5.218 N 52.83893 W
CSG15_0069_07	Pheidole meinertopsis	CSG15-0069-07	French Guiana: Kourou; CSG	43 m	5.218 N 52.83893 W
CSG15_0069_09	Pheidole nitella	CSG15-0069-09	French Guiana: Kourou; CSG	43 m	5.218 N 52.83893 W
CSG15_0069_10	Solenopsis sp.15	CSG15-0069-10	French Guiana: Kourou; CSG	43 m	5.218 N 52.83893 W
CSG15_0070_05	Pheidole flavens	CSG15-0070-05	French Guiana: Kourou; CSG	43 m	5.218 N 52.83893 W
CSG15_0070_06	Solenopsis sp.15	CSG15-0070-06	French Guiana: Kourou; CSG	43 m	5.218 N 52.83893 W
CSG15_0071_02	Pheidole nitella	CSG15-0071-02	French Guiana: Kourou; CSG	43 m	5.218 N 52.83893 W
CSG15_0071_03	Pheidole neoschultzi	CSG15-0071-03	French Guiana: Kourou; CSG	43 m	5.218 N 52.83893 W
CSG15_0071_04	Pheidole nitella	CSG15-0071-04	French Guiana: Kourou; CSG	43 m	5.218 N 52.83893 W
CSG15_0071_05	Octostruma balzani	CSG15-0071-05	French Guiana: Kourou; CSG	43 m	5.218 N 52.83893 W
CSG15_0072_03	Nylanderia guatemalensis	CSG15-0072-03	French Guiana: Kourou; CSG	43 m	5.218 N 52.83893 W
CSG15_0072_04	Pheidole meinertopsis	CSG15-0072-04	French Guiana: Kourou; CSG	43 m	5.218 N 52.83893 W
CSG15_0072_06	Pheidole nitella	CSG15-0072-06	French Guiana: Kourou; CSG	43 m	5.218 N 52.83893 W
CSG15_0072_07	Solenopsis sp.03	CSG15-0072-07	French Guiana: Kourou; CSG	43 m	5.218 N 52.83893 W
CSG15_0072_08	Ochetomyrmex neopolitus	CSG15-0072-08	French Guiana: Kourou; CSG	43 m	5.218 N 52.83893 W
CSG15_0072_09	Ectatomma edentatum	CSG15-0072-09	French Guiana: Kourou; CSG	43 m	5.218 N 52.83893 W
CSG15_0073_06	Solenopsis sp.15	CSG15-0073-06	French Guiana: Kourou; CSG	43 m	5.218 N 52.83893 W
CSG15_0074_01	Sericomyrmex saussurei	CSG15-0074-01	French Guiana: Kourou; CSG	43 m	5.218 N 52.83893 W
CSG15_0074_04	Pheidole fissiceps	CSG15-0074-04	French Guiana: Kourou; CSG	43 m	5.218 N 52.83893 W
CSG15_0075_03	Octostruma balzani	CSG15-0075-03	French Guiana: Kourou; CSG	43 m	5.218 N 52.83893 W
CSG15_0075_07	Anochetus inermis	CSG15-0075-07	French Guiana: Kourou; CSG	43 m	5.218 N 52.83893 W
CSG15_0075_09	Pheidole meinertopsis	CSG15-0075-09	French Guiana: Kourou; CSG	43 m	5.218 N 52.83893 W
CSG15_0075_12	Solenopsis sp.24	CSG15-0075-12	French Guiana: Kourou; CSG	43 m	5.218 N 52.83893 W
CSG15_0075_13	Solenopsis sp.15	CSG15-0075-13	French Guiana: Kourou; CSG	43 m	5.218 N 52.83893 W
CSG15_0076_02	Cephalotes minutus	CSG15-0076-02	French Guiana: Kourou; CSG	43 m	5.218 N 52.83893 W
CSG15_0076_05	Hypoponera foreli	CSG15-0076-05	French Guiana: Kourou; CSG	43 m	5.218 N 52.83893 W
CSG15_0076_07	Strumigenys cordovensis	CSG15-0076-07	French Guiana: Kourou; CSG	43 m	5.218 N 52.83893 W
CSG15_0076_08	Pheidole flavens	CSG15-0076-08	French Guiana: Kourou; CSG	43 m	5.218 N 52.83893 W
CSG15_0076_11	Pheidole nitella	CSG15-0076-11	French Guiana: Kourou; CSG	43 m	5.218 N 52.83893 W
CSG15_0076_14	Anochetus mayri	CSG15-0076-14	French Guiana: Kourou; CSG	43 m	5.218 N 52.83893 W
CSG15_0076_15	Octostruma balzani	CSG15-0076-15	French Guiana: Kourou; CSG	43 m	5.218 N 52.83893 W
CSG15_0077_07	Pheidole nitella	CSG15-0077-07	French Guiana: Kourou; CSG	43 m	5.218 N 52.83893 W
CSG15_0077_09	Solenopsis sp.15	CSG15-0077-09	French Guiana: Kourou; CSG	43 m	5.218 N 52.83893 W
CSG15_0078_01	Nylanderia sp.SL13.04	CSG15-0078-01	French Guiana: Kourou; CSG	43 m	5.218 N 52.83893 W
CSG15_0078_05	Pheidole biconstricta	CSG15-0078-05	French Guiana: Kourou; CSG	43 m	5.218 N 52.83893 W
CSG15_0078_06	Pheidole nitella	CSG15-0078-06	French Guiana: Kourou; CSG	43 m	5.218 N 52.83893 W
CSG15_0078_09	Solenopsis sp.11	CSG15-0078-09	French Guiana: Kourou; CSG	43 m	5.218 N 52.83893 W
CSG15_0079_02	Octostruma balzani	CSG15-0079-02	French Guiana: Kourou; CSG	43 m	5.218 N 52.83893 W
CSG15_0079_04	Dolichoderus bispinosus	CSG15-0079-04	French Guiana: Kourou; CSG	43 m	5.218 N 52.83893 W
CSG15_0079_07	Pseudomyrmex malignus	CSG15-0079-07	French Guiana: Kourou; CSG	43 m	5.218 N 52.83893 W
CSG15_0079_09	Strumigenys cordovensis	CSG15-0079-09	French Guiana: Kourou; CSG	43 m	5.218 N 52.83893 W
CSG15_0079_10	Acanthognathus ocellatus	CSG15-0079-10	French Guiana: Kourou; CSG	43 m	5.218 N 52.83893 W
CSG15_0079_11	Hypoponera foreli	CSG15-0079-11	French Guiana: Kourou; CSG	43 m	5.218 N 52.83893 W
CSG15_0079_13	Pheidole meinertopsis	CSG15-0079-13	French Guiana: Kourou; CSG	43 m	5.218 N 52.83893 W
CSG15_0079_14	Pheidole nitella	CSG15-0079-14	French Guiana: Kourou; CSG	43 m	5.218 N 52.83893 W
CSG15_0079_15	Pheidole flavens	CSG15-0079-15	French Guiana: Kourou; CSG	43 m	5.218 N 52.83893 W
CSG15_0079_17	Solenopsis sp.15	CSG15-0079-17	French Guiana: Kourou; CSG	43 m	5.218 N 52.83893 W
CSG15_0079_18	Crematogaster limata	CSG15-0079-18	French Guiana: Kourou; CSG	43 m	5.218 N 52.83893 W
CSG15_0080_03	Cyphomyrmex peltatus	CSG15-0080-03	French Guiana: Kourou; CSG	43 m	5.218 N 52.83893 W
CSG15_0080_07	Mycetomoellerius sp.CSG15.01	CSG15-0080-07	French Guiana: Kourou; CSG	43 m	5.218 N 52.83893 W
CSG15_0080_08	Myrmicocrypta sp.MI15.03	CSG15-0080-08	French Guiana: Kourou; CSG	43 m	5.218 N 52.83893 W
CSG15_0080_09	Pheidole cataractae	CSG15-0080-09	French Guiana: Kourou; CSG	43 m	5.218 N 52.83893 W
CSG15_0080_10	Pheidole nitella	CSG15-0080-10	French Guiana: Kourou; CSG	43 m	5.218 N 52.83893 W
CSG15_0080_11	Pheidole meinertopsis	CSG15-0080-11	French Guiana: Kourou; CSG	43 m	5.218 N 52.83893 W
CSG15_0080_12	Pheidole meinertopsis	CSG15-0080-12	French Guiana: Kourou; CSG	43 m	5.218 N 52.83893 W
CSG15_0080_14	Pheidole nitella	CSG15-0080-14	French Guiana: Kourou; CSG	43 m	5.218 N 52.83893 W
CSG15_0080_15	Pheidole meinertopsis	CSG15-0080-15	French Guiana: Kourou; CSG	43 m	5.218 N 52.83893 W
CSG15_0081_02	Pheidole nitella	CSG15-0081-02	French Guiana: Kourou; CSG	43 m	5.218 N 52.83893 W
CSG15_0083_03	Pheidole nitella	CSG15-0083-03	French Guiana: Kourou; CSG	43 m	5.218 N 52.83893 W
CSG15_0084_01	Sericomyrmex bondari	CSG15-0084-01	French Guiana: Kourou; CSG	43 m	5.218 N 52.83893 W
CSG15_0084_03	Pheidole nitella	CSG15-0084-03	French Guiana: Kourou; CSG	43 m	5.218 N 52.83893 W
CSG15_0084_04	Solenopsis sp.15	CSG15-0084-04	French Guiana: Kourou; CSG	43 m	5.218 N 52.83893 W
CSG15_0085_01	Ectatomma edentatum	CSG15-0085-01	French Guiana: Kourou; CSG	43 m	5.218 N 52.83893 W
CSG15_0085_02	Sericomyrmex bondari	CSG15-0085-02	French Guiana: Kourou; CSG	43 m	5.218 N 52.83893 W
CSG15_0085_04	Pheidole meinertopsis	CSG15-0085-04	French Guiana: Kourou; CSG	43 m	5.218 N 52.83893 W
CSG15_0086_01	Mayaponera constricta	CSG15-0086-01	French Guiana: Kourou; CSG	43 m	5.218 N 52.83893 W
CSG15_0086_04	Pheidole nitella	CSG15-0086-04	French Guiana: Kourou; CSG	43 m	5.218 N 52.83893 W
CSG15_0087_02	Ochetomyrmex neopolitus	CSG15-0087-02	French Guiana: Kourou; CSG	43 m	5.218 N 52.83893 W
CSG15_0087_03	Paratrachymyrmex mandibularis	CSG15-0087-03	French Guiana: Kourou; CSG	43 m	5.218 N 52.83893 W
CSG15_0088_02	Pheidole nitella	CSG15-0088-02	French Guiana: Kourou; CSG	43 m	5.218 N 52.83893 W
CSG15_0088_03	Wasmannia auropunctata	CSG15-0088-03	French Guiana: Kourou; CSG	43 m	5.218 N 52.83893 W
CSG15_0089_02	Pheidole nitella	CSG15-0089-02	French Guiana: Kourou; CSG	43 m	5.218 N 52.83893 W
CSG15_0090_04	Pheidole nitella	CSG15-0090-04	French Guiana: Kourou; CSG	43 m	5.218 N 52.83893 W
CSG15_0091_01	Pachycondyla crassinoda	CSG15-0091-01	French Guiana: Kourou; CSG	43 m	5.218 N 52.83893 W
CSG15_0091_02	Sericomyrmex mayri	CSG15-0091-02	French Guiana: Kourou; CSG	43 m	5.218 N 52.83893 W
CSG15_0092_01	Sericomyrmex bondari	CSG15-0092-01	French Guiana: Kourou; CSG	43 m	5.218 N 52.83893 W
CSG15_0092_02	Ochetomyrmex neopolitus	CSG15-0092-02	French Guiana: Kourou; CSG	43 m	5.218 N 52.83893 W
CSG15_0092_03	Nylanderia fulva	CSG15-0092-03	French Guiana: Kourou; CSG	43 m	5.218 N 52.83893 W
CSG15_0093_02	Pheidole nitella	CSG15-0093-02	French Guiana: Kourou; CSG	43 m	5.218 N 52.83893 W
CSG15_0093_03	Strumigenys auctidens	CSG15-0093-03	French Guiana: Kourou; CSG	43 m	5.218 N 52.83893 W
CSG15_0097_01	Pheidole mutisi	CSG15-0097-01	French Guiana: Kourou; CSG	43 m	5.218 N 52.83893 W
CSG15_0097_02	Octostruma balzani	CSG15-0097-02	French Guiana: Kourou; CSG	43 m	5.218 N 52.83893 W
CSG15_0097_04	Rogeria subarmata	CSG15-0097-04	French Guiana: Kourou; CSG	43 m	5.218 N 52.83893 W
CSG15_0099_01	Sericomyrmex bondari	CSG15-0099-01	French Guiana: Kourou; CSG	43 m	5.218 N 52.83893 W
CSG15_0100_02	Pheidole astur	CSG15-0100-02	French Guiana: Kourou; CSG	43 m	5.21223 N 52.83491 W
CSG15_0101_03	Camponotus sp.CSG15.01	CSG15-0101-03	French Guiana: Kourou; CSG	43 m	5.21223 N 52.83491 W
CSG15_0101_04	Gnamptogenys tortuolosa	CSG15-0101-04	French Guiana: Kourou; CSG	43 m	5.21223 N 52.83491 W
CSG15_0101_05	Pheidole embolopyx	CSG15-0101-05	French Guiana: Kourou; CSG	43 m	5.21223 N 52.83491 W
CSG15_0102_01	Neoponera apicalis	CSG15-0102-01	French Guiana: Kourou; CSG	43 m	5.21223 N 52.83491 W
CSG15_0104_01	Rogeria lirata	CSG15-0104-01	French Guiana: Kourou; CSG	43 m	5.21223 N 52.83491 W
CSG15_0104_04	Pheidole cataractae	CSG15-0104-04	French Guiana: Kourou; CSG	43 m	5.21223 N 52.83491 W
CSG15_0104_05	Pheidole midas	CSG15-0104-05	French Guiana: Kourou; CSG	43 m	5.21223 N 52.83491 W
CSG15_0106_01	Apterostigma urichii	CSG15-0106-01	French Guiana: Kourou; CSG	43 m	5.21223 N 52.83491 W
CSG15_0106_02	Pheidole cataractae	CSG15-0106-02	French Guiana: Kourou; CSG	43 m	5.21223 N 52.83491 W
CSG15_0107_01	Sericomyrmex mayri	CSG15-0107-01	French Guiana: Kourou; CSG	43 m	5.21223 N 52.83491 W
CSG15_0107_02	Dolichoderus imitator	CSG15-0107-02	French Guiana: Kourou; CSG	43 m	5.21223 N 52.83491 W
CSG15_0107_03	Mycetomoellerius sp.A	CSG15-0107-03	French Guiana: Kourou; CSG	43 m	5.21223 N 52.83491 W
CSG15_0107_04	Pheidole fissiceps	CSG15-0107-04	French Guiana: Kourou; CSG	43 m	5.21223 N 52.83491 W
CSG15_0107_06	Pheidole scolioceps	CSG15-0107-06	French Guiana: Kourou; CSG	43 m	5.21223 N 52.83491 W
CSG15_0108_01	Sericomyrmex mayri	CSG15-0108-01	French Guiana: Kourou; CSG	43 m	5.21223 N 52.83491 W
CSG15_0108_02	Ochetomyrmex neopolitus	CSG15-0108-02	French Guiana: Kourou; CSG	43 m	5.21223 N 52.83491 W
CSG15_0108_03	Pheidole deima	CSG15-0108-03	French Guiana: Kourou; CSG	43 m	5.21223 N 52.83491 W
CSG15_0108_06	Solenopsis sp.13	CSG15-0108-06	French Guiana: Kourou; CSG	43 m	5.21223 N 52.83491 W
CSG15_0109_01	Sericomyrmex bondari	CSG15-0109-01	French Guiana: Kourou; CSG	43 m	5.21223 N 52.83491 W
CSG15_0109_02	Gnamptogenys horni	CSG15-0109-02	French Guiana: Kourou; CSG	43 m	5.21223 N 52.83491 W
CSG15_0109_04	Hypoponera sp.IT14.01	CSG15-0109-04	French Guiana: Kourou; CSG	43 m	5.21223 N 52.83491 W
CSG15_0109_06	Pheidole cursor	CSG15-0109-06	French Guiana: Kourou; CSG	43 m	5.21223 N 52.83491 W
CSG15_0109_07	Pheidole nitella	CSG15-0109-07	French Guiana: Kourou; CSG	43 m	5.21223 N 52.83491 W
CSG15_0110_01	Neoponera verenae	CSG15-0110-01	French Guiana: Kourou; CSG	43 m	5.21223 N 52.83491 W
CSG15_0110_02	Mayaponera constricta	CSG15-0110-02	French Guiana: Kourou; CSG	43 m	5.21223 N 52.83491 W
CSG15_0110_03	Pseudomyrmex tenuis	CSG15-0110-03	French Guiana: Kourou; CSG	43 m	5.21223 N 52.83491 W
CSG15_0110_04	Paratrachymyrmex mandibularis	CSG15-0110-04	French Guiana: Kourou; CSG	43 m	5.21223 N 52.83491 W
CSG15_0110_05	Pheidole cataractae	CSG15-0110-05	French Guiana: Kourou; CSG	43 m	5.21223 N 52.83491 W
CSG15_0111_01	Mayaponera constricta	CSG15-0111-01	French Guiana: Kourou; CSG	43 m	5.21223 N 52.83491 W
CSG15_0111_02	Sericomyrmex mayri	CSG15-0111-02	French Guiana: Kourou; CSG	43 m	5.21223 N 52.83491 W
CSG15_0111_03	Mycetomoellerius sp.B	CSG15-0111-03	French Guiana: Kourou; CSG	43 m	5.21223 N 52.83491 W
CSG15_0111_05	Pheidole astur	CSG15-0111-05	French Guiana: Kourou; CSG	43 m	5.21223 N 52.83491 W
CSG15_0111_06	Pheidole fissiceps	CSG15-0111-06	French Guiana: Kourou; CSG	43 m	5.21223 N 52.83491 W
CSG15_0111_07	Pheidole cataractae	CSG15-0111-07	French Guiana: Kourou; CSG	43 m	5.21223 N 52.83491 W
CSG15_0111_08	Crematogaster limata	CSG15-0111-08	French Guiana: Kourou; CSG	43 m	5.21223 N 52.83491 W
CSG15_0111_11	Strumigenys denticulata	CSG15-0111-11	French Guiana: Kourou; CSG	43 m	5.21223 N 52.83491 W
CSG15_0112_03	Pheidole cursor	CSG15-0112-03	French Guiana: Kourou; CSG	43 m	5.21223 N 52.83491 W
CSG15_0112_04	Pheidole lovejoyi	CSG15-0112-04	French Guiana: Kourou; CSG	43 m	5.21223 N 52.83491 W
CSG15_0112_05	Ochetomyrmex neopolitus	CSG15-0112-05	French Guiana: Kourou; CSG	43 m	5.21223 N 52.83491 W
CSG15_0112_08	Platythyrea pilosula	CSG15-0112-08	French Guiana: Kourou; CSG	43 m	5.21223 N 52.83491 W
CSG15_0113_01	Pheidole gp.tristis.sp.C	CSG15-0113-01	French Guiana: Kourou; CSG	43 m	5.21223 N 52.83491 W
CSG15_0114_01	Paratrachymyrmex mandibularis	CSG15-0114-01	French Guiana: Kourou; CSG	43 m	5.21223 N 52.83491 W
CSG15_0115_03	Pheidole aripoensis	CSG15-0115-03	French Guiana: Kourou; CSG	43 m	5.21223 N 52.83491 W
CSG15_0116_02	Sericomyrmex mayri	CSG15-0116-02	French Guiana: Kourou; CSG	43 m	5.21223 N 52.83491 W
CSG15_0116_05	Pheidole fissiceps	CSG15-0116-05	French Guiana: Kourou; CSG	43 m	5.21223 N 52.83491 W
CSG15_0116_06	Pheidole longiseta	CSG15-0116-06	French Guiana: Kourou; CSG	43 m	5.21223 N 52.83491 W
CSG15_0116_07	Pheidole nr.sagax	CSG15-0116-07	French Guiana: Kourou; CSG	43 m	5.21223 N 52.83491 W
CSG15_0117_01	Leptogenys gaigei	CSG15-0117-01	French Guiana: Kourou; CSG	43 m	5.21223 N 52.83491 W
CSG15_0118_01	Pheidole biconstricta	CSG15-0118-01	French Guiana: Kourou; CSG	43 m	5.21223 N 52.83491 W
CSG15_0118_02	Pheidole aripoensis	CSG15-0118-02	French Guiana: Kourou; CSG	43 m	5.21223 N 52.83491 W
CSG15_0119_01	Gnamptogenys tortuolosa	CSG15-0119-01	French Guiana: Kourou; CSG	43 m	5.21223 N 52.83491 W
CSG15_0119_03	Nylanderia steinheili	CSG15-0119-03	French Guiana: Kourou; CSG	43 m	5.21223 N 52.83491 W
CSG15_0119_04	Sericomyrmex mayri	CSG15-0119-04	French Guiana: Kourou; CSG	43 m	5.21223 N 52.83491 W
CSG15_0119_05	Pheidole aripoensis	CSG15-0119-05	French Guiana: Kourou; CSG	43 m	5.21223 N 52.83491 W
CSG15_0120_03	Pheidole biconstricta	CSG15-0120-03	French Guiana: Kourou; CSG	43 m	5.21223 N 52.83491 W
CSG15_0121_01	Strumigenys denticulata	CSG15-0121-01	French Guiana: Kourou; CSG	63 m	5.174 N 52.87101 W
CSG15_0121_02	Hypoponera sp.IT14.01	CSG15-0121-02	French Guiana: Kourou; CSG	63 m	5.174 N 52.87101 W
CSG15_0121_03	Hypoponera sp.13.FGSGt	CSG15-0121-03	French Guiana: Kourou; CSG	63 m	5.174 N 52.87101 W
CSG15_0121_05	Mayaponera constricta	CSG15-0121-05	French Guiana: Kourou; CSG	63 m	5.174 N 52.87101 W
CSG15_0121_06	Pheidole cataractae	CSG15-0121-06	French Guiana: Kourou; CSG	63 m	5.174 N 52.87101 W
CSG15_0121_07	Pheidole fissiceps	CSG15-0121-07	French Guiana: Kourou; CSG	63 m	5.174 N 52.87101 W
CSG15_0121_08	Pheidole meinertopsis	CSG15-0121-08	French Guiana: Kourou; CSG	63 m	5.174 N 52.87101 W
CSG15_0121_09	Octostruma betschi	CSG15-0121-09	French Guiana: Kourou; CSG	63 m	5.174 N 52.87101 W
CSG15_0121_10	Solenopsis sp.24	CSG15-0121-10	French Guiana: Kourou; CSG	63 m	5.174 N 52.87101 W
CSG15_0121_11	Solenopsis sp.15	CSG15-0121-11	French Guiana: Kourou; CSG	63 m	5.174 N 52.87101 W
CSG15_0121_12	Mycetophylax morschi	CSG15-0121-12	French Guiana: Kourou; CSG	63 m	5.174 N 52.87101 W
CSG15_0122_03	Hypoponera sp.13.FGSGt	CSG15-0122-03	French Guiana: Kourou; CSG	63 m	5.174 N 52.87101 W
CSG15_0122_04	Pheidole fissiceps	CSG15-0122-04	French Guiana: Kourou; CSG	63 m	5.174 N 52.87101 W
CSG15_0122_05	Pheidole meinertopsis	CSG15-0122-05	French Guiana: Kourou; CSG	63 m	5.174 N 52.87101 W
CSG15_0122_06	Pheidole flavens	CSG15-0122-06	French Guiana: Kourou; CSG	63 m	5.174 N 52.87101 W
CSG15_0122_07	Carebara urichi	CSG15-0122-07	French Guiana: Kourou; CSG	63 m	5.174 N 52.87101 W
CSG15_0122_08	Solenopsis sp.24	CSG15-0122-08	French Guiana: Kourou; CSG	63 m	5.174 N 52.87101 W
CSG15_0123_02	Hypoponera sp.13.FGSGt	CSG15-0123-02	French Guiana: Kourou; CSG	63 m	5.174 N 52.87101 W
CSG15_0123_08	Solenopsis sp.15	CSG15-0123-08	French Guiana: Kourou; CSG	63 m	5.174 N 52.87101 W
CSG15_0124_04	Pheidole meinertopsis	CSG15-0124-04	French Guiana: Kourou; CSG	63 m	5.174 N 52.87101 W
CSG15_0124_05	Pheidole flavens	CSG15-0124-05	French Guiana: Kourou; CSG	63 m	5.174 N 52.87101 W
CSG15_0124_06	Pheidole neoschultzi	CSG15-0124-06	French Guiana: Kourou; CSG	63 m	5.174 N 52.87101 W
CSG15_0124_07	Pheidole neoschultzi	CSG15-0124-07	French Guiana: Kourou; CSG	63 m	5.174 N 52.87101 W
CSG15_0124_09	Solenopsis sp.15	CSG15-0124-09	French Guiana: Kourou; CSG	63 m	5.174 N 52.87101 W
CSG15_0124_10	Pachycondyla harpax	CSG15-0124-10	French Guiana: Kourou; CSG	63 m	5.174 N 52.87101 W
CSG15_0125_01	Octostruma betschi	CSG15-0125-01	French Guiana: Kourou; CSG	63 m	5.174 N 52.87101 W
CSG15_0125_03	Strumigenys elongata	CSG15-0125-03	French Guiana: Kourou; CSG	63 m	5.174 N 52.87101 W
CSG15_0125_04	Atta cephalotes	CSG15-0125-04	French Guiana: Kourou; CSG	63 m	5.174 N 52.87101 W
CSG15_0125_05	Mayaponera constricta	CSG15-0125-05	French Guiana: Kourou; CSG	63 m	5.174 N 52.87101 W
CSG15_0125_07	Carebara urichi	CSG15-0125-07	French Guiana: Kourou; CSG	63 m	5.174 N 52.87101 W
CSG15_0125_08	Ochetomyrmex neopolitus	CSG15-0125-08	French Guiana: Kourou; CSG	63 m	5.174 N 52.87101 W
CSG15_0125_09	Pheidole flavens	CSG15-0125-09	French Guiana: Kourou; CSG	63 m	5.174 N 52.87101 W
CSG15_0125_10	Pheidole meinertopsis	CSG15-0125-10	French Guiana: Kourou; CSG	63 m	5.174 N 52.87101 W
CSG15_0125_11	Pheidole meinertopsis	CSG15-0125-11	French Guiana: Kourou; CSG	63 m	5.174 N 52.87101 W
CSG15_0125_16	Solenopsis sp.15	CSG15-0125-16	French Guiana: Kourou; CSG	63 m	5.174 N 52.87101 W
CSG15_0126_03	Hypoponera sp.13.FGSGt	CSG15-0126-03	French Guiana: Kourou; CSG	63 m	5.174 N 52.87101 W
CSG15_0126_04	Hypoponera sp.MI15.02	CSG15-0126-04	French Guiana: Kourou; CSG	63 m	5.174 N 52.87101 W
CSG15_0126_05	Octostruma betschi	CSG15-0126-05	French Guiana: Kourou; CSG	63 m	5.174 N 52.87101 W
CSG15_0126_07	Pheidole gp.tristis.sp.D	CSG15-0126-07	French Guiana: Kourou; CSG	63 m	5.174 N 52.87101 W
CSG15_0126_08	Pheidole flavens	CSG15-0126-08	French Guiana: Kourou; CSG	63 m	5.174 N 52.87101 W
CSG15_0126_09	Myrmicocrypta sp.MI15.05	CSG15-0126-09	French Guiana: Kourou; CSG	63 m	5.174 N 52.87101 W
CSG15_0126_11	Solenopsis sp.15	CSG15-0126-11	French Guiana: Kourou; CSG	63 m	5.174 N 52.87101 W
CSG15_0126_12	Solenopsis sp.24	CSG15-0126-12	French Guiana: Kourou; CSG	63 m	5.174 N 52.87101 W
CSG15_0127_01	Megalomyrmex sp.SL13.01	CSG15-0127-01	French Guiana: Kourou; CSG	63 m	5.174 N 52.87101 W
CSG15_0127_02	Hylomyrma reginae	CSG15-0127-02	French Guiana: Kourou; CSG	63 m	5.174 N 52.87101 W
CSG15_0127_03	Ochetomyrmex neopolitus	CSG15-0127-03	French Guiana: Kourou; CSG	63 m	5.174 N 52.87101 W
CSG15_0127_04	Hypoponera sp.13.FGSGt	CSG15-0127-04	French Guiana: Kourou; CSG	63 m	5.174 N 52.87101 W
CSG15_0127_05	Discothyrea denticulata	CSG15-0127-05	French Guiana: Kourou; CSG	63 m	5.174 N 52.87101 W
CSG15_0127_07	Myrmicocrypta sp.MI15.05	CSG15-0127-07	French Guiana: Kourou; CSG	63 m	5.174 N 52.87101 W
CSG15_0127_08	Pheidole meinertopsis	CSG15-0127-08	French Guiana: Kourou; CSG	63 m	5.174 N 52.87101 W
CSG15_0127_11	Solenopsis sp.15	CSG15-0127-11	French Guiana: Kourou; CSG	63 m	5.174 N 52.87101 W
CSG15_0127_12	Carebara sp.KW14.01	CSG15-0127-12	French Guiana: Kourou; CSG	63 m	5.174 N 52.87101 W
CSG15_0128_01	Octostruma balzani	CSG15-0128-01	French Guiana: Kourou; CSG	63 m	5.174 N 52.87101 W
CSG15_0128_02	Megalomyrmex sp.SL13.01	CSG15-0128-02	French Guiana: Kourou; CSG	63 m	5.174 N 52.87101 W
CSG15_0128_04	Holcoponera relicta	CSG15-0128-04	French Guiana: Kourou; CSG	63 m	5.174 N 52.87101 W
CSG15_0128_05	Hypoponera foreli	CSG15-0128-05	French Guiana: Kourou; CSG	63 m	5.174 N 52.87101 W
CSG15_0128_06	Hypoponera sp.13.FGSGt	CSG15-0128-06	French Guiana: Kourou; CSG	63 m	5.174 N 52.87101 W
CSG15_0128_07	Pseudoponera stigma	CSG15-0128-07	French Guiana: Kourou; CSG	63 m	5.174 N 52.87101 W
CSG15_0128_08	Sericomyrmex parvulus	CSG15-0128-08	French Guiana: Kourou; CSG	63 m	5.174 N 52.87101 W
CSG15_0128_09	Wasmannia auropunctata	CSG15-0128-09	French Guiana: Kourou; CSG	63 m	5.174 N 52.87101 W
CSG15_0128_10	Pheidole meinertopsis	CSG15-0128-10	French Guiana: Kourou; CSG	63 m	5.174 N 52.87101 W
CSG15_0128_11	Pheidole flavens	CSG15-0128-11	French Guiana: Kourou; CSG	63 m	5.174 N 52.87101 W
CSG15_0128_12	Pheidole pedana	CSG15-0128-12	French Guiana: Kourou; CSG	63 m	5.174 N 52.87101 W
CSG15_0128_13	Solenopsis sp.15	CSG15-0128-13	French Guiana: Kourou; CSG	63 m	5.174 N 52.87101 W
CSG15_0128_14	Solenopsis sp.11	CSG15-0128-14	French Guiana: Kourou; CSG	63 m	5.174 N 52.87101 W
CSG15_0129_01	Dolichoderus imitator	CSG15-0129-01	French Guiana: Kourou; CSG	63 m	5.174 N 52.87101 W
CSG15_0129_02	Atta cephalotes	CSG15-0129-02	French Guiana: Kourou; CSG	63 m	5.174 N 52.87101 W
CSG15_0129_03	Sericomyrmex mayri	CSG15-0129-03	French Guiana: Kourou; CSG	63 m	5.174 N 52.87101 W
CSG15_0129_04	Pseudoponera stigma	CSG15-0129-04	French Guiana: Kourou; CSG	63 m	5.174 N 52.87101 W
CSG15_0129_06	Octostruma iheringi	CSG15-0129-06	French Guiana: Kourou; CSG	63 m	5.174 N 52.87101 W
CSG15_0129_08	Hypoponera sp.13.FGSGt	CSG15-0129-08	French Guiana: Kourou; CSG	63 m	5.174 N 52.87101 W
CSG15_0129_09	Hypoponera foreli	CSG15-0129-09	French Guiana: Kourou; CSG	63 m	5.174 N 52.87101 W
CSG15_0129_11	Pheidole nr.sagax	CSG15-0129-11	French Guiana: Kourou; CSG	63 m	5.174 N 52.87101 W
CSG15_0129_12	Pheidole meinertopsis	CSG15-0129-12	French Guiana: Kourou; CSG	63 m	5.174 N 52.87101 W
CSG15_0129_13	Pheidole meinertopsis	CSG15-0129-13	French Guiana: Kourou; CSG	63 m	5.174 N 52.87101 W
CSG15_0129_14	Pheidole pedana	CSG15-0129-14	French Guiana: Kourou; CSG	63 m	5.174 N 52.87101 W
CSG15_0129_15	Solenopsis sp.15	CSG15-0129-15	French Guiana: Kourou; CSG	63 m	5.174 N 52.87101 W
CSG15_0130_01	Gnamptogenys horni	CSG15-0130-01	French Guiana: Kourou; CSG	63 m	5.174 N 52.87101 W
CSG15_0130_02	Nylanderia steinheili	CSG15-0130-02	French Guiana: Kourou; CSG	63 m	5.174 N 52.87101 W
CSG15_0130_03	Hypoponera foreli	CSG15-0130-03	French Guiana: Kourou; CSG	63 m	5.174 N 52.87101 W
CSG15_0130_06	Ochetomyrmex neopolitus	CSG15-0130-06	French Guiana: Kourou; CSG	63 m	5.174 N 52.87101 W
CSG15_0130_08	Pheidole microps	CSG15-0130-08	French Guiana: Kourou; CSG	63 m	5.174 N 52.87101 W
CSG15_0130_09	Pheidole meinertopsis	CSG15-0130-09	French Guiana: Kourou; CSG	63 m	5.174 N 52.87101 W
CSG15_0130_10	Pheidole flavens	CSG15-0130-10	French Guiana: Kourou; CSG	63 m	5.174 N 52.87101 W
CSG15_0130_11	Solenopsis sp.15	CSG15-0130-11	French Guiana: Kourou; CSG	63 m	5.174 N 52.87101 W
CSG15_0130_13	Paratrachymyrmex cornetzi	CSG15-0130-13	French Guiana: Kourou; CSG	63 m	5.174 N 52.87101 W
CSG15_0131_02	Octostruma betschi	CSG15-0131-02	French Guiana: Kourou; CSG	63 m	5.174 N 52.87101 W
CSG15_0131_03	Hypoponera sp.13.FGSGt	CSG15-0131-03	French Guiana: Kourou; CSG	63 m	5.174 N 52.87101 W
CSG15_0131_04	Hypoponera sp.IT14.01	CSG15-0131-04	French Guiana: Kourou; CSG	63 m	5.174 N 52.87101 W
CSG15_0131_05	Pheidole meinertopsis	CSG15-0131-05	French Guiana: Kourou; CSG	63 m	5.174 N 52.87101 W
CSG15_0131_06	Pheidole pedana	CSG15-0131-06	French Guiana: Kourou; CSG	63 m	5.174 N 52.87101 W
CSG15_0131_07	Carebara urichi	CSG15-0131-07	French Guiana: Kourou; CSG	63 m	5.174 N 52.87101 W
CSG15_0131_09	Myrmicocrypta sp.MI15.05	CSG15-0131-09	French Guiana: Kourou; CSG	63 m	5.174 N 52.87101 W
CSG15_0131_10	Solenopsis sp.15	CSG15-0131-10	French Guiana: Kourou; CSG	63 m	5.174 N 52.87101 W
CSG15_0132_06	Pheidole guajirana	CSG15-0132-06	French Guiana: Kourou; CSG	63 m	5.174 N 52.87101 W
CSG15_0132_07	Solenopsis sp.24	CSG15-0132-07	French Guiana: Kourou; CSG	63 m	5.174 N 52.87101 W
CSG15_0132_08	Alfaria falcifera	CSG15-0132-08	French Guiana: Kourou; CSG	63 m	5.174 N 52.87101 W
CSG15_0133_01	Wasmannia auropunctata	CSG15-0133-01	French Guiana: Kourou; CSG	63 m	5.174 N 52.87101 W
CSG15_0133_05	Ectatomma edentatum	CSG15-0133-05	French Guiana: Kourou; CSG	63 m	5.174 N 52.87101 W
CSG15_0133_06	Myrmicocrypta sp.MI15.05	CSG15-0133-06	French Guiana: Kourou; CSG	63 m	5.174 N 52.87101 W
CSG15_0133_07	Pheidole meinertopsis	CSG15-0133-07	French Guiana: Kourou; CSG	63 m	5.174 N 52.87101 W
CSG15_0133_08	Pheidole flavens	CSG15-0133-08	French Guiana: Kourou; CSG	63 m	5.174 N 52.87101 W
CSG15_0133_09	Pheidole meinertopsis	CSG15-0133-09	French Guiana: Kourou; CSG	63 m	5.174 N 52.87101 W
CSG15_0133_10	Solenopsis sp.15	CSG15-0133-10	French Guiana: Kourou; CSG	63 m	5.174 N 52.87101 W
CSG15_0134_01	Myrmicocrypta sp.07.FGSGt	CSG15-0134-01	French Guiana: Kourou; CSG	63 m	5.174 N 52.87101 W
CSG15_0134_02	Hypoponera sp.IT14.01	CSG15-0134-02	French Guiana: Kourou; CSG	63 m	5.174 N 52.87101 W
CSG15_0134_08	Strumigenys elongata	CSG15-0134-08	French Guiana: Kourou; CSG	63 m	5.174 N 52.87101 W
CSG15_0134_09	Pheidole gp.fallax.sp.F	CSG15-0134-09	French Guiana: Kourou; CSG	63 m	5.174 N 52.87101 W
CSG15_0134_10	Pheidole embolopyx	CSG15-0134-10	French Guiana: Kourou; CSG	63 m	5.174 N 52.87101 W
CSG15_0134_11	Pheidole meinertopsis	CSG15-0134-11	French Guiana: Kourou; CSG	63 m	5.174 N 52.87101 W
CSG15_0134_13	Solenopsis sp.15	CSG15-0134-13	French Guiana: Kourou; CSG	63 m	5.174 N 52.87101 W
CSG15_0134_14	Solenopsis sp.24	CSG15-0134-14	French Guiana: Kourou; CSG	63 m	5.174 N 52.87101 W
CSG15_0135_01	Anochetus horridus	CSG15-0135-01	French Guiana: Kourou; CSG	63 m	5.174 N 52.87101 W
CSG15_0135_02	Anochetus targionii	CSG15-0135-02	French Guiana: Kourou; CSG	63 m	5.174 N 52.87101 W
CSG15_0135_03	Hypoponera foreli	CSG15-0135-03	French Guiana: Kourou; CSG	63 m	5.174 N 52.87101 W
CSG15_0135_05	Octostruma betschi	CSG15-0135-05	French Guiana: Kourou; CSG	63 m	5.174 N 52.87101 W
CSG15_0135_06	Ochetomyrmex neopolitus	CSG15-0135-06	French Guiana: Kourou; CSG	63 m	5.174 N 52.87101 W
CSG15_0135_08	Pheidole guajirana	CSG15-0135-08	French Guiana: Kourou; CSG	63 m	5.174 N 52.87101 W
CSG15_0135_09	Pheidole pedana	CSG15-0135-09	French Guiana: Kourou; CSG	63 m	5.174 N 52.87101 W
CSG15_0135_10	Solenopsis sp.24	CSG15-0135-10	French Guiana: Kourou; CSG	63 m	5.174 N 52.87101 W
CSG15_0136_03	Hypoponera sp.13.FGSGt	CSG15-0136-03	French Guiana: Kourou; CSG	63 m	5.174 N 52.87101 W
CSG15_0136_04	Hypoponera sp.IT14.01	CSG15-0136-04	French Guiana: Kourou; CSG	63 m	5.174 N 52.87101 W
CSG15_0136_06	Myrmicocrypta sp.MI15.05	CSG15-0136-06	French Guiana: Kourou; CSG	63 m	5.174 N 52.87101 W
CSG15_0136_07	Carebara urichi	CSG15-0136-07	French Guiana: Kourou; CSG	63 m	5.174 N 52.87101 W
CSG15_0136_08	Pheidole vorax	CSG15-0136-08	French Guiana: Kourou; CSG	63 m	5.174 N 52.87101 W
CSG15_0136_10	Pheidole aripoensis	CSG15-0136-10	French Guiana: Kourou; CSG	63 m	5.174 N 52.87101 W
CSG15_0136_11	Solenopsis sp.15	CSG15-0136-11	French Guiana: Kourou; CSG	63 m	5.174 N 52.87101 W
CSG15_0136_12	Solenopsis sp.24	CSG15-0136-12	French Guiana: Kourou; CSG	63 m	5.174 N 52.87101 W
CSG15_0137_01	Pachycondyla harpax	CSG15-0137-01	French Guiana: Kourou; CSG	63 m	5.174 N 52.87101 W
CSG15_0137_04	Hypoponera sp.IT14.01	CSG15-0137-04	French Guiana: Kourou; CSG	63 m	5.174 N 52.87101 W
CSG15_0137_11	Pheidole fissiceps	CSG15-0137-11	French Guiana: Kourou; CSG	63 m	5.174 N 52.87101 W
CSG15_0137_12	Pheidole sagax	CSG15-0137-12	French Guiana: Kourou; CSG	63 m	5.174 N 52.87101 W
CSG15_0137_15	Sericomyrmex mayri	CSG15-0137-15	French Guiana: Kourou; CSG	63 m	5.174 N 52.87101 W
CSG15_0137_17	Myrmicocrypta sp.07.FGSGt	CSG15-0137-17	French Guiana: Kourou; CSG	63 m	5.174 N 52.87101 W
CSG15_0137_22	Solenopsis sp.15	CSG15-0137-22	French Guiana: Kourou; CSG	63 m	5.174 N 52.87101 W
CSG15_0138_01	Octostruma betschi	CSG15-0138-01	French Guiana: Kourou; CSG	63 m	5.174 N 52.87101 W
CSG15_0138_07	Hypoponera sp.IT14.05	CSG15-0138-07	French Guiana: Kourou; CSG	63 m	5.174 N 52.87101 W
CSG15_0138_10	Sericomyrmex mayri	CSG15-0138-10	French Guiana: Kourou; CSG	63 m	5.174 N 52.87101 W
CSG15_0138_11	Pheidole flavens	CSG15-0138-11	French Guiana: Kourou; CSG	63 m	5.174 N 52.87101 W
CSG15_0138_12	Solenopsis sp.15	CSG15-0138-12	French Guiana: Kourou; CSG	63 m	5.174 N 52.87101 W
CSG15_0139_04	Octostruma betschi	CSG15-0139-04	French Guiana: Kourou; CSG	63 m	5.174 N 52.87101 W
CSG15_0139_06	Pachycondyla harpax	CSG15-0139-06	French Guiana: Kourou; CSG	63 m	5.174 N 52.87101 W
CSG15_0139_07	Hypoponera foreli	CSG15-0139-07	French Guiana: Kourou; CSG	63 m	5.174 N 52.87101 W
CSG15_0139_10	Ochetomyrmex neopolitus	CSG15-0139-10	French Guiana: Kourou; CSG	63 m	5.174 N 52.87101 W
CSG15_0139_11	Hylomyrma immanis	CSG15-0139-11	French Guiana: Kourou; CSG	63 m	5.174 N 52.87101 W
CSG15_0139_12	Anochetus targionii	CSG15-0139-12	French Guiana: Kourou; CSG	63 m	5.174 N 52.87101 W
CSG15_0139_13	Pheidole meinertopsis	CSG15-0139-13	French Guiana: Kourou; CSG	63 m	5.174 N 52.87101 W
CSG15_0139_15	Solenopsis sp.11	CSG15-0139-15	French Guiana: Kourou; CSG	63 m	5.174 N 52.87101 W
CSG15_0140_01	Crematogaster flavosensitiva	CSG15-0140-01	French Guiana: Kourou; CSG	63 m	5.174 N 52.87101 W
CSG15_0140_02	Crematogaster limata	CSG15-0140-02	French Guiana: Kourou; CSG	63 m	5.174 N 52.87101 W
CSG15_0140_03	Hypoponera sp.IT14.05	CSG15-0140-03	French Guiana: Kourou; CSG	63 m	5.174 N 52.87101 W
CSG15_0140_05	Paratrachymyrmex cornetzi	CSG15-0140-05	French Guiana: Kourou; CSG	63 m	5.174 N 52.87101 W
CSG15_0140_12	Pheidole nitella	CSG15-0140-12	French Guiana: Kourou; CSG	63 m	5.174 N 52.87101 W
CSG15_0140_14	Pheidole pedana	CSG15-0140-14	French Guiana: Kourou; CSG	63 m	5.174 N 52.87101 W
CSG15_0140_15	Hylomyrma reginae	CSG15-0140-15	French Guiana: Kourou; CSG	63 m	5.174 N 52.87101 W
CSG15_0141_01	Hypoponera sp.13.FGSGt	CSG15-0141-01	French Guiana: Kourou; CSG	42 m	5.226 N 52.83611 W
CSG15_0141_04	Strumigenys perparva	CSG15-0141-04	French Guiana: Kourou; CSG	42 m	5.226 N 52.83611 W
CSG15_0141_05	Ochetomyrmex neopolitus	CSG15-0141-05	French Guiana: Kourou; CSG	42 m	5.226 N 52.83611 W
CSG15_0141_08	Mycetomoellerius sp.CSG15.01	CSG15-0141-08	French Guiana: Kourou; CSG	42 m	5.226 N 52.83611 W
CSG15_0141_09	Hylomyrma reginae	CSG15-0141-09	French Guiana: Kourou; CSG	42 m	5.226 N 52.83611 W
CSG15_0141_10	Pheidole lattkei	CSG15-0141-10	French Guiana: Kourou; CSG	42 m	5.226 N 52.83611 W
CSG15_0141_11	Pheidole sagax	CSG15-0141-11	French Guiana: Kourou; CSG	42 m	5.226 N 52.83611 W
CSG15_0141_13	Solenopsis sp.15	CSG15-0141-13	French Guiana: Kourou; CSG	42 m	5.226 N 52.83611 W
CSG15_0141_14	Solenopsis sp.11	CSG15-0141-14	French Guiana: Kourou; CSG	42 m	5.226 N 52.83611 W
CSG15_0142_01	Hylomyrma immanis	CSG15-0142-01	French Guiana: Kourou; CSG	42 m	5.226 N 52.83611 W
CSG15_0142_03	Hypoponera sp.13.FGSGt	CSG15-0142-03	French Guiana: Kourou; CSG	42 m	5.226 N 52.83611 W
CSG15_0142_06	Pheidole pedana	CSG15-0142-06	French Guiana: Kourou; CSG	42 m	5.226 N 52.83611 W
CSG15_0142_07	Gnamptogenys horni	CSG15-0142-07	French Guiana: Kourou; CSG	42 m	5.226 N 52.83611 W
CSG15_0142_09	Solenopsis sp.11	CSG15-0142-09	French Guiana: Kourou; CSG	42 m	5.226 N 52.83611 W
CSG15_0142_12	Carebara sp.KW14.01	CSG15-0142-12	French Guiana: Kourou; CSG	42 m	5.226 N 52.83611 W
CSG15_0143_01	Hypoponera sp.13.FGSGt	CSG15-0143-01	French Guiana: Kourou; CSG	42 m	5.226 N 52.83611 W
CSG15_0143_02	Hypoponera sp.IT14.01	CSG15-0143-02	French Guiana: Kourou; CSG	42 m	5.226 N 52.83611 W
CSG15_0143_04	Sericomyrmex mayri	CSG15-0143-04	French Guiana: Kourou; CSG	42 m	5.226 N 52.83611 W
CSG15_0143_05	Apterostigma pilosum	CSG15-0143-05	French Guiana: Kourou; CSG	42 m	5.226 N 52.83611 W
CSG15_0143_06	Crematogaster flavosensitiva	CSG15-0143-06	French Guiana: Kourou; CSG	42 m	5.226 N 52.83611 W
CSG15_0143_08	Strumigenys elongata	CSG15-0143-08	French Guiana: Kourou; CSG	42 m	5.226 N 52.83611 W
CSG15_0143_10	Pheidole aripoensis	CSG15-0143-10	French Guiana: Kourou; CSG	42 m	5.226 N 52.83611 W
CSG15_0143_11	Pheidole sagax	CSG15-0143-11	French Guiana: Kourou; CSG	42 m	5.226 N 52.83611 W
CSG15_0143_12	Pheidole aripoensis	CSG15-0143-12	French Guiana: Kourou; CSG	42 m	5.226 N 52.83611 W
CSG15_0143_15	Solenopsis sp.24	CSG15-0143-15	French Guiana: Kourou; CSG	42 m	5.226 N 52.83611 W
CSG15_0143_16	Solenopsis sp.11	CSG15-0143-16	French Guiana: Kourou; CSG	42 m	5.226 N 52.83611 W
CSG15_0144_02	Discothyrea denticulata	CSG15-0144-02	French Guiana: Kourou; CSG	42 m	5.226 N 52.83611 W
CSG15_0144_04	Sericomyrmex mayri	CSG15-0144-04	French Guiana: Kourou; CSG	42 m	5.226 N 52.83611 W
CSG15_0144_05	Cyphomyrmex rimosus	CSG15-0144-05	French Guiana: Kourou; CSG	42 m	5.226 N 52.83611 W
CSG15_0144_12	Pheidole pedana	CSG15-0144-12	French Guiana: Kourou; CSG	42 m	5.226 N 52.83611 W
CSG15_0144_13	Carebara sp.KW14.01	CSG15-0144-13	French Guiana: Kourou; CSG	42 m	5.226 N 52.83611 W
CSG15_0145_01	Sericomyrmex mayri	CSG15-0145-01	French Guiana: Kourou; CSG	42 m	5.226 N 52.83611 W
CSG15_0145_02	Cyphomyrmex rimosus	CSG15-0145-02	French Guiana: Kourou; CSG	42 m	5.226 N 52.83611 W
CSG15_0145_03	Hylomyrma immanis	CSG15-0145-03	French Guiana: Kourou; CSG	42 m	5.226 N 52.83611 W
CSG15_0145_05	Hypoponera sp.IT14.01	CSG15-0145-05	French Guiana: Kourou; CSG	42 m	5.226 N 52.83611 W
CSG15_0145_06	Apterostigma auriculatum	CSG15-0145-06	French Guiana: Kourou; CSG	42 m	5.226 N 52.83611 W
CSG15_0145_11	Myrmicocrypta sp.07.FGSGt	CSG15-0145-11	French Guiana: Kourou; CSG	42 m	5.226 N 52.83611 W
CSG15_0145_12	Megalomyrmex drifti	CSG15-0145-12	French Guiana: Kourou; CSG	42 m	5.226 N 52.83611 W
CSG15_0145_13	Pachycondyla harpax	CSG15-0145-13	French Guiana: Kourou; CSG	42 m	5.226 N 52.83611 W
CSG15_0145_15	Crematogaster sotobosque	CSG15-0145-15	French Guiana: Kourou; CSG	42 m	5.226 N 52.83611 W
CSG15_0145_16	Solenopsis sp.15	CSG15-0145-16	French Guiana: Kourou; CSG	42 m	5.226 N 52.83611 W
CSG15_0146_02	Sericomyrmex mayri	CSG15-0146-02	French Guiana: Kourou; CSG	42 m	5.226 N 52.83611 W
CSG15_0146_07	Hypoponera sp.13.FGSGt	CSG15-0146-07	French Guiana: Kourou; CSG	42 m	5.226 N 52.83611 W
CSG15_0146_08	Paratrachymyrmex cornetzi	CSG15-0146-08	French Guiana: Kourou; CSG	42 m	5.226 N 52.83611 W
CSG15_0146_11	Megalomyrmex sp.SL13.01	CSG15-0146-11	French Guiana: Kourou; CSG	42 m	5.226 N 52.83611 W
CSG15_0146_13	Solenopsis sp.24	CSG15-0146-13	French Guiana: Kourou; CSG	42 m	5.226 N 52.83611 W
CSG15_0146_14	Solenopsis sp.15	CSG15-0146-14	French Guiana: Kourou; CSG	42 m	5.226 N 52.83611 W
CSG15_0147_02	Pachycondyla harpax	CSG15-0147-02	French Guiana: Kourou; CSG	42 m	5.226 N 52.83611 W
CSG15_0147_03	Hypoponera sp.13.FGSGt	CSG15-0147-03	French Guiana: Kourou; CSG	42 m	5.226 N 52.83611 W
CSG15_0147_07	Apterostigma pilosum	CSG15-0147-07	French Guiana: Kourou; CSG	42 m	5.226 N 52.83611 W
CSG15_0147_11	Solenopsis sp.11	CSG15-0147-11	French Guiana: Kourou; CSG	42 m	5.226 N 52.83611 W
CSG15_0147_12	Solenopsis sp.15	CSG15-0147-12	French Guiana: Kourou; CSG	42 m	5.226 N 52.83611 W
CSG15_0148_01	Sericomyrmex mayri	CSG15-0148-01	French Guiana: Kourou; CSG	42 m	5.226 N 52.83611 W
CSG15_0148_05	Ectatomma lugens	CSG15-0148-05	French Guiana: Kourou; CSG	42 m	5.226 N 52.83611 W
CSG15_0148_06	Hypoponera sp.13.FGSGt	CSG15-0148-06	French Guiana: Kourou; CSG	42 m	5.226 N 52.83611 W
CSG15_0148_11	Anochetus targionii	CSG15-0148-11	French Guiana: Kourou; CSG	42 m	5.226 N 52.83611 W
CSG15_0148_12	Acanthognathus brevicornis	CSG15-0148-12	French Guiana: Kourou; CSG	42 m	5.226 N 52.83611 W
CSG15_0148_13	Neivamyrmex diana	CSG15-0148-13	French Guiana: Kourou; CSG	42 m	5.226 N 52.83611 W
CSG15_0148_15	Hylomyrma blandiens	CSG15-0148-15	French Guiana: Kourou; CSG	42 m	5.226 N 52.83611 W
CSG15_0148_17	Pheidole cataractae	CSG15-0148-17	French Guiana: Kourou; CSG	42 m	5.226 N 52.83611 W
CSG15_0148_18	Pheidole midas	CSG15-0148-18	French Guiana: Kourou; CSG	42 m	5.226 N 52.83611 W
CSG15_0148_19	Pheidole meinertopsis	CSG15-0148-19	French Guiana: Kourou; CSG	42 m	5.226 N 52.83611 W
CSG15_0148_20	Solenopsis altinodis	CSG15-0148-20	French Guiana: Kourou; CSG	42 m	5.226 N 52.83611 W
CSG15_0148_21	Solenopsis sp.15	CSG15-0148-21	French Guiana: Kourou; CSG	42 m	5.226 N 52.83611 W
CSG15_0148_22	Solenopsis sp.24	CSG15-0148-22	French Guiana: Kourou; CSG	42 m	5.226 N 52.83611 W
CSG15_0149_01	Leptogenys guianensis	CSG15-0149-01	French Guiana: Kourou; CSG	42 m	5.226 N 52.83611 W
CSG15_0149_05	Apterostigma pilosum	CSG15-0149-05	French Guiana: Kourou; CSG	42 m	5.226 N 52.83611 W
CSG15_0149_06	Paratrachymyrmex cornetzi	CSG15-0149-06	French Guiana: Kourou; CSG	42 m	5.226 N 52.83611 W
CSG15_0149_09	Strumigenys trinidadensis	CSG15-0149-09	French Guiana: Kourou; CSG	42 m	5.226 N 52.83611 W
CSG15_0149_10	Strumigenys elongata	CSG15-0149-10	French Guiana: Kourou; CSG	42 m	5.226 N 52.83611 W
CSG15_0149_11	Pheidole meinertopsis	CSG15-0149-11	French Guiana: Kourou; CSG	42 m	5.226 N 52.83611 W
CSG15_0149_12	Solenopsis sp.15	CSG15-0149-12	French Guiana: Kourou; CSG	42 m	5.226 N 52.83611 W
CSG15_0149_13	Solenopsis altinodis	CSG15-0149-13	French Guiana: Kourou; CSG	42 m	5.226 N 52.83611 W
CSG15_0149_15	Solenopsis sp.24	CSG15-0149-15	French Guiana: Kourou; CSG	42 m	5.226 N 52.83611 W
CSG15_0150_02	Hylomyrma immanis	CSG15-0150-02	French Guiana: Kourou; CSG	42 m	5.226 N 52.83611 W
CSG15_0150_05	Paratrachymyrmex cornetzi	CSG15-0150-05	French Guiana: Kourou; CSG	42 m	5.226 N 52.83611 W
CSG15_0150_08	Crematogaster brasiliensis	CSG15-0150-08	French Guiana: Kourou; CSG	42 m	5.226 N 52.83611 W
CSG15_0150_10	Hypoponera sp.IT14.01	CSG15-0150-10	French Guiana: Kourou; CSG	42 m	5.226 N 52.83611 W
CSG15_0150_12	Megalomyrmex cf.longinoi	CSG15-0150-12	French Guiana: Kourou; CSG	42 m	5.226 N 52.83611 W
CSG15_0150_13	Pheidole nr.sagax	CSG15-0150-13	French Guiana: Kourou; CSG	42 m	5.226 N 52.83611 W
CSG15_0150_14	Pheidole nana	CSG15-0150-14	French Guiana: Kourou; CSG	42 m	5.226 N 52.83611 W
CSG15_0150_15	Pheidole meinertopsis	CSG15-0150-15	French Guiana: Kourou; CSG	42 m	5.226 N 52.83611 W
CSG15_0150_16	Pheidole pedana	CSG15-0150-16	French Guiana: Kourou; CSG	42 m	5.226 N 52.83611 W
CSG15_0150_17	Solenopsis altinodis	CSG15-0150-17	French Guiana: Kourou; CSG	42 m	5.226 N 52.83611 W
CSG15_0150_18	Solenopsis sp.15	CSG15-0150-18	French Guiana: Kourou; CSG	42 m	5.226 N 52.83611 W
CSG15_0151_01	Hylomyrma blandiens	CSG15-0151-01	French Guiana: Kourou; CSG	42 m	5.226 N 52.83611 W
CSG15_0151_02	Cyphomyrmex rimosus	CSG15-0151-02	French Guiana: Kourou; CSG	42 m	5.226 N 52.83611 W
CSG15_0151_03	Octostruma betschi	CSG15-0151-03	French Guiana: Kourou; CSG	42 m	5.226 N 52.83611 W
CSG15_0151_04	Apterostigma pilosum	CSG15-0151-04	French Guiana: Kourou; CSG	42 m	5.226 N 52.83611 W
CSG15_0151_05	Sericomyrmex mayri	CSG15-0151-05	French Guiana: Kourou; CSG	42 m	5.226 N 52.83611 W
CSG15_0151_06	Hypoponera sp.B	CSG15-0151-06	French Guiana: Kourou; CSG	42 m	5.226 N 52.83611 W
CSG15_0151_07	Hypoponera sp.IT14.05	CSG15-0151-07	French Guiana: Kourou; CSG	42 m	5.226 N 52.83611 W
CSG15_0151_10	Anochetus mayri	CSG15-0151-10	French Guiana: Kourou; CSG	42 m	5.226 N 52.83611 W
CSG15_0151_11	Pheidole meinertopsis	CSG15-0151-11	French Guiana: Kourou; CSG	42 m	5.226 N 52.83611 W
CSG15_0151_14	Solenopsis sp.11	CSG15-0151-14	French Guiana: Kourou; CSG	42 m	5.226 N 52.83611 W
CSG15_0151_15	Solenopsis sp.24	CSG15-0151-15	French Guiana: Kourou; CSG	42 m	5.226 N 52.83611 W
CSG15_0152_01	Sericomyrmex mayri	CSG15-0152-01	French Guiana: Kourou; CSG	42 m	5.226 N 52.83611 W
CSG15_0152_02	Apterostigma pilosum	CSG15-0152-02	French Guiana: Kourou; CSG	42 m	5.226 N 52.83611 W
CSG15_0152_03	Cyphomyrmex rimosus	CSG15-0152-03	French Guiana: Kourou; CSG	42 m	5.226 N 52.83611 W
CSG15_0152_06	Strumigenys auctidens	CSG15-0152-06	French Guiana: Kourou; CSG	42 m	5.226 N 52.83611 W
CSG15_0152_07	Solenopsis sp.24	CSG15-0152-07	French Guiana: Kourou; CSG	42 m	5.226 N 52.83611 W
CSG15_0153_01	Anochetus horridus	CSG15-0153-01	French Guiana: Kourou; CSG	42 m	5.226 N 52.83611 W
CSG15_0153_06	Paratrachymyrmex cornetzi	CSG15-0153-06	French Guiana: Kourou; CSG	42 m	5.226 N 52.83611 W
CSG15_0153_11	Solenopsis altinodis	CSG15-0153-11	French Guiana: Kourou; CSG	42 m	5.226 N 52.83611 W
CSG15_0153_12	Carebara sp.KW14.01	CSG15-0153-12	French Guiana: Kourou; CSG	42 m	5.226 N 52.83611 W
CSG15_0153_13	Solenopsis sp.11	CSG15-0153-13	French Guiana: Kourou; CSG	42 m	5.226 N 52.83611 W
CSG15_0154_01	Sericomyrmex mayri	CSG15-0154-01	French Guiana: Kourou; CSG	42 m	5.226 N 52.83611 W
CSG15_0154_05	Strumigenys alberti	CSG15-0154-05	French Guiana: Kourou; CSG	42 m	5.226 N 52.83611 W
CSG15_0154_06	Paratrachymyrmex cornetzi	CSG15-0154-06	French Guiana: Kourou; CSG	42 m	5.226 N 52.83611 W
CSG15_0154_08	Octostruma betschi	CSG15-0154-08	French Guiana: Kourou; CSG	42 m	5.226 N 52.83611 W
CSG15_0154_09	Myrmicocrypta sp.TR17.01	CSG15-0154-09	French Guiana: Kourou; CSG	42 m	5.226 N 52.83611 W
CSG15_0154_10	Anochetus targionii	CSG15-0154-10	French Guiana: Kourou; CSG	42 m	5.226 N 52.83611 W
CSG15_0154_12	Solenopsis altinodis	CSG15-0154-12	French Guiana: Kourou; CSG	42 m	5.226 N 52.83611 W
CSG15_0154_14	Solenopsis sp.15	CSG15-0154-14	French Guiana: Kourou; CSG	42 m	5.226 N 52.83611 W
CSG15_0155_02	Hypoponera sp.B	CSG15-0155-02	French Guiana: Kourou; CSG	42 m	5.226 N 52.83611 W
CSG15_0155_06	Pheidole guajirana	CSG15-0155-06	French Guiana: Kourou; CSG	42 m	5.226 N 52.83611 W
CSG15_0156_02	Cyphomyrmex rimosus	CSG15-0156-02	French Guiana: Kourou; CSG	42 m	5.226 N 52.83611 W
CSG15_0156_03	Hypoponera foreli	CSG15-0156-03	French Guiana: Kourou; CSG	42 m	5.226 N 52.83611 W
CSG15_0156_04	Hypoponera sp.B	CSG15-0156-04	French Guiana: Kourou; CSG	42 m	5.226 N 52.83611 W
CSG15_0156_09	Octostruma betschi	CSG15-0156-09	French Guiana: Kourou; CSG	42 m	5.226 N 52.83611 W
CSG15_0156_10	Gnamptogenys horni	CSG15-0156-10	French Guiana: Kourou; CSG	42 m	5.226 N 52.83611 W
CSG15_0156_11	Hylomyrma blandiens	CSG15-0156-11	French Guiana: Kourou; CSG	42 m	5.226 N 52.83611 W
CSG15_0156_16	Pheidole nitella	CSG15-0156-16	French Guiana: Kourou; CSG	42 m	5.226 N 52.83611 W
CSG15_0156_17	Solenopsis sp.15	CSG15-0156-17	French Guiana: Kourou; CSG	42 m	5.226 N 52.83611 W
CSG15_0156_18	Carebara sp.KW14.01	CSG15-0156-18	French Guiana: Kourou; CSG	42 m	5.226 N 52.83611 W
CSG15_0157_01	Sericomyrmex mayri	CSG15-0157-01	French Guiana: Kourou; CSG	42 m	5.226 N 52.83611 W
CSG15_0157_02	Hypoponera sp.13.FGSGt	CSG15-0157-02	French Guiana: Kourou; CSG	42 m	5.226 N 52.83611 W
CSG15_0157_03	Hypoponera sp.B	CSG15-0157-03	French Guiana: Kourou; CSG	42 m	5.226 N 52.83611 W
CSG15_0157_04	Cyphomyrmex rimosus	CSG15-0157-04	French Guiana: Kourou; CSG	42 m	5.226 N 52.83611 W
CSG15_0157_10	Odontomachus haematodus	CSG15-0157-10	French Guiana: Kourou; CSG	42 m	5.226 N 52.83611 W
CSG15_0157_13	Pheidole sagax	CSG15-0157-13	French Guiana: Kourou; CSG	42 m	5.226 N 52.83611 W
CSG15_0157_14	Pheidole meinertopsis	CSG15-0157-14	French Guiana: Kourou; CSG	42 m	5.226 N 52.83611 W
CSG15_0157_15	Pheidole flavens	CSG15-0157-15	French Guiana: Kourou; CSG	42 m	5.226 N 52.83611 W
CSG15_0157_16	Solenopsis sp.15	CSG15-0157-16	French Guiana: Kourou; CSG	42 m	5.226 N 52.83611 W
CSG15_0157_17	Solenopsis sp.24	CSG15-0157-17	French Guiana: Kourou; CSG	42 m	5.226 N 52.83611 W
CSG15_0158_01	Pheidole midas	CSG15-0158-01	French Guiana: Kourou; CSG	42 m	5.226 N 52.83611 W
CSG15_0158_04	Cyphomyrmex rimosus	CSG15-0158-04	French Guiana: Kourou; CSG	42 m	5.226 N 52.83611 W
CSG15_0158_07	Strumigenys smithii	CSG15-0158-07	French Guiana: Kourou; CSG	42 m	5.226 N 52.83611 W
CSG15_0158_08	Solenopsis sp.11	CSG15-0158-08	French Guiana: Kourou; CSG	42 m	5.226 N 52.83611 W
CSG15_0160_02	Hypoponera sp.13.FGSGt	CSG15-0160-02	French Guiana: Kourou; CSG	42 m	5.226 N 52.83611 W
CSG15_0160_03	Pachycondyla harpax	CSG15-0160-03	French Guiana: Kourou; CSG	42 m	5.226 N 52.83611 W
CSG15_0160_04	Apterostigma pilosum	CSG15-0160-04	French Guiana: Kourou; CSG	42 m	5.226 N 52.83611 W
CSG15_0160_05	Paratrachymyrmex cornetzi	CSG15-0160-05	French Guiana: Kourou; CSG	42 m	5.226 N 52.83611 W
CSG15_0160_09	Strumigenys subedentata	CSG15-0160-09	French Guiana: Kourou; CSG	42 m	5.226 N 52.83611 W
CSG15_0160_13	Pheidole cataractae	CSG15-0160-13	French Guiana: Kourou; CSG	42 m	5.226 N 52.83611 W
CSG15_0160_14	Pheidole meinertopsis	CSG15-0160-14	French Guiana: Kourou; CSG	42 m	5.226 N 52.83611 W
CSG15_0160_16	Solenopsis sp.11	CSG15-0160-16	French Guiana: Kourou; CSG	42 m	5.226 N 52.83611 W
CSG15_0160_17	Solenopsis sp.03	CSG15-0160-17	French Guiana: Kourou; CSG	42 m	5.226 N 52.83611 W
CSG15_0161_01	Solenopsis sp.11	CSG15-0161-01	French Guiana: Kourou; CSG	45 m	5.24142 N 52.83857 W
CSG15_0161_02	Pheidole vorax	CSG15-0161-02	French Guiana: Kourou; CSG	45 m	5.24142 N 52.83857 W
CSG15_0161_05	Pheidole flavens	CSG15-0161-05	French Guiana: Kourou; CSG	45 m	5.24142 N 52.83857 W
CSG15_0162_02	Sericomyrmex mayri	CSG15-0162-02	French Guiana: Kourou; CSG	45 m	5.24142 N 52.83857 W
CSG15_0162_04	Pheidole cataractae	CSG15-0162-04	French Guiana: Kourou; CSG	45 m	5.24142 N 52.83857 W
CSG15_0163_01	Eciton hamatum	CSG15-0163-01	French Guiana: Kourou; CSG	45 m	5.24142 N 52.83857 W
CSG15_0163_02	Solenopsis sp.15	CSG15-0163-02	French Guiana: Kourou; CSG	45 m	5.24142 N 52.83857 W
CSG15_0163_05	Pheidole gp.tristis.sp.C	CSG15-0163-05	French Guiana: Kourou; CSG	45 m	5.24142 N 52.83857 W
CSG15_0163_06	Pheidole guajirana	CSG15-0163-06	French Guiana: Kourou; CSG	45 m	5.24142 N 52.83857 W
CSG15_0164_01	Gnamptogenys tortuolosa	CSG15-0164-01	French Guiana: Kourou; CSG	45 m	5.24142 N 52.83857 W
CSG15_0164_03	Pheidole lovejoyi	CSG15-0164-03	French Guiana: Kourou; CSG	45 m	5.24142 N 52.83857 W
CSG15_0164_04	Pheidole cursor	CSG15-0164-04	French Guiana: Kourou; CSG	45 m	5.24142 N 52.83857 W
CSG15_0164_06	Solenopsis sp.24	CSG15-0164-06	French Guiana: Kourou; CSG	45 m	5.24142 N 52.83857 W
CSG15_0165_01	Ochetomyrmex neopolitus	CSG15-0165-01	French Guiana: Kourou; CSG	45 m	5.24142 N 52.83857 W
CSG15_0166_01	Pheidole cataractae	CSG15-0166-01	French Guiana: Kourou; CSG	45 m	5.24142 N 52.83857 W
CSG15_0167_02	Pheidole scolioceps	CSG15-0167-02	French Guiana: Kourou; CSG	45 m	5.24142 N 52.83857 W
CSG15_0167_03	Solenopsis sp.15	CSG15-0167-03	French Guiana: Kourou; CSG	45 m	5.24142 N 52.83857 W
CSG15_0167_04	Solenopsis sp.24	CSG15-0167-04	French Guiana: Kourou; CSG	45 m	5.24142 N 52.83857 W
CSG15_0168_01	Dolichoderus bispinosus	CSG15-0168-01	French Guiana: Kourou; CSG	45 m	5.24142 N 52.83857 W
CSG15_0168_04	Pheidole gp.tristis.sp.C	CSG15-0168-04	French Guiana: Kourou; CSG	45 m	5.24142 N 52.83857 W
CSG15_0168_05	Pheidole nitella	CSG15-0168-05	French Guiana: Kourou; CSG	45 m	5.24142 N 52.83857 W
CSG15_0168_06	Solenopsis sp.15	CSG15-0168-06	French Guiana: Kourou; CSG	45 m	5.24142 N 52.83857 W
CSG15_0169_01	Camponotus novogranadensis	CSG15-0169-01	French Guiana: Kourou; CSG	45 m	5.24142 N 52.83857 W
CSG15_0169_03	Pheidole gp.tristis.sp.C	CSG15-0169-03	French Guiana: Kourou; CSG	45 m	5.24142 N 52.83857 W
CSG15_0169_04	Pheidole meinertopsis	CSG15-0169-04	French Guiana: Kourou; CSG	45 m	5.24142 N 52.83857 W
CSG15_0169_06	Odontomachus scalptus	CSG15-0169-06	French Guiana: Kourou; CSG	45 m	5.24142 N 52.83857 W
CSG15_0170_01	Sericomyrmex mayri	CSG15-0170-01	French Guiana: Kourou; CSG	45 m	5.24142 N 52.83857 W
CSG15_0170_02	Dolichoderus lutosus	CSG15-0170-02	French Guiana: Kourou; CSG	45 m	5.24142 N 52.83857 W
CSG15_0170_04	Carebara urichi	CSG15-0170-04	French Guiana: Kourou; CSG	45 m	5.24142 N 52.83857 W
CSG15_0170_05	Pheidole meinertopsis	CSG15-0170-05	French Guiana: Kourou; CSG	45 m	5.24142 N 52.83857 W
CSG15_0170_06	Solenopsis sp.11	CSG15-0170-06	French Guiana: Kourou; CSG	45 m	5.24142 N 52.83857 W
CSG15_0171_01	Sericomyrmex mayri	CSG15-0171-01	French Guiana: Kourou; CSG	45 m	5.24142 N 52.83857 W
CSG15_0171_02	Pheidole astur	CSG15-0171-02	French Guiana: Kourou; CSG	45 m	5.24142 N 52.83857 W
CSG15_0171_03	Pheidole cursor	CSG15-0171-03	French Guiana: Kourou; CSG	45 m	5.24142 N 52.83857 W
CSG15_0171_05	Ochetomyrmex neopolitus	CSG15-0171-05	French Guiana: Kourou; CSG	45 m	5.24142 N 52.83857 W
CSG15_0172_01	Pheidole gp.tristis.sp.C	CSG15-0172-01	French Guiana: Kourou; CSG	45 m	5.24142 N 52.83857 W
CSG15_0173_01	Ochetomyrmex neopolitus	CSG15-0173-01	French Guiana: Kourou; CSG	45 m	5.24142 N 52.83857 W
CSG15_0174_01	Pheidole guajirana	CSG15-0174-01	French Guiana: Kourou; CSG	45 m	5.24142 N 52.83857 W
CSG15_0174_02	Solenopsis sp.24	CSG15-0174-02	French Guiana: Kourou; CSG	45 m	5.24142 N 52.83857 W
CSG15_0176_02	Pheidole meinertopsis	CSG15-0176-02	French Guiana: Kourou; CSG	45 m	5.24142 N 52.83857 W
CSG15_0176_04	Solenopsis sp.15	CSG15-0176-04	French Guiana: Kourou; CSG	45 m	5.24142 N 52.83857 W
CSG15_0177_01	Pheidole cataractae	CSG15-0177-01	French Guiana: Kourou; CSG	45 m	5.24142 N 52.83857 W
CSG15_0177_02	Pheidole flavens	CSG15-0177-02	French Guiana: Kourou; CSG	45 m	5.24142 N 52.83857 W
CSG15_0177_03	Solenopsis sp.15	CSG15-0177-03	French Guiana: Kourou; CSG	45 m	5.24142 N 52.83857 W
CSG15_0178_01	Pachycondyla harpax	CSG15-0178-01	French Guiana: Kourou; CSG	45 m	5.24142 N 52.83857 W
CSG15_0178_02	Ochetomyrmex neopolitus	CSG15-0178-02	French Guiana: Kourou; CSG	45 m	5.24142 N 52.83857 W
CSG15_0178_03	Solenopsis sp.11	CSG15-0178-03	French Guiana: Kourou; CSG	45 m	5.24142 N 52.83857 W
CSG15_0179_02	Pheidole aripoensis	CSG15-0179-02	French Guiana: Kourou; CSG	45 m	5.24142 N 52.83857 W
CSG15_0179_05	Solenopsis sp.03	CSG15-0179-05	French Guiana: Kourou; CSG	45 m	5.24142 N 52.83857 W
CSG15_0180_01	Neoponera commutata	CSG15-0180-01	French Guiana: Kourou; CSG	45 m	5.24142 N 52.83857 W
CSG15_0180_03	Sericomyrmex mayri	CSG15-0180-03	French Guiana: Kourou; CSG	45 m	5.24142 N 52.83857 W
CSG15_0180_05	Pheidole meinertopsis	CSG15-0180-05	French Guiana: Kourou; CSG	45 m	5.24142 N 52.83857 W
CSG15_0180_06	Pheidole nitella	CSG15-0180-06	French Guiana: Kourou; CSG	45 m	5.24142 N 52.83857 W
CSG15_0180_07	Pheidole gp.tristis.sp.C	CSG15-0180-07	French Guiana: Kourou; CSG	45 m	5.24142 N 52.83857 W
CSG15_0180_08	Solenopsis sp.03	CSG15-0180-08	French Guiana: Kourou; CSG	45 m	5.24142 N 52.83857 W
CSG15_0181_02	Sericomyrmex mayri	CSG15-0181-02	French Guiana: Kourou; CSG	63 m	5.174 N 52.87101 W
CSG15_0181_03	Mayaponera arhuaca	CSG15-0181-03	French Guiana: Kourou; CSG	63 m	5.174 N 52.87101 W
CSG15_0181_04	Azteca sp.SL13.01	CSG15-0181-04	French Guiana: Kourou; CSG	63 m	5.174 N 52.87101 W
CSG15_0181_05	Dolichoderus imitator	CSG15-0181-05	French Guiana: Kourou; CSG	63 m	5.174 N 52.87101 W
CSG15_0181_06	Pheidole fissiceps	CSG15-0181-06	French Guiana: Kourou; CSG	63 m	5.174 N 52.87101 W
CSG15_0181_07	Pheidole biconstricta	CSG15-0181-07	French Guiana: Kourou; CSG	63 m	5.174 N 52.87101 W
CSG15_0182_01	Pheidole cataractae	CSG15-0182-01	French Guiana: Kourou; CSG	63 m	5.174 N 52.87101 W
CSG15_0182_02	Azteca sp.SL13.01	CSG15-0182-02	French Guiana: Kourou; CSG	63 m	5.174 N 52.87101 W
CSG15_0182_03	Solenopsis sp.24	CSG15-0182-03	French Guiana: Kourou; CSG	63 m	5.174 N 52.87101 W
CSG15_0183_01	Pheidole gp.tristis.sp.C	CSG15-0183-01	French Guiana: Kourou; CSG	63 m	5.174 N 52.87101 W
CSG15_0183_02	Solenopsis sp.15	CSG15-0183-02	French Guiana: Kourou; CSG	63 m	5.174 N 52.87101 W
CSG15_0184_01	Nomamyrmex esenbeckii	CSG15-0184-01	French Guiana: Kourou; CSG	63 m	5.174 N 52.87101 W
CSG15_0184_02	Neoponera verenae	CSG15-0184-02	French Guiana: Kourou; CSG	63 m	5.174 N 52.87101 W
CSG15_0184_04	Pheidole meinertopsis	CSG15-0184-04	French Guiana: Kourou; CSG	63 m	5.174 N 52.87101 W
CSG15_0184_05	Pheidole nitella	CSG15-0184-05	French Guiana: Kourou; CSG	63 m	5.174 N 52.87101 W
CSG15_0185_03	Pheidole guajirana	CSG15-0185-03	French Guiana: Kourou; CSG	63 m	5.174 N 52.87101 W
CSG15_0186_01	Strumigenys subedentata	CSG15-0186-01	French Guiana: Kourou; CSG	63 m	5.174 N 52.87101 W
CSG15_0186_02	Pheidole biconstricta	CSG15-0186-02	French Guiana: Kourou; CSG	63 m	5.174 N 52.87101 W
CSG15_0186_03	Pheidole guajirana	CSG15-0186-03	French Guiana: Kourou; CSG	63 m	5.174 N 52.87101 W
CSG15_0186_04	Pheidole sagax	CSG15-0186-04	French Guiana: Kourou; CSG	63 m	5.174 N 52.87101 W
CSG15_0187_01	Pachycondyla harpax	CSG15-0187-01	French Guiana: Kourou; CSG	63 m	5.174 N 52.87101 W
CSG15_0187_03	Pheidole pedana	CSG15-0187-03	French Guiana: Kourou; CSG	63 m	5.174 N 52.87101 W
CSG15_0188_01	Pheidole cursor	CSG15-0188-01	French Guiana: Kourou; CSG	63 m	5.174 N 52.87101 W
CSG15_0188_02	Pheidole aripoensis	CSG15-0188-02	French Guiana: Kourou; CSG	63 m	5.174 N 52.87101 W
CSG15_0188_03	Pheidole guajirana	CSG15-0188-03	French Guiana: Kourou; CSG	63 m	5.174 N 52.87101 W
CSG15_0188_04	Solenopsis sp.15	CSG15-0188-04	French Guiana: Kourou; CSG	63 m	5.174 N 52.87101 W
CSG15_0189_01	Sericomyrmex mayri	CSG15-0189-01	French Guiana: Kourou; CSG	63 m	5.174 N 52.87101 W
CSG15_0189_03	Pheidole pedana	CSG15-0189-03	French Guiana: Kourou; CSG	63 m	5.174 N 52.87101 W
CSG15_0190_01	Atta cephalotes	CSG15-0190-01	French Guiana: Kourou; CSG	63 m	5.174 N 52.87101 W
CSG15_0190_02	Neoponera verenae	CSG15-0190-02	French Guiana: Kourou; CSG	63 m	5.174 N 52.87101 W
CSG15_0190_03	Pheidole cataractae	CSG15-0190-03	French Guiana: Kourou; CSG	63 m	5.174 N 52.87101 W
CSG15_0190_04	Pheidole guajirana	CSG15-0190-04	French Guiana: Kourou; CSG	63 m	5.174 N 52.87101 W
CSG15_0191_01	Hypoponera sp.IT14.01	CSG15-0191-01	French Guiana: Kourou; CSG	63 m	5.174 N 52.87101 W
CSG15_0191_02	Pheidole cataractae	CSG15-0191-02	French Guiana: Kourou; CSG	63 m	5.174 N 52.87101 W
CSG15_0191_03	Neocerapachys splendens	CSG15-0191-03	French Guiana: Kourou; CSG	63 m	5.174 N 52.87101 W
CSG15_0192_01	Pachycondyla harpax	CSG15-0192-01	French Guiana: Kourou; CSG	63 m	5.174 N 52.87101 W
CSG15_0192_02	Solenopsis sp.15	CSG15-0192-02	French Guiana: Kourou; CSG	63 m	5.174 N 52.87101 W
CSG15_0193_01	Camponotus atriceps	CSG15-0193-01	French Guiana: Kourou; CSG	63 m	5.174 N 52.87101 W
CSG15_0193_02	Pheidole midas	CSG15-0193-02	French Guiana: Kourou; CSG	63 m	5.174 N 52.87101 W
CSG15_0193_03	Solenopsis sp.15	CSG15-0193-03	French Guiana: Kourou; CSG	63 m	5.174 N 52.87101 W
CSG15_0194_01	Pheidole biconstricta	CSG15-0194-01	French Guiana: Kourou; CSG	63 m	5.174 N 52.87101 W
CSG15_0194_02	Pheidole embolopyx	CSG15-0194-02	French Guiana: Kourou; CSG	63 m	5.174 N 52.87101 W
CSG15_0194_03	Pheidole guajirana	CSG15-0194-03	French Guiana: Kourou; CSG	63 m	5.174 N 52.87101 W
CSG15_0195_01	Ectatomma lugens	CSG15-0195-01	French Guiana: Kourou; CSG	63 m	5.174 N 52.87101 W
CSG15_0195_03	Pheidole guajirana	CSG15-0195-03	French Guiana: Kourou; CSG	63 m	5.174 N 52.87101 W
CSG15_0195_05	Pheidole meinertopsis	CSG15-0195-05	French Guiana: Kourou; CSG	63 m	5.174 N 52.87101 W
CSG15_0195_06	Pheidole midas	CSG15-0195-06	French Guiana: Kourou; CSG	63 m	5.174 N 52.87101 W
CSG15_0199_02	Solenopsis sp.15	CSG15-0199-02	French Guiana: Kourou; CSG	63 m	5.174 N 52.87101 W
CSG15_0199_03	Solenopsis bicolor	CSG15-0199-03	French Guiana: Kourou; CSG	63 m	5.174 N 52.87101 W
CSG15_0199_04	Ochetomyrmex neopolitus	CSG15-0199-04	French Guiana: Kourou; CSG	63 m	5.174 N 52.87101 W
CSG15_0199_06	Pheidole meinertopsis	CSG15-0199-06	French Guiana: Kourou; CSG	63 m	5.174 N 52.87101 W
CSG15_0199_08	Myrmicocrypta sp.MI15.05	CSG15-0199-08	French Guiana: Kourou; CSG	63 m	5.174 N 52.87101 W
CSG15_0200_01	Ectatomma tuberculatum	CSG15-0200-01	French Guiana: Kourou; CSG	63 m	5.174 N 52.87101 W
CSG15_0200_05	Pheidole cataractae	CSG15-0200-05	French Guiana: Kourou; CSG	63 m	5.174 N 52.87101 W
CSG15_0200_06	Pheidole cataractae	CSG15-0200-06	French Guiana: Kourou; CSG	63 m	5.174 N 52.87101 W
CSG15_0200_08	Pheidole guajirana	CSG15-0200-08	French Guiana: Kourou; CSG	63 m	5.174 N 52.87101 W
CSG15_0200_10	Rogeria lirata	CSG15-0200-10	French Guiana: Kourou; CSG	63 m	5.174 N 52.87101 W
CSG15_0201_01	Sericomyrmex mayri	CSG15-0201-01	French Guiana: Kourou; CSG	42 m	5.226 N 52.83611 W
CSG15_0202_01	Neoponera apicalis	CSG15-0202-01	French Guiana: Kourou; CSG	42 m	5.226 N 52.83611 W
CSG15_0205_01	Camponotus atriceps	CSG15-0205-01	French Guiana: Kourou; CSG	42 m	5.226 N 52.83611 W
CSG15_0205_03	Pheidole cursor	CSG15-0205-03	French Guiana: Kourou; CSG	42 m	5.226 N 52.83611 W
CSG15_0206_01	Pachycondyla crassinoda	CSG15-0206-01	French Guiana: Kourou; CSG	42 m	5.226 N 52.83611 W
CSG15_0206_02	Neoponera apicalis	CSG15-0206-02	French Guiana: Kourou; CSG	42 m	5.226 N 52.83611 W
CSG15_0206_03	Sericomyrmex mayri	CSG15-0206-03	French Guiana: Kourou; CSG	42 m	5.226 N 52.83611 W
CSG15_0207_03	Sericomyrmex mayri	CSG15-0207-03	French Guiana: Kourou; CSG	42 m	5.226 N 52.83611 W
CSG15_0207_04	Pachycondyla harpax	CSG15-0207-04	French Guiana: Kourou; CSG	42 m	5.226 N 52.83611 W
CSG15_0208_01	Pheidole astur	CSG15-0208-01	French Guiana: Kourou; CSG	42 m	5.226 N 52.83611 W
CSG15_0208_02	Sericomyrmex mayri	CSG15-0208-02	French Guiana: Kourou; CSG	42 m	5.226 N 52.83611 W
CSG15_0208_03	Anochetus targionii	CSG15-0208-03	French Guiana: Kourou; CSG	42 m	5.226 N 52.83611 W
CSG15_0208_04	Neivamyrmex diana	CSG15-0208-04	French Guiana: Kourou; CSG	42 m	5.226 N 52.83611 W
CSG15_0209_01	Sericomyrmex mayri	CSG15-0209-01	French Guiana: Kourou; CSG	42 m	5.226 N 52.83611 W
CSG15_0209_02	Wasmannia auropunctata	CSG15-0209-02	French Guiana: Kourou; CSG	42 m	5.226 N 52.83611 W
CSG15_0209_04	Pheidole aripoensis	CSG15-0209-04	French Guiana: Kourou; CSG	42 m	5.226 N 52.83611 W
CSG15_0209_05	Pheidole flavens	CSG15-0209-05	French Guiana: Kourou; CSG	42 m	5.226 N 52.83611 W
CSG15_0210_01	Sericomyrmex mayri	CSG15-0210-01	French Guiana: Kourou; CSG	42 m	5.226 N 52.83611 W
CSG15_0210_02	Pheidole astur	CSG15-0210-02	French Guiana: Kourou; CSG	42 m	5.226 N 52.83611 W
CSG15_0211_01	Sericomyrmex mayri	CSG15-0211-01	French Guiana: Kourou; CSG	42 m	5.226 N 52.83611 W
CSG15_0211_02	Crematogaster limata	CSG15-0211-02	French Guiana: Kourou; CSG	42 m	5.226 N 52.83611 W
CSG15_0211_03	Odontomachus haematodus	CSG15-0211-03	French Guiana: Kourou; CSG	42 m	5.226 N 52.83611 W
CSG15_0211_04	Strumigenys elongata	CSG15-0211-04	French Guiana: Kourou; CSG	42 m	5.226 N 52.83611 W
CSG15_0212_02	Pheidole guajirana	CSG15-0212-02	French Guiana: Kourou; CSG	42 m	5.226 N 52.83611 W
CSG15_0212_03	Pheidole meinertopsis	CSG15-0212-03	French Guiana: Kourou; CSG	42 m	5.226 N 52.83611 W
CSG15_0212_04	Pheidole flavens	CSG15-0212-04	French Guiana: Kourou; CSG	42 m	5.226 N 52.83611 W
CSG15_0213_05	Ochetomyrmex neopolitus	CSG15-0213-05	French Guiana: Kourou; CSG	42 m	5.226 N 52.83611 W
CSG15_0214_01	Gigantiops destructor	CSG15-0214-01	French Guiana: Kourou; CSG	42 m	5.226 N 52.83611 W
CSG15_0214_02	Sericomyrmex mayri	CSG15-0214-02	French Guiana: Kourou; CSG	42 m	5.226 N 52.83611 W
CSG15_0214_03	Solenopsis altinodis	CSG15-0214-03	French Guiana: Kourou; CSG	42 m	5.226 N 52.83611 W
CSG15_0215_01	Sericomyrmex mayri	CSG15-0215-01	French Guiana: Kourou; CSG	42 m	5.226 N 52.83611 W
CSG15_0215_03	Pheidole lovejoyi	CSG15-0215-03	French Guiana: Kourou; CSG	42 m	5.226 N 52.83611 W
CSG15_0215_04	Pheidole cataractae	CSG15-0215-04	French Guiana: Kourou; CSG	42 m	5.226 N 52.83611 W
CSG15_0215_05	Pheidole aripoensis	CSG15-0215-05	French Guiana: Kourou; CSG	42 m	5.226 N 52.83611 W
CSG15_0216_01	Sericomyrmex mayri	CSG15-0216-01	French Guiana: Kourou; CSG	42 m	5.226 N 52.83611 W
CSG15_0216_02	Pheidole aripoensis	CSG15-0216-02	French Guiana: Kourou; CSG	42 m	5.226 N 52.83611 W
CSG15_0217_01	Sericomyrmex mayri	CSG15-0217-01	French Guiana: Kourou; CSG	42 m	5.226 N 52.83611 W
CSG15_0217_04	Pheidole cataractae	CSG15-0217-04	French Guiana: Kourou; CSG	42 m	5.226 N 52.83611 W
CSG15_0218_01	Sericomyrmex mayri	CSG15-0218-01	French Guiana: Kourou; CSG	42 m	5.226 N 52.83611 W
CSG15_0218_02	Pheidole sagax	CSG15-0218-02	French Guiana: Kourou; CSG	42 m	5.226 N 52.83611 W
CSG15_0219_01	Sericomyrmex mayri	CSG15-0219-01	French Guiana: Kourou; CSG	42 m	5.226 N 52.83611 W
CSG15_0219_02	Ectatomma edentatum	CSG15-0219-02	French Guiana: Kourou; CSG	42 m	5.226 N 52.83611 W
CSG15_0220_03	Wasmannia auropunctata	CSG15-0220-03	French Guiana: Kourou; CSG	42 m	5.226 N 52.83611 W
CSG15_0220_04	Ectatomma edentatum	CSG15-0220-04	French Guiana: Kourou; CSG	42 m	5.226 N 52.83611 W
CSG15_0220_06	Carebara sp.KW14.01	CSG15-0220-06	French Guiana: Kourou; CSG	42 m	5.226 N 52.83611 W
CSG15_0221_01	Cyphomyrmex rimosus	CSG15-0221-01	French Guiana: Kourou; CSG	45 m	5.24142 N 52.83857 W
CSG15_0221_02	Gnamptogenys horni	CSG15-0221-02	French Guiana: Kourou; CSG	45 m	5.24142 N 52.83857 W
CSG15_0221_03	Pheidole pedana	CSG15-0221-03	French Guiana: Kourou; CSG	45 m	5.24142 N 52.83857 W
CSG15_0221_04	Odontomachus laticeps	CSG15-0221-04	French Guiana: Kourou; CSG	45 m	5.24142 N 52.83857 W
CSG15_0221_05	Solenopsis virulens	CSG15-0221-05	French Guiana: Kourou; CSG	45 m	5.24142 N 52.83857 W
CSG15_0221_08	Solenopsis sp.03	CSG15-0221-08	French Guiana: Kourou; CSG	45 m	5.24142 N 52.83857 W
CSG15_0222_03	Gnamptogenys acuminata	CSG15-0222-03	French Guiana: Kourou; CSG	45 m	5.24142 N 52.83857 W
CSG15_0222_04	Pheidole biconstricta	CSG15-0222-04	French Guiana: Kourou; CSG	45 m	5.24142 N 52.83857 W
CSG15_0222_06	Pheidole neoschultzi	CSG15-0222-06	French Guiana: Kourou; CSG	45 m	5.24142 N 52.83857 W
CSG15_0222_07	Ochetomyrmex semipolitus	CSG15-0222-07	French Guiana: Kourou; CSG	45 m	5.24142 N 52.83857 W
CSG15_0222_08	Solenopsis virulens	CSG15-0222-08	French Guiana: Kourou; CSG	45 m	5.24142 N 52.83857 W
CSG15_0222_09	Solenopsis sp.11	CSG15-0222-09	French Guiana: Kourou; CSG	45 m	5.24142 N 52.83857 W
CSG15_0222_10	Solenopsis sp.15	CSG15-0222-10	French Guiana: Kourou; CSG	45 m	5.24142 N 52.83857 W
CSG15_0222_11	Solenopsis sp.24	CSG15-0222-11	French Guiana: Kourou; CSG	45 m	5.24142 N 52.83857 W
CSG15_0223_03	Crematogaster limata	CSG15-0223-03	French Guiana: Kourou; CSG	45 m	5.24142 N 52.83857 W
CSG15_0223_04	Crematogaster raptor	CSG15-0223-04	French Guiana: Kourou; CSG	45 m	5.24142 N 52.83857 W
CSG15_0223_05	Anochetus targionii	CSG15-0223-05	French Guiana: Kourou; CSG	45 m	5.24142 N 52.83857 W
CSG15_0223_06	Paratrachymyrmex cornetzi	CSG15-0223-06	French Guiana: Kourou; CSG	45 m	5.24142 N 52.83857 W
CSG15_0223_07	Strumigenys denticulata	CSG15-0223-07	French Guiana: Kourou; CSG	45 m	5.24142 N 52.83857 W
CSG15_0223_08	Strumigenys auctidens	CSG15-0223-08	French Guiana: Kourou; CSG	45 m	5.24142 N 52.83857 W
CSG15_0223_09	Pheidole lovejoyi	CSG15-0223-09	French Guiana: Kourou; CSG	45 m	5.24142 N 52.83857 W
CSG15_0223_10	Pheidole lovejoyi	CSG15-0223-10	French Guiana: Kourou; CSG	45 m	5.24142 N 52.83857 W
CSG15_0223_11	Pheidole meinertopsis	CSG15-0223-11	French Guiana: Kourou; CSG	45 m	5.24142 N 52.83857 W
CSG15_0223_12	Pheidole guajirana	CSG15-0223-12	French Guiana: Kourou; CSG	45 m	5.24142 N 52.83857 W
CSG15_0223_14	Pheidole nitella	CSG15-0223-14	French Guiana: Kourou; CSG	45 m	5.24142 N 52.83857 W
CSG15_0223_16	Pheidole neoschultzi	CSG15-0223-16	French Guiana: Kourou; CSG	45 m	5.24142 N 52.83857 W
CSG15_0223_17	Pheidole nitella	CSG15-0223-17	French Guiana: Kourou; CSG	45 m	5.24142 N 52.83857 W
CSG15_0223_18	Solenopsis sp.15	CSG15-0223-18	French Guiana: Kourou; CSG	45 m	5.24142 N 52.83857 W
CSG15_0223_19	Solenopsis sp.11	CSG15-0223-19	French Guiana: Kourou; CSG	45 m	5.24142 N 52.83857 W
CSG15_0224_01	Solenopsis virulens	CSG15-0224-01	French Guiana: Kourou; CSG	45 m	5.24142 N 52.83857 W
CSG15_0224_02	Ochetomyrmex neopolitus	CSG15-0224-02	French Guiana: Kourou; CSG	45 m	5.24142 N 52.83857 W
CSG15_0224_03	Gnamptogenys horni	CSG15-0224-03	French Guiana: Kourou; CSG	45 m	5.24142 N 52.83857 W
CSG15_0224_04	Sericomyrmex mayri	CSG15-0224-04	French Guiana: Kourou; CSG	45 m	5.24142 N 52.83857 W
CSG15_0225_02	Strumigenys auctidens	CSG15-0225-02	French Guiana: Kourou; CSG	45 m	5.24142 N 52.83857 W
CSG15_0225_04	Cyphomyrmex rimosus	CSG15-0225-04	French Guiana: Kourou; CSG	45 m	5.24142 N 52.83857 W
CSG15_0225_05	Hypoponera sp.B	CSG15-0225-05	French Guiana: Kourou; CSG	45 m	5.24142 N 52.83857 W
CSG15_0225_06	Rogeria lirata	CSG15-0225-06	French Guiana: Kourou; CSG	45 m	5.24142 N 52.83857 W
CSG15_0225_07	Pheidole fissiceps	CSG15-0225-07	French Guiana: Kourou; CSG	45 m	5.24142 N 52.83857 W
CSG15_0225_09	Pheidole aripoensis	CSG15-0225-09	French Guiana: Kourou; CSG	45 m	5.24142 N 52.83857 W
CSG15_0225_10	Pheidole meinertopsis	CSG15-0225-10	French Guiana: Kourou; CSG	45 m	5.24142 N 52.83857 W
CSG15_0225_11	Pheidole neoschultzi	CSG15-0225-11	French Guiana: Kourou; CSG	45 m	5.24142 N 52.83857 W
CSG15_0225_15	Solenopsis sp.11	CSG15-0225-15	French Guiana: Kourou; CSG	45 m	5.24142 N 52.83857 W
CSG15_0225_16	Solenopsis sp.15	CSG15-0225-16	French Guiana: Kourou; CSG	45 m	5.24142 N 52.83857 W
CSG15_0225_17	Solenopsis sp.13	CSG15-0225-17	French Guiana: Kourou; CSG	45 m	5.24142 N 52.83857 W
CSG15_0226_04	Strumigenys auctidens	CSG15-0226-04	French Guiana: Kourou; CSG	45 m	5.24142 N 52.83857 W
CSG15_0226_05	Acanthognathus brevicornis	CSG15-0226-05	French Guiana: Kourou; CSG	45 m	5.24142 N 52.83857 W
CSG15_0226_06	Pheidole longiseta	CSG15-0226-06	French Guiana: Kourou; CSG	45 m	5.24142 N 52.83857 W
CSG15_0226_07	Pheidole cataractae	CSG15-0226-07	French Guiana: Kourou; CSG	45 m	5.24142 N 52.83857 W
CSG15_0226_10	Solenopsis sp.15	CSG15-0226-10	French Guiana: Kourou; CSG	45 m	5.24142 N 52.83857 W
CSG15_0226_11	Solenopsis sp.24	CSG15-0226-11	French Guiana: Kourou; CSG	45 m	5.24142 N 52.83857 W
CSG15_0227_02	Odontomachus haematodus	CSG15-0227-02	French Guiana: Kourou; CSG	45 m	5.24142 N 52.83857 W
CSG15_0227_04	Crematogaster flavosensitiva	CSG15-0227-04	French Guiana: Kourou; CSG	45 m	5.24142 N 52.83857 W
CSG15_0227_05	Pheidole meinertopsis	CSG15-0227-05	French Guiana: Kourou; CSG	45 m	5.24142 N 52.83857 W
CSG15_0227_06	Pheidole flavens	CSG15-0227-06	French Guiana: Kourou; CSG	45 m	5.24142 N 52.83857 W
CSG15_0227_09	Solenopsis sp.15	CSG15-0227-09	French Guiana: Kourou; CSG	45 m	5.24142 N 52.83857 W
CSG15_0227_11	Solenopsis sp.11	CSG15-0227-11	French Guiana: Kourou; CSG	45 m	5.24142 N 52.83857 W
CSG15_0228_01	Cyphomyrmex rimosus	CSG15-0228-01	French Guiana: Kourou; CSG	45 m	5.24142 N 52.83857 W
CSG15_0228_03	Hypoponera sp.B	CSG15-0228-03	French Guiana: Kourou; CSG	45 m	5.24142 N 52.83857 W
CSG15_0228_05	Strumigenys auctidens	CSG15-0228-05	French Guiana: Kourou; CSG	45 m	5.24142 N 52.83857 W
CSG15_0228_06	Crematogaster levior	CSG15-0228-06	French Guiana: Kourou; CSG	45 m	5.24142 N 52.83857 W
CSG15_0228_07	Pheidole meinertopsis	CSG15-0228-07	French Guiana: Kourou; CSG	45 m	5.24142 N 52.83857 W
CSG15_0228_08	Pheidole flavens	CSG15-0228-08	French Guiana: Kourou; CSG	45 m	5.24142 N 52.83857 W
CSG15_0228_10	Pheidole nitella	CSG15-0228-10	French Guiana: Kourou; CSG	45 m	5.24142 N 52.83857 W
CSG15_0228_16	Ectatomma edentatum	CSG15-0228-16	French Guiana: Kourou; CSG	45 m	5.24142 N 52.83857 W
CSG15_0229_01	Odontomachus scalptus	CSG15-0229-01	French Guiana: Kourou; CSG	45 m	5.24142 N 52.83857 W
CSG15_0229_04	Strumigenys elongata	CSG15-0229-04	French Guiana: Kourou; CSG	45 m	5.24142 N 52.83857 W
CSG15_0229_05	Cyphomyrmex rimosus	CSG15-0229-05	French Guiana: Kourou; CSG	45 m	5.24142 N 52.83857 W
CSG15_0229_07	Wasmannia scrobifera	CSG15-0229-07	French Guiana: Kourou; CSG	45 m	5.24142 N 52.83857 W
CSG15_0229_08	Pheidole neoschultzi	CSG15-0229-08	French Guiana: Kourou; CSG	45 m	5.24142 N 52.83857 W
CSG15_0229_09	Pheidole flavens	CSG15-0229-09	French Guiana: Kourou; CSG	45 m	5.24142 N 52.83857 W
CSG15_0229_10	Pheidole aripoensis	CSG15-0229-10	French Guiana: Kourou; CSG	45 m	5.24142 N 52.83857 W
CSG15_0229_12	Solenopsis sp.11	CSG15-0229-12	French Guiana: Kourou; CSG	45 m	5.24142 N 52.83857 W
CSG15_0229_13	Solenopsis sp.15	CSG15-0229-13	French Guiana: Kourou; CSG	45 m	5.24142 N 52.83857 W
CSG15_0230_01	Sericomyrmex mayri	CSG15-0230-01	French Guiana: Kourou; CSG	45 m	5.24142 N 52.83857 W
CSG15_0230_03	Odontomachus laticeps	CSG15-0230-03	French Guiana: Kourou; CSG	45 m	5.24142 N 52.83857 W
CSG15_0230_05	Strumigenys trinidadensis	CSG15-0230-05	French Guiana: Kourou; CSG	45 m	5.24142 N 52.83857 W
CSG15_0230_07	Carebara urichi	CSG15-0230-07	French Guiana: Kourou; CSG	45 m	5.24142 N 52.83857 W
CSG15_0230_09	Pheidole gp.tristis.sp.C	CSG15-0230-09	French Guiana: Kourou; CSG	45 m	5.24142 N 52.83857 W
CSG15_0230_10	Pheidole scolioceps	CSG15-0230-10	French Guiana: Kourou; CSG	45 m	5.24142 N 52.83857 W
CSG15_0230_11	Pheidole meinertopsis	CSG15-0230-11	French Guiana: Kourou; CSG	45 m	5.24142 N 52.83857 W
CSG15_0230_14	Pheidole scolioceps	CSG15-0230-14	French Guiana: Kourou; CSG	45 m	5.24142 N 52.83857 W
CSG15_0230_15	Pheidole flavens	CSG15-0230-15	French Guiana: Kourou; CSG	45 m	5.24142 N 52.83857 W
CSG15_0230_18	Solenopsis sp.15	CSG15-0230-18	French Guiana: Kourou; CSG	45 m	5.24142 N 52.83857 W
CSG15_0231_04	Pheidole meinertopsis	CSG15-0231-04	French Guiana: Kourou; CSG	45 m	5.24142 N 52.83857 W
CSG15_0231_05	Solenopsis sp.15	CSG15-0231-05	French Guiana: Kourou; CSG	45 m	5.24142 N 52.83857 W
CSG15_0232_02	Azteca tonduzi	CSG15-0232-02	French Guiana: Kourou; CSG	45 m	5.24142 N 52.83857 W
CSG15_0232_05	Myrmicocrypta sp.TR17.01	CSG15-0232-05	French Guiana: Kourou; CSG	45 m	5.24142 N 52.83857 W
CSG15_0232_06	Pheidole pedana	CSG15-0232-06	French Guiana: Kourou; CSG	45 m	5.24142 N 52.83857 W
CSG15_0232_09	Carebara sp.KW14.01	CSG15-0232-09	French Guiana: Kourou; CSG	45 m	5.24142 N 52.83857 W
CSG15_0233_01	Carebara urichi	CSG15-0233-01	French Guiana: Kourou; CSG	45 m	5.24142 N 52.83857 W
CSG15_0233_03	Myrmicocrypta sp.TR17.01	CSG15-0233-03	French Guiana: Kourou; CSG	45 m	5.24142 N 52.83857 W
CSG15_0233_05	Strumigenys subedentata	CSG15-0233-05	French Guiana: Kourou; CSG	45 m	5.24142 N 52.83857 W
CSG15_0233_06	Pheidole neoschultzi	CSG15-0233-06	French Guiana: Kourou; CSG	45 m	5.24142 N 52.83857 W
CSG15_0233_07	Solenopsis sp.24	CSG15-0233-07	French Guiana: Kourou; CSG	45 m	5.24142 N 52.83857 W
CSG15_0233_08	Solenopsis sp.11	CSG15-0233-08	French Guiana: Kourou; CSG	45 m	5.24142 N 52.83857 W
CSG15_0234_02	Carebara urichi	CSG15-0234-02	French Guiana: Kourou; CSG	45 m	5.24142 N 52.83857 W
CSG15_0234_05	Pheidole cataractae	CSG15-0234-05	French Guiana: Kourou; CSG	45 m	5.24142 N 52.83857 W
CSG15_0234_06	Pheidole gp.tristis.sp.C	CSG15-0234-06	French Guiana: Kourou; CSG	45 m	5.24142 N 52.83857 W
CSG15_0234_07	Pheidole guajirana	CSG15-0234-07	French Guiana: Kourou; CSG	45 m	5.24142 N 52.83857 W
CSG15_0234_08	Pheidole pedana	CSG15-0234-08	French Guiana: Kourou; CSG	45 m	5.24142 N 52.83857 W
CSG15_0234_09	Solenopsis sp.11	CSG15-0234-09	French Guiana: Kourou; CSG	45 m	5.24142 N 52.83857 W
CSG15_0234_10	Solenopsis sp.15	CSG15-0234-10	French Guiana: Kourou; CSG	45 m	5.24142 N 52.83857 W
CSG15_0235_03	Hypoponera sp.13.FGSGt	CSG15-0235-03	French Guiana: Kourou; CSG	45 m	5.24142 N 52.83857 W
CSG15_0235_07	Pheidole meinertopsis	CSG15-0235-07	French Guiana: Kourou; CSG	45 m	5.24142 N 52.83857 W
CSG15_0235_08	Pheidole flavens	CSG15-0235-08	French Guiana: Kourou; CSG	45 m	5.24142 N 52.83857 W
CSG15_0235_10	Solenopsis sp.11	CSG15-0235-10	French Guiana: Kourou; CSG	45 m	5.24142 N 52.83857 W
CSG15_0235_11	Solenopsis sp.24	CSG15-0235-11	French Guiana: Kourou; CSG	45 m	5.24142 N 52.83857 W
CSG15_0236_01	Crematogaster levior	CSG15-0236-01	French Guiana: Kourou; CSG	45 m	5.24142 N 52.83857 W
CSG15_0236_02	Octostruma iheringi	CSG15-0236-02	French Guiana: Kourou; CSG	45 m	5.24142 N 52.83857 W
CSG15_0236_05	Pheidole jeannei	CSG15-0236-05	French Guiana: Kourou; CSG	45 m	5.24142 N 52.83857 W
CSG15_0237_04	Hypoponera sp.13.FGSGt	CSG15-0237-04	French Guiana: Kourou; CSG	45 m	5.24142 N 52.83857 W
CSG15_0237_06	Pheidole midas	CSG15-0237-06	French Guiana: Kourou; CSG	45 m	5.24142 N 52.83857 W
CSG15_0237_07	Pheidole cataractae	CSG15-0237-07	French Guiana: Kourou; CSG	45 m	5.24142 N 52.83857 W
CSG15_0238_04	Carebara urichi	CSG15-0238-04	French Guiana: Kourou; CSG	45 m	5.24142 N 52.83857 W
CSG15_0238_06	Pheidole gp.tristis.sp.C	CSG15-0238-06	French Guiana: Kourou; CSG	45 m	5.24142 N 52.83857 W
CSG15_0238_07	Solenopsis sp.11	CSG15-0238-07	French Guiana: Kourou; CSG	45 m	5.24142 N 52.83857 W
CSG15_0238_08	Solenopsis sp.15	CSG15-0238-08	French Guiana: Kourou; CSG	45 m	5.24142 N 52.83857 W
CSG15_0239_03	Hypoponera sp.IT14.01	CSG15-0239-03	French Guiana: Kourou; CSG	45 m	5.24142 N 52.83857 W
CSG15_0239_04	Cyphomyrmex rimosus	CSG15-0239-04	French Guiana: Kourou; CSG	45 m	5.24142 N 52.83857 W
CSG15_0239_09	Pheidole astur	CSG15-0239-09	French Guiana: Kourou; CSG	45 m	5.24142 N 52.83857 W
CSG15_0239_10	Pheidole aripoensis	CSG15-0239-10	French Guiana: Kourou; CSG	45 m	5.24142 N 52.83857 W
CSG15_0239_11	Pheidole aripoensis	CSG15-0239-11	French Guiana: Kourou; CSG	45 m	5.24142 N 52.83857 W
CSG15_0239_13	Solenopsis sp.24	CSG15-0239-13	French Guiana: Kourou; CSG	45 m	5.24142 N 52.83857 W
CSG15_0240_01	Carebara urichi	CSG15-0240-01	French Guiana: Kourou; CSG	45 m	5.24142 N 52.83857 W
CSG15_0240_03	Octostruma iheringi	CSG15-0240-03	French Guiana: Kourou; CSG	45 m	5.24142 N 52.83857 W
CSG15_0240_04	Cyphomyrmex rimosus	CSG15-0240-04	French Guiana: Kourou; CSG	45 m	5.24142 N 52.83857 W
CSG15_0240_07	Strumigenys auctidens	CSG15-0240-07	French Guiana: Kourou; CSG	45 m	5.24142 N 52.83857 W
CSG15_0240_10	Pheidole meinertopsis	CSG15-0240-10	French Guiana: Kourou; CSG	45 m	5.24142 N 52.83857 W
CSG15_0240_12	Solenopsis sp.15	CSG15-0240-12	French Guiana: Kourou; CSG	45 m	5.24142 N 52.83857 W
CSG15_0241_01	Cyphomyrmex peltatus	CSG15-0241-01	French Guiana: Kourou; CSG	45 m	5.23927 N 52.83829 W
CSG15_0241_02	Hypoponera sp.IT14.01	CSG15-0241-02	French Guiana: Kourou; CSG	45 m	5.23927 N 52.83829 W
CSG15_0241_05	Crematogaster sotobosque	CSG15-0241-05	French Guiana: Kourou; CSG	45 m	5.23927 N 52.83829 W
CSG15_0241_06	Crematogaster levior	CSG15-0241-06	French Guiana: Kourou; CSG	45 m	5.23927 N 52.83829 W
CSG15_0241_07	Acropyga fuhrmanni	CSG15-0241-07	French Guiana: Kourou; CSG	45 m	5.23927 N 52.83829 W
CSG15_0241_09	Sericomyrmex mayri	CSG15-0241-09	French Guiana: Kourou; CSG	45 m	5.23927 N 52.83829 W
CSG15_0241_10	Strumigenys denticulata	CSG15-0241-10	French Guiana: Kourou; CSG	45 m	5.23927 N 52.83829 W
CSG15_0241_12	Strumigenys elongata	CSG15-0241-12	French Guiana: Kourou; CSG	45 m	5.23927 N 52.83829 W
CSG15_0241_13	Pheidole meinertopsis	CSG15-0241-13	French Guiana: Kourou; CSG	45 m	5.23927 N 52.83829 W
CSG15_0241_14	Pheidole pedana	CSG15-0241-14	French Guiana: Kourou; CSG	45 m	5.23927 N 52.83829 W
CSG15_0241_15	Solenopsis sp.15	CSG15-0241-15	French Guiana: Kourou; CSG	45 m	5.23927 N 52.83829 W
CSG15_0241_16	Solenopsis sp.24	CSG15-0241-16	French Guiana: Kourou; CSG	45 m	5.23927 N 52.83829 W
CSG15_0241_17	Carebara sp.KW14.01	CSG15-0241-17	French Guiana: Kourou; CSG	45 m	5.23927 N 52.83829 W
CSG15_0242_01	Crematogaster levior	CSG15-0242-01	French Guiana: Kourou; CSG	45 m	5.23927 N 52.83829 W
CSG15_0242_04	Pheidole vorax	CSG15-0242-04	French Guiana: Kourou; CSG	45 m	5.23927 N 52.83829 W
CSG15_0242_05	Pheidole aripoensis	CSG15-0242-05	French Guiana: Kourou; CSG	45 m	5.23927 N 52.83829 W
CSG15_0242_06	Pheidole neoschultzi	CSG15-0242-06	French Guiana: Kourou; CSG	45 m	5.23927 N 52.83829 W
CSG15_0242_07	Solenopsis sp.15	CSG15-0242-07	French Guiana: Kourou; CSG	45 m	5.23927 N 52.83829 W
CSG15_0242_08	Solenopsis sp.11	CSG15-0242-08	French Guiana: Kourou; CSG	45 m	5.23927 N 52.83829 W
CSG15_0243_03	Crematogaster brasiliensis	CSG15-0243-03	French Guiana: Kourou; CSG	45 m	5.23927 N 52.83829 W
CSG15_0243_04	Pheidole vorax	CSG15-0243-04	French Guiana: Kourou; CSG	45 m	5.23927 N 52.83829 W
CSG15_0243_05	Pheidole biconstricta	CSG15-0243-05	French Guiana: Kourou; CSG	45 m	5.23927 N 52.83829 W
CSG15_0243_06	Pheidole flavens	CSG15-0243-06	French Guiana: Kourou; CSG	45 m	5.23927 N 52.83829 W
CSG15_0243_07	Solenopsis sp.15	CSG15-0243-07	French Guiana: Kourou; CSG	45 m	5.23927 N 52.83829 W
CSG15_0244_03	Pheidole vorax	CSG15-0244-03	French Guiana: Kourou; CSG	45 m	5.23927 N 52.83829 W
CSG15_0244_04	Pheidole mamore	CSG15-0244-04	French Guiana: Kourou; CSG	45 m	5.23927 N 52.83829 W
CSG15_0244_05	Pheidole cataractae	CSG15-0244-05	French Guiana: Kourou; CSG	45 m	5.23927 N 52.83829 W
CSG15_0244_06	Pheidole nr.subarmata	CSG15-0244-06	French Guiana: Kourou; CSG	45 m	5.23927 N 52.83829 W
CSG15_0244_07	Solenopsis sp.15	CSG15-0244-07	French Guiana: Kourou; CSG	45 m	5.23927 N 52.83829 W
CSG15_0245_03	Pheidole nr.subarmata	CSG15-0245-03	French Guiana: Kourou; CSG	45 m	5.23927 N 52.83829 W
CSG15_0245_04	Solenopsis sp.15	CSG15-0245-04	French Guiana: Kourou; CSG	45 m	5.23927 N 52.83829 W
CSG15_0246_01	Odontomachus scalptus	CSG15-0246-01	French Guiana: Kourou; CSG	45 m	5.23927 N 52.83829 W
CSG15_0246_04	Pheidole cataractae	CSG15-0246-04	French Guiana: Kourou; CSG	45 m	5.23927 N 52.83829 W
CSG15_0246_05	Solenopsis sp.15	CSG15-0246-05	French Guiana: Kourou; CSG	45 m	5.23927 N 52.83829 W
CSG15_0247_03	Hypoponera sp.IT14.01	CSG15-0247-03	French Guiana: Kourou; CSG	45 m	5.23927 N 52.83829 W
CSG15_0247_04	Paratrachymyrmex mandibularis	CSG15-0247-04	French Guiana: Kourou; CSG	45 m	5.23927 N 52.83829 W
CSG15_0247_05	Pheidole neoschultzi	CSG15-0247-05	French Guiana: Kourou; CSG	45 m	5.23927 N 52.83829 W
CSG15_0247_06	Solenopsis sp.15	CSG15-0247-06	French Guiana: Kourou; CSG	45 m	5.23927 N 52.83829 W
CSG15_0248_01	Paratrachymyrmex mandibularis	CSG15-0248-01	French Guiana: Kourou; CSG	45 m	5.23927 N 52.83829 W
CSG15_0248_05	Pheidole mamore	CSG15-0248-05	French Guiana: Kourou; CSG	45 m	5.23927 N 52.83829 W
CSG15_0248_07	Solenopsis sp.15	CSG15-0248-07	French Guiana: Kourou; CSG	45 m	5.23927 N 52.83829 W
CSG15_0249_01	Dolichoderus bispinosus	CSG15-0249-01	French Guiana: Kourou; CSG	45 m	5.23927 N 52.83829 W
CSG15_0251_02	Pheidole biconstricta	CSG15-0251-02	French Guiana: Kourou; CSG	45 m	5.23927 N 52.83829 W
CSG15_0251_03	Pheidole longiseta	CSG15-0251-03	French Guiana: Kourou; CSG	45 m	5.23927 N 52.83829 W
CSG15_0251_04	Pheidole cataractae	CSG15-0251-04	French Guiana: Kourou; CSG	45 m	5.23927 N 52.83829 W
CSG15_0251_05	Acanthognathus ocellatus	CSG15-0251-05	French Guiana: Kourou; CSG	45 m	5.23927 N 52.83829 W
CSG15_0251_06	Prionopelta dubia	CSG15-0251-06	French Guiana: Kourou; CSG	45 m	5.23927 N 52.83829 W
CSG15_0251_07	Solenopsis sp.15	CSG15-0251-07	French Guiana: Kourou; CSG	45 m	5.23927 N 52.83829 W
CSG15_0252_02	Anochetus inermis	CSG15-0252-02	French Guiana: Kourou; CSG	45 m	5.23927 N 52.83829 W
CSG15_0253_02	Cyphomyrmex rimosus	CSG15-0253-02	French Guiana: Kourou; CSG	45 m	5.23927 N 52.83829 W
CSG15_0253_03	Solenopsis virulens	CSG15-0253-03	French Guiana: Kourou; CSG	45 m	5.23927 N 52.83829 W
CSG15_0253_05	Pheidole flavens	CSG15-0253-05	French Guiana: Kourou; CSG	45 m	5.23927 N 52.83829 W
CSG15_0254_01	Cyphomyrmex rimosus	CSG15-0254-01	French Guiana: Kourou; CSG	45 m	5.23927 N 52.83829 W
CSG15_0254_02	Acropyga fuhrmanni	CSG15-0254-02	French Guiana: Kourou; CSG	45 m	5.23927 N 52.83829 W
CSG15_0254_04	Gnamptogenys horni	CSG15-0254-04	French Guiana: Kourou; CSG	45 m	5.23927 N 52.83829 W
CSG15_0254_05	Pheidole vorax	CSG15-0254-05	French Guiana: Kourou; CSG	45 m	5.23927 N 52.83829 W
CSG15_0254_06	Solenopsis virulens	CSG15-0254-06	French Guiana: Kourou; CSG	45 m	5.23927 N 52.83829 W
CSG15_0254_07	Solenopsis sp.15	CSG15-0254-07	French Guiana: Kourou; CSG	45 m	5.23927 N 52.83829 W
CSG15_0255_01	Pheidole vorax	CSG15-0255-01	French Guiana: Kourou; CSG	45 m	5.23927 N 52.83829 W
CSG15_0256_01	Pheidole flavens	CSG15-0256-01	French Guiana: Kourou; CSG	45 m	5.23927 N 52.83829 W
CSG15_0257_02	Pheidole meinertopsis	CSG15-0257-02	French Guiana: Kourou; CSG	45 m	5.23927 N 52.83829 W
CSG15_0257_03	Pheidole neoschultzi	CSG15-0257-03	French Guiana: Kourou; CSG	45 m	5.23927 N 52.83829 W
CSG15_0258_04	Pheidole flavens	CSG15-0258-04	French Guiana: Kourou; CSG	45 m	5.23927 N 52.83829 W
CSG15_0260_05	Camponotus femoratus	CSG15-0260-05	French Guiana: Kourou; CSG	45 m	5.23927 N 52.83829 W
CSG15_0260_07	Pheidole meinertopsis	CSG15-0260-07	French Guiana: Kourou; CSG	45 m	5.23927 N 52.83829 W
CSG15_0260_08	Pheidole nitella	CSG15-0260-08	French Guiana: Kourou; CSG	45 m	5.23927 N 52.83829 W
CSG15_0260_09	Pheidole pedana	CSG15-0260-09	French Guiana: Kourou; CSG	45 m	5.23927 N 52.83829 W
CSG15_0260_10	Pheidole aripoensis	CSG15-0260-10	French Guiana: Kourou; CSG	45 m	5.23927 N 52.83829 W
CSG15_0260_12	Solenopsis sp.11	CSG15-0260-12	French Guiana: Kourou; CSG	45 m	5.23927 N 52.83829 W
CSG15_0261_01	Strumigenys denticulata	CSG15-0261-01	French Guiana: Kourou; CSG	53 m	5.22198 N 52.8549 W
CSG15_0261_02	Wasmannia auropunctata	CSG15-0261-02	French Guiana: Kourou; CSG	53 m	5.22198 N 52.8549 W
CSG15_0261_03	Hypoponera sp.13.FGSGt	CSG15-0261-03	French Guiana: Kourou; CSG	53 m	5.22198 N 52.8549 W
CSG15_0261_04	Crematogaster sotobosque	CSG15-0261-04	French Guiana: Kourou; CSG	53 m	5.22198 N 52.8549 W
CSG15_0261_07	Pheidole nitella	CSG15-0261-07	French Guiana: Kourou; CSG	53 m	5.22198 N 52.8549 W
CSG15_0261_08	Megalomyrmex drifti	CSG15-0261-08	French Guiana: Kourou; CSG	53 m	5.22198 N 52.8549 W
CSG15_0262_02	Octostruma betschi	CSG15-0262-02	French Guiana: Kourou; CSG	53 m	5.22198 N 52.8549 W
CSG15_0262_04	Hypoponera sp.IT14.01	CSG15-0262-04	French Guiana: Kourou; CSG	53 m	5.22198 N 52.8549 W
CSG15_0262_05	Anochetus horridus	CSG15-0262-05	French Guiana: Kourou; CSG	53 m	5.22198 N 52.8549 W
CSG15_0262_08	Hylomyrma reginae	CSG15-0262-08	French Guiana: Kourou; CSG	53 m	5.22198 N 52.8549 W
CSG15_0262_09	Pheidole terribilis	CSG15-0262-09	French Guiana: Kourou; CSG	53 m	5.22198 N 52.8549 W
CSG15_0262_10	Pheidole nitella	CSG15-0262-10	French Guiana: Kourou; CSG	53 m	5.22198 N 52.8549 W
CSG15_0262_11	Solenopsis sp.24	CSG15-0262-11	French Guiana: Kourou; CSG	53 m	5.22198 N 52.8549 W
CSG15_0262_12	Solenopsis sp.15	CSG15-0262-12	French Guiana: Kourou; CSG	53 m	5.22198 N 52.8549 W
CSG15_0263_05	Ochetomyrmex neopolitus	CSG15-0263-05	French Guiana: Kourou; CSG	53 m	5.22198 N 52.8549 W
CSG15_0263_06	Cyphomyrmex rimosus	CSG15-0263-06	French Guiana: Kourou; CSG	53 m	5.22198 N 52.8549 W
CSG15_0263_09	Solenopsis sp.15	CSG15-0263-09	French Guiana: Kourou; CSG	53 m	5.22198 N 52.8549 W
CSG15_0263_10	Solenopsis sp.11	CSG15-0263-10	French Guiana: Kourou; CSG	53 m	5.22198 N 52.8549 W
CSG15_0264_05	Strumigenys elongata	CSG15-0264-05	French Guiana: Kourou; CSG	53 m	5.22198 N 52.8549 W
CSG15_0264_07	Sericomyrmex mayri	CSG15-0264-07	French Guiana: Kourou; CSG	53 m	5.22198 N 52.8549 W
CSG15_0264_08	Pheidole meinertopsis	CSG15-0264-08	French Guiana: Kourou; CSG	53 m	5.22198 N 52.8549 W
CSG15_0264_09	Pheidole flavens	CSG15-0264-09	French Guiana: Kourou; CSG	53 m	5.22198 N 52.8549 W
CSG15_0264_12	Solenopsis sp.03	CSG15-0264-12	French Guiana: Kourou; CSG	53 m	5.22198 N 52.8549 W
CSG15_0265_03	Hypoponera sp.13.FGSGt	CSG15-0265-03	French Guiana: Kourou; CSG	53 m	5.22198 N 52.8549 W
CSG15_0265_04	Anochetus inermis	CSG15-0265-04	French Guiana: Kourou; CSG	53 m	5.22198 N 52.8549 W
CSG15_0265_05	Octostruma iheringi	CSG15-0265-05	French Guiana: Kourou; CSG	53 m	5.22198 N 52.8549 W
CSG15_0265_06	Myrmicocrypta sp.TR17.01	CSG15-0265-06	French Guiana: Kourou; CSG	53 m	5.22198 N 52.8549 W
CSG15_0265_07	Crematogaster flavosensitiva	CSG15-0265-07	French Guiana: Kourou; CSG	53 m	5.22198 N 52.8549 W
CSG15_0265_08	Crematogaster levior	CSG15-0265-08	French Guiana: Kourou; CSG	53 m	5.22198 N 52.8549 W
CSG15_0265_09	Pheidole midas	CSG15-0265-09	French Guiana: Kourou; CSG	53 m	5.22198 N 52.8549 W
CSG15_0265_10	Pheidole nr.fimbriata.sp.D	CSG15-0265-10	French Guiana: Kourou; CSG	53 m	5.22198 N 52.8549 W
CSG15_0265_11	Pheidole nitella	CSG15-0265-11	French Guiana: Kourou; CSG	53 m	5.22198 N 52.8549 W
CSG15_0265_13	Pheidole flavens	CSG15-0265-13	French Guiana: Kourou; CSG	53 m	5.22198 N 52.8549 W
CSG15_0265_15	Rogeria micromma	CSG15-0265-15	French Guiana: Kourou; CSG	53 m	5.22198 N 52.8549 W
CSG15_0265_16	Solenopsis sp.15	CSG15-0265-16	French Guiana: Kourou; CSG	53 m	5.22198 N 52.8549 W
CSG15_0265_17	Solenopsis sp.24	CSG15-0265-17	French Guiana: Kourou; CSG	53 m	5.22198 N 52.8549 W
CSG15_0265_18	Solenopsis sp.11	CSG15-0265-18	French Guiana: Kourou; CSG	53 m	5.22198 N 52.8549 W
CSG15_0266_04	Solenopsis sp.24	CSG15-0266-04	French Guiana: Kourou; CSG	53 m	5.22198 N 52.8549 W
CSG15_0266_05	Solenopsis sp.11	CSG15-0266-05	French Guiana: Kourou; CSG	53 m	5.22198 N 52.8549 W
CSG15_0267_01	Hypoponera sp.13.FGSGt	CSG15-0267-01	French Guiana: Kourou; CSG	53 m	5.22198 N 52.8549 W
CSG15_0267_07	Crematogaster limata	CSG15-0267-07	French Guiana: Kourou; CSG	53 m	5.22198 N 52.8549 W
CSG15_0267_08	Pheidole longiseta	CSG15-0267-08	French Guiana: Kourou; CSG	53 m	5.22198 N 52.8549 W
CSG15_0267_10	Pheidole midas	CSG15-0267-10	French Guiana: Kourou; CSG	53 m	5.22198 N 52.8549 W
CSG15_0267_11	Pheidole pedana	CSG15-0267-11	French Guiana: Kourou; CSG	53 m	5.22198 N 52.8549 W
CSG15_0267_12	Pheidole nr.fimbriata.sp.D	CSG15-0267-12	French Guiana: Kourou; CSG	53 m	5.22198 N 52.8549 W
CSG15_0267_13	Pheidole nitella	CSG15-0267-13	French Guiana: Kourou; CSG	53 m	5.22198 N 52.8549 W
CSG15_0267_14	Solenopsis sp.15	CSG15-0267-14	French Guiana: Kourou; CSG	53 m	5.22198 N 52.8549 W
CSG15_0267_16	Solenopsis sp.24	CSG15-0267-16	French Guiana: Kourou; CSG	53 m	5.22198 N 52.8549 W
CSG15_0268_01	Apterostigma pilosum	CSG15-0268-01	French Guiana: Kourou; CSG	53 m	5.22198 N 52.8549 W
CSG15_0268_02	Cyphomyrmex peltatus	CSG15-0268-02	French Guiana: Kourou; CSG	53 m	5.22198 N 52.8549 W
CSG15_0268_04	Hypoponera foreli	CSG15-0268-04	French Guiana: Kourou; CSG	53 m	5.22198 N 52.8549 W
CSG15_0268_06	Crematogaster limata	CSG15-0268-06	French Guiana: Kourou; CSG	53 m	5.22198 N 52.8549 W
CSG15_0268_08	Pheidole cataractae	CSG15-0268-08	French Guiana: Kourou; CSG	53 m	5.22198 N 52.8549 W
CSG15_0268_09	Pheidole meinertopsis	CSG15-0268-09	French Guiana: Kourou; CSG	53 m	5.22198 N 52.8549 W
CSG15_0268_10	Solenopsis sp.15	CSG15-0268-10	French Guiana: Kourou; CSG	53 m	5.22198 N 52.8549 W
CSG15_0268_11	Solenopsis sp.02	CSG15-0268-11	French Guiana: Kourou; CSG	53 m	5.22198 N 52.8549 W
CSG15_0269_03	Cyphomyrmex rimosus	CSG15-0269-03	French Guiana: Kourou; CSG	53 m	5.22198 N 52.8549 W
CSG15_0269_07	Pheidole neoschultzi	CSG15-0269-07	French Guiana: Kourou; CSG	53 m	5.22198 N 52.8549 W
CSG15_0269_08	Solenopsis sp.11	CSG15-0269-08	French Guiana: Kourou; CSG	53 m	5.22198 N 52.8549 W
CSG15_0269_09	Solenopsis sp.15	CSG15-0269-09	French Guiana: Kourou; CSG	53 m	5.22198 N 52.8549 W
CSG15_0269_10	Neocerapachys splendens	CSG15-0269-10	French Guiana: Kourou; CSG	53 m	5.22198 N 52.8549 W
CSG15_0270_03	Gnamptogenys horni	CSG15-0270-03	French Guiana: Kourou; CSG	53 m	5.22198 N 52.8549 W
CSG15_0270_04	Crematogaster brasiliensis	CSG15-0270-04	French Guiana: Kourou; CSG	53 m	5.22198 N 52.8549 W
CSG15_0270_05	Crematogaster limata	CSG15-0270-05	French Guiana: Kourou; CSG	53 m	5.22198 N 52.8549 W
CSG15_0270_06	Pheidole fissiceps	CSG15-0270-06	French Guiana: Kourou; CSG	53 m	5.22198 N 52.8549 W
CSG15_0270_07	Pheidole nr.fimbriata.sp.D	CSG15-0270-07	French Guiana: Kourou; CSG	53 m	5.22198 N 52.8549 W
CSG15_0270_08	Pheidole meinertopsis	CSG15-0270-08	French Guiana: Kourou; CSG	53 m	5.22198 N 52.8549 W
CSG15_0270_09	Pheidole meinertopsis	CSG15-0270-09	French Guiana: Kourou; CSG	53 m	5.22198 N 52.8549 W
CSG15_0270_12	Solenopsis sp.15	CSG15-0270-12	French Guiana: Kourou; CSG	53 m	5.22198 N 52.8549 W
CSG15_0271_02	Apterostigma pilosum	CSG15-0271-02	French Guiana: Kourou; CSG	53 m	5.22198 N 52.8549 W
CSG15_0271_04	Hypoponera sp.IT14.01	CSG15-0271-04	French Guiana: Kourou; CSG	53 m	5.22198 N 52.8549 W
CSG15_0271_05	Hypoponera sp.13.FGSGt	CSG15-0271-05	French Guiana: Kourou; CSG	53 m	5.22198 N 52.8549 W
CSG15_0271_06	Mycetomoellerius sp.B	CSG15-0271-06	French Guiana: Kourou; CSG	53 m	5.22198 N 52.8549 W
CSG15_0271_07	Solenopsis sp.15	CSG15-0271-07	French Guiana: Kourou; CSG	53 m	5.22198 N 52.8549 W
CSG15_0272_01	Hypoponera sp.13.FGSGt	CSG15-0272-01	French Guiana: Kourou; CSG	53 m	5.22198 N 52.8549 W
CSG15_0272_03	Hypoponera sp.IT14.01	CSG15-0272-03	French Guiana: Kourou; CSG	53 m	5.22198 N 52.8549 W
CSG15_0272_04	Cyphomyrmex peltatus	CSG15-0272-04	French Guiana: Kourou; CSG	53 m	5.22198 N 52.8549 W
CSG15_0272_06	Pheidole midas	CSG15-0272-06	French Guiana: Kourou; CSG	53 m	5.22198 N 52.8549 W
CSG15_0272_07	Pheidole meinertopsis	CSG15-0272-07	French Guiana: Kourou; CSG	53 m	5.22198 N 52.8549 W
CSG15_0272_08	Solenopsis sp.24	CSG15-0272-08	French Guiana: Kourou; CSG	53 m	5.22198 N 52.8549 W
CSG15_0272_09	Hylomyrma immanis	CSG15-0272-09	French Guiana: Kourou; CSG	53 m	5.22198 N 52.8549 W
CSG15_0272_10	Myrmicocrypta sp.07.FGSGt	CSG15-0272-10	French Guiana: Kourou; CSG	53 m	5.22198 N 52.8549 W
CSG15_0272_11	Paratrachymyrmex cornetzi	CSG15-0272-11	French Guiana: Kourou; CSG	53 m	5.22198 N 52.8549 W
CSG15_0273_05	Pheidole meinertopsis	CSG15-0273-05	French Guiana: Kourou; CSG	53 m	5.22198 N 52.8549 W
CSG15_0273_06	Solenopsis sp.13	CSG15-0273-06	French Guiana: Kourou; CSG	53 m	5.22198 N 52.8549 W
CSG15_0273_07	Solenopsis sp.15	CSG15-0273-07	French Guiana: Kourou; CSG	53 m	5.22198 N 52.8549 W
CSG15_0274_02	Hypoponera foreli	CSG15-0274-02	French Guiana: Kourou; CSG	53 m	5.22198 N 52.8549 W
CSG15_0274_08	Pheidole nitella	CSG15-0274-08	French Guiana: Kourou; CSG	53 m	5.22198 N 52.8549 W
CSG15_0274_10	Solenopsis sp.28	CSG15-0274-10	French Guiana: Kourou; CSG	53 m	5.22198 N 52.8549 W
CSG15_0274_11	Solenopsis sp.15	CSG15-0274-11	French Guiana: Kourou; CSG	53 m	5.22198 N 52.8549 W
CSG15_0275_04	Cyphomyrmex rimosus	CSG15-0275-04	French Guiana: Kourou; CSG	53 m	5.22198 N 52.8549 W
CSG15_0275_09	Hypoponera foreli	CSG15-0275-09	French Guiana: Kourou; CSG	53 m	5.22198 N 52.8549 W
CSG15_0275_11	Pheidole vorax	CSG15-0275-11	French Guiana: Kourou; CSG	53 m	5.22198 N 52.8549 W
CSG15_0275_12	Pheidole midas	CSG15-0275-12	French Guiana: Kourou; CSG	53 m	5.22198 N 52.8549 W
CSG15_0275_14	Pheidole nitella	CSG15-0275-14	French Guiana: Kourou; CSG	53 m	5.22198 N 52.8549 W
CSG15_0276_02	Hypoponera sp.13.FGSGt	CSG15-0276-02	French Guiana: Kourou; CSG	53 m	5.22198 N 52.8549 W
CSG15_0276_03	Mayaponera constricta	CSG15-0276-03	French Guiana: Kourou; CSG	53 m	5.22198 N 52.8549 W
CSG15_0276_05	Octostruma iheringi	CSG15-0276-05	French Guiana: Kourou; CSG	53 m	5.22198 N 52.8549 W
CSG15_0276_08	Pheidole nitella	CSG15-0276-08	French Guiana: Kourou; CSG	53 m	5.22198 N 52.8549 W
CSG15_0276_09	Solenopsis sp.15	CSG15-0276-09	French Guiana: Kourou; CSG	53 m	5.22198 N 52.8549 W
CSG15_0276_10	Solenopsis sp.11	CSG15-0276-10	French Guiana: Kourou; CSG	53 m	5.22198 N 52.8549 W
CSG15_0277_01	Hypoponera sp.IT14.01	CSG15-0277-01	French Guiana: Kourou; CSG	53 m	5.22198 N 52.8549 W
CSG15_0277_02	Holcoponera relicta	CSG15-0277-02	French Guiana: Kourou; CSG	53 m	5.22198 N 52.8549 W
CSG15_0277_03	Octostruma iheringi	CSG15-0277-03	French Guiana: Kourou; CSG	53 m	5.22198 N 52.8549 W
CSG15_0277_08	Solenopsis sp.15	CSG15-0277-08	French Guiana: Kourou; CSG	53 m	5.22198 N 52.8549 W
CSG15_0277_09	Paratrachymyrmex mandibularis	CSG15-0277-09	French Guiana: Kourou; CSG	53 m	5.22198 N 52.8549 W
CSG15_0278_01	Hylomyrma reginae	CSG15-0278-01	French Guiana: Kourou; CSG	53 m	5.22198 N 52.8549 W
CSG15_0278_04	Pheidole midas	CSG15-0278-04	French Guiana: Kourou; CSG	53 m	5.22198 N 52.8549 W
CSG15_0278_08	Solenopsis sp.15	CSG15-0278-08	French Guiana: Kourou; CSG	53 m	5.22198 N 52.8549 W
CSG15_0279_02	Gnamptogenys interrupta	CSG15-0279-02	French Guiana: Kourou; CSG	53 m	5.22198 N 52.8549 W
CSG15_0279_04	Pheidole meinertopsis	CSG15-0279-04	French Guiana: Kourou; CSG	53 m	5.22198 N 52.8549 W
CSG15_0279_05	Pheidole flavens	CSG15-0279-05	French Guiana: Kourou; CSG	53 m	5.22198 N 52.8549 W
CSG15_0279_06	Solenopsis sp.15	CSG15-0279-06	French Guiana: Kourou; CSG	53 m	5.22198 N 52.8549 W
CSG15_0279_08	Solenopsis sp.11	CSG15-0279-08	French Guiana: Kourou; CSG	53 m	5.22198 N 52.8549 W
CSG15_0280_01	Hypoponera foreli	CSG15-0280-01	French Guiana: Kourou; CSG	53 m	5.22198 N 52.8549 W
CSG15_0280_02	Hypoponera sp.13.FGSGt	CSG15-0280-02	French Guiana: Kourou; CSG	53 m	5.22198 N 52.8549 W
CSG15_0280_04	Strumigenys inusitata	CSG15-0280-04	French Guiana: Kourou; CSG	53 m	5.22198 N 52.8549 W
CSG15_0280_06	Pheidole jeannei	CSG15-0280-06	French Guiana: Kourou; CSG	53 m	5.22198 N 52.8549 W
CSG15_0280_09	Pheidole neoschultzi	CSG15-0280-09	French Guiana: Kourou; CSG	53 m	5.22198 N 52.8549 W
CSG15_0280_10	Solenopsis sp.15	CSG15-0280-10	French Guiana: Kourou; CSG	53 m	5.22198 N 52.8549 W
CSG15_0281_02	Solenopsis sp.24	CSG15-0281-02	French Guiana: Kourou; CSG	46 m	5.22221 N 52.84672 W
CSG15_0281_04	Crematogaster limata	CSG15-0281-04	French Guiana: Kourou; CSG	46 m	5.22221 N 52.84672 W
CSG15_0281_05	Crematogaster sotobosque	CSG15-0281-05	French Guiana: Kourou; CSG	46 m	5.22221 N 52.84672 W
CSG15_0281_06	Pheidole biconstricta	CSG15-0281-06	French Guiana: Kourou; CSG	46 m	5.22221 N 52.84672 W
CSG15_0281_07	Pheidole lovejoyi	CSG15-0281-07	French Guiana: Kourou; CSG	46 m	5.22221 N 52.84672 W
CSG15_0281_08	Pheidole cataractae	CSG15-0281-08	French Guiana: Kourou; CSG	46 m	5.22221 N 52.84672 W
CSG15_0281_09	Pheidole meinertopsis	CSG15-0281-09	French Guiana: Kourou; CSG	46 m	5.22221 N 52.84672 W
CSG15_0281_10	Pheidole neoschultzi	CSG15-0281-10	French Guiana: Kourou; CSG	46 m	5.22221 N 52.84672 W
CSG15_0282_01	Gnamptogenys horni	CSG15-0282-01	French Guiana: Kourou; CSG	46 m	5.22221 N 52.84672 W
CSG15_0282_04	Pheidole pedana	CSG15-0282-04	French Guiana: Kourou; CSG	46 m	5.22221 N 52.84672 W
CSG15_0283_01	Anochetus horridus	CSG15-0283-01	French Guiana: Kourou; CSG	46 m	5.22221 N 52.84672 W
CSG15_0283_02	Gnamptogenys horni	CSG15-0283-02	French Guiana: Kourou; CSG	46 m	5.22221 N 52.84672 W
CSG15_0283_04	Crematogaster limata	CSG15-0283-04	French Guiana: Kourou; CSG	46 m	5.22221 N 52.84672 W
CSG15_0283_06	Pheidole meinertopsis	CSG15-0283-06	French Guiana: Kourou; CSG	46 m	5.22221 N 52.84672 W
CSG15_0283_07	Pheidole neoschultzi	CSG15-0283-07	French Guiana: Kourou; CSG	46 m	5.22221 N 52.84672 W
CSG15_0283_08	Solenopsis sp.11	CSG15-0283-08	French Guiana: Kourou; CSG	46 m	5.22221 N 52.84672 W
CSG15_0283_09	Solenopsis sp.15	CSG15-0283-09	French Guiana: Kourou; CSG	46 m	5.22221 N 52.84672 W
CSG15_0284_01	Hypoponera sp.IT14.05	CSG15-0284-01	French Guiana: Kourou; CSG	46 m	5.22221 N 52.84672 W
CSG15_0284_02	Cyphomyrmex peltatus	CSG15-0284-02	French Guiana: Kourou; CSG	46 m	5.22221 N 52.84672 W
CSG15_0284_04	Pheidole pedana	CSG15-0284-04	French Guiana: Kourou; CSG	46 m	5.22221 N 52.84672 W
CSG15_0285_02	Hypoponera sp.IT14.05	CSG15-0285-02	French Guiana: Kourou; CSG	46 m	5.22221 N 52.84672 W
CSG15_0285_03	Cyphomyrmex peltatus	CSG15-0285-03	French Guiana: Kourou; CSG	46 m	5.22221 N 52.84672 W
CSG15_0285_05	Strumigenys auctidens	CSG15-0285-05	French Guiana: Kourou; CSG	46 m	5.22221 N 52.84672 W
CSG15_0285_06	Pheidole mamore	CSG15-0285-06	French Guiana: Kourou; CSG	46 m	5.22221 N 52.84672 W
CSG15_0285_07	Pheidole meinertopsis	CSG15-0285-07	French Guiana: Kourou; CSG	46 m	5.22221 N 52.84672 W
CSG15_0285_08	Pheidole pedana	CSG15-0285-08	French Guiana: Kourou; CSG	46 m	5.22221 N 52.84672 W
CSG15_0285_09	Carebara reina	CSG15-0285-09	French Guiana: Kourou; CSG	46 m	5.22221 N 52.84672 W
CSG15_0285_10	Solenopsis sp.24	CSG15-0285-10	French Guiana: Kourou; CSG	46 m	5.22221 N 52.84672 W
CSG15_0286_04	Solenopsis sp.15	CSG15-0286-04	French Guiana: Kourou; CSG	46 m	5.22221 N 52.84672 W
CSG15_0287_02	Nylanderia steinheili	CSG15-0287-02	French Guiana: Kourou; CSG	46 m	5.22221 N 52.84672 W
CSG15_0287_03	Solenopsis sp.13	CSG15-0287-03	French Guiana: Kourou; CSG	46 m	5.22221 N 52.84672 W
CSG15_0288_02	Pheidole meinertopsis	CSG15-0288-02	French Guiana: Kourou; CSG	46 m	5.22221 N 52.84672 W
CSG15_0288_03	Pheidole neoschultzi	CSG15-0288-03	French Guiana: Kourou; CSG	46 m	5.22221 N 52.84672 W
CSG15_0288_04	Pheidole midas	CSG15-0288-04	French Guiana: Kourou; CSG	46 m	5.22221 N 52.84672 W
CSG15_0288_05	Solenopsis sp.15	CSG15-0288-05	French Guiana: Kourou; CSG	46 m	5.22221 N 52.84672 W
CSG15_0288_06	Solenopsis sp.24	CSG15-0288-06	French Guiana: Kourou; CSG	46 m	5.22221 N 52.84672 W
CSG15_0288_10	Mayaponera constricta	CSG15-0288-10	French Guiana: Kourou; CSG	46 m	5.22221 N 52.84672 W
CSG15_0289_01	Odontomachus haematodus	CSG15-0289-01	French Guiana: Kourou; CSG	46 m	5.22221 N 52.84672 W
CSG15_0289_03	Solenopsis sp.15	CSG15-0289-03	French Guiana: Kourou; CSG	46 m	5.22221 N 52.84672 W
CSG15_0289_04	Camponotus nr.fastigatus	CSG15-0289-04	French Guiana: Kourou; CSG	46 m	5.22221 N 52.84672 W
CSG15_0290_08	Pheidole mamore	CSG15-0290-08	French Guiana: Kourou; CSG	46 m	5.22221 N 52.84672 W
CSG15_0290_09	Pheidole neoschultzi	CSG15-0290-09	French Guiana: Kourou; CSG	46 m	5.22221 N 52.84672 W
CSG15_0290_10	Solenopsis sp.13	CSG15-0290-10	French Guiana: Kourou; CSG	46 m	5.22221 N 52.84672 W
CSG15_0290_11	Solenopsis sp.15	CSG15-0290-11	French Guiana: Kourou; CSG	46 m	5.22221 N 52.84672 W
CSG15_0291_02	Pheidole flavens	CSG15-0291-02	French Guiana: Kourou; CSG	46 m	5.22221 N 52.84672 W
CSG15_0292_01	Camponotus nr.fastigatus	CSG15-0292-01	French Guiana: Kourou; CSG	46 m	5.22221 N 52.84672 W
CSG15_0292_03	Crematogaster limata	CSG15-0292-03	French Guiana: Kourou; CSG	46 m	5.22221 N 52.84672 W
CSG15_0293_05	Pheidole midas	CSG15-0293-05	French Guiana: Kourou; CSG	46 m	5.22221 N 52.84672 W
CSG15_0294_05	Pheidole nitella	CSG15-0294-05	French Guiana: Kourou; CSG	46 m	5.22221 N 52.84672 W
CSG15_0294_06	Solenopsis sp.24	CSG15-0294-06	French Guiana: Kourou; CSG	46 m	5.22221 N 52.84672 W
CSG15_0294_07	Solenopsis sp.15	CSG15-0294-07	French Guiana: Kourou; CSG	46 m	5.22221 N 52.84672 W
CSG15_0294_09	Solenopsis sp.02	CSG15-0294-09	French Guiana: Kourou; CSG	46 m	5.22221 N 52.84672 W
CSG15_0295_02	Cyphomyrmex rimosus	CSG15-0295-02	French Guiana: Kourou; CSG	46 m	5.22221 N 52.84672 W
CSG15_0295_04	Solenopsis sp.24	CSG15-0295-04	French Guiana: Kourou; CSG	46 m	5.22221 N 52.84672 W
CSG15_0296_01	Mayaponera constricta	CSG15-0296-01	French Guiana: Kourou; CSG	46 m	5.22221 N 52.84672 W
CSG15_0296_02	Pheidole flavens	CSG15-0296-02	French Guiana: Kourou; CSG	46 m	5.22221 N 52.84672 W
CSG15_0299_02	Pheidole pedana	CSG15-0299-02	French Guiana: Kourou; CSG	46 m	5.22221 N 52.84672 W
CSG15_0299_04	Solenopsis sp.02	CSG15-0299-04	French Guiana: Kourou; CSG	46 m	5.22221 N 52.84672 W
CSG15_0299_05	Solenopsis sp.15	CSG15-0299-05	French Guiana: Kourou; CSG	46 m	5.22221 N 52.84672 W
CSG15_0300_01	Odontomachus meinerti	CSG15-0300-01	French Guiana: Kourou; CSG	46 m	5.22221 N 52.84672 W
CSG15_0300_02	Pachycondyla impressa	CSG15-0300-02	French Guiana: Kourou; CSG	46 m	5.22221 N 52.84672 W
CSG15_0300_05	Pheidole mamore	CSG15-0300-05	French Guiana: Kourou; CSG	46 m	5.22221 N 52.84672 W
CSG15_0300_06	Pheidole cataractae	CSG15-0300-06	French Guiana: Kourou; CSG	46 m	5.22221 N 52.84672 W
CSG15_0300_07	Pheidole meinertopsis	CSG15-0300-07	French Guiana: Kourou; CSG	46 m	5.22221 N 52.84672 W
CSG15_0300_08	Pheidole midas	CSG15-0300-08	French Guiana: Kourou; CSG	46 m	5.22221 N 52.84672 W
CSG15_0300_10	Hypoponera sp.IT14.05	CSG15-0300-10	French Guiana: Kourou; CSG	46 m	5.22221 N 52.84672 W
CSG15_0300_12	Rogeria lirata	CSG15-0300-12	French Guiana: Kourou; CSG	46 m	5.22221 N 52.84672 W
CSG15_0301_01	Eciton burchellii	CSG15-0301-01	French Guiana: Kourou; CSG	45 m	5.23927 N 52.83829 W
CSG15_0301_04	Pheidole vorax	CSG15-0301-04	French Guiana: Kourou; CSG	45 m	5.23927 N 52.83829 W
CSG15_0302_01	Odontomachus scalptus	CSG15-0302-01	French Guiana: Kourou; CSG	45 m	5.23927 N 52.83829 W
CSG15_0303_01	Mayaponera constricta	CSG15-0303-01	French Guiana: Kourou; CSG	45 m	5.23927 N 52.83829 W
CSG15_0303_02	Strumigenys denticulata	CSG15-0303-02	French Guiana: Kourou; CSG	45 m	5.23927 N 52.83829 W
CSG15_0304_01	Crematogaster brasiliensis	CSG15-0304-01	French Guiana: Kourou; CSG	45 m	5.23927 N 52.83829 W
CSG15_0305_01	Pachycondyla harpax	CSG15-0305-01	French Guiana: Kourou; CSG	45 m	5.23927 N 52.83829 W
CSG15_0305_02	Sericomyrmex mayri	CSG15-0305-02	French Guiana: Kourou; CSG	45 m	5.23927 N 52.83829 W
CSG15_0305_03	Mycetomoellerius sp.B	CSG15-0305-03	French Guiana: Kourou; CSG	45 m	5.23927 N 52.83829 W
CSG15_0305_04	Pheidole nitella	CSG15-0305-04	French Guiana: Kourou; CSG	45 m	5.23927 N 52.83829 W
CSG15_0306_01	Pheidole vorax	CSG15-0306-01	French Guiana: Kourou; CSG	45 m	5.23927 N 52.83829 W
CSG15_0306_02	Nylanderia fulva	CSG15-0306-02	French Guiana: Kourou; CSG	45 m	5.23927 N 52.83829 W
CSG15_0306_03	Solenopsis sp.15	CSG15-0306-03	French Guiana: Kourou; CSG	45 m	5.23927 N 52.83829 W
CSG15_0307_01	Azteca sp.SL13.01	CSG15-0307-01	French Guiana: Kourou; CSG	45 m	5.23927 N 52.83829 W
CSG15_0307_02	Pheidole mutisi	CSG15-0307-02	French Guiana: Kourou; CSG	45 m	5.23927 N 52.83829 W
CSG15_0308_01	Camponotus atriceps	CSG15-0308-01	French Guiana: Kourou; CSG	45 m	5.23927 N 52.83829 W
CSG15_0308_02	Eciton burchellii	CSG15-0308-02	French Guiana: Kourou; CSG	45 m	5.23927 N 52.83829 W
CSG15_0308_03	Pachycondyla harpax	CSG15-0308-03	French Guiana: Kourou; CSG	45 m	5.23927 N 52.83829 W
CSG15_0308_04	Pheidole nr.seeldrayersii	CSG15-0308-04	French Guiana: Kourou; CSG	45 m	5.23927 N 52.83829 W
CSG15_0311_01	Pheidole lovejoyi	CSG15-0311-01	French Guiana: Kourou; CSG	45 m	5.23927 N 52.83829 W
CSG15_0311_02	Pheidole embolopyx	CSG15-0311-02	French Guiana: Kourou; CSG	45 m	5.23927 N 52.83829 W
CSG15_0311_03	Solenopsis sp.15	CSG15-0311-03	French Guiana: Kourou; CSG	45 m	5.23927 N 52.83829 W
CSG15_0314_02	Pheidole lattkei	CSG15-0314-02	French Guiana: Kourou; CSG	45 m	5.23927 N 52.83829 W
CSG15_0314_03	Pheidole vorax	CSG15-0314-03	French Guiana: Kourou; CSG	45 m	5.23927 N 52.83829 W
CSG15_0314_04	Pheidole embolopyx	CSG15-0314-04	French Guiana: Kourou; CSG	45 m	5.23927 N 52.83829 W
CSG15_0315_01	Pheidole longiseta	CSG15-0315-01	French Guiana: Kourou; CSG	45 m	5.23927 N 52.83829 W
CSG15_0316_01	Pheidole flavens	CSG15-0316-01	French Guiana: Kourou; CSG	45 m	5.23927 N 52.83829 W
CSG15_0317_01	Crematogaster sotobosque	CSG15-0317-01	French Guiana: Kourou; CSG	45 m	5.23927 N 52.83829 W
CSG15_0317_03	Pheidole embolopyx	CSG15-0317-03	French Guiana: Kourou; CSG	45 m	5.23927 N 52.83829 W
CSG15_0318_02	Pheidole flavens	CSG15-0318-02	French Guiana: Kourou; CSG	45 m	5.23927 N 52.83829 W
CSG15_0319_01	Pheidole lovejoyi	CSG15-0319-01	French Guiana: Kourou; CSG	45 m	5.23927 N 52.83829 W
CSG15_0320_01	Pheidole nr.fimbriata.sp.D	CSG15-0320-01	French Guiana: Kourou; CSG	45 m	5.23927 N 52.83829 W
CSG15_0320_02	Pheidole nitella	CSG15-0320-02	French Guiana: Kourou; CSG	45 m	5.23927 N 52.83829 W
CSG15_0320_03	Solenopsis sp.15	CSG15-0320-03	French Guiana: Kourou; CSG	45 m	5.23927 N 52.83829 W
CSG15_0321_01	Pheidole cataractae	CSG15-0321-01	French Guiana: Kourou; CSG	46 m	5.22221 N 52.84672 W
CSG15_0322_01	Odontomachus scalptus	CSG15-0322-01	French Guiana: Kourou; CSG	46 m	5.22221 N 52.84672 W
CSG15_0322_02	Pheidole lovejoyi	CSG15-0322-02	French Guiana: Kourou; CSG	46 m	5.22221 N 52.84672 W
CSG15_0323_01	Pheidole bulliceps	CSG15-0323-01	French Guiana: Kourou; CSG	46 m	5.22221 N 52.84672 W
CSG15_0323_02	Pheidole nitella	CSG15-0323-02	French Guiana: Kourou; CSG	46 m	5.22221 N 52.84672 W
CSG15_0324_02	Pheidole lattkei	CSG15-0324-02	French Guiana: Kourou; CSG	46 m	5.22221 N 52.84672 W
CSG15_0325_02	Strumigenys denticulata	CSG15-0325-02	French Guiana: Kourou; CSG	46 m	5.22221 N 52.84672 W
CSG15_0328_02	Odontomachus meinerti	CSG15-0328-02	French Guiana: Kourou; CSG	46 m	5.22221 N 52.84672 W
CSG15_0328_03	Pheidole midas	CSG15-0328-03	French Guiana: Kourou; CSG	46 m	5.22221 N 52.84672 W
CSG15_0329_01	Odontomachus haematodus	CSG15-0329-01	French Guiana: Kourou; CSG	46 m	5.22221 N 52.84672 W
CSG15_0330_01	Pheidole lovejoyi	CSG15-0330-01	French Guiana: Kourou; CSG	46 m	5.22221 N 52.84672 W
CSG15_0330_02	Pheidole mamore	CSG15-0330-02	French Guiana: Kourou; CSG	46 m	5.22221 N 52.84672 W
CSG15_0330_03	Pheidole pedana	CSG15-0330-03	French Guiana: Kourou; CSG	46 m	5.22221 N 52.84672 W
CSG15_0330_05	Solenopsis sp.13	CSG15-0330-05	French Guiana: Kourou; CSG	46 m	5.22221 N 52.84672 W
CSG15_0332_01	Pachycondyla harpax	CSG15-0332-01	French Guiana: Kourou; CSG	46 m	5.22221 N 52.84672 W
CSG15_0333_01	Pheidole midas	CSG15-0333-01	French Guiana: Kourou; CSG	46 m	5.22221 N 52.84672 W
CSG15_0334_01	Pheidole lattkei	CSG15-0334-01	French Guiana: Kourou; CSG	46 m	5.22221 N 52.84672 W
CSG15_0334_02	Pheidole meinertopsis	CSG15-0334-02	French Guiana: Kourou; CSG	46 m	5.22221 N 52.84672 W
CSG15_0335_01	Paratrachymyrmex mandibularis	CSG15-0335-01	French Guiana: Kourou; CSG	46 m	5.22221 N 52.84672 W
CSG15_0335_02	Pheidole midas	CSG15-0335-02	French Guiana: Kourou; CSG	46 m	5.22221 N 52.84672 W
CSG15_0335_03	Pheidole lattkei	CSG15-0335-03	French Guiana: Kourou; CSG	46 m	5.22221 N 52.84672 W
CSG15_0335_04	Pheidole cataractae	CSG15-0335-04	French Guiana: Kourou; CSG	46 m	5.22221 N 52.84672 W
CSG15_0337_01	Pheidole meinertopsis	CSG15-0337-01	French Guiana: Kourou; CSG	46 m	5.22221 N 52.84672 W
CSG15_0337_02	Solenopsis sp.15	CSG15-0337-02	French Guiana: Kourou; CSG	46 m	5.22221 N 52.84672 W
CSG15_0340_01	Pheidole midas	CSG15-0340-01	French Guiana: Kourou; CSG	46 m	5.22221 N 52.84672 W
CSG15_0340_03	Crematogaster flavosensitiva	CSG15-0340-03	French Guiana: Kourou; CSG	46 m	5.22221 N 52.84672 W
CSG15_0341_01	Sericomyrmex parvulus	CSG15-0341-01	French Guiana: Kourou; CSG	53 m	5.22198 N 52.8549 W
CSG15_0341_03	Labidus coecus	CSG15-0341-03	French Guiana: Kourou; CSG	53 m	5.22198 N 52.8549 W
CSG15_0341_05	Pheidole astur	CSG15-0341-05	French Guiana: Kourou; CSG	53 m	5.22198 N 52.8549 W
CSG15_0341_06	Pheidole nitella	CSG15-0341-06	French Guiana: Kourou; CSG	53 m	5.22198 N 52.8549 W
CSG15_0342_01	Paratrachymyrmex mandibularis	CSG15-0342-01	French Guiana: Kourou; CSG	53 m	5.22198 N 52.8549 W
CSG15_0343_01	Sericomyrmex mayri	CSG15-0343-01	French Guiana: Kourou; CSG	53 m	5.22198 N 52.8549 W
CSG15_0343_02	Mayaponera constricta	CSG15-0343-02	French Guiana: Kourou; CSG	53 m	5.22198 N 52.8549 W
CSG15_0343_03	Pachycondyla harpax	CSG15-0343-03	French Guiana: Kourou; CSG	53 m	5.22198 N 52.8549 W
CSG15_0343_05	Pheidole vorax	CSG15-0343-05	French Guiana: Kourou; CSG	53 m	5.22198 N 52.8549 W
CSG15_0343_06	Pheidole fissiceps	CSG15-0343-06	French Guiana: Kourou; CSG	53 m	5.22198 N 52.8549 W
CSG15_0343_07	Pheidole fissiceps	CSG15-0343-07	French Guiana: Kourou; CSG	53 m	5.22198 N 52.8549 W
CSG15_0343_08	Anochetus targionii	CSG15-0343-08	French Guiana: Kourou; CSG	53 m	5.22198 N 52.8549 W
CSG15_0344_01	Sericomyrmex mayri	CSG15-0344-01	French Guiana: Kourou; CSG	53 m	5.22198 N 52.8549 W
CSG15_0344_02	Crematogaster flavosensitiva	CSG15-0344-02	French Guiana: Kourou; CSG	53 m	5.22198 N 52.8549 W
CSG15_0344_03	Solenopsis sp.13	CSG15-0344-03	French Guiana: Kourou; CSG	53 m	5.22198 N 52.8549 W
CSG15_0345_01	Sericomyrmex bondari	CSG15-0345-01	French Guiana: Kourou; CSG	53 m	5.22198 N 52.8549 W
CSG15_0345_02	Solenopsis sp.03	CSG15-0345-02	French Guiana: Kourou; CSG	53 m	5.22198 N 52.8549 W
CSG15_0345_04	Pheidole vorax	CSG15-0345-04	French Guiana: Kourou; CSG	53 m	5.22198 N 52.8549 W
CSG15_0345_05	Pheidole nitella	CSG15-0345-05	French Guiana: Kourou; CSG	53 m	5.22198 N 52.8549 W
CSG15_0345_06	Pheidole meinertopsis	CSG15-0345-06	French Guiana: Kourou; CSG	53 m	5.22198 N 52.8549 W
CSG15_0345_07	Crematogaster flavosensitiva	CSG15-0345-07	French Guiana: Kourou; CSG	53 m	5.22198 N 52.8549 W
CSG15_0345_08	Crematogaster levior	CSG15-0345-08	French Guiana: Kourou; CSG	53 m	5.22198 N 52.8549 W
CSG15_0346_02	Sericomyrmex mayri	CSG15-0346-02	French Guiana: Kourou; CSG	53 m	5.22198 N 52.8549 W
CSG15_0346_03	Gnamptogenys horni	CSG15-0346-03	French Guiana: Kourou; CSG	53 m	5.22198 N 52.8549 W
CSG15_0346_04	Pheidole astur	CSG15-0346-04	French Guiana: Kourou; CSG	53 m	5.22198 N 52.8549 W
CSG15_0346_05	Solenopsis sp.24	CSG15-0346-05	French Guiana: Kourou; CSG	53 m	5.22198 N 52.8549 W
CSG15_0347_01	Pheidole nitella	CSG15-0347-01	French Guiana: Kourou; CSG	53 m	5.22198 N 52.8549 W
CSG15_0347_02	Solenopsis sp.03	CSG15-0347-02	French Guiana: Kourou; CSG	53 m	5.22198 N 52.8549 W
CSG15_0348_01	Pheidole cataractae	CSG15-0348-01	French Guiana: Kourou; CSG	53 m	5.22198 N 52.8549 W
CSG15_0350_01	Pheidole cataractae	CSG15-0350-01	French Guiana: Kourou; CSG	53 m	5.22198 N 52.8549 W
CSG15_0350_02	Pheidole fissiceps	CSG15-0350-02	French Guiana: Kourou; CSG	53 m	5.22198 N 52.8549 W
CSG15_0350_03	Pheidole nitella	CSG15-0350-03	French Guiana: Kourou; CSG	53 m	5.22198 N 52.8549 W
CSG15_0350_04	Solenopsis sp.15	CSG15-0350-04	French Guiana: Kourou; CSG	53 m	5.22198 N 52.8549 W
CSG15_0351_01	Sericomyrmex parvulus	CSG15-0351-01	French Guiana: Kourou; CSG	53 m	5.22198 N 52.8549 W
CSG15_0352_03	Platythyrea pilosula	CSG15-0352-03	French Guiana: Kourou; CSG	53 m	5.22198 N 52.8549 W
CSG15_0353_02	Pseudoponera stigma	CSG15-0353-02	French Guiana: Kourou; CSG	53 m	5.22198 N 52.8549 W
CSG15_0354_01	Strumigenys smithii	CSG15-0354-01	French Guiana: Kourou; CSG	53 m	5.22198 N 52.8549 W
CSG15_0355_01	Pheidole vorax	CSG15-0355-01	French Guiana: Kourou; CSG	53 m	5.22198 N 52.8549 W
CSG15_0355_02	Pheidole cataractae	CSG15-0355-02	French Guiana: Kourou; CSG	53 m	5.22198 N 52.8549 W
CSG15_0355_03	Pheidole midas	CSG15-0355-03	French Guiana: Kourou; CSG	53 m	5.22198 N 52.8549 W
CSG15_0355_04	Pheidole nitella	CSG15-0355-04	French Guiana: Kourou; CSG	53 m	5.22198 N 52.8549 W
CSG15_0356_01	Solenopsis sp.15	CSG15-0356-01	French Guiana: Kourou; CSG	53 m	5.22198 N 52.8549 W
CSG15_0357_01	Pheidole lovejoyi	CSG15-0357-01	French Guiana: Kourou; CSG	53 m	5.22198 N 52.8549 W
CSG15_0357_02	Pheidole cursor	CSG15-0357-02	French Guiana: Kourou; CSG	53 m	5.22198 N 52.8549 W
CSG15_0357_03	Pheidole meinertopsis	CSG15-0357-03	French Guiana: Kourou; CSG	53 m	5.22198 N 52.8549 W
CSG15_0357_04	Ochetomyrmex neopolitus	CSG15-0357-04	French Guiana: Kourou; CSG	53 m	5.22198 N 52.8549 W
CSG15_0358_01	Hypoponera sp.MI15.02	CSG15-0358-01	French Guiana: Kourou; CSG	53 m	5.22198 N 52.8549 W
CSG15_0358_02	Pheidole nitella	CSG15-0358-02	French Guiana: Kourou; CSG	53 m	5.22198 N 52.8549 W
CSG15_0359_01	Leptogenys gaigei	CSG15-0359-01	French Guiana: Kourou; CSG	53 m	5.22198 N 52.8549 W
CSG15_0359_02	Neivamyrmex emersoni	CSG15-0359-02	French Guiana: Kourou; CSG	53 m	5.22198 N 52.8549 W
CSG15_0359_04	Pheidole embolopyx	CSG15-0359-04	French Guiana: Kourou; CSG	53 m	5.22198 N 52.8549 W
CSG15_0359_06	Solenopsis sp.15	CSG15-0359-06	French Guiana: Kourou; CSG	53 m	5.22198 N 52.8549 W
CSG15_0360_01	Pheidole fissiceps	CSG15-0360-01	French Guiana: Kourou; CSG	53 m	5.22198 N 52.8549 W
CSG15_0360_02	Pheidole cursor	CSG15-0360-02	French Guiana: Kourou; CSG	53 m	5.22198 N 52.8549 W
CSG15_0360_03	Pheidole midas	CSG15-0360-03	French Guiana: Kourou; CSG	53 m	5.22198 N 52.8549 W
CSG15_0360_04	Pheidole guajirana	CSG15-0360-04	French Guiana: Kourou; CSG	53 m	5.22198 N 52.8549 W
CSG15_0360_05	Pheidole nitella	CSG15-0360-05	French Guiana: Kourou; CSG	53 m	5.22198 N 52.8549 W
IT14_0055_151	Hypoponera sp.IT14.02	IT14-0055-151	French Guiana: Maripa-Soula; Itoupe	819 m	3.02236 N 53.08378 W
IT14_0063_92	Neocerapachys splendens	IT14-0063-92	French Guiana: Maripa-Soula; Itoupe	819 m	3.02236 N 53.08378 W
IT14_0063_94	Hypoponera sp.IT14.04	IT14-0063-94	French Guiana: Maripa-Soula; Itoupe	819 m	3.02236 N 53.08378 W
IT14_0067_69	Solenopsis sp.24	IT14-0067-69	French Guiana: Maripa-Soula; Itoupe	819 m	3.02236 N 53.08378 W
IT14_0073_38	Strumigenys denticulata	IT14-0073-38	French Guiana: Maripa-Soula; Itoupe	819 m	3.02236 N 53.08378 W
IT14_0074_41	Leptogenys sp.05.FGSGt	IT14-0074-41	French Guiana: Maripa-Soula; Itoupe	819 m	3.02236 N 53.08378 W
IT14_0099_85	Solenopsis sp.15	IT14-0099-85	French Guiana: Maripa-Soula; Itoupe	762 m	3.02668 N 53.07673 W
IT14_0101_23	Leptogenys langi	IT14-0101-23	French Guiana: Maripa-Soula; Itoupe	762 m	3.02668 N 53.07673 W
IT14_0101_29	Strumigenys auctidens	IT14-0101-29	French Guiana: Maripa-Soula; Itoupe	762 m	3.02668 N 53.07673 W
IT14_0101_32	Octostruma sp.JTL035	IT14-0101-32	French Guiana: Maripa-Soula; Itoupe	762 m	3.02668 N 53.07673 W
IT14_0101_35	Pheidole longiseta	IT14-0101-35	French Guiana: Maripa-Soula; Itoupe	762 m	3.02668 N 53.07673 W
IT14_0101_48	Carebara sp.KW14.01	IT14-0101-48	French Guiana: Maripa-Soula; Itoupe	762 m	3.02668 N 53.07673 W
IT14_0101_49	Solenopsis sp.15	IT14-0101-49	French Guiana: Maripa-Soula; Itoupe	762 m	3.02668 N 53.07673 W
IT14_0105_75	Solenopsis sp.15	IT14-0105-75	French Guiana: Maripa-Soula; Itoupe	762 m	3.02668 N 53.07673 W
IT14_0105_76	Solenopsis sp.11	IT14-0105-76	French Guiana: Maripa-Soula; Itoupe	762 m	3.02668 N 53.07673 W
IT14_0105_78	Solenopsis sp.03	IT14-0105-78	French Guiana: Maripa-Soula; Itoupe	762 m	3.02668 N 53.07673 W
IT14_0106_72	Octostruma sp.JTL035	IT14-0106-72	French Guiana: Maripa-Soula; Itoupe	762 m	3.02668 N 53.07673 W
IT14_0106_76	Solenopsis sp.15	IT14-0106-76	French Guiana: Maripa-Soula; Itoupe	762 m	3.02668 N 53.07673 W
IT14_0107_74	Leptogenys sp.05.FGSGt	IT14-0107-74	French Guiana: Maripa-Soula; Itoupe	762 m	3.02668 N 53.07673 W
IT14_0109_77	Hypoponera sp.IT14.02	IT14-0109-77	French Guiana: Maripa-Soula; Itoupe	762 m	3.02668 N 53.07673 W
IT14_0111_44	Prionopelta amabilis	IT14-0111-44	French Guiana: Maripa-Soula; Itoupe	762 m	3.02668 N 53.07673 W
IT14_0111_53	Solenopsis sp.03	IT14-0111-53	French Guiana: Maripa-Soula; Itoupe	762 m	3.02668 N 53.07673 W
IT14_0112_82	Solenopsis sp.15	IT14-0112-82	French Guiana: Maripa-Soula; Itoupe	762 m	3.02668 N 53.07673 W
IT14_0113_96	Strumigenys subedentata	IT14-0113-96	French Guiana: Maripa-Soula; Itoupe	762 m	3.02668 N 53.07673 W
IT14_0115_56	Solenopsis sp.01	IT14-0115-56	French Guiana: Maripa-Soula; Itoupe	762 m	3.02668 N 53.07673 W
IT14_0116_57	Prionopelta dubia	IT14-0116-57	French Guiana: Maripa-Soula; Itoupe	762 m	3.02668 N 53.07673 W
IT14_0117_110	Solenopsis sp.03	IT14-0117-110	French Guiana: Maripa-Soula; Itoupe	762 m	3.02668 N 53.07673 W
IT14_0255_25	Solenopsis sp.13	IT14-0255-25	French Guiana: Maripa-Soula; Itoupe	596 m	3.0226 N 53.09705 W
IT14_0258_19	Prionopelta dubia	IT14-0258-19	French Guiana: Maripa-Soula; Itoupe	596 m	3.0226 N 53.09705 W
IT14_0260_19	Solenopsis sp.28	IT14-0260-19	French Guiana: Maripa-Soula; Itoupe	596 m	3.0226 N 53.09705 W
IT14_0260_20	Solenopsis sp.13	IT14-0260-20	French Guiana: Maripa-Soula; Itoupe	596 m	3.0226 N 53.09705 W
IT14_0265_43	Solenopsis sp.13	IT14-0265-43	French Guiana: Maripa-Soula; Itoupe	596 m	3.0226 N 53.09705 W
IT14_0267_30	Octostruma obtusidens	IT14-0267-30	French Guiana: Maripa-Soula; Itoupe	596 m	3.0226 N 53.09705 W
IT14_0268_43	Rogeria subarmata	IT14-0268-43	French Guiana: Maripa-Soula; Itoupe	596 m	3.0226 N 53.09705 W
IT14_0271_26	Hylomyrma reginae	IT14-0271-26	French Guiana: Maripa-Soula; Itoupe	596 m	3.0226 N 53.09705 W
IT14_0272_78	Apterostigma chocoense	IT14-0272-78	French Guiana: Maripa-Soula; Itoupe	596 m	3.0226 N 53.09705 W
IT14_0283_22	Pachycondyla harpax	IT14-0283-22	French Guiana: Maripa-Soula; Itoupe	750 m	3.01576 N 53.08743 W
IT14_0286_09	Megalomyrmex balzani	IT14-0286-09	French Guiana: Maripa-Soula; Itoupe	750 m	3.01576 N 53.08743 W
IT14_0295_81	Hylomyrma reginae	IT14-0295-81	French Guiana: Maripa-Soula; Itoupe	750 m	3.01576 N 53.08743 W
IT14_0295_97	Hypoponera sp.IT14.02	IT14-0295-97	French Guiana: Maripa-Soula; Itoupe	750 m	3.01576 N 53.08743 W
IT14_0295_98	Hypoponera sp.IT14.01	IT14-0295-98	French Guiana: Maripa-Soula; Itoupe	750 m	3.01576 N 53.08743 W
IT14_0296_65	Pheidole embolopyx	IT14-0296-65	French Guiana: Maripa-Soula; Itoupe	750 m	3.01576 N 53.08743 W
IT14_0297_104	Apterostigma chocoense	IT14-0297-104	French Guiana: Maripa-Soula; Itoupe	750 m	3.01576 N 53.08743 W
IT14_0300_80	Prionopelta amabilis	IT14-0300-80	French Guiana: Maripa-Soula; Itoupe	750 m	3.01576 N 53.08743 W
IT14_0302_110	Solenopsis sp.01	IT14-0302-110	French Guiana: Maripa-Soula; Itoupe	750 m	3.01576 N 53.08743 W
IT14_0306_56	Strumigenys trinidadensis	IT14-0306-56	French Guiana: Maripa-Soula; Itoupe	750 m	3.01576 N 53.08743 W
IT14_0311_48	Prionopelta amabilis	IT14-0311-48	French Guiana: Maripa-Soula; Itoupe	750 m	3.01576 N 53.08743 W
IT14_0411_03	Pachycondyla harpax	IT14-0411-03	French Guiana: Maripa-Soula; Itoupe	596 m	3.0226 N 53.09705 W
IT14_0416_15	Pachycondyla harpax	IT14-0416-15	French Guiana: Maripa-Soula; Itoupe	596 m	3.0226 N 53.09705 W
IT14_0417_21	Pachycondyla harpax	IT14-0417-21	French Guiana: Maripa-Soula; Itoupe	596 m	3.0226 N 53.09705 W
IT14_0421_21	Strumigenys smithii	IT14-0421-21	French Guiana: Maripa-Soula; Itoupe	577 m	3.03294 N 53.09624 W
IT14_0423_88	Solenopsis sp.01	IT14-0423-88	French Guiana: Maripa-Soula; Itoupe	577 m	3.03294 N 53.09624 W
IT14_0427_45	Pheidole longiscapa	IT14-0427-45	French Guiana: Maripa-Soula; Itoupe	577 m	3.03294 N 53.09624 W
IT14_0428_39	Hypoponera sp.IT14.01	IT14-0428-39	French Guiana: Maripa-Soula; Itoupe	577 m	3.03294 N 53.09624 W
IT14_0428_52	Pheidole longiscapa	IT14-0428-52	French Guiana: Maripa-Soula; Itoupe	577 m	3.03294 N 53.09624 W
IT14_0430_29	Apterostigma acre	IT14-0430-29	French Guiana: Maripa-Soula; Itoupe	577 m	3.03294 N 53.09624 W
IT14_0430_38	Solenopsis sp.15	IT14-0430-38	French Guiana: Maripa-Soula; Itoupe	577 m	3.03294 N 53.09624 W
IT14_0435_69	Solenopsis sp.24	IT14-0435-69	French Guiana: Maripa-Soula; Itoupe	577 m	3.03294 N 53.09624 W
IT14_0436_15	Solenopsis sp.15	IT14-0436-15	French Guiana: Maripa-Soula; Itoupe	577 m	3.03294 N 53.09624 W
IT14_0440_30	Odontomachus laticeps	IT14-0440-30	French Guiana: Maripa-Soula; Itoupe	577 m	3.03294 N 53.09624 W
IT14_0444_16	Sericomyrmex bondari	IT14-0444-16	French Guiana: Maripa-Soula; Itoupe	577 m	3.03294 N 53.09624 W
IT14_0552_22	Solenopsis sp.15	IT14-0552-22	French Guiana: Maripa-Soula; Itoupe	631 m	3.01262 N 53.09963 W
IT14_0554_19	Solenopsis sp.13	IT14-0554-19	French Guiana: Maripa-Soula; Itoupe	631 m	3.01262 N 53.09963 W
IT14_0557_22	Solenopsis sp.15	IT14-0557-22	French Guiana: Maripa-Soula; Itoupe	631 m	3.01262 N 53.09963 W
IT14_0558_24	Solenopsis sp.15	IT14-0558-24	French Guiana: Maripa-Soula; Itoupe	631 m	3.01262 N 53.09963 W
IT14_0559_17	Solenopsis sp.01	IT14-0559-17	French Guiana: Maripa-Soula; Itoupe	631 m	3.01262 N 53.09963 W
IT14_0559_18	Solenopsis sp.13	IT14-0559-18	French Guiana: Maripa-Soula; Itoupe	631 m	3.01262 N 53.09963 W
IT14_0566_21	Hypoponera sp.IT14.02	IT14-0566-21	French Guiana: Maripa-Soula; Itoupe	631 m	3.01262 N 53.09963 W
IT14_0567_22	Hypoponera sp.IT14.02	IT14-0567-22	French Guiana: Maripa-Soula; Itoupe	631 m	3.01262 N 53.09963 W
IT14_0567_32	Solenopsis sp.13	IT14-0567-32	French Guiana: Maripa-Soula; Itoupe	631 m	3.01262 N 53.09963 W
IT14_0569_24	Solenopsis sp.15	IT14-0569-24	French Guiana: Maripa-Soula; Itoupe	631 m	3.01262 N 53.09963 W
IT14_0781_47	Solenopsis bicolor	IT14-0781-47	French Guiana: Maripa-Soula; Itoupe	529 m	3.02197 N 53.10632 W
IT14_0781_49	Solenopsis sp.11	IT14-0781-49	French Guiana: Maripa-Soula; Itoupe	529 m	3.02197 N 53.10632 W
IT14_0782_38	Prionopelta dubia	IT14-0782-38	French Guiana: Maripa-Soula; Itoupe	529 m	3.02197 N 53.10632 W
IT14_0783_41	Solenopsis sp.17	IT14-0783-41	French Guiana: Maripa-Soula; Itoupe	529 m	3.02197 N 53.10632 W
IT14_0783_42	Solenopsis bicolor	IT14-0783-42	French Guiana: Maripa-Soula; Itoupe	529 m	3.02197 N 53.10632 W
IT14_0783_45	Solenopsis sp.11	IT14-0783-45	French Guiana: Maripa-Soula; Itoupe	529 m	3.02197 N 53.10632 W
IT14_0784_38	Apterostigma acre	IT14-0784-38	French Guiana: Maripa-Soula; Itoupe	529 m	3.02197 N 53.10632 W
IT14_0785_77	Solenopsis sp.15	IT14-0785-77	French Guiana: Maripa-Soula; Itoupe	529 m	3.02197 N 53.10632 W
IT14_0785_78	Solenopsis sp.11	IT14-0785-78	French Guiana: Maripa-Soula; Itoupe	529 m	3.02197 N 53.10632 W
IT14_0787_55	Solenopsis sp.11	IT14-0787-55	French Guiana: Maripa-Soula; Itoupe	529 m	3.02197 N 53.10632 W
IT14_0788_45	Solenopsis sp.11	IT14-0788-45	French Guiana: Maripa-Soula; Itoupe	529 m	3.02197 N 53.10632 W
IT14_0789_106	Solenopsis sp.13	IT14-0789-106	French Guiana: Maripa-Soula; Itoupe	529 m	3.02197 N 53.10632 W
IT14_0789_107	Solenopsis sp.11	IT14-0789-107	French Guiana: Maripa-Soula; Itoupe	529 m	3.02197 N 53.10632 W
IT14_0791_68	Strumigenys trudifera	IT14-0791-68	French Guiana: Maripa-Soula; Itoupe	529 m	3.02197 N 53.10632 W
IT14_0791_71	Apterostigma pilosum	IT14-0791-71	French Guiana: Maripa-Soula; Itoupe	529 m	3.02197 N 53.10632 W
IT14_0791_81	Rhopalothrix sp.JTL014	IT14-0791-81	French Guiana: Maripa-Soula; Itoupe	529 m	3.02197 N 53.10632 W
IT14_0793_51	Solenopsis sp.17	IT14-0793-51	French Guiana: Maripa-Soula; Itoupe	529 m	3.02197 N 53.10632 W
IT14_0794_36	Hypoponera sp.IT14.05	IT14-0794-36	French Guiana: Maripa-Soula; Itoupe	529 m	3.02197 N 53.10632 W
IT14_0794_42	Strumigenys elongata	IT14-0794-42	French Guiana: Maripa-Soula; Itoupe	529 m	3.02197 N 53.10632 W
IT14_0796_63	Hypoponera sp.IT14.05	IT14-0796-63	French Guiana: Maripa-Soula; Itoupe	529 m	3.02197 N 53.10632 W
IT14_0797_41	Solenopsis bicolor	IT14-0797-41	French Guiana: Maripa-Soula; Itoupe	529 m	3.02197 N 53.10632 W
IT14_0797_43	Solenopsis sp.11	IT14-0797-43	French Guiana: Maripa-Soula; Itoupe	529 m	3.02197 N 53.10632 W
IT14_0798_30	Pheidole embolopyx	IT14-0798-30	French Guiana: Maripa-Soula; Itoupe	529 m	3.02197 N 53.10632 W
IT14_0798_45	Carebara sp.KW14.01	IT14-0798-45	French Guiana: Maripa-Soula; Itoupe	529 m	3.02197 N 53.10632 W
IT14_0799_47	Solenopsis sp.17	IT14-0799-47	French Guiana: Maripa-Soula; Itoupe	529 m	3.02197 N 53.10632 W
IT14_0799_50	Solenopsis sp.24	IT14-0799-50	French Guiana: Maripa-Soula; Itoupe	529 m	3.02197 N 53.10632 W
IT14_0801_20	Leptogenys sp.05.FGSGt	IT14-0801-20	French Guiana: Maripa-Soula; Itoupe	521 m	3.03409 N 53.10521 W
IT14_0801_33	Camponotus linnaei	IT14-0801-33	French Guiana: Maripa-Soula; Itoupe	521 m	3.03409 N 53.10521 W
IT14_0802_71	Strumigenys villiersi	IT14-0802-71	French Guiana: Maripa-Soula; Itoupe	521 m	3.03409 N 53.10521 W
IT14_0802_82	Solenopsis sp.15	IT14-0802-82	French Guiana: Maripa-Soula; Itoupe	521 m	3.03409 N 53.10521 W
IT14_0805_44	Solenopsis sp.17	IT14-0805-44	French Guiana: Maripa-Soula; Itoupe	521 m	3.03409 N 53.10521 W
IT14_0808_50	Solenopsis sp.01	IT14-0808-50	French Guiana: Maripa-Soula; Itoupe	521 m	3.03409 N 53.10521 W
IT14_0808_51	Solenopsis sp.15	IT14-0808-51	French Guiana: Maripa-Soula; Itoupe	521 m	3.03409 N 53.10521 W
IT14_0808_53	Solenopsis sp.13	IT14-0808-53	French Guiana: Maripa-Soula; Itoupe	521 m	3.03409 N 53.10521 W
IT14_0809_86	Strumigenys beebei	IT14-0809-86	French Guiana: Maripa-Soula; Itoupe	521 m	3.03409 N 53.10521 W
IT14_0811_14	Solenopsis sp.03	IT14-0811-14	French Guiana: Maripa-Soula; Itoupe	521 m	3.03409 N 53.10521 W
IT14_0812_103	Hypoponera sp.IT14.02	IT14-0812-103	French Guiana: Maripa-Soula; Itoupe	521 m	3.03409 N 53.10521 W
IT14_0812_94	Apterostigma chocoense	IT14-0812-94	French Guiana: Maripa-Soula; Itoupe	521 m	3.03409 N 53.10521 W
IT14_0812_99	Rogeria scobinata	IT14-0812-99	French Guiana: Maripa-Soula; Itoupe	521 m	3.03409 N 53.10521 W
IT14_0813_56	Strumigenys auctidens	IT14-0813-56	French Guiana: Maripa-Soula; Itoupe	521 m	3.03409 N 53.10521 W
IT14_0813_67	Solenopsis sp.03	IT14-0813-67	French Guiana: Maripa-Soula; Itoupe	521 m	3.03409 N 53.10521 W
IT14_0813_68	Solenopsis sp.15	IT14-0813-68	French Guiana: Maripa-Soula; Itoupe	521 m	3.03409 N 53.10521 W
IT14_0814_63	Hypoponera sp.IT14.01	IT14-0814-63	French Guiana: Maripa-Soula; Itoupe	521 m	3.03409 N 53.10521 W
IT14_0814_66	Apterostigma pilosum	IT14-0814-66	French Guiana: Maripa-Soula; Itoupe	521 m	3.03409 N 53.10521 W
IT14_0814_78	Solenopsis sp.01	IT14-0814-78	French Guiana: Maripa-Soula; Itoupe	521 m	3.03409 N 53.10521 W
IT14_0814_79	Solenopsis sp.15	IT14-0814-79	French Guiana: Maripa-Soula; Itoupe	521 m	3.03409 N 53.10521 W
IT14_0815_86	Apterostigma acre	IT14-0815-86	French Guiana: Maripa-Soula; Itoupe	521 m	3.03409 N 53.10521 W
IT14_0817_63	Solenopsis sp.13	IT14-0817-63	French Guiana: Maripa-Soula; Itoupe	521 m	3.03409 N 53.10521 W
IT14_0818_45	Pachycondyla harpax	IT14-0818-45	French Guiana: Maripa-Soula; Itoupe	521 m	3.03409 N 53.10521 W
IT14_0818_55	Rogeria scobinata	IT14-0818-55	French Guiana: Maripa-Soula; Itoupe	521 m	3.03409 N 53.10521 W
IT14_0818_64	Solenopsis sp.17	IT14-0818-64	French Guiana: Maripa-Soula; Itoupe	521 m	3.03409 N 53.10521 W
IT14_0819_31	Strumigenys perparva	IT14-0819-31	French Guiana: Maripa-Soula; Itoupe	521 m	3.03409 N 53.10521 W
IT14_0819_39	Rogeria micromma	IT14-0819-39	French Guiana: Maripa-Soula; Itoupe	521 m	3.03409 N 53.10521 W
IT14_0820_93	Apterostigma pilosum	IT14-0820-93	French Guiana: Maripa-Soula; Itoupe	521 m	3.03409 N 53.10521 W
IT14_0951_10	Pheidole longiseta	IT14-0951-10	French Guiana: Saul; Itoupe	529 m	3.01717 N 53.10754 W
IT14_0952_17	Solenopsis sp.23	IT14-0952-17	French Guiana: Saul; Itoupe	529 m	3.01717 N 53.10754 W
IT14_0954_27	Crematogaster sotobosque	IT14-0954-27	French Guiana: Saul; Itoupe	529 m	3.01717 N 53.10754 W
IT14_0956_13	Prionopelta dubia	IT14-0956-13	French Guiana: Saul; Itoupe	529 m	3.01717 N 53.10754 W
IT14_0957_33	Octostruma obtusidens	IT14-0957-33	French Guiana: Saul; Itoupe	529 m	3.01717 N 53.10754 W
IT14_0958_32	Solenopsis sp.13	IT14-0958-32	French Guiana: Saul; Itoupe	529 m	3.01717 N 53.10754 W
IT14_0958_34	Carebara sp.KW14.01	IT14-0958-34	French Guiana: Saul; Itoupe	529 m	3.01717 N 53.10754 W
IT14_0962_25	Megalomyrmex balzani	IT14-0962-25	French Guiana: Saul; Itoupe	529 m	3.01717 N 53.10754 W
IT14_0962_30	Octostruma obtusidens	IT14-0962-30	French Guiana: Saul; Itoupe	529 m	3.01717 N 53.10754 W
IT14_0963_31	Solenopsis bicolor	IT14-0963-31	French Guiana: Saul; Itoupe	529 m	3.01717 N 53.10754 W
IT14_0964_62	Strumigenys trudifera	IT14-0964-62	French Guiana: Saul; Itoupe	529 m	3.01717 N 53.10754 W
IT14_0964_73	Crematogaster brasiliensis	IT14-0964-73	French Guiana: Saul; Itoupe	529 m	3.01717 N 53.10754 W
IT14_0965_77	Solenopsis sp.13	IT14-0965-77	French Guiana: Saul; Itoupe	529 m	3.01717 N 53.10754 W
IT14_0965_79	Solenopsis sp.15	IT14-0965-79	French Guiana: Saul; Itoupe	529 m	3.01717 N 53.10754 W
IT14_0967_64	Solenopsis sp.15	IT14-0967-64	French Guiana: Saul; Itoupe	529 m	3.01717 N 53.10754 W
IT14_0969_115	Hypoponera sp.IT14.05	IT14-0969-115	French Guiana: Saul; Itoupe	529 m	3.01717 N 53.10754 W
IT14_0969_128	Solenopsis sp.15	IT14-0969-128	French Guiana: Saul; Itoupe	529 m	3.01717 N 53.10754 W
IT14_0969_129	Solenopsis sp.24	IT14-0969-129	French Guiana: Saul; Itoupe	529 m	3.01717 N 53.10754 W
IT14_0982_13	Megalomyrmex balzani	IT14-0982-13	French Guiana: Saul; Itoupe	529 m	3.01717 N 53.10754 W
IT14_1002_31	Pheidole sp.IT14.01	IT14-1002-31	French Guiana: Maripa-Soula; Itoupe	529 m	3.02197 N 53.10632 W
IT14_1006_13	Apterostigma acre	IT14-1006-13	French Guiana: Maripa-Soula; Itoupe	529 m	3.02197 N 53.10632 W
KW14_0063_01	Pheidole nitella	KW14-0063-01	French Guiana: Regina; Kaw	221 m	4.60819 N 52.28029 W
KW14_0063_04	Pheidole astur	KW14-0063-04	French Guiana: Regina; Kaw	221 m	4.60819 N 52.28029 W
KW14_0063_05	Pheidole deima	KW14-0063-05	French Guiana: Regina; Kaw	221 m	4.60819 N 52.28029 W
KW14_0065_01	Pheidole gp.tristis.sp.C	KW14-0065-01	French Guiana: Regina; Kaw	221 m	4.60819 N 52.28029 W
KW14_0066_12	Apterostigma auriculatum	KW14-0066-12	French Guiana: Regina; Kaw	221 m	4.60819 N 52.28029 W
KW14_0067_05	Solenopsis sp.15	KW14-0067-05	French Guiana: Regina; Kaw	221 m	4.60819 N 52.28029 W
KW14_0067_06	Sericomyrmex bondari	KW14-0067-06	French Guiana: Regina; Kaw	221 m	4.60819 N 52.28029 W
KW14_0070_05	Pheidole vorax	KW14-0070-05	French Guiana: Regina; Kaw	221 m	4.60819 N 52.28029 W
KW14_0070_06	Pheidole cataractae	KW14-0070-06	French Guiana: Regina; Kaw	221 m	4.60819 N 52.28029 W
KW14_0073_14	Pheidole gp.fallax.sp.F	KW14-0073-14	French Guiana: Regina; Kaw	221 m	4.60819 N 52.28029 W
KW14_0074_11	Pheidole astur	KW14-0074-11	French Guiana: Regina; Kaw	221 m	4.60819 N 52.28029 W
KW14_0075_10	Pheidole sagax	KW14-0075-10	French Guiana: Regina; Kaw	221 m	4.60819 N 52.28029 W
KW14_0075_11	Pheidole vorax	KW14-0075-11	French Guiana: Regina; Kaw	221 m	4.60819 N 52.28029 W
KW14_0077_13	Odontomachus biumbonatus	KW14-0077-13	French Guiana: Regina; Kaw	221 m	4.60819 N 52.28029 W
KW14_0078_19	Pheidole nitella	KW14-0078-19	French Guiana: Regina; Kaw	221 m	4.60819 N 52.28029 W
KW14_0080_16	Gnamptogenys horni	KW14-0080-16	French Guiana: Regina; Kaw	221 m	4.60819 N 52.28029 W
KW14_0081_01	Pheidole gp.tristis.sp.C	KW14-0081-01	French Guiana: Regina; Kaw	282 m	4.55718 N 52.20976 W
KW14_0082_18	Camponotus Tanaemyrmex.sp.2	KW14-0082-18	French Guiana: Regina; Kaw	282 m	4.55718 N 52.20976 W
KW14_0084_15	Pheidole aripoensis	KW14-0084-15	French Guiana: Regina; Kaw	282 m	4.55718 N 52.20976 W
KW14_0085_10	Paratrachymyrmex mandibularis	KW14-0085-10	French Guiana: Regina; Kaw	282 m	4.55718 N 52.20976 W
KW14_0087_24	Pheidole sagax	KW14-0087-24	French Guiana: Regina; Kaw	282 m	4.55718 N 52.20976 W
KW14_0087_26	Pheidole vorax	KW14-0087-26	French Guiana: Regina; Kaw	282 m	4.55718 N 52.20976 W
KW14_0091_14	Pheidole longiseta	KW14-0091-14	French Guiana: Regina; Kaw	282 m	4.55718 N 52.20976 W
KW14_0091_15	Pheidole gp.fallax.sp.D	KW14-0091-15	French Guiana: Regina; Kaw	282 m	4.55718 N 52.20976 W
KW14_0094_06	Pheidole nitella	KW14-0094-06	French Guiana: Regina; Kaw	282 m	4.55718 N 52.20976 W
KW14_0096_09	Pheidole scolioceps	KW14-0096-09	French Guiana: Regina; Kaw	282 m	4.55718 N 52.20976 W
KW14_0100_13	Pheidole nr.fimbriata.sp.A	KW14-0100-13	French Guiana: Regina; Kaw	282 m	4.55718 N 52.20976 W
KW14_0101_16	Pheidole lovejoyi	KW14-0101-16	French Guiana: Regina; Kaw	254 m	4.5681 N 52.17843 W
KW14_0102_06	Pheidole subarmata	KW14-0102-06	French Guiana: Regina; Kaw	254 m	4.5681 N 52.17843 W
KW14_0102_09	Sericomyrmex mayri	KW14-0102-09	French Guiana: Regina; Kaw	254 m	4.5681 N 52.17843 W
KW14_0103_03	Pheidole gp.fallax.sp.F	KW14-0103-03	French Guiana: Regina; Kaw	254 m	4.5681 N 52.17843 W
KW14_0103_04	Sericomyrmex parvulus	KW14-0103-04	French Guiana: Regina; Kaw	254 m	4.5681 N 52.17843 W
KW14_0104_01	Paratrachymyrmex mandibularis	KW14-0104-01	French Guiana: Regina; Kaw	254 m	4.5681 N 52.17843 W
KW14_0105_05	Pheidole lovejoyi	KW14-0105-05	French Guiana: Regina; Kaw	254 m	4.5681 N 52.17843 W
KW14_0108_03	Pheidole subarmata	KW14-0108-03	French Guiana: Regina; Kaw	254 m	4.5681 N 52.17843 W
KW14_0109_06	Pheidole terribilis	KW14-0109-06	French Guiana: Regina; Kaw	254 m	4.5681 N 52.17843 W
KW14_0110_07	Cyphomyrmex peltatus	KW14-0110-07	French Guiana: Regina; Kaw	254 m	4.5681 N 52.17843 W
KW14_0110_14	Pheidole biconstricta	KW14-0110-14	French Guiana: Regina; Kaw	254 m	4.5681 N 52.17843 W
KW14_0113_06	Pheidole nr.fimbriata.sp.A	KW14-0113-06	French Guiana: Regina; Kaw	254 m	4.5681 N 52.17843 W
KW14_0114_02	Pheidole gp.fallax.sp.D	KW14-0114-02	French Guiana: Regina; Kaw	254 m	4.5681 N 52.17843 W
KW14_0114_03	Pheidole scolioceps	KW14-0114-03	French Guiana: Regina; Kaw	254 m	4.5681 N 52.17843 W
KW14_0114_04	Pheidole astur	KW14-0114-04	French Guiana: Regina; Kaw	254 m	4.5681 N 52.17843 W
KW14_0120_02	Pheidole meinertopsis	KW14-0120-02	French Guiana: Regina; Kaw	254 m	4.5681 N 52.17843 W
MI15_0077_26	Hypoponera sp.B	MI15-0077-26	French Guiana: Maripa-Soula; Mitaraka	347 m	2.23362 N 54.44341 W
MI15_0077_28	Crematogaster tenuicula	MI15-0077-28	French Guiana: Maripa-Soula; Mitaraka	347 m	2.23362 N 54.44341 W
MI15_0077_38	Solenopsis sp.15	MI15-0077-38	French Guiana: Maripa-Soula; Mitaraka	347 m	2.23362 N 54.44341 W
MI15_0077_39	Solenopsis sp.24	MI15-0077-39	French Guiana: Maripa-Soula; Mitaraka	347 m	2.23362 N 54.44341 W
MI15_0078_33	Hypoponera sp.B	MI15-0078-33	French Guiana: Maripa-Soula; Mitaraka	347 m	2.23362 N 54.44341 W
MI15_0078_37	Crematogaster tenuicula	MI15-0078-37	French Guiana: Maripa-Soula; Mitaraka	347 m	2.23362 N 54.44341 W
MI15_0078_41	Strumigenys denticulata	MI15-0078-41	French Guiana: Maripa-Soula; Mitaraka	347 m	2.23362 N 54.44341 W
MI15_0078_45	Solenopsis bicolor	MI15-0078-45	French Guiana: Maripa-Soula; Mitaraka	347 m	2.23362 N 54.44341 W
MI15_0078_46	Solenopsis sp.15	MI15-0078-46	French Guiana: Maripa-Soula; Mitaraka	347 m	2.23362 N 54.44341 W
MI15_0078_47	Solenopsis sp.15	MI15-0078-47	French Guiana: Maripa-Soula; Mitaraka	347 m	2.23362 N 54.44341 W
MI15_0079_11	Holcoponera moelleri	MI15-0079-11	French Guiana: Maripa-Soula; Mitaraka	347 m	2.23362 N 54.44341 W
MI15_0079_13	Hypoponera sp.B	MI15-0079-13	French Guiana: Maripa-Soula; Mitaraka	347 m	2.23362 N 54.44341 W
MI15_0079_16	Octostruma betschi	MI15-0079-16	French Guiana: Maripa-Soula; Mitaraka	347 m	2.23362 N 54.44341 W
MI15_0079_18	Strumigenys denticulata	MI15-0079-18	French Guiana: Maripa-Soula; Mitaraka	347 m	2.23362 N 54.44341 W
MI15_0079_19	Strumigenys subedentata	MI15-0079-19	French Guiana: Maripa-Soula; Mitaraka	347 m	2.23362 N 54.44341 W
MI15_0079_22	Pheidole meinertopsis	MI15-0079-22	French Guiana: Maripa-Soula; Mitaraka	347 m	2.23362 N 54.44341 W
MI15_0079_25	Wasmannia auropunctata	MI15-0079-25	French Guiana: Maripa-Soula; Mitaraka	347 m	2.23362 N 54.44341 W
MI15_0079_26	Solenopsis sp.24	MI15-0079-26	French Guiana: Maripa-Soula; Mitaraka	347 m	2.23362 N 54.44341 W
MI15_0079_27	Solenopsis sp.15	MI15-0079-27	French Guiana: Maripa-Soula; Mitaraka	347 m	2.23362 N 54.44341 W
MI15_0080_10	Hypoponera sp.IT14.02	MI15-0080-10	French Guiana: Maripa-Soula; Mitaraka	347 m	2.23362 N 54.44341 W
MI15_0080_13	Octostruma betschi	MI15-0080-13	French Guiana: Maripa-Soula; Mitaraka	347 m	2.23362 N 54.44341 W
MI15_0080_17	Strumigenys denticulata	MI15-0080-17	French Guiana: Maripa-Soula; Mitaraka	347 m	2.23362 N 54.44341 W
MI15_0080_20	Ochetomyrmex neopolitus	MI15-0080-20	French Guiana: Maripa-Soula; Mitaraka	347 m	2.23362 N 54.44341 W
MI15_0080_22	Pheidole meinertopsis	MI15-0080-22	French Guiana: Maripa-Soula; Mitaraka	347 m	2.23362 N 54.44341 W
MI15_0080_24	Solenopsis sp.13	MI15-0080-24	French Guiana: Maripa-Soula; Mitaraka	347 m	2.23362 N 54.44341 W
MI15_0080_26	Solenopsis sp.15	MI15-0080-26	French Guiana: Maripa-Soula; Mitaraka	347 m	2.23362 N 54.44341 W
MI15_0081_22	Megalomyrmex sp.IT14.01	MI15-0081-22	French Guiana: Maripa-Soula; Mitaraka	347 m	2.23362 N 54.44341 W
MI15_0081_34	Solenopsis sp.24	MI15-0081-34	French Guiana: Maripa-Soula; Mitaraka	347 m	2.23362 N 54.44341 W
MI15_0082_37	Crematogaster sotobosque	MI15-0082-37	French Guiana: Maripa-Soula; Mitaraka	347 m	2.23362 N 54.44341 W
MI15_0082_39	Strumigenys denticulata	MI15-0082-39	French Guiana: Maripa-Soula; Mitaraka	347 m	2.23362 N 54.44341 W
MI15_0082_49	Pheidole neoschultzi	MI15-0082-49	French Guiana: Maripa-Soula; Mitaraka	347 m	2.23362 N 54.44341 W
MI15_0082_52	Solenopsis sp.11	MI15-0082-52	French Guiana: Maripa-Soula; Mitaraka	347 m	2.23362 N 54.44341 W
MI15_0083_32	Hypoponera sp.B	MI15-0083-32	French Guiana: Maripa-Soula; Mitaraka	347 m	2.23362 N 54.44341 W
MI15_0083_37	Octostruma betschi	MI15-0083-37	French Guiana: Maripa-Soula; Mitaraka	347 m	2.23362 N 54.44341 W
MI15_0083_43	Pheidole allarmata	MI15-0083-43	French Guiana: Maripa-Soula; Mitaraka	347 m	2.23362 N 54.44341 W
MI15_0083_44	Solenopsis bicolor	MI15-0083-44	French Guiana: Maripa-Soula; Mitaraka	347 m	2.23362 N 54.44341 W
MI15_0083_47	Solenopsis sp.24	MI15-0083-47	French Guiana: Maripa-Soula; Mitaraka	347 m	2.23362 N 54.44341 W
MI15_0084_64	Hypoponera sp.IT14.02	MI15-0084-64	French Guiana: Maripa-Soula; Mitaraka	347 m	2.23362 N 54.44341 W
MI15_0084_69	Wasmannia auropunctata	MI15-0084-69	French Guiana: Maripa-Soula; Mitaraka	347 m	2.23362 N 54.44341 W
MI15_0084_71	Pheidole midas	MI15-0084-71	French Guiana: Maripa-Soula; Mitaraka	347 m	2.23362 N 54.44341 W
MI15_0084_72	Pheidole pholeops	MI15-0084-72	French Guiana: Maripa-Soula; Mitaraka	347 m	2.23362 N 54.44341 W
MI15_0084_74	Strumigenys denticulata	MI15-0084-74	French Guiana: Maripa-Soula; Mitaraka	347 m	2.23362 N 54.44341 W
MI15_0084_78	Solenopsis sp.15	MI15-0084-78	French Guiana: Maripa-Soula; Mitaraka	347 m	2.23362 N 54.44341 W
MI15_0084_79	Solenopsis sp.24	MI15-0084-79	French Guiana: Maripa-Soula; Mitaraka	347 m	2.23362 N 54.44341 W
MI15_0084_81	Solenopsis sp.24	MI15-0084-81	French Guiana: Maripa-Soula; Mitaraka	347 m	2.23362 N 54.44341 W
MI15_0085_25	Megalomyrmex sp.IT14.01	MI15-0085-25	French Guiana: Maripa-Soula; Mitaraka	347 m	2.23362 N 54.44341 W
MI15_0085_26	Strumigenys denticulata	MI15-0085-26	French Guiana: Maripa-Soula; Mitaraka	347 m	2.23362 N 54.44341 W
MI15_0085_30	Rogeria germaini	MI15-0085-30	French Guiana: Maripa-Soula; Mitaraka	347 m	2.23362 N 54.44341 W
MI15_0085_40	Solenopsis sp.24	MI15-0085-40	French Guiana: Maripa-Soula; Mitaraka	347 m	2.23362 N 54.44341 W
MI15_0085_41	Solenopsis sp.15	MI15-0085-41	French Guiana: Maripa-Soula; Mitaraka	347 m	2.23362 N 54.44341 W
MI15_0086_19	Hypoponera sp.IT14.05	MI15-0086-19	French Guiana: Maripa-Soula; Mitaraka	347 m	2.23362 N 54.44341 W
MI15_0086_24	Crematogaster tenuicula	MI15-0086-24	French Guiana: Maripa-Soula; Mitaraka	347 m	2.23362 N 54.44341 W
MI15_0086_26	Strumigenys denticulata	MI15-0086-26	French Guiana: Maripa-Soula; Mitaraka	347 m	2.23362 N 54.44341 W
MI15_0086_27	Strumigenys subedentata	MI15-0086-27	French Guiana: Maripa-Soula; Mitaraka	347 m	2.23362 N 54.44341 W
MI15_0086_33	Pheidole pedana	MI15-0086-33	French Guiana: Maripa-Soula; Mitaraka	347 m	2.23362 N 54.44341 W
MI15_0086_34	Wasmannia auropunctata	MI15-0086-34	French Guiana: Maripa-Soula; Mitaraka	347 m	2.23362 N 54.44341 W
MI15_0086_35	Solenopsis sp.15	MI15-0086-35	French Guiana: Maripa-Soula; Mitaraka	347 m	2.23362 N 54.44341 W
MI15_0087_33	Dolichoderus imitator	MI15-0087-33	French Guiana: Maripa-Soula; Mitaraka	347 m	2.23362 N 54.44341 W
MI15_0087_37	Hypoponera sp.IT14.02	MI15-0087-37	French Guiana: Maripa-Soula; Mitaraka	347 m	2.23362 N 54.44341 W
MI15_0087_41	Crematogaster tenuicula	MI15-0087-41	French Guiana: Maripa-Soula; Mitaraka	347 m	2.23362 N 54.44341 W
MI15_0087_44	Strumigenys denticulata	MI15-0087-44	French Guiana: Maripa-Soula; Mitaraka	347 m	2.23362 N 54.44341 W
MI15_0087_47	Pheidole nitella	MI15-0087-47	French Guiana: Maripa-Soula; Mitaraka	347 m	2.23362 N 54.44341 W
MI15_0087_48	Pheidole pedana	MI15-0087-48	French Guiana: Maripa-Soula; Mitaraka	347 m	2.23362 N 54.44341 W
MI15_0087_49	Pheidole neoschultzi	MI15-0087-49	French Guiana: Maripa-Soula; Mitaraka	347 m	2.23362 N 54.44341 W
MI15_0087_50	Solenopsis sp.17	MI15-0087-50	French Guiana: Maripa-Soula; Mitaraka	347 m	2.23362 N 54.44341 W
MI15_0087_54	Solenopsis sp.24	MI15-0087-54	French Guiana: Maripa-Soula; Mitaraka	347 m	2.23362 N 54.44341 W
MI15_0088_21	Hylomyrma immanis	MI15-0088-21	French Guiana: Maripa-Soula; Mitaraka	347 m	2.23362 N 54.44341 W
MI15_0088_24	Gnamptogenys interrupta	MI15-0088-24	French Guiana: Maripa-Soula; Mitaraka	347 m	2.23362 N 54.44341 W
MI15_0088_26	Hypoponera sp.B	MI15-0088-26	French Guiana: Maripa-Soula; Mitaraka	347 m	2.23362 N 54.44341 W
MI15_0088_30	Octostruma betschi	MI15-0088-30	French Guiana: Maripa-Soula; Mitaraka	347 m	2.23362 N 54.44341 W
MI15_0088_31	Crematogaster tenuicula	MI15-0088-31	French Guiana: Maripa-Soula; Mitaraka	347 m	2.23362 N 54.44341 W
MI15_0088_33	Pheidole midas	MI15-0088-33	French Guiana: Maripa-Soula; Mitaraka	347 m	2.23362 N 54.44341 W
MI15_0088_40	Solenopsis sp.24	MI15-0088-40	French Guiana: Maripa-Soula; Mitaraka	347 m	2.23362 N 54.44341 W
MI15_0089_56	Solenopsis sp.15	MI15-0089-56	French Guiana: Maripa-Soula; Mitaraka	347 m	2.23362 N 54.44341 W
MI15_0090_37	Hypoponera sp.IT14.02	MI15-0090-37	French Guiana: Maripa-Soula; Mitaraka	347 m	2.23362 N 54.44341 W
MI15_0090_43	Strumigenys denticulata	MI15-0090-43	French Guiana: Maripa-Soula; Mitaraka	347 m	2.23362 N 54.44341 W
MI15_0090_44	Strumigenys subedentata	MI15-0090-44	French Guiana: Maripa-Soula; Mitaraka	347 m	2.23362 N 54.44341 W
MI15_0090_48	Crematogaster tenuicula	MI15-0090-48	French Guiana: Maripa-Soula; Mitaraka	347 m	2.23362 N 54.44341 W
MI15_0090_49	Solenopsis bicolor	MI15-0090-49	French Guiana: Maripa-Soula; Mitaraka	347 m	2.23362 N 54.44341 W
MI15_0090_50	Solenopsis sp.15	MI15-0090-50	French Guiana: Maripa-Soula; Mitaraka	347 m	2.23362 N 54.44341 W
MI15_0090_51	Solenopsis sp.15	MI15-0090-51	French Guiana: Maripa-Soula; Mitaraka	347 m	2.23362 N 54.44341 W
MI15_0091_24	Hypoponera sp.B	MI15-0091-24	French Guiana: Maripa-Soula; Mitaraka	347 m	2.23362 N 54.44341 W
MI15_0091_25	Strumigenys denticulata	MI15-0091-25	French Guiana: Maripa-Soula; Mitaraka	347 m	2.23362 N 54.44341 W
MI15_0091_33	Pheidole flavens	MI15-0091-33	French Guiana: Maripa-Soula; Mitaraka	347 m	2.23362 N 54.44341 W
MI15_0091_35	Solenopsis sp.15	MI15-0091-35	French Guiana: Maripa-Soula; Mitaraka	347 m	2.23362 N 54.44341 W
MI15_0091_36	Solenopsis sp.24	MI15-0091-36	French Guiana: Maripa-Soula; Mitaraka	347 m	2.23362 N 54.44341 W
MI15_0091_37	Solenopsis sp.15	MI15-0091-37	French Guiana: Maripa-Soula; Mitaraka	347 m	2.23362 N 54.44341 W
MI15_0092_18	Hypoponera sp.B	MI15-0092-18	French Guiana: Maripa-Soula; Mitaraka	347 m	2.23362 N 54.44341 W
MI15_0092_21	Crematogaster tenuicula	MI15-0092-21	French Guiana: Maripa-Soula; Mitaraka	347 m	2.23362 N 54.44341 W
MI15_0092_22	Strumigenys denticulata	MI15-0092-22	French Guiana: Maripa-Soula; Mitaraka	347 m	2.23362 N 54.44341 W
MI15_0092_23	Strumigenys perparva	MI15-0092-23	French Guiana: Maripa-Soula; Mitaraka	347 m	2.23362 N 54.44341 W
MI15_0092_24	Pheidole allarmata	MI15-0092-24	French Guiana: Maripa-Soula; Mitaraka	347 m	2.23362 N 54.44341 W
MI15_0092_26	Pheidole neoschultzi	MI15-0092-26	French Guiana: Maripa-Soula; Mitaraka	347 m	2.23362 N 54.44341 W
MI15_0092_30	Solenopsis sp.13	MI15-0092-30	French Guiana: Maripa-Soula; Mitaraka	347 m	2.23362 N 54.44341 W
MI15_0092_31	Solenopsis sp.15	MI15-0092-31	French Guiana: Maripa-Soula; Mitaraka	347 m	2.23362 N 54.44341 W
MI15_0093_33	Hypoponera sp.B	MI15-0093-33	French Guiana: Maripa-Soula; Mitaraka	347 m	2.23362 N 54.44341 W
MI15_0093_35	Apterostigma pilosum	MI15-0093-35	French Guiana: Maripa-Soula; Mitaraka	347 m	2.23362 N 54.44341 W
MI15_0093_40	Rogeria scobinata	MI15-0093-40	French Guiana: Maripa-Soula; Mitaraka	347 m	2.23362 N 54.44341 W
MI15_0093_42	Strumigenys denticulata	MI15-0093-42	French Guiana: Maripa-Soula; Mitaraka	347 m	2.23362 N 54.44341 W
MI15_0093_43	Crematogaster tenuicula	MI15-0093-43	French Guiana: Maripa-Soula; Mitaraka	347 m	2.23362 N 54.44341 W
MI15_0093_44	Strumigenys beebei	MI15-0093-44	French Guiana: Maripa-Soula; Mitaraka	347 m	2.23362 N 54.44341 W
MI15_0093_45	Pheidole allarmata	MI15-0093-45	French Guiana: Maripa-Soula; Mitaraka	347 m	2.23362 N 54.44341 W
MI15_0093_46	Pheidole nitella	MI15-0093-46	French Guiana: Maripa-Soula; Mitaraka	347 m	2.23362 N 54.44341 W
MI15_0093_49	Solenopsis sp.13	MI15-0093-49	French Guiana: Maripa-Soula; Mitaraka	347 m	2.23362 N 54.44341 W
MI15_0094_42	Hylomyrma immanis	MI15-0094-42	French Guiana: Maripa-Soula; Mitaraka	347 m	2.23362 N 54.44341 W
MI15_0094_45	Crematogaster tenuicula	MI15-0094-45	French Guiana: Maripa-Soula; Mitaraka	347 m	2.23362 N 54.44341 W
MI15_0094_47	Strumigenys denticulata	MI15-0094-47	French Guiana: Maripa-Soula; Mitaraka	347 m	2.23362 N 54.44341 W
MI15_0094_48	Strumigenys inusitata	MI15-0094-48	French Guiana: Maripa-Soula; Mitaraka	347 m	2.23362 N 54.44341 W
MI15_0094_49	Pheidole allarmata	MI15-0094-49	French Guiana: Maripa-Soula; Mitaraka	347 m	2.23362 N 54.44341 W
MI15_0094_52	Solenopsis sp.24	MI15-0094-52	French Guiana: Maripa-Soula; Mitaraka	347 m	2.23362 N 54.44341 W
MI15_0094_54	Solenopsis sp.15	MI15-0094-54	French Guiana: Maripa-Soula; Mitaraka	347 m	2.23362 N 54.44341 W
MI15_0095_24	Hylomyrma immanis	MI15-0095-24	French Guiana: Maripa-Soula; Mitaraka	347 m	2.23362 N 54.44341 W
MI15_0095_25	Mycetomoellerius sp.B	MI15-0095-25	French Guiana: Maripa-Soula; Mitaraka	347 m	2.23362 N 54.44341 W
MI15_0095_26	Crematogaster tenuicula	MI15-0095-26	French Guiana: Maripa-Soula; Mitaraka	347 m	2.23362 N 54.44341 W
MI15_0095_28	Strumigenys denticulata	MI15-0095-28	French Guiana: Maripa-Soula; Mitaraka	347 m	2.23362 N 54.44341 W
MI15_0095_30	Carebara urichi	MI15-0095-30	French Guiana: Maripa-Soula; Mitaraka	347 m	2.23362 N 54.44341 W
MI15_0095_31	Rogeria germaini	MI15-0095-31	French Guiana: Maripa-Soula; Mitaraka	347 m	2.23362 N 54.44341 W
MI15_0095_33	Pheidole nitella	MI15-0095-33	French Guiana: Maripa-Soula; Mitaraka	347 m	2.23362 N 54.44341 W
MI15_0095_35	Solenopsis sp.15	MI15-0095-35	French Guiana: Maripa-Soula; Mitaraka	347 m	2.23362 N 54.44341 W
MI15_0095_37	Solenopsis sp.15	MI15-0095-37	French Guiana: Maripa-Soula; Mitaraka	347 m	2.23362 N 54.44341 W
MI15_0095_38	Solenopsis sp.24	MI15-0095-38	French Guiana: Maripa-Soula; Mitaraka	347 m	2.23362 N 54.44341 W
MI15_0096_18	Hypoponera sp.IT14.02	MI15-0096-18	French Guiana: Maripa-Soula; Mitaraka	347 m	2.23362 N 54.44341 W
MI15_0096_21	Anochetus mayri	MI15-0096-21	French Guiana: Maripa-Soula; Mitaraka	347 m	2.23362 N 54.44341 W
MI15_0096_22	Hylomyrma immanis	MI15-0096-22	French Guiana: Maripa-Soula; Mitaraka	347 m	2.23362 N 54.44341 W
MI15_0096_23	Crematogaster tenuicula	MI15-0096-23	French Guiana: Maripa-Soula; Mitaraka	347 m	2.23362 N 54.44341 W
MI15_0096_24	Octostruma betschi	MI15-0096-24	French Guiana: Maripa-Soula; Mitaraka	347 m	2.23362 N 54.44341 W
MI15_0096_25	Strumigenys denticulata	MI15-0096-25	French Guiana: Maripa-Soula; Mitaraka	347 m	2.23362 N 54.44341 W
MI15_0096_27	Carebara urichi	MI15-0096-27	French Guiana: Maripa-Soula; Mitaraka	347 m	2.23362 N 54.44341 W
MI15_0096_31	Solenopsis sp.24	MI15-0096-31	French Guiana: Maripa-Soula; Mitaraka	347 m	2.23362 N 54.44341 W
MI15_0096_32	Solenopsis sp.15	MI15-0096-32	French Guiana: Maripa-Soula; Mitaraka	347 m	2.23362 N 54.44341 W
MI15_0097_23	Crematogaster tenuicula	MI15-0097-23	French Guiana: Maripa-Soula; Mitaraka	347 m	2.23534 N 54.44457 W
MI15_0097_24	Cyphomyrmex rimosus	MI15-0097-24	French Guiana: Maripa-Soula; Mitaraka	347 m	2.23534 N 54.44457 W
MI15_0097_26	Strumigenys denticulata	MI15-0097-26	French Guiana: Maripa-Soula; Mitaraka	347 m	2.23534 N 54.44457 W
MI15_0097_28	Carebara urichi	MI15-0097-28	French Guiana: Maripa-Soula; Mitaraka	347 m	2.23534 N 54.44457 W
MI15_0097_34	Solenopsis sp.13	MI15-0097-34	French Guiana: Maripa-Soula; Mitaraka	347 m	2.23534 N 54.44457 W
MI15_0098_22	Crematogaster tenuicula	MI15-0098-22	French Guiana: Maripa-Soula; Mitaraka	347 m	2.23534 N 54.44457 W
MI15_0098_24	Pachycondyla harpax	MI15-0098-24	French Guiana: Maripa-Soula; Mitaraka	347 m	2.23534 N 54.44457 W
MI15_0098_28	Apterostigma pilosum	MI15-0098-28	French Guiana: Maripa-Soula; Mitaraka	347 m	2.23534 N 54.44457 W
MI15_0098_29	Cyphomyrmex peltatus	MI15-0098-29	French Guiana: Maripa-Soula; Mitaraka	347 m	2.23534 N 54.44457 W
MI15_0098_30	Acanthognathus brevicornis	MI15-0098-30	French Guiana: Maripa-Soula; Mitaraka	347 m	2.23534 N 54.44457 W
MI15_0098_34	Strumigenys denticulata	MI15-0098-34	French Guiana: Maripa-Soula; Mitaraka	347 m	2.23534 N 54.44457 W
MI15_0098_35	Carebara urichi	MI15-0098-35	French Guiana: Maripa-Soula; Mitaraka	347 m	2.23534 N 54.44457 W
MI15_0098_36	Octostruma betschi	MI15-0098-36	French Guiana: Maripa-Soula; Mitaraka	347 m	2.23534 N 54.44457 W
MI15_0098_39	Pheidole neoschultzi	MI15-0098-39	French Guiana: Maripa-Soula; Mitaraka	347 m	2.23534 N 54.44457 W
MI15_0098_42	Pheidole gp.tristis.sp.D	MI15-0098-42	French Guiana: Maripa-Soula; Mitaraka	347 m	2.23534 N 54.44457 W
MI15_0099_20	Pachycondyla harpax	MI15-0099-20	French Guiana: Maripa-Soula; Mitaraka	347 m	2.23534 N 54.44457 W
MI15_0099_21	Crematogaster tenuicula	MI15-0099-21	French Guiana: Maripa-Soula; Mitaraka	347 m	2.23534 N 54.44457 W
MI15_0099_22	Hypoponera sp.IT14.02	MI15-0099-22	French Guiana: Maripa-Soula; Mitaraka	347 m	2.23534 N 54.44457 W
MI15_0099_33	Pheidole gp.tristis.sp.C	MI15-0099-33	French Guiana: Maripa-Soula; Mitaraka	347 m	2.23534 N 54.44457 W
MI15_0099_34	Pheidole flavens	MI15-0099-34	French Guiana: Maripa-Soula; Mitaraka	347 m	2.23534 N 54.44457 W
MI15_0099_38	Solenopsis sp.15	MI15-0099-38	French Guiana: Maripa-Soula; Mitaraka	347 m	2.23534 N 54.44457 W
MI15_0099_41	Solenopsis sp.11	MI15-0099-41	French Guiana: Maripa-Soula; Mitaraka	347 m	2.23534 N 54.44457 W
MI15_0100_16	Crematogaster tenuicula	MI15-0100-16	French Guiana: Maripa-Soula; Mitaraka	347 m	2.23534 N 54.44457 W
MI15_0100_17	Hypoponera sp.IT14.02	MI15-0100-17	French Guiana: Maripa-Soula; Mitaraka	347 m	2.23534 N 54.44457 W
MI15_0100_19	Apterostigma pilosum	MI15-0100-19	French Guiana: Maripa-Soula; Mitaraka	347 m	2.23534 N 54.44457 W
MI15_0100_22	Strumigenys beebei	MI15-0100-22	French Guiana: Maripa-Soula; Mitaraka	347 m	2.23534 N 54.44457 W
MI15_0100_27	Solenopsis bicolor	MI15-0100-27	French Guiana: Maripa-Soula; Mitaraka	347 m	2.23534 N 54.44457 W
MI15_0101_35	Pachycondyla harpax	MI15-0101-35	French Guiana: Maripa-Soula; Mitaraka	347 m	2.23534 N 54.44457 W
MI15_0101_37	Sericomyrmex parvulus	MI15-0101-37	French Guiana: Maripa-Soula; Mitaraka	347 m	2.23534 N 54.44457 W
MI15_0101_41	Strumigenys denticulata	MI15-0101-41	French Guiana: Maripa-Soula; Mitaraka	347 m	2.23534 N 54.44457 W
MI15_0101_43	Strumigenys beebei	MI15-0101-43	French Guiana: Maripa-Soula; Mitaraka	347 m	2.23534 N 54.44457 W
MI15_0101_44	Megalomyrmex sp.CSG15.01	MI15-0101-44	French Guiana: Maripa-Soula; Mitaraka	347 m	2.23534 N 54.44457 W
MI15_0101_45	Crematogaster tenuicula	MI15-0101-45	French Guiana: Maripa-Soula; Mitaraka	347 m	2.23534 N 54.44457 W
MI15_0101_46	Pheidole gp.fallax.sp.F	MI15-0101-46	French Guiana: Maripa-Soula; Mitaraka	347 m	2.23534 N 54.44457 W
MI15_0101_49	Solenopsis bicolor	MI15-0101-49	French Guiana: Maripa-Soula; Mitaraka	347 m	2.23534 N 54.44457 W
MI15_0102_09	Odontomachus laticeps	MI15-0102-09	French Guiana: Maripa-Soula; Mitaraka	347 m	2.23534 N 54.44457 W
MI15_0102_10	Carebara urichi	MI15-0102-10	French Guiana: Maripa-Soula; Mitaraka	347 m	2.23534 N 54.44457 W
MI15_0102_15	Strumigenys elongata	MI15-0102-15	French Guiana: Maripa-Soula; Mitaraka	347 m	2.23534 N 54.44457 W
MI15_0102_16	Strumigenys auctidens	MI15-0102-16	French Guiana: Maripa-Soula; Mitaraka	347 m	2.23534 N 54.44457 W
MI15_0102_18	Crematogaster tenuicula	MI15-0102-18	French Guiana: Maripa-Soula; Mitaraka	347 m	2.23534 N 54.44457 W
MI15_0102_20	Octostruma betschi	MI15-0102-20	French Guiana: Maripa-Soula; Mitaraka	347 m	2.23534 N 54.44457 W
MI15_0102_24	Solenopsis sp.13	MI15-0102-24	French Guiana: Maripa-Soula; Mitaraka	347 m	2.23534 N 54.44457 W
MI15_0103_38	Crematogaster tenuicula	MI15-0103-38	French Guiana: Maripa-Soula; Mitaraka	347 m	2.23534 N 54.44457 W
MI15_0103_41	Apterostigma acre	MI15-0103-41	French Guiana: Maripa-Soula; Mitaraka	347 m	2.23534 N 54.44457 W
MI15_0103_44	Cyphomyrmex peltatus	MI15-0103-44	French Guiana: Maripa-Soula; Mitaraka	347 m	2.23534 N 54.44457 W
MI15_0103_45	Octostruma betschi	MI15-0103-45	French Guiana: Maripa-Soula; Mitaraka	347 m	2.23534 N 54.44457 W
MI15_0103_49	Pheidole sagax	MI15-0103-49	French Guiana: Maripa-Soula; Mitaraka	347 m	2.23534 N 54.44457 W
MI15_0103_50	Pheidole allarmata	MI15-0103-50	French Guiana: Maripa-Soula; Mitaraka	347 m	2.23534 N 54.44457 W
MI15_0103_57	Solenopsis sp.24	MI15-0103-57	French Guiana: Maripa-Soula; Mitaraka	347 m	2.23534 N 54.44457 W
MI15_0103_58	Solenopsis sp.13	MI15-0103-58	French Guiana: Maripa-Soula; Mitaraka	347 m	2.23534 N 54.44457 W
MI15_0103_59	Solenopsis sp.11	MI15-0103-59	French Guiana: Maripa-Soula; Mitaraka	347 m	2.23534 N 54.44457 W
MI15_0104_30	Carebara urichi	MI15-0104-30	French Guiana: Maripa-Soula; Mitaraka	347 m	2.23534 N 54.44457 W
MI15_0104_33	Pheidole cataractae	MI15-0104-33	French Guiana: Maripa-Soula; Mitaraka	347 m	2.23534 N 54.44457 W
MI15_0105_19	Crematogaster tenuicula	MI15-0105-19	French Guiana: Maripa-Soula; Mitaraka	347 m	2.23534 N 54.44457 W
MI15_0105_28	Pheidole cataractae	MI15-0105-28	French Guiana: Maripa-Soula; Mitaraka	347 m	2.23534 N 54.44457 W
MI15_0105_29	Pheidole aripoensis	MI15-0105-29	French Guiana: Maripa-Soula; Mitaraka	347 m	2.23534 N 54.44457 W
MI15_0105_34	Solenopsis sp.15	MI15-0105-34	French Guiana: Maripa-Soula; Mitaraka	347 m	2.23534 N 54.44457 W
MI15_0105_37	Solenopsis sp.17	MI15-0105-37	French Guiana: Maripa-Soula; Mitaraka	347 m	2.23534 N 54.44457 W
MI15_0106_22	Crematogaster tenuicula	MI15-0106-22	French Guiana: Maripa-Soula; Mitaraka	347 m	2.23534 N 54.44457 W
MI15_0106_23	Apterostigma pilosum	MI15-0106-23	French Guiana: Maripa-Soula; Mitaraka	347 m	2.23534 N 54.44457 W
MI15_0106_27	Pheidole flavens	MI15-0106-27	French Guiana: Maripa-Soula; Mitaraka	347 m	2.23534 N 54.44457 W
MI15_0106_28	Solenopsis sp.17	MI15-0106-28	French Guiana: Maripa-Soula; Mitaraka	347 m	2.23534 N 54.44457 W
MI15_0106_29	Solenopsis sp.24	MI15-0106-29	French Guiana: Maripa-Soula; Mitaraka	347 m	2.23534 N 54.44457 W
MI15_0107_25	Wasmannia auropunctata	MI15-0107-25	French Guiana: Maripa-Soula; Mitaraka	347 m	2.23534 N 54.44457 W
MI15_0107_26	Crematogaster tenuicula	MI15-0107-26	French Guiana: Maripa-Soula; Mitaraka	347 m	2.23534 N 54.44457 W
MI15_0107_31	Pheidole nitella	MI15-0107-31	French Guiana: Maripa-Soula; Mitaraka	347 m	2.23534 N 54.44457 W
MI15_0107_33	Solenopsis bicolor	MI15-0107-33	French Guiana: Maripa-Soula; Mitaraka	347 m	2.23534 N 54.44457 W
MI15_0107_35	Solenopsis sp.24	MI15-0107-35	French Guiana: Maripa-Soula; Mitaraka	347 m	2.23534 N 54.44457 W
MI15_0108_18	Megalomyrmex incisus	MI15-0108-18	French Guiana: Maripa-Soula; Mitaraka	347 m	2.23534 N 54.44457 W
MI15_0108_21	Wasmannia auropunctata	MI15-0108-21	French Guiana: Maripa-Soula; Mitaraka	347 m	2.23534 N 54.44457 W
MI15_0108_30	Solenopsis sp.24	MI15-0108-30	French Guiana: Maripa-Soula; Mitaraka	347 m	2.23534 N 54.44457 W
MI15_0108_31	Solenopsis sp.11	MI15-0108-31	French Guiana: Maripa-Soula; Mitaraka	347 m	2.23534 N 54.44457 W
MI15_0108_32	Solenopsis sp.02	MI15-0108-32	French Guiana: Maripa-Soula; Mitaraka	347 m	2.23534 N 54.44457 W
MI15_0108_33	Solenopsis bicolor	MI15-0108-33	French Guiana: Maripa-Soula; Mitaraka	347 m	2.23534 N 54.44457 W
[truncated: 1,932 more rows]
